# Supplementary material for: Epigenetic modifications affect the rate of spontaneous mutations in a pathogenic fungus
Source: Nat Commun. 2021 Oct 7;12:5869. doi: 10.1038/s41467-021-26108-y (PMC8497519; doi:10.1038/s41467-021-26108-y)
Supplement: Supplementary file 4 — Supplementary Data 1 [file 41467_2021_26108_MOESM4_ESM.xlsx]

## Sheet: SourceData_Fig2a-b
Source Data: Fig 2a, 2b
Pooled Data								G:C->A:T		A:T->G:C		G:C->T:A		A:T->C:G		G:C->C:G		A:T->T:A		Overall
Strain	cell divisions	replicates	A	C	G	T	GC content	count	rate	count	rate	count	rate	count	rate	count	rate	count	rate	count	rate	GC equilibrium (p)	SE(p)
IPO323	1032	40	9.39358e+06	1.02552e+07	1.02454e+07	9.41472e+06	0.521525	164	1.93793e-10	187	2.40853e-10	52	6.14466e-11	33	2.03369e-11	63	7.4445e-11	22	2.83357e-11	520	3.2046e-10	0.526489	0.0271274
IPO323 ∆chr18	1076.74	40	9.26743e+06	1.01362e+07	10125188	9.28598e+06	0.522001	171	1.95955e-10	210	2.628e-10	45	5.15671e-11	25	1.49545e-11	36	4.12537e-11	17	2.12743e-11	504	3.01483e-10	0.542967	0.0233377
Zt05	920	40	9.88366e+06	1.06915e+07	1.06811e+07	9.88494e+06	0.519494	170	2.16144e-10	185	2.54301e-10	35	4.45003e-11	19	1.25496e-11	12	1.52572e-11	19	2.61174e-11	440	2.90622e-10	0.518337	0.0249184
Zt10	959	40	9.4618e+06	1.01569e+07	1.01359e+07	9.43537e+06	0.517807	6538	8.39891e-09	146	2.01408e-10	51	6.55161e-11	24	1.59646e-11	30	3.85389e-11	15	2.06926e-11	6804	4.52595e-09	0.0269901	0.00302255
IPO323 ∆chr18 ∆kmt1	832.115	40	9.1448e+06	1.00153e+07	1.00035e+07	9.16275e+06	0.522324	305	4.5774e-10	440	7.2207e-10	84	1.26066e-10	44	3.44915e-11	74	1.11058e-10	42	6.89248e-11	989	7.75275e-10	0.576407	0.022989
IPO323 ∆chr18 ∆kmt6	1069.26	40	9.32137e+06	1.01926e+07	1.01803e+07	9.33951e+06	0.52193	150	1.72146e-10	179	2.24274e-10	27	3.09862e-11	15	8.9848e-12	19	2.18051e-11	15	1.87939e-11	403	2.41392e-10	0.544935	0.0253814
IPO323 ∆chr18 (4w, 28°C)	66.2908	40	9.23202e+06	1.01017e+07	1.00898e+07	9.25012e+06	0.522101	36	6.72387e-10	70	1.42834e-09	20	3.73549e-10	7	6.82605e-11	21	3.92226e-10	13	2.65264e-10	166	1.61875e-09	0.600073	0.0386626
Individual data points
Strain	Sample	Line_ID	Size	A	C	G	T	GC>AT	AT>GC	GC>TA	AT>CG	GC>CG	AT>TA	nNonRefHom	nTransitions	nTransversions	nIndels	Number of cell divisions	u	v	Base substitution mutation rate	Transitionrate	Transversionrate	rate:GC>AT	rate:AT>GC	rate:GC>TA	rate:AT>CG	rate:GC>CG	rate:AT>TA	Indelrate
IPO323∆chr18∆KMT1	2854_BV	5-11-053	39112583	9340863	10212520	10200166	9359034	12	14	2	1	1	1	31	26	5	5	832.115	9.63982e-10	1.7882e-09	9.52494e-10	7.98866e-10	1.53628e-10	7.06477e-10	8.99716e-10	1.17746e-10	6.42654e-11	5.88731e-11	6.42654e-11	1.53628e-10
IPO323∆chr18	2822_BV	2-35-053	39112583	9340863	10212520	10200166	9359034	5	2	3	0	1	1	12	7	5	3	1076.74	9.93299e-11	4.63311e-10	2.84941e-10	1.66215e-10	1.18725e-10	2.27488e-10	9.93299e-11	1.36493e-10	0	4.54977e-11	4.9665e-11	7.12351e-11
IPO323∆chr18∆KMT6	2855_AR	6-37-053	39112583	9340863	10212520	10200166	9359034	0	0	0	0	0	0	0	0	0	5	1069.26	0	0	0	0	0	0	0	0	0	0	0	1.19556e-10
IPO323∆chr18	2822_BH	2-20-053	37227879	8870123	9740052	9728347	8889357	1	4	0	0	2	0	7	5	2	6	1076.74	2.09179e-10	2.56884e-10	1.7463e-10	1.24736e-10	4.98943e-11	4.77045e-11	2.09179e-10	0	0	9.54089e-11	0	1.49683e-10
IPO323 ∆chr18 (28°C)	2855_BJ	7-15-005	37867380	9027706	9903033	9891538	9045103	0	2	0	0	0	0	2	2	0	4	66.2908	1.66936e-09	1.66936e-09	7.96732e-10	7.96732e-10	0	0	1.66936e-09	0	0	0	0	1.59346e-09
IPO323	2822_O	1-15-053	39073240	9337652	10191535	10184599	9359454	1	5	2	0	0	0	8	6	2	7	1031.9	2.59155e-10	4.01834e-10	1.98384e-10	1.48788e-10	4.95961e-11	4.75599e-11	2.59155e-10	9.51199e-11	0	0	0	1.73613e-10
IPO323∆chr18∆KMT1	2854_BY	5-14-053	38056379	9086348	9939173	9926576	9104282	6	11	2	3	3	1	26	17	9	8	832.115	9.24905e-10	1.40886e-09	8.21037e-10	5.36832e-10	2.84205e-10	3.62964e-10	7.26711e-10	1.20988e-10	1.98194e-10	1.81482e-10	6.60646e-11	2.52627e-10
IPO323	2822_AK	1-37-053	39073240	9337652	10191535	10184599	9359454	3	1	0	1	0	0	5	4	1	8	1031.9	1.03662e-10	2.46342e-10	1.2399e-10	9.91922e-11	2.4798e-11	1.4268e-10	5.18309e-11	0	5.18309e-11	0	0	1.98415e-10
IPO323∆chr18	2822_BB	2-14-053	37732441	8994202	9866306	9858852	9013081	4	6	0	1	0	0	11	10	1	2	1076.74	3.61026e-10	5.4936e-10	2.70749e-10	2.46136e-10	2.46136e-11	1.88334e-10	3.09451e-10	0	5.15752e-11	0	0	4.92271e-11
IPO323∆chr18∆KMT6	2855_AG	6-26-053	39112583	9340863	10212520	10200166	9359034	3	5	1	0	2	0	11	8	3	10	1069.26	2.50062e-10	4.33327e-10	2.63023e-10	1.9129e-10	7.17336e-11	1.37448e-10	2.50062e-10	4.5816e-11	0	9.16321e-11	0	2.39112e-10
IPO323∆chr18	2822_AT	2-06-053	39112583	9340863	10212520	10200166	9359034	5	3	3	1	1	0	13	8	5	10	1076.74	1.9866e-10	5.62641e-10	3.08686e-10	1.8996e-10	1.18725e-10	2.27488e-10	1.48995e-10	1.36493e-10	4.9665e-11	4.54977e-11	0	2.3745e-10
IPO323∆chr18∆KMT6	2855_AP	6-35-053	39112583	9340863	10212520	10200166	9359034	1	1	0	0	1	0	3	2	1	8	1069.26	5.00125e-11	9.58285e-11	7.17336e-11	4.78224e-11	2.39112e-11	4.5816e-11	5.00125e-11	0	0	4.5816e-11	0	1.9129e-10
IPO323	2822_AG	1-33-053	39073240	9337652	10191535	10184599	9359454	2	7	1	0	2	0	12	9	3	14	1031.9	3.62816e-10	5.05496e-10	2.97577e-10	2.23182e-10	7.43941e-11	9.51199e-11	3.62816e-10	4.75599e-11	0	9.51199e-11	0	3.47226e-10
IPO323∆chr18	2822_AU	2-07-053	39112583	9340863	10212520	10200166	9359034	3	6	1	1	1	0	12	9	3	7	1076.74	3.47655e-10	5.29645e-10	2.84941e-10	2.13705e-10	7.12351e-11	1.36493e-10	2.9799e-10	4.54977e-11	4.9665e-11	4.54977e-11	0	1.66215e-10
IPO323 ∆chr18 (28°C)	2855_BZ	7-31-005	38640478	9226582	10090509	10078942	9244445	0	1	1	1	0	1	4	1	3	4	66.2908	1.63337e-09	2.38129e-09	1.56158e-09	3.90395e-10	1.17119e-09	0	8.16687e-10	7.47916e-10	8.16687e-10	0	8.16687e-10	1.56158e-09
IPO323∆chr18	2822_BU	2-34-053	39112583	9340863	10212520	10200166	9359034	5	5	0	0	2	0	12	10	2	6	1076.74	2.48325e-10	4.75813e-10	2.84941e-10	2.3745e-10	4.74901e-11	2.27488e-10	2.48325e-10	0	0	9.09953e-11	0	1.4247e-10
IPO323∆chr18∆KMT6	2855_S	6-12-053	38473082	9183280	10049539	10036975	9203288	1	6	0	1	0	0	8	7	1	14	1069.26	3.56053e-10	4.02613e-10	1.94469e-10	1.70161e-10	2.43087e-11	4.656e-11	3.05189e-10	0	5.08648e-11	0	0	3.40321e-10
IPO323∆chr18	2822_BI	2-21-053	38505539	9193078	10053782	10046256	9212423	5	6	1	0	0	0	12	11	1	6	1076.74	3.02756e-10	5.79988e-10	2.89433e-10	2.65313e-10	2.41194e-11	2.31027e-10	3.02756e-10	4.62054e-11	0	0	0	1.44716e-10
IPO323∆chr18∆KMT1	2854_CG	5-22-053	38339485	9141987	10025044	10012762	9159692	9	8	1	0	1	1	20	17	3	7	832.115	5.2531e-10	1.12505e-09	6.26904e-10	5.32868e-10	9.40355e-11	5.3977e-10	5.2531e-10	5.99745e-11	0	5.99745e-11	6.56638e-11	2.19416e-10
IPO323∆chr18∆KMT6	2855_AK	6-30-053	39112583	9340863	10212520	10200166	9359034	0	3	1	0	0	0	4	3	1	13	1069.26	1.50037e-10	1.95854e-10	9.56448e-11	7.17336e-11	2.39112e-11	0	1.50037e-10	4.5816e-11	0	0	0	3.10845e-10
IPO323	2822_AJ	1-36-053	39680284	9485437	10350273	10338509	9506065	0	2	0	0	0	0	2	2	0	4	1031.9	1.02055e-10	1.02055e-10	4.88375e-11	4.88375e-11	0	0	1.02055e-10	0	0	0	0	9.76896e-11
IPO323 ∆chr18 (28°C)	2855_BR	7-23-005	39112583	9340863	10212520	10200166	9359034	1	3	1	0	0	0	5	4	1	5	66.2908	2.42008e-09	3.89808e-09	1.92842e-09	1.54273e-09	3.85683e-10	7.39004e-10	2.42008e-09	7.39004e-10	0	0	0	1.92841e-09
IPO323	2822_AH	1-34-053	39073240	9337652	10191535	10184599	9359454	2	4	2	0	0	0	8	6	2	13	1031.9	2.07324e-10	3.97563e-10	1.98384e-10	1.48788e-10	4.95961e-11	9.51199e-11	2.07324e-10	9.51199e-11	0	0	0	3.22424e-10
IPO323	2822_AM	1-39-053	39073240	9337652	10191535	10184599	9359454	3	2	2	2	2	1	12	5	7	10	1031.9	2.07324e-10	4.45123e-10	2.97577e-10	1.2399e-10	1.73586e-10	1.4268e-10	1.03662e-10	9.51199e-11	1.03662e-10	9.51199e-11	5.18309e-11	2.48018e-10
IPO323∆chr18∆KMT6	2855_AA	6-20-053	39112583	9340863	10212520	10200166	9359034	4	5	0	0	1	0	10	9	1	7	1069.26	2.50062e-10	4.33327e-10	2.39112e-10	2.15201e-10	2.39112e-11	1.83264e-10	2.50062e-10	0	0	4.5816e-11	0	1.67378e-10
IPO323∆chr18	2822_CA	2-40-053	39112583	9340863	10212520	10200166	9359034	9	8	2	0	0	2	21	17	4	12	1076.74	3.9732e-10	8.97794e-10	4.98646e-10	4.03666e-10	9.49802e-11	4.09479e-10	3.9732e-10	9.09953e-11	0	0	9.93299e-11	2.8494e-10
IPO323 ∆chr18 (28°C)	2855_BB	7-07-005	37866038	9035495	9890801	9883065	9056677	0	0	0	0	1	0	1	0	1	2	66.2908	0	0	3.9838e-10	0	3.9838e-10	0	0	0	0	7.62878e-10	0	7.96759e-10
IPO323∆chr18	2822_BT	2-33-053	39112583	9340863	10212520	10200166	9359034	6	3	1	0	1	0	11	9	2	7	1076.74	1.48995e-10	4.67478e-10	2.61196e-10	2.13705e-10	4.74901e-11	2.72986e-10	1.48995e-10	4.54977e-11	0	4.54977e-11	0	1.66215e-10
IPO323	2822_D	1-04-053	38433739	9180069	10028554	10021408	9203708	9	3	0	2	2	2	18	12	6	10	1031.9	2.63571e-10	6.98574e-10	4.53791e-10	3.02527e-10	1.51264e-10	4.35003e-10	1.58143e-10	0	1.05429e-10	9.66673e-11	1.05429e-10	2.52145e-10
IPO323∆chr18∆KMT1	2854_CC	5-18-053	39112583	9340863	10212520	10200166	9359034	13	11	5	1	2	2	34	24	10	22	832.115	7.71185e-10	1.8309e-09	1.04467e-09	7.37415e-10	3.07256e-10	7.6535e-10	7.0692e-10	2.94365e-10	6.42654e-11	1.17746e-10	1.28531e-10	6.75963e-10
IPO323 ∆chr18 (28°C)	2855_AZ	7-05-005	39112583	9340863	10212520	10200166	9359034	2	3	1	0	1	0	7	5	2	9	66.2908	2.42008e-09	4.63709e-09	2.69978e-09	1.92842e-09	7.71366e-10	1.47801e-09	2.42008e-09	7.39004e-10	0	7.39004e-10	0	3.47115e-09
IPO323∆chr18	2822_BQ	2-29-053	39112583	9340863	10212520	10200166	9359034	0	8	1	0	1	0	10	8	2	9	1076.74	3.9732e-10	4.42817e-10	2.3745e-10	1.8996e-10	4.74901e-11	0	3.9732e-10	4.54977e-11	0	4.54977e-11	0	2.13705e-10
IPO323∆chr18∆KMT1	2854_BZ	5-15-053	38640478	9226582	10090509	10078942	9244445	10	9	4	0	0	1	24	19	5	2	832.115	5.85556e-10	1.41972e-09	7.46424e-10	5.90919e-10	1.55505e-10	5.9583e-10	5.85556e-10	2.38332e-10	0	0	6.50617e-11	6.2202e-11
IPO323∆chr18∆KMT6	2855_AN	6-33-053	39112583	9340863	10212520	10200166	9359034	5	3	1	0	0	0	9	8	1	9	1069.26	1.50037e-10	4.24934e-10	2.15201e-10	1.9129e-10	2.39112e-11	2.2908e-10	1.50037e-10	4.5816e-11	0	0	0	2.15201e-10
IPO323∆chr18∆KMT6	2855_AH	6-27-053	39112583	9340863	10212520	10200166	9359034	1	1	0	0	0	1	3	2	1	8	1069.26	5.00125e-11	9.58285e-11	7.17336e-11	4.78224e-11	2.39112e-11	4.5816e-11	5.00125e-11	0	0	0	5.00125e-11	1.9129e-10
IPO323∆chr18∆KMT6	2855_AC	6-22-053	39112583	9340863	10212520	10200166	9359034	2	3	1	0	1	0	7	5	2	12	1069.26	1.50037e-10	2.87486e-10	1.67378e-10	1.19556e-10	4.78224e-11	9.16321e-11	1.50037e-10	4.5816e-11	0	4.5816e-11	0	2.86934e-10
IPO323 ∆chr18 (28°C)	2855_BD	7-09-005	38640478	9226582	10090509	10078942	9244445	0	4	0	0	0	0	4	4	0	5	66.2908	3.26675e-09	3.26675e-09	1.56158e-09	1.56158e-09	0	0	3.26675e-09	0	0	0	0	1.95198e-09
IPO323	2822_Y	1-25-053	39680284	9485437	10350273	10338509	9506065	4	3	0	0	2	0	9	7	2	13	1031.9	1.53082e-10	3.40447e-10	2.19769e-10	1.70931e-10	4.88375e-11	1.87365e-10	1.53082e-10	0	0	9.36825e-11	0	3.17491e-10
IPO323∆chr18∆KMT1	2854_CQ	5-32-053	37867380	9027706	9903033	9891538	9045103	4	10	0	1	1	3	19	14	5	9	832.115	7.31448e-10	9.74294e-10	6.02983e-10	4.44304e-10	1.5868e-10	2.42846e-10	6.64953e-10	0	6.64953e-11	6.07114e-11	1.99486e-10	2.85624e-10
IPO323∆chr18	2822_BL	2-24-053	39112583	9340863	10212520	10200166	9359034	5	8	3	2	2	0	20	13	7	8	1076.74	4.9665e-10	8.60631e-10	4.74901e-10	3.08686e-10	1.66215e-10	2.27488e-10	3.9732e-10	1.36493e-10	9.93299e-11	9.09953e-11	0	1.8996e-10
IPO323 ∆chr18 (28°C)	2855_CC	7-34-005	38339485	9141987	10025044	10012762	9159692	1	1	0	0	0	0	2	2	0	0	66.2908	8.24244e-10	1.57707e-09	7.86921e-10	7.86921e-10	0	7.5283e-10	8.24244e-10	0	0	0	0	0
IPO323∆chr18∆KMT1	2854_BQ	5-05-053	39112583	9340863	10212520	10200166	9359034	13	20	1	3	2	1	40	33	7	5	832.115	1.47811e-09	2.30233e-09	1.22902e-09	1.01395e-09	2.15079e-10	7.6535e-10	1.28531e-09	5.88731e-11	1.92796e-10	1.17746e-10	6.42654e-11	1.53628e-10
IPO323∆chr18∆KMT1	2855_CQ	5-37-053	37867380	9027706	9903033	9891538	9045103	2	10	0	0	0	1	13	12	1	13	832.115	6.64953e-10	7.86376e-10	4.12568e-10	3.80832e-10	3.1736e-11	1.21423e-10	6.64953e-10	0	0	0	6.64953e-11	4.12567e-10
IPO323 ∆chr18 (28°C)	2855_BO	7-20-005	38473082	9183280	10049539	10036975	9203288	0	1	0	0	1	0	2	1	1	5	66.2908	8.20439e-10	8.20439e-10	7.84188e-10	3.92094e-10	3.92094e-10	0	8.20439e-10	0	0	7.51004e-10	0	1.96047e-09
IPO323	2822_E	1-05-053	39680284	9485437	10350273	10338509	9506065	2	3	1	2	4	1	13	5	8	14	1031.9	2.55137e-10	3.95661e-10	3.17444e-10	1.22094e-10	1.9535e-10	9.36825e-11	1.53082e-10	4.68412e-11	1.02055e-10	1.87365e-10	5.10274e-11	3.41914e-10
IPO323 ∆chr18 (28°C)	2855_BX	7-29-005	38562736	9207998	10070192	10060480	9224066	0	1	0	0	0	0	1	1	0	3	66.2908	8.18414e-10	8.18414e-10	3.91183e-10	3.91183e-10	0	0	8.18414e-10	0	0	0	0	1.17355e-09
IPO323∆chr18	2822_AX	2-10-053	39112583	9340863	10212520	10200166	9359034	2	4	1	1	0	0	8	6	2	4	1076.74	2.48325e-10	3.84818e-10	1.8996e-10	1.4247e-10	4.74901e-11	9.09953e-11	1.9866e-10	4.54977e-11	4.9665e-11	0	0	9.49801e-11
IPO323	2822_Q	1-17-053	39680284	9485437	10350273	10338509	9506065	6	3	2	0	1	0	12	9	3	4	1031.9	1.53082e-10	5.27812e-10	2.93025e-10	2.19769e-10	7.32562e-11	2.81047e-10	1.53082e-10	9.36825e-11	0	4.68412e-11	0	9.76896e-11
IPO323	2822_A	1-01-053	39680284	9485437	10350273	10338509	9506065	7	6	4	2	8	0	27	13	14	11	1031.9	4.0822e-10	9.23473e-10	6.59306e-10	3.17444e-10	3.41862e-10	3.27889e-10	3.06165e-10	1.87365e-10	1.02055e-10	3.7473e-10	0	2.68646e-10
IPO323∆chr18∆KMT6	2855_AL	6-31-053	37699984	8984404	9862063	9849571	9003946	3	7	1	0	0	1	12	10	2	15	1069.26	3.63935e-10	5.53718e-10	2.97686e-10	2.48072e-10	4.96143e-11	1.42337e-10	3.63935e-10	4.74455e-11	0	0	5.19908e-11	3.72107e-10
IPO323∆chr18∆KMT6	2855_AB	6-21-053	39112583	9340863	10212520	10200166	9359034	2	2	0	0	1	0	5	4	1	12	1069.26	1.00025e-10	1.91657e-10	1.19556e-10	9.56448e-11	2.39112e-11	9.16321e-11	1.00025e-10	0	0	4.5816e-11	0	2.86934e-10
IPO323∆chr18∆KMT6	2855_W	6-16-053	39112583	9340863	10212520	10200166	9359034	5	6	0	1	1	2	14	10	4	8	1069.26	3.50087e-10	5.79168e-10	3.34757e-10	2.39112e-10	9.56448e-11	2.2908e-10	3.00075e-10	0	5.00125e-11	4.5816e-11	1.00025e-10	1.9129e-10
IPO323	2822_V	1-22-053	39680284	9485437	10350273	10338509	9506065	4	3	0	1	0	1	9	7	2	3	1031.9	2.0411e-10	3.91475e-10	2.19769e-10	1.70931e-10	4.88375e-11	1.87365e-10	1.53082e-10	0	5.10274e-11	0	5.10274e-11	7.32672e-11
IPO323 ∆chr18 (28°C)	2855_BT	7-25-005	39112583	9340863	10212520	10200166	9359034	2	1	0	0	1	0	4	3	1	6	66.2908	8.06692e-10	2.2847e-09	1.54273e-09	1.15705e-09	3.85683e-10	1.47801e-09	8.06692e-10	0	0	7.39004e-10	0	2.3141e-09
IPO323∆chr18	2822_BS	2-32-053	37732441	8994202	9866306	9858852	9013081	4	5	2	1	1	1	14	9	5	11	1076.74	3.09451e-10	5.91952e-10	3.4459e-10	2.21522e-10	1.23068e-10	1.88334e-10	2.57876e-10	9.4167e-11	5.15752e-11	4.70835e-11	5.15752e-11	2.70749e-10
IPO323∆chr18	2822_BP	2-28-053	39112583	9340863	10212520	10200166	9359034	4	2	1	2	2	0	11	6	5	3	1076.74	1.9866e-10	4.26148e-10	2.61196e-10	1.4247e-10	1.18725e-10	1.81991e-10	9.93299e-11	4.54977e-11	9.93299e-11	9.09953e-11	0	7.12351e-11
IPO323∆chr18∆KMT1	2854_CJ	5-25-053	39112583	9340863	10212520	10200166	9359034	10	20	3	1	2	1	37	30	7	10	832.115	1.34957e-09	2.11492e-09	1.13685e-09	9.21768e-10	2.15079e-10	5.88731e-10	1.28531e-09	1.76619e-10	6.42654e-11	1.17746e-10	6.42654e-11	3.07256e-10
IPO323∆chr18∆KMT6	2855_AU	6-40-053	39112583	9340863	10212520	10200166	9359034	8	11	0	0	0	0	19	19	0	9	1069.26	5.50137e-10	9.16666e-10	4.54313e-10	4.54313e-10	0	3.66528e-10	5.50137e-10	0	0	0	0	2.15201e-10
IPO323∆chr18∆KMT1	2854_BR	5-06-053	39112583	9340863	10212520	10200166	9359034	1	8	4	2	0	1	16	9	7	10	832.115	6.42654e-10	9.3702e-10	4.9161e-10	2.7653e-10	2.15079e-10	5.88731e-11	5.14124e-10	2.35492e-10	1.28531e-10	0	6.42654e-11	3.07256e-10
IPO323∆chr18∆KMT6	2855_AE	6-24-053	39112583	9340863	10212520	10200166	9359034	9	8	0	1	1	1	20	17	3	11	1069.26	4.50112e-10	8.62457e-10	4.78224e-10	4.06491e-10	7.17336e-11	4.12344e-10	4.001e-10	0	5.00125e-11	4.5816e-11	5.00125e-11	2.63023e-10
IPO323	2822_R	1-18-053	39680284	9485437	10350273	10338509	9506065	1	6	1	1	2	0	11	7	4	8	1031.9	3.57192e-10	4.50875e-10	2.68606e-10	1.70931e-10	9.76749e-11	4.68412e-11	3.06165e-10	4.68412e-11	5.10274e-11	9.36825e-11	0	1.95379e-10
IPO323∆chr18	2822_BF	2-18-053	39112583	9340863	10212520	10200166	9359034	8	5	0	1	2	0	16	13	3	6	1076.74	2.9799e-10	6.61971e-10	3.79921e-10	3.08686e-10	7.12351e-11	3.63981e-10	2.48325e-10	0	4.9665e-11	9.09953e-11	0	1.4247e-10
IPO323 ∆chr18 (28°C)	2855_AY	7-04-005	39112583	9340863	10212520	10200166	9359034	0	1	0	1	0	0	1	1	0	1	66.2908	1.61338e-09	1.61338e-09	3.85683e-10	3.85683e-10	0	0	8.06692e-10	0	8.06692e-10	0	0	3.85683e-10
IPO323 ∆chr18 (28°C)	2855_BA	7-06-005	39112583	9340863	10212520	10200166	9359034	1	5	0	0	0	0	6	6	0	4	66.2908	4.03346e-09	4.77246e-09	2.3141e-09	2.3141e-09	0	7.39004e-10	4.03346e-09	0	0	0	0	1.54273e-09
IPO323 ∆chr18 (28°C)	2855_BU	7-26-005	38231265	9128106	9985526	9971397	9146236	0	1	1	0	0	1	3	1	2	6	66.2908	8.25477e-10	1.58136e-09	1.18372e-09	3.94574e-10	7.89148e-10	0	8.25477e-10	7.55881e-10	0	0	8.25477e-10	2.36744e-09
IPO323 ∆chr18 (28°C)	2855_BY	7-30-005	37789638	9009122	9882716	9873076	9024724	2	2	1	0	0	0	5	4	1	4	66.2908	1.67297e-09	3.9637e-09	1.99593e-09	1.59674e-09	3.99185e-10	1.52715e-09	1.67297e-09	7.63576e-10	0	0	0	1.59674e-09
IPO323 ∆chr18 (28°C)	2855_BQ	7-22-005	39112583	9340863	10212520	10200166	9359034	1	4	0	0	0	0	5	5	0	6	66.2908	3.22677e-09	3.96577e-09	1.92842e-09	1.92842e-09	0	7.39004e-10	3.22677e-09	0	0	0	0	2.3141e-09
IPO323 ∆chr18 (28°C)	2855_BC	7-08-005	39112583	9340863	10212520	10200166	9359034	0	0	0	0	0	0	0	0	0	10	66.2908	0	0	0	0	0	0	0	0	0	0	0	3.85683e-09
IPO323∆chr18	2822_AW	2-09-053	38505539	9193078	10053782	10046256	9212423	6	8	1	0	0	0	15	14	1	6	1076.74	4.03675e-10	7.27112e-10	3.61791e-10	3.37671e-10	2.41194e-11	2.77232e-10	4.03675e-10	4.62054e-11	0	0	0	1.44716e-10
IPO323∆chr18∆KMT6	2855_AQ	6-36-053	39112583	9340863	10212520	10200166	9359034	2	3	0	0	0	0	5	5	0	6	1069.26	1.50037e-10	2.4167e-10	1.19556e-10	1.19556e-10	0	9.16321e-11	1.50037e-10	0	0	0	0	1.43467e-10
IPO323	2822_U	1-21-053	39073240	9337652	10191535	10184599	9359454	1	7	1	1	0	1	11	8	3	8	1031.9	4.14647e-10	5.09767e-10	2.72778e-10	1.98384e-10	7.43941e-11	4.75599e-11	3.62816e-10	4.75599e-11	5.18309e-11	0	5.18309e-11	1.98415e-10
IPO323∆chr18	2822_BC	2-15-053	38505539	9193078	10053782	10046256	9212423	8	5	1	0	0	0	14	13	1	7	1076.74	2.52297e-10	6.68145e-10	3.37671e-10	3.13552e-10	2.41194e-11	3.69643e-10	2.52297e-10	4.62054e-11	0	0	0	1.68836e-10
IPO323∆chr18∆KMT6	2855_L	6-05-053	39112583	9340863	10212520	10200166	9359034	3	8	1	0	3	0	15	11	4	7	1069.26	4.001e-10	5.83364e-10	3.58668e-10	2.63023e-10	9.56448e-11	1.37448e-10	4.001e-10	4.5816e-11	0	1.37448e-10	0	1.67378e-10
IPO323 ∆chr18 (28°C)	2855_BG	7-12-005	38339485	9141987	10025044	10012762	9159692	0	1	0	0	1	0	2	1	1	4	66.2908	8.24244e-10	8.24244e-10	7.86921e-10	3.9346e-10	3.9346e-10	0	8.24244e-10	0	0	7.5283e-10	0	1.57384e-09
IPO323 ∆chr18 (28°C)	2855_BW	7-28-005	39112583	9340863	10212520	10200166	9359034	1	3	2	0	0	1	7	4	3	3	66.2908	2.42008e-09	4.63709e-09	2.69978e-09	1.54273e-09	1.15705e-09	7.39004e-10	2.42008e-09	1.47801e-09	0	0	8.06692e-10	1.15705e-09
IPO323 ∆chr18 (28°C)	2855_AV	7-01-005	38473082	9183280	10049539	10036975	9203288	1	0	1	1	0	0	3	1	2	1	66.2908	8.20439e-10	2.32245e-09	1.17628e-09	3.92094e-10	7.84188e-10	7.51004e-10	0	7.51004e-10	8.20439e-10	0	0	3.92094e-10
IPO323∆chr18∆KMT6	2855_O	6-08-053	39112583	9340863	10212520	10200166	9359034	5	2	0	0	0	0	7	7	0	19	1069.26	1.00025e-10	3.29105e-10	1.67378e-10	1.67378e-10	0	2.2908e-10	1.00025e-10	0	0	0	0	4.54313e-10
IPO323	2822_M	1-13-053	39680284	9485437	10350273	10338509	9506065	4	5	2	0	1	0	12	9	3	4	1031.9	2.55137e-10	5.36185e-10	2.93025e-10	2.19769e-10	7.32562e-11	1.87365e-10	2.55137e-10	9.36825e-11	0	4.68412e-11	0	9.76896e-11
IPO323	2822_AC	1-29-053	39073240	9337652	10191535	10184599	9359454	4	9	0	2	3	0	18	13	5	6	1031.9	5.7014e-10	7.6038e-10	4.46365e-10	3.22375e-10	1.2399e-10	1.9024e-10	4.66478e-10	0	1.03662e-10	1.4268e-10	0	1.48811e-10
IPO323∆chr18∆KMT1	2855_CP	5-10-053	36620835	8722338	9581314	9574437	8742746	9	8	1	1	3	4	26	17	9	13	832.115	6.19282e-10	1.24664e-09	8.53222e-10	5.57876e-10	2.95346e-10	5.64625e-10	5.50473e-10	6.27361e-11	6.88091e-11	1.88208e-10	2.75236e-10	4.26611e-10
IPO323∆chr18	2822_BJ	2-22-053	39112583	9340863	10212520	10200166	9359034	8	10	1	0	0	1	20	18	2	6	1076.74	4.9665e-10	9.06128e-10	4.74901e-10	4.27411e-10	4.74901e-11	3.63981e-10	4.9665e-10	4.54977e-11	0	0	4.9665e-11	1.4247e-10
IPO323∆chr18∆KMT6	2855_N	6-07-053	39112583	9340863	10212520	10200166	9359034	7	14	3	0	0	2	26	21	5	17	1069.26	7.00175e-10	1.15834e-09	6.21691e-10	5.02135e-10	1.19556e-10	3.20712e-10	7.00175e-10	1.37448e-10	0	0	1.00025e-10	4.0649e-10
IPO323∆chr18	2822_AZ	2-12-053	39112583	9340863	10212520	10200166	9359034	4	10	0	1	1	1	17	14	3	9	1076.74	5.46314e-10	7.28305e-10	4.03666e-10	3.32431e-10	7.12351e-11	1.81991e-10	4.9665e-10	0	4.9665e-11	4.54977e-11	4.9665e-11	2.13705e-10
IPO323 ∆chr18 (28°C)	2855_BP	7-21-005	38562736	9207998	10070192	10060480	9224066	3	2	0	0	1	0	6	5	1	1	66.2908	1.63683e-09	3.8849e-09	2.3471e-09	1.95591e-09	3.91183e-10	2.24807e-09	1.63683e-09	0	0	7.49357e-10	0	3.91182e-10
IPO323∆chr18	2822_AQ	2-03-053	39112583	9340863	10212520	10200166	9359034	2	4	1	3	0	0	10	6	4	8	1076.74	3.47655e-10	4.84148e-10	2.3745e-10	1.4247e-10	9.49802e-11	9.09953e-11	1.9866e-10	4.54977e-11	1.48995e-10	0	0	1.8996e-10
IPO323 ∆chr18 (28°C)	2855_CA	7-32-005	37227879	8870123	9740052	9728347	8889357	0	1	0	0	1	0	2	1	1	4	66.2908	8.49409e-10	8.49409e-10	8.10418e-10	4.05209e-10	4.05209e-10	0	8.49409e-10	0	0	7.74848e-10	0	1.62083e-09
IPO323∆chr18∆KMT1	2855_G	5-40-053	37867380	9027706	9903033	9891538	9045103	3	12	1	1	4	1	22	15	7	9	832.115	8.64439e-10	1.10728e-09	6.98191e-10	4.7604e-10	2.22152e-10	1.82134e-10	7.97944e-10	6.07114e-11	6.64953e-11	2.42846e-10	6.64953e-11	2.85624e-10
IPO323∆chr18	2822_AS	2-05-053	39112583	9340863	10212520	10200166	9359034	2	4	0	0	0	1	7	6	1	11	1076.74	1.9866e-10	2.89655e-10	1.66215e-10	1.4247e-10	2.3745e-11	9.09953e-11	1.9866e-10	0	0	0	4.9665e-11	2.61195e-10
IPO323∆chr18∆KMT6	2855_K	6-04-053	39112583	9340863	10212520	10200166	9359034	5	1	0	1	0	0	7	6	1	13	1069.26	1.00025e-10	3.29105e-10	1.67378e-10	1.43467e-10	2.39112e-11	2.2908e-10	5.00125e-11	0	5.00125e-11	0	0	3.10845e-10
IPO323∆chr18	2822_BR	2-30-053	39112583	9340863	10212520	10200166	9359034	9	4	1	1	2	1	18	13	5	6	1076.74	2.48325e-10	7.03301e-10	4.27411e-10	3.08686e-10	1.18725e-10	4.09479e-10	1.9866e-10	4.54977e-11	4.9665e-11	9.09953e-11	4.9665e-11	1.4247e-10
IPO323∆chr18∆KMT1	2855_A	5-33-053	37867380	9027706	9903033	9891538	9045103	8	11	1	1	1	3	25	19	6	11	832.115	7.97944e-10	1.34435e-09	7.93399e-10	6.02983e-10	1.90416e-10	4.85692e-10	7.31448e-10	6.07114e-11	6.64953e-11	6.07114e-11	1.99486e-10	3.49095e-10
IPO323∆chr18∆KMT6	2855_AI	6-28-053	39112583	9340863	10212520	10200166	9359034	2	2	0	0	0	0	4	4	0	16	1069.26	1.00025e-10	1.91657e-10	9.56448e-11	9.56448e-11	0	9.16321e-11	1.00025e-10	0	0	0	0	3.82579e-10
IPO323∆chr18∆KMT1	2854_CP	5-31-053	38640478	9226582	10090509	10078942	9244445	10	8	2	1	1	3	25	18	7	4	832.115	5.85556e-10	1.30055e-09	7.77525e-10	5.59818e-10	2.17707e-10	5.9583e-10	5.20494e-10	1.19166e-10	6.50617e-11	5.9583e-11	1.95185e-10	1.24404e-10
IPO323 ∆chr18 (28°C)	2855_BH	7-13-005	39112583	9340863	10212520	10200166	9359034	1	0	1	1	1	1	5	1	4	2	66.2908	8.06692e-10	2.2847e-09	1.92842e-09	3.85683e-10	1.54273e-09	7.39004e-10	0	7.39004e-10	8.06692e-10	7.39004e-10	8.06692e-10	7.71366e-10
IPO323	2822_S	1-19-053	39680284	9485437	10350273	10338509	9506065	1	3	0	1	0	1	6	4	2	10	1031.9	2.0411e-10	2.50951e-10	1.46512e-10	9.76749e-11	4.88375e-11	4.68412e-11	1.53082e-10	0	5.10274e-11	0	5.10274e-11	2.44224e-10
IPO323∆chr18	2822_AO	2-01-053	39112583	9340863	10212520	10200166	9359034	2	5	4	0	3	0	14	7	7	11	1076.74	2.48325e-10	5.21311e-10	3.32431e-10	1.66215e-10	1.66215e-10	9.09953e-11	2.48325e-10	1.81991e-10	0	1.36493e-10	0	2.61195e-10
IPO323∆chr18	2822_AR	2-04-053	39112583	9340863	10212520	10200166	9359034	3	5	2	0	0	1	11	8	3	6	1076.74	2.48325e-10	4.75813e-10	2.61196e-10	1.8996e-10	7.12351e-11	1.36493e-10	2.48325e-10	9.09953e-11	0	0	4.9665e-11	1.4247e-10
IPO323∆chr18∆KMT6	2855_P	6-09-053	39112583	9340863	10212520	10200166	9359034	5	2	0	1	0	0	8	7	1	12	1069.26	1.50037e-10	3.79118e-10	1.9129e-10	1.67378e-10	2.39112e-11	2.2908e-10	1.00025e-10	0	5.00125e-11	0	0	2.86934e-10
IPO323∆chr18∆KMT1	2855_F	5-39-053	38640478	9226582	10090509	10078942	9244445	13	13	3	2	2	2	35	26	9	9	832.115	9.75926e-10	1.92925e-09	1.08854e-09	8.08626e-10	2.79909e-10	7.74579e-10	8.45803e-10	1.78749e-10	1.30123e-10	1.19166e-10	1.30123e-10	2.79909e-10
IPO323∆chr18	2822_BW	2-36-053	39112583	9340863	10212520	10200166	9359034	4	12	1	2	2	0	21	16	5	6	1076.74	6.95309e-10	9.22798e-10	4.98646e-10	3.79921e-10	1.18725e-10	1.81991e-10	5.95979e-10	4.54977e-11	9.93299e-11	9.09953e-11	0	1.4247e-10
IPO323∆chr18	2822_BY	2-38-053	39112583	9340863	10212520	10200166	9359034	5	6	1	0	0	1	13	11	2	6	1076.74	2.9799e-10	5.70976e-10	3.08686e-10	2.61196e-10	4.74901e-11	2.27488e-10	2.9799e-10	4.54977e-11	0	0	4.9665e-11	1.4247e-10
IPO323∆chr18∆KMT6	2855_I	6-02-053	39112583	9340863	10212520	10200166	9359034	3	2	3	2	0	1	11	5	6	12	1069.26	2.0005e-10	4.74946e-10	2.63023e-10	1.19556e-10	1.43467e-10	1.37448e-10	1.00025e-10	1.37448e-10	1.00025e-10	0	5.00125e-11	2.86934e-10
IPO323∆chr18∆KMT1	2854_CF	5-21-053	37867380	9027706	9903033	9891538	9045103	3	7	0	0	2	0	12	10	2	17	832.115	4.65467e-10	6.47602e-10	3.80832e-10	3.1736e-10	6.34719e-11	1.82134e-10	4.65467e-10	0	0	1.21423e-10	0	5.39511e-10
IPO323∆chr18	2872_A	2-31-053	39112583	9340863	10212520	10200166	9359034	5	7	3	2	4	0	21	12	9	14	1076.74	4.46985e-10	8.10966e-10	4.98646e-10	2.84941e-10	2.13705e-10	2.27488e-10	3.47655e-10	1.36493e-10	9.93299e-11	1.81991e-10	0	3.3243e-10
IPO323∆chr18∆KMT1	2855_D	5-36-053	39112583	9340863	10212520	10200166	9359034	2	5	2	2	5	0	16	7	9	14	832.115	4.49858e-10	6.8535e-10	4.9161e-10	2.15079e-10	2.7653e-10	1.17746e-10	3.21327e-10	1.17746e-10	1.28531e-10	2.94365e-10	0	4.30158e-10
IPO323 ∆chr18 (28°C)	2855_CD	7-35-005	38640478	9226582	10090509	10078942	9244445	0	2	2	0	0	0	4	2	2	9	66.2908	1.63337e-09	3.12921e-09	1.56158e-09	7.80791e-10	7.80791e-10	0	1.63337e-09	1.49583e-09	0	0	0	3.51356e-09
IPO323∆chr18∆KMT1	2855_C	5-35-053	38640478	9226582	10090509	10078942	9244445	8	13	1	0	2	1	25	21	4	8	832.115	8.45803e-10	1.38205e-09	7.77525e-10	6.53121e-10	1.24404e-10	4.76664e-10	8.45803e-10	5.9583e-11	0	1.19166e-10	6.50617e-11	2.48808e-10
IPO323	2822_AA	1-27-053	39680284	9485437	10350273	10338509	9506065	2	4	1	2	1	0	10	6	4	19	1031.9	3.06165e-10	4.46688e-10	2.44187e-10	1.46512e-10	9.76749e-11	9.36825e-11	2.0411e-10	4.68412e-11	1.02055e-10	4.68412e-11	0	4.64026e-10
IPO323∆chr18∆KMT6	2855_U	6-14-053	39112583	9340863	10212520	10200166	9359034	4	3	0	0	0	1	8	7	1	11	1069.26	1.50037e-10	3.33302e-10	1.9129e-10	1.67378e-10	2.39112e-11	1.83264e-10	1.50037e-10	0	0	0	5.00125e-11	2.63023e-10
IPO323 ∆chr18 (28°C)	2855_BM	7-18-005	38640478	9226582	10090509	10078942	9244445	2	1	0	0	2	0	5	3	2	4	66.2908	8.16687e-10	2.31252e-09	1.95198e-09	1.17119e-09	7.80791e-10	1.49583e-09	8.16687e-10	0	0	1.49583e-09	0	1.56158e-09
IPO323∆chr18∆KMT1	2854_BX	5-13-053	38339485	9141987	10025044	10012762	9159692	3	15	0	4	2	3	27	18	9	6	832.115	1.24761e-09	1.42753e-09	8.4632e-10	5.64213e-10	2.82107e-10	1.79923e-10	9.84956e-10	0	2.62655e-10	1.19949e-10	1.96991e-10	1.88071e-10
IPO323	2822_X	1-24-053	39073240	9337652	10191535	10184599	9359454	6	6	1	1	1	0	15	12	3	12	1031.9	3.62816e-10	6.95736e-10	3.71971e-10	2.97577e-10	7.43941e-11	2.8536e-10	3.10985e-10	4.75599e-11	5.18309e-11	4.75599e-11	0	2.97622e-10
IPO323	2822_AF	1-32-053	39073240	9337652	10191535	10184599	9359454	2	5	1	1	1	0	10	7	3	16	1031.9	3.10985e-10	4.53665e-10	2.4798e-10	1.73586e-10	7.43941e-11	9.51199e-11	2.59155e-10	4.75599e-11	5.18309e-11	4.75599e-11	0	3.96829e-10
IPO323	2822_AD	1-30-053	39680284	9485437	10350273	10338509	9506065	5	5	3	0	1	0	14	10	4	4	1031.9	2.55137e-10	6.29867e-10	3.41862e-10	2.44187e-10	9.76749e-11	2.34206e-10	2.55137e-10	1.40524e-10	0	4.68412e-11	0	9.76896e-11
IPO323	2822_K	1-11-053	39680284	9485437	10350273	10338509	9506065	1	4	0	0	1	0	6	5	1	6	1031.9	2.0411e-10	2.50951e-10	1.46512e-10	1.22094e-10	2.44187e-11	4.68412e-11	2.0411e-10	0	0	4.68412e-11	0	1.46534e-10
IPO323∆chr18	2822_BE	2-17-053	38505539	9193078	10053782	10046256	9212423	5	6	1	1	0	1	14	11	3	7	1076.74	3.53215e-10	6.30448e-10	3.37671e-10	2.65313e-10	7.23582e-11	2.31027e-10	3.02756e-10	4.62054e-11	5.04593e-11	0	5.04593e-11	1.68836e-10
IPO323 ∆chr18 (28°C)	2855_AX	7-03-005	39112583	9340863	10212520	10200166	9359034	1	1	0	0	0	0	2	2	0	8	66.2908	8.06692e-10	1.5457e-09	7.71366e-10	7.71366e-10	0	7.39004e-10	8.06692e-10	0	0	0	0	3.08546e-09
IPO323	2822_AI	1-35-053	39680284	9485437	10350273	10338509	9506065	1	0	2	1	2	0	6	1	5	8	1031.9	5.10274e-11	1.91551e-10	1.46512e-10	2.44187e-11	1.22094e-10	4.68412e-11	0	9.36825e-11	5.10274e-11	9.36825e-11	0	1.95379e-10
IPO323∆chr18∆KMT1	2854_BN	5-02-053	38000977	9068999	9927528	9915751	9088699	6	10	4	1	1	0	22	16	6	9	832.115	7.28029e-10	1.33365e-09	6.95737e-10	5.0599e-10	1.89746e-10	3.63375e-10	6.61844e-10	2.4225e-10	6.61844e-11	6.05624e-11	0	2.84619e-10
IPO323 ∆chr18 (28°C)	2855_CK	7-10-005	38640478	9226582	10090509	10078942	9244445	0	1	2	0	0	0	3	1	2	7	66.2908	8.16687e-10	2.31252e-09	1.17119e-09	3.90395e-10	7.80791e-10	0	8.16687e-10	1.49583e-09	0	0	0	2.73277e-09
IPO323∆chr18∆KMT6	2855_M	6-06-053	39112583	9340863	10212520	10200166	9359034	4	4	0	1	0	0	9	8	1	7	1069.26	2.50062e-10	4.33327e-10	2.15201e-10	1.9129e-10	2.39112e-11	1.83264e-10	2.0005e-10	0	5.00125e-11	0	0	1.67378e-10
IPO323	2822_C	1-03-053	38300142	9138776	10004059	9997195	9160112	5	10	1	2	3	1	22	15	7	10	1031.9	6.35506e-10	9.26214e-10	5.56567e-10	3.79478e-10	1.7709e-10	2.42257e-10	5.29588e-10	4.84514e-11	1.05918e-10	1.45354e-10	5.29588e-11	2.53025e-10
IPO323	2822_G	1-07-053	39073240	9337652	10191535	10184599	9359454	5	6	3	2	4	2	22	11	11	12	1031.9	4.14647e-10	7.95127e-10	5.45557e-10	2.72778e-10	2.72778e-10	2.378e-10	3.10985e-10	1.4268e-10	1.03662e-10	1.9024e-10	1.03662e-10	2.97622e-10
IPO323∆chr18	2822_BA	2-13-053	39112583	9340863	10212520	10200166	9359034	1	5	1	0	0	0	7	6	1	10	1076.74	2.48325e-10	3.3932e-10	1.66215e-10	1.4247e-10	2.3745e-11	4.54977e-11	2.48325e-10	4.54977e-11	0	0	0	2.3745e-10
IPO323∆chr18∆KMT1	2854_CB	5-17-053	39112583	9340863	10212520	10200166	9359034	15	17	4	2	0	1	39	32	7	10	832.115	1.22104e-09	2.33963e-09	1.1983e-09	9.8322e-10	2.15079e-10	8.83096e-10	1.09251e-09	2.35492e-10	1.28531e-10	0	6.42654e-11	3.07256e-10
IPO323	2822_N	1-14-053	39680284	9485437	10350273	10338509	9506065	5	4	2	1	1	1	14	9	5	10	1031.9	2.55137e-10	5.83026e-10	3.41862e-10	2.19769e-10	1.22094e-10	2.34206e-10	2.0411e-10	9.36825e-11	5.10274e-11	4.68412e-11	5.10274e-11	2.44224e-10
IPO323 ∆chr18 (28°C)	2855_CF	7-37-005	39112583	9340863	10212520	10200166	9359034	1	4	1	0	2	1	9	5	4	7	66.2908	3.22677e-09	4.70478e-09	3.47115e-09	1.92842e-09	1.54273e-09	7.39004e-10	3.22677e-09	7.39004e-10	0	1.47801e-09	8.06692e-10	2.69978e-09
IPO323	2822_AN	1-40-053	38907186	9286561	10162797	10151105	9306723	3	6	0	1	1	0	11	9	2	5	1031.9	3.64842e-10	5.07959e-10	2.73943e-10	2.24135e-10	4.98077e-11	1.43117e-10	3.12722e-10	0	5.21203e-11	4.77057e-11	0	1.24538e-10
IPO323∆chr18∆KMT1	2854_CE	5-20-053	39112583	9340863	10212520	10200166	9359034	12	19	3	0	1	0	35	31	4	7	832.115	1.22104e-09	2.10414e-09	1.0754e-09	9.52494e-10	1.22902e-10	7.06477e-10	1.22104e-09	1.76619e-10	0	5.88731e-11	0	2.15079e-10
IPO323 ∆chr18 (28°C)	2855_BS	7-24-005	38703370	9242387	10107537	10092621	9260825	2	2	1	1	1	1	8	4	4	5	66.2908	2.4458e-09	4.68614e-09	3.11809e-09	1.55904e-09	1.55904e-09	1.49356e-09	1.63053e-09	7.46779e-10	8.15267e-10	7.46779e-10	8.15267e-10	1.9488e-09
IPO323 ∆chr18 (28°C)	2855_CB	7-33-005	38703370	9242387	10107537	10092621	9260825	0	0	0	0	0	0	0	0	0	8	66.2908	0	0	0	0	0	0	0	0	0	0	0	3.11809e-09
IPO323 ∆chr18 (28°C)	2855_BL	7-17-005	37732441	8994202	9866306	9858852	9013081	0	3	1	0	0	1	5	3	2	3	66.2908	2.51316e-09	3.27792e-09	1.99895e-09	1.19937e-09	7.99581e-10	0	2.51316e-09	7.64762e-10	0	0	8.3772e-10	1.19937e-09
IPO323∆chr18∆KMT6	2855_AO	6-34-053	39112583	9340863	10212520	10200166	9359034	8	8	1	1	0	2	20	16	4	11	1069.26	4.50112e-10	8.62457e-10	4.78224e-10	3.82579e-10	9.56448e-11	3.66528e-10	4.001e-10	4.5816e-11	5.00125e-11	0	1.00025e-10	2.63023e-10
IPO323	2822_L	1-12-053	38267685	9128978	9999816	9987914	9150977	4	4	1	1	2	1	13	8	5	7	1031.9	2.65068e-10	5.07489e-10	3.2916e-10	2.0256e-10	1.266e-10	1.93937e-10	2.12055e-10	4.84841e-11	5.30137e-11	9.69683e-11	5.30137e-11	1.77267e-10
IPO323 ∆chr18 (28°C)	2855_AW	7-02-005	39112583	9340863	10212520	10200166	9359034	0	2	1	0	0	2	5	2	3	8	66.2908	1.61338e-09	2.35239e-09	1.92842e-09	7.71366e-10	1.15705e-09	0	1.61338e-09	7.39004e-10	0	0	1.61338e-09	3.08546e-09
IPO323∆chr18∆KMT6	2855_AF	6-25-053	39112583	9340863	10212520	10200166	9359034	2	6	1	0	1	1	10	8	2	9	1069.26	3.00075e-10	4.37523e-10	2.39112e-10	1.9129e-10	4.78224e-11	9.16321e-11	3.00075e-10	4.5816e-11	0	4.5816e-11	5.00125e-11	2.15201e-10
IPO323∆chr18∆KMT1	2855_B	5-34-053	37867380	9027706	9903033	9891538	9045103	15	5	3	2	4	0	29	20	9	9	832.115	4.65467e-10	1.55827e-09	9.20343e-10	6.34719e-10	2.85624e-10	9.10672e-10	3.32477e-10	1.82134e-10	1.32991e-10	2.42846e-10	0	2.85624e-10
IPO323∆chr18∆KMT1	2854_BS	5-07-053	38339485	9141987	10025044	10012762	9159692	2	3	6	1	2	0	14	5	9	8	832.115	2.62655e-10	7.42451e-10	4.38833e-10	1.56726e-10	2.82107e-10	1.19949e-10	1.96991e-10	3.59847e-10	6.56638e-11	1.19949e-10	0	2.50761e-10
IPO323	2822_AL	1-38-053	39680284	9485437	10350273	10338509	9506065	9	11	2	0	2	0	23	20	3	14	1031.9	5.61302e-10	1.07656e-09	5.61631e-10	4.88375e-10	7.32562e-11	4.21571e-10	5.61302e-10	9.36825e-11	0	9.36825e-11	0	3.41914e-10
IPO323∆chr18∆KMT6	2855_AS	6-38-053	39112583	9340863	10212520	10200166	9359034	4	4	0	0	0	0	8	8	0	8	1069.26	2.0005e-10	3.83314e-10	1.9129e-10	1.9129e-10	0	1.83264e-10	2.0005e-10	0	0	0	0	1.9129e-10
IPO323∆chr18∆KMT1	2854_BP	5-04-053	39112583	9340863	10212520	10200166	9359034	9	12	2	0	1	0	24	21	3	9	832.115	7.71185e-10	1.41879e-09	7.37415e-10	6.45238e-10	9.21768e-11	5.29857e-10	7.71185e-10	1.17746e-10	0	5.88731e-11	0	2.7653e-10
IPO323∆chr18∆KMT6	2855_AM	6-32-053	39112583	9340863	10212520	10200166	9359034	4	8	3	2	0	1	18	12	6	11	1069.26	5.00125e-10	8.20837e-10	4.30402e-10	2.86935e-10	1.43467e-10	1.83264e-10	4.001e-10	1.37448e-10	1.00025e-10	0	5.00125e-11	2.63023e-10
IPO323∆chr18∆KMT1	2854_CA	5-16-053	37867380	9027706	9903033	9891538	9045103	17	11	2	1	1	2	34	28	6	13	832.115	7.97944e-10	1.95146e-09	1.07902e-09	8.88607e-10	1.90416e-10	1.03209e-09	7.31448e-10	1.21423e-10	6.64953e-11	6.07114e-11	1.32991e-10	4.12567e-10
IPO323∆chr18∆KMT1	2854_CH	5-23-053	37317533	8894841	9760705	9751852	8910135	17	10	4	2	2	2	37	27	10	9	832.115	8.09947e-10	2.10331e-09	1.19153e-09	8.69497e-10	3.22036e-10	1.04701e-09	6.74956e-10	2.46356e-10	1.34991e-10	1.23178e-10	1.34991e-10	2.89832e-10
IPO323	2822_I	1-09-053	39680284	9485437	10350273	10338509	9506065	3	3	0	0	1	0	7	6	1	13	1031.9	1.53082e-10	2.93606e-10	1.70931e-10	1.46512e-10	2.44187e-11	1.40524e-10	1.53082e-10	0	0	4.68412e-11	0	3.17491e-10
IPO323	2822_J	1-10-053	38300142	9138776	10004059	9997195	9160112	2	4	3	0	3	0	12	6	6	11	1031.9	2.11835e-10	4.54092e-10	3.03582e-10	1.51791e-10	1.51791e-10	9.69027e-11	2.11835e-10	1.45354e-10	0	1.45354e-10	0	2.78327e-10
IPO323 ∆chr18 (28°C)	2855_BI	7-14-005	39112583	9340863	10212520	10200166	9359034	1	3	0	0	1	0	5	4	1	5	66.2908	2.42008e-09	3.15908e-09	1.92842e-09	1.54273e-09	3.85683e-10	7.39004e-10	2.42008e-09	0	0	7.39004e-10	0	1.92841e-09
IPO323 ∆chr18 (28°C)	2855_CE	7-36-005	39112583	9340863	10212520	10200166	9359034	2	1	2	0	1	1	7	3	4	3	66.2908	8.06692e-10	3.76271e-09	2.69978e-09	1.15705e-09	1.54273e-09	1.47801e-09	8.06692e-10	1.47801e-09	0	7.39004e-10	8.06692e-10	1.15705e-09
IPO323	2822_H	1-08-053	39680284	9485437	10350273	10338509	9506065	12	5	0	1	1	2	21	17	4	14	1031.9	3.06165e-10	8.68259e-10	5.12793e-10	4.15118e-10	9.76749e-11	5.62095e-10	2.55137e-10	0	5.10274e-11	4.68412e-11	1.02055e-10	3.41914e-10
IPO323∆chr18∆KMT6	2855_AT	6-39-053	38562736	9207998	10070192	10060480	9224066	2	3	2	0	0	0	7	5	2	11	1069.26	1.52218e-10	3.38049e-10	1.69765e-10	1.21261e-10	4.85043e-11	9.29158e-11	1.52218e-10	9.29158e-11	0	0	0	2.66773e-10
IPO323	2822_Z	1-26-053	39073240	9337652	10191535	10184599	9359454	3	6	0	0	1	2	12	9	3	3	1031.9	3.10985e-10	4.53665e-10	2.97577e-10	2.23182e-10	7.43941e-11	1.4268e-10	3.10985e-10	0	0	4.75599e-11	1.03662e-10	7.44055e-11
IPO323	2822_P	1-16-053	39680284	9485437	10350273	10338509	9506065	6	3	2	0	2	2	15	9	6	14	1031.9	1.53082e-10	5.27812e-10	3.66281e-10	2.19769e-10	1.46512e-10	2.81047e-10	1.53082e-10	9.36825e-11	0	9.36825e-11	1.02055e-10	3.41914e-10
IPO323	2822_W	1-23-053	39680284	9485437	10350273	10338509	9506065	6	6	2	2	2	1	19	12	7	7	1031.9	4.0822e-10	7.82949e-10	4.63956e-10	2.93025e-10	1.70931e-10	2.81047e-10	3.06165e-10	9.36825e-11	1.02055e-10	9.36825e-11	5.10274e-11	1.70957e-10
IPO323∆chr18∆KMT6	2855_X	6-17-053	39112583	9340863	10212520	10200166	9359034	1	8	1	0	1	1	12	9	3	12	1069.26	4.001e-10	4.91732e-10	2.86935e-10	2.15201e-10	7.17336e-11	4.5816e-11	4.001e-10	4.5816e-11	0	4.5816e-11	5.00125e-11	2.86934e-10
IPO323∆chr18∆KMT1	2854_CK	5-26-053	37930272	9043511	9920061	9905217	9061483	5	7	0	0	1	0	13	12	1	12	832.115	4.6464e-10	7.67727e-10	4.11884e-10	3.802e-10	3.16833e-11	3.03087e-10	4.6464e-10	0	0	6.06174e-11	0	3.802e-10
IPO323∆chr18	2822_BO	2-27-053	38505539	9193078	10053782	10046256	9212423	6	5	2	0	1	0	14	11	3	9	1076.74	2.52297e-10	6.2194e-10	3.37671e-10	2.65313e-10	7.23582e-11	2.77232e-10	2.52297e-10	9.24107e-11	0	4.62054e-11	0	2.17074e-10
IPO323∆chr18	2822_AY	2-11-053	38703370	9242387	10107537	10092621	9260825	5	7	0	1	2	0	15	12	3	8	1076.74	4.01543e-10	6.31425e-10	3.59942e-10	2.87953e-10	7.19883e-11	2.29882e-10	3.5135e-10	0	5.01929e-11	9.19527e-11	0	1.91969e-10
IPO323∆chr18∆KMT1	2854_CM	5-28-053	38640478	9226582	10090509	10078942	9244445	6	17	5	2	3	0	33	23	10	4	832.115	1.23617e-09	1.89159e-09	1.02633e-09	7.15323e-10	3.1101e-10	3.57498e-10	1.10605e-09	2.97915e-10	1.30123e-10	1.78749e-10	0	1.24404e-10
IPO323	2822_AB	1-28-053	39073240	9337652	10191535	10184599	9359454	2	5	0	1	1	0	9	7	2	7	1031.9	3.10985e-10	4.06105e-10	2.23182e-10	1.73586e-10	4.95961e-11	9.51199e-11	2.59155e-10	0	5.18309e-11	4.75599e-11	0	1.73613e-10
IPO323∆chr18	2822_AV	2-08-053	38505539	9193078	10053782	10046256	9212423	3	7	2	0	2	1	15	10	5	5	1076.74	3.53215e-10	5.84242e-10	3.61791e-10	2.41194e-10	1.20597e-10	1.38616e-10	3.53215e-10	9.24107e-11	0	9.24107e-11	5.04593e-11	1.20597e-10
IPO323∆chr18∆KMT6	2855_Q	6-10-053	39112583	9340863	10212520	10200166	9359034	5	1	0	1	0	0	7	6	1	11	1069.26	1.00025e-10	3.29105e-10	1.67378e-10	1.43467e-10	2.39112e-11	2.2908e-10	5.00125e-11	0	5.00125e-11	0	0	2.63023e-10
IPO323∆chr18	2822_BN	2-26-053	38505539	9193078	10053782	10046256	9212423	3	3	0	0	0	0	6	6	0	5	1076.74	1.51378e-10	2.89994e-10	1.44716e-10	1.44716e-10	0	1.38616e-10	1.51378e-10	0	0	0	0	1.20597e-10
IPO323∆chr18	2822_BG	2-19-053	39112583	9340863	10212520	10200166	9359034	3	2	1	1	0	0	7	5	2	4	1076.74	1.48995e-10	3.30985e-10	1.66215e-10	1.18725e-10	4.74901e-11	1.36493e-10	9.93299e-11	4.54977e-11	4.9665e-11	0	0	9.49801e-11
IPO323∆chr18∆KMT1	2854_BO	5-03-053	37867380	9027706	9903033	9891538	9045103	5	9	0	3	3	1	21	14	7	4	832.115	7.97944e-10	1.1015e-09	6.66455e-10	4.44304e-10	2.22152e-10	3.03557e-10	5.98458e-10	0	1.99486e-10	1.82134e-10	6.64953e-11	1.26944e-10
IPO323∆chr18	2822_BM	2-25-053	37866038	9035495	9890801	9883065	9056677	3	3	1	0	0	0	7	6	1	7	1076.74	1.54e-10	3.4187e-10	1.71687e-10	1.4716e-10	2.45267e-11	1.40903e-10	1.54e-10	4.69675e-11	0	0	0	1.71687e-10
IPO323∆chr18∆KMT1	2854_CO	5-30-053	37867380	9027706	9903033	9891538	9045103	5	17	1	2	6	1	32	22	10	13	832.115	1.26341e-09	1.62768e-09	1.01555e-09	6.98191e-10	3.1736e-10	3.03557e-10	1.13042e-09	6.07114e-11	1.32991e-10	3.64269e-10	6.64953e-11	4.12567e-10
IPO323∆chr18∆KMT6	2855_AJ	6-29-053	39112583	9340863	10212520	10200166	9359034	1	0	1	0	1	0	3	1	2	6	1069.26	0	9.16321e-11	7.17336e-11	2.39112e-11	4.78224e-11	4.5816e-11	0	4.5816e-11	0	4.5816e-11	0	1.43467e-10
IPO323∆chr18∆KMT1	2854_CL	5-27-053	38640478	9226582	10090509	10078942	9244445	8	9	0	2	0	1	20	17	3	7	832.115	7.15679e-10	1.19234e-09	6.2202e-10	5.28717e-10	9.3303e-11	4.76664e-10	5.85556e-10	0	1.30123e-10	0	6.50617e-11	2.17707e-10
IPO323∆chr18∆KMT6	2855_J	6-03-053	39112583	9340863	10212520	10200166	9359034	5	4	0	2	1	1	13	9	4	9	1069.26	3.00075e-10	5.29155e-10	3.10846e-10	2.15201e-10	9.56448e-11	2.2908e-10	2.0005e-10	0	1.00025e-10	4.5816e-11	5.00125e-11	2.15201e-10
IPO323∆chr18	2822_BZ	2-39-053	38505539	9193078	10053782	10046256	9212423	3	4	2	1	1	2	13	7	6	7	1076.74	2.52297e-10	4.83324e-10	3.13552e-10	1.68836e-10	1.44716e-10	1.38616e-10	2.01837e-10	9.24107e-11	5.04593e-11	4.62054e-11	1.00919e-10	1.68836e-10
IPO323∆chr18∆KMT6	2855_T	6-13-053	39112583	9340863	10212520	10200166	9359034	5	7	2	0	0	0	14	12	2	10	1069.26	3.50087e-10	6.708e-10	3.34757e-10	2.86935e-10	4.78224e-11	2.2908e-10	3.50087e-10	9.16321e-11	0	0	0	2.39112e-10
IPO323 ∆chr18 (28°C)	2855_BK	7-16-005	39112583	9340863	10212520	10200166	9359034	0	1	0	0	1	0	2	1	1	4	66.2908	8.06692e-10	8.06692e-10	7.71366e-10	3.85683e-10	3.85683e-10	0	8.06692e-10	0	0	7.39004e-10	0	1.54273e-09
IPO323	2822_AE	1-31-053	39073240	9337652	10191535	10184599	9359454	5	9	4	0	0	2	20	14	6	16	1031.9	4.66478e-10	8.94518e-10	4.95961e-10	3.47173e-10	1.48788e-10	2.378e-10	4.66478e-10	1.9024e-10	0	0	1.03662e-10	3.96829e-10
IPO323 ∆chr18 (28°C)	2855_BN	7-19-005	39112583	9340863	10212520	10200166	9359034	3	4	0	1	1	0	9	7	2	4	66.2908	4.03346e-09	6.25047e-09	3.47115e-09	2.69978e-09	7.71366e-10	2.21701e-09	3.22677e-09	0	8.06692e-10	7.39004e-10	0	1.54273e-09
IPO323 ∆chr18 (28°C)	2855_CG	7-38-005	38640478	9226582	10090509	10078942	9244445	2	4	0	0	1	0	7	6	1	9	66.2908	3.26675e-09	4.76258e-09	2.73277e-09	2.34237e-09	3.90395e-10	1.49583e-09	3.26675e-09	0	0	7.47916e-10	0	3.51356e-09
IPO323∆chr18∆KMT1	2855_E	5-38-053	36211622	8623862	9476331	9466892	8644537	4	13	3	1	3	0	24	17	7	18	832.115	9.743e-10	1.41838e-09	7.9649e-10	5.6418e-10	2.3231e-10	2.5376e-10	9.04707e-10	1.9032e-10	6.95928e-11	1.9032e-10	0	5.97367e-10
IPO323	2822_T	1-20-053	38907186	9286561	10162797	10151105	9306723	7	1	3	0	1	0	12	8	4	8	1031.9	5.21203e-11	5.29177e-10	2.98846e-10	1.99231e-10	9.96155e-11	3.3394e-10	5.21203e-11	1.43117e-10	0	4.77057e-11	0	1.99261e-10
IPO323∆chr18	2822_AP	2-02-053	39680284	9485437	10350273	10338509	9506065	1	4	0	0	0	0	5	5	0	11	1076.74	1.95609e-10	2.405e-10	1.17009e-10	1.17009e-10	0	4.48905e-11	1.95609e-10	0	0	0	0	2.57458e-10
IPO323∆chr18∆KMT6	2855_H	6-01-053	39112583	9340863	10212520	10200166	9359034	6	4	0	0	0	0	10	10	0	19	1069.26	2.0005e-10	4.74946e-10	2.39112e-10	2.39112e-10	0	2.74896e-10	2.0005e-10	0	0	0	0	4.54313e-10
IPO323 ∆chr18 (28°C)	2855_CI	7-40-005	39112583	9340863	10212520	10200166	9359034	0	0	0	0	3	0	3	0	3	3	66.2908	0	0	1.15705e-09	0	1.15705e-09	0	0	0	0	2.21701e-09	0	1.15705e-09
IPO323∆chr18∆KMT1	2854_BM	5-01-053	38640478	9226582	10090509	10078942	9244445	11	6	1	0	0	1	19	17	2	11	832.115	3.9037e-10	1.10537e-09	5.90919e-10	5.28717e-10	6.2202e-11	6.55413e-10	3.9037e-10	5.9583e-11	0	0	6.50617e-11	3.42111e-10
IPO323∆chr18∆KMT1	2854_CN	5-29-053	38640478	9226582	10090509	10078942	9244445	9	13	2	1	4	1	30	22	8	5	832.115	9.10864e-10	1.56628e-09	9.3303e-10	6.84222e-10	2.48808e-10	5.36247e-10	8.45803e-10	1.19166e-10	6.50617e-11	2.38332e-10	6.50617e-11	1.55505e-10
IPO323 ∆chr18 (28°C)	2855_BF	7-11-005	39112583	9340863	10212520	10200166	9359034	1	2	0	0	0	0	3	3	0	7	66.2908	1.61338e-09	2.35239e-09	1.15705e-09	1.15705e-09	0	7.39004e-10	1.61338e-09	0	0	0	0	2.69978e-09
IPO323∆chr18∆KMT1	2854_BU	5-09-053	38703370	9242387	10107537	10092621	9260825	3	9	1	0	1	1	15	12	3	6	832.115	5.84537e-10	8.22507e-10	4.65757e-10	3.72606e-10	9.31514e-11	1.78477e-10	5.84537e-10	5.94925e-11	0	5.94925e-11	6.49486e-11	1.86303e-10
IPO323∆chr18∆KMT1	2854_CD	5-19-053	38339485	9141987	10025044	10012762	9159692	9	15	4	0	2	0	30	24	6	11	832.115	9.84956e-10	1.76462e-09	9.40355e-10	7.52284e-10	1.88071e-10	5.3977e-10	9.84956e-10	2.39898e-10	0	1.19949e-10	0	3.44797e-10
IPO323∆chr18	2822_BX	2-37-053	38339485	9141987	10025044	10012762	9159692	2	1	0	1	1	1	6	3	3	4	1076.74	1.01491e-10	1.94189e-10	1.45343e-10	7.26716e-11	7.26716e-11	9.26977e-11	5.07456e-11	0	5.07456e-11	4.63489e-11	5.07456e-11	9.68954e-11
IPO323∆chr18∆KMT6	2855_AD	6-23-053	39112583	9340863	10212520	10200166	9359034	9	3	0	1	1	0	14	12	2	4	1069.26	2.0005e-10	6.12394e-10	3.34757e-10	2.86935e-10	4.78224e-11	4.12344e-10	1.50037e-10	0	5.00125e-11	4.5816e-11	0	9.56448e-11
IPO323∆chr18∆KMT6	2855_Z	6-19-053	39112583	9340863	10212520	10200166	9359034	0	0	0	0	0	0	0	0	0	4	1069.26	0	0	0	0	0	0	0	0	0	0	0	9.56448e-11
IPO323∆chr18∆KMT6	2855_Y	6-18-053	39112583	9340863	10212520	10200166	9359034	7	15	1	0	2	0	25	22	3	9	1069.26	7.50187e-10	1.11672e-09	5.9778e-10	5.26047e-10	7.17336e-11	3.20712e-10	7.50187e-10	4.5816e-11	0	9.16321e-11	0	2.15201e-10
IPO323 ∆chr18 (28°C)	2855_BV	7-27-005	38339485	9141987	10025044	10012762	9159692	1	0	0	1	0	1	3	1	2	5	66.2908	8.24244e-10	1.57707e-09	1.18038e-09	3.9346e-10	7.86921e-10	7.5283e-10	0	0	8.24244e-10	0	8.24244e-10	1.9673e-09
IPO323∆chr18∆KMT6	2855_V	6-15-053	38562736	9207998	10070192	10060480	9224066	5	4	1	0	1	0	11	9	2	9	1069.26	2.02957e-10	4.81704e-10	2.66774e-10	2.18269e-10	4.85043e-11	2.32289e-10	2.02957e-10	4.64579e-11	0	4.64579e-11	0	2.18269e-10
IPO323∆chr18	2822_BD	2-16-053	38562736	9207998	10070192	10060480	9224066	7	4	0	0	0	0	11	11	0	11	1076.74	2.01546e-10	5.24492e-10	2.6492e-10	2.6492e-10	0	3.22945e-10	2.01546e-10	0	0	0	0	2.6492e-10
IPO323	2822_B	1-02-053	39680284	9485437	10350273	10338509	9506065	5	3	3	1	2	0	14	8	6	11	1031.9	2.0411e-10	5.7884e-10	3.41862e-10	1.9535e-10	1.46512e-10	2.34206e-10	1.53082e-10	1.40524e-10	5.10274e-11	9.36825e-11	0	2.68646e-10
IPO323 ∆chr18 (28°C)	2855_CH	7-39-005	37867380	9027706	9903033	9891538	9045103	4	2	1	0	0	2	9	6	3	7	66.2908	1.66936e-09	5.47977e-09	3.58529e-09	2.39019e-09	1.1951e-09	3.04832e-09	1.66936e-09	7.6208e-10	0	0	1.66936e-09	2.78856e-09
IPO323∆chr18	2822_BK	2-23-053	39112583	9340863	10212520	10200166	9359034	5	4	0	1	1	2	13	9	4	8	1076.74	2.48325e-10	4.75813e-10	3.08686e-10	2.13705e-10	9.49802e-11	2.27488e-10	1.9866e-10	0	4.9665e-11	4.54977e-11	9.93299e-11	1.8996e-10
IPO323∆chr18∆KMT1	2854_CI	5-24-053	38339485	9141987	10025044	10012762	9159692	2	14	1	0	1	0	18	16	2	6	832.115	9.19293e-10	1.09922e-09	5.64213e-10	5.01523e-10	6.26904e-11	1.19949e-10	9.19293e-10	5.99745e-11	0	5.99745e-11	0	1.88071e-10
IPO323∆chr18∆KMT1	2854_BW	5-12-053	38703370	9242387	10107537	10092621	9260825	3	5	2	0	2	0	12	8	4	1	832.115	3.24743e-10	6.22205e-10	3.72606e-10	2.48404e-10	1.24202e-10	1.78477e-10	3.24743e-10	1.18985e-10	0	1.18985e-10	0	3.10505e-11
IPO323∆chr18∆KMT6	2855_R	6-11-053	39112583	9340863	10212520	10200166	9359034	2	2	2	0	0	0	6	4	2	15	1069.26	1.00025e-10	2.83289e-10	1.43467e-10	9.56448e-11	4.78224e-11	9.16321e-11	1.00025e-10	9.16321e-11	0	0	0	3.58668e-10
IPO323∆chr18∆KMT1	2854_BT	5-08-053	37867380	9027706	9903033	9891538	9045103	3	6	3	0	2	1	15	9	6	14	832.115	3.98972e-10	7.63241e-10	4.7604e-10	2.85624e-10	1.90416e-10	1.82134e-10	3.98972e-10	1.82134e-10	0	1.21423e-10	6.64953e-11	4.44303e-10
IPO323	2822_F	1-06-053	39680284	9485437	10350273	10338509	9506065	11	5	0	1	2	1	20	16	4	14	1031.9	3.06165e-10	8.21418e-10	4.88375e-10	3.907e-10	9.76749e-11	5.15253e-10	2.55137e-10	0	5.10274e-11	9.36825e-11	5.10274e-11	3.41914e-10
Zt05	2822_CB	3-01-053	41241014	9908645	10716478	10705830	9910061	3	6	1	1	2	0	13	9	4	33	920	3.83915e-10	5.86873e-10	3.42631e-10	2.37206e-10	1.05425e-10	1.52218e-10	3.2907e-10	5.07395e-11	5.4845e-11	1.01479e-10	0	8.69755e-10
Zt05	2822_CC	3-02-053	41241014	9908645	10716478	10705830	9910061	6	3	0	1	0	0	10	9	1	34	920	2.1938e-10	5.23817e-10	2.63562e-10	2.37206e-10	2.63562e-11	3.04437e-10	1.64535e-10	0	5.4845e-11	0	0	8.96111e-10
Zt05	2822_CD	3-03-053	40951235	9836429	10643499	10633602	9837705	6	6	1	1	0	0	14	12	2	44	920	3.86736e-10	7.44336e-10	3.71598e-10	3.18512e-10	5.30854e-11	3.06514e-10	3.31488e-10	5.10857e-11	5.5248e-11	0	0	1.16788e-09
Zt05	2822_CE	3-04-053	40951235	9836429	10643499	10633602	9837705	2	10	1	1	0	1	15	12	3	29	920	6.07728e-10	7.60985e-10	3.98141e-10	3.18512e-10	7.96281e-11	1.02171e-10	5.5248e-10	5.10857e-11	5.5248e-11	0	5.5248e-11	7.69738e-10
Zt05	2822_CF	3-05-053	41241014	9908645	10716478	10705830	9910061	4	3	1	2	0	0	10	7	3	33	920	2.74225e-10	5.27922e-10	2.63562e-10	1.84493e-10	7.90686e-11	2.02958e-10	1.64535e-10	5.07395e-11	1.0969e-10	0	0	8.69755e-10
Zt05	2822_CG	3-06-053	41241014	9908645	10716478	10705830	9910061	5	2	1	0	0	1	9	7	2	24	920	1.0969e-10	4.14127e-10	2.37206e-10	1.84493e-10	5.27124e-11	2.53697e-10	1.0969e-10	5.07395e-11	0	0	5.4845e-11	6.32549e-10
Zt05	2822_CH	3-07-053	41241014	9908645	10716478	10705830	9910061	7	4	3	0	0	0	14	11	3	47	920	2.1938e-10	7.26775e-10	3.68987e-10	2.89918e-10	7.90686e-11	3.55176e-10	2.1938e-10	1.52218e-10	0	0	0	1.23874e-09
Zt05	2822_CI	3-08-053	41241014	9908645	10716478	10705830	9910061	2	6	2	0	0	0	10	8	2	42	920	3.2907e-10	5.32028e-10	2.63562e-10	2.1085e-10	5.27124e-11	1.01479e-10	3.2907e-10	1.01479e-10	0	0	0	1.10696e-09
Zt05	2822_CJ	3-09-053	41241014	9908645	10716478	10705830	9910061	2	3	0	2	0	1	8	5	3	41	920	2.74225e-10	3.75704e-10	2.1085e-10	1.31781e-10	7.90686e-11	1.01479e-10	1.64535e-10	0	1.0969e-10	0	5.4845e-11	1.0806e-09
Zt05	2822_CK	3-10-053	41241014	9908645	10716478	10705830	9910061	7	3	2	0	0	0	12	10	2	47	920	1.64535e-10	6.2119e-10	3.16274e-10	2.63562e-10	5.27124e-11	3.55176e-10	1.64535e-10	1.01479e-10	0	0	0	1.23874e-09
Zt05	2822_CL	3-11-053	40951235	9836429	10643499	10633602	9837705	5	3	0	0	0	0	8	8	0	34	920	1.65744e-10	4.21173e-10	2.12342e-10	2.12342e-10	0	2.55429e-10	1.65744e-10	0	0	0	0	9.02452e-10
Zt05	2822_CM	3-12-053	41241014	9908645	10716478	10705830	9910061	1	7	2	2	0	0	12	8	4	39	920	4.93605e-10	6.45823e-10	3.16274e-10	2.1085e-10	1.05425e-10	5.07395e-11	3.83915e-10	1.01479e-10	1.0969e-10	0	0	1.02789e-09
Zt05	2822_CN	3-13-053	41241014	9908645	10716478	10705830	9910061	6	7	0	2	0	1	16	13	3	25	920	4.93605e-10	7.98042e-10	4.21699e-10	3.42631e-10	7.90686e-11	3.04437e-10	3.83915e-10	0	1.0969e-10	0	5.4845e-11	6.58905e-10
Zt05	2822_CO	3-14-053	41241014	9908645	10716478	10705830	9910061	4	5	3	1	0	2	15	9	6	26	920	3.2907e-10	6.84246e-10	3.95343e-10	2.37206e-10	1.58137e-10	2.02958e-10	2.74225e-10	1.52218e-10	5.4845e-11	0	1.0969e-10	6.85261e-10
Zt05	2822_CP	3-15-053	41241014	9908645	10716478	10705830	9910061	3	3	0	0	0	0	6	6	0	35	920	1.64535e-10	3.16753e-10	1.58137e-10	1.58137e-10	0	1.52218e-10	1.64535e-10	0	0	0	0	9.22467e-10
Zt05	2822_CQ	3-16-053	40336034	9674702	10494875	10489338	9677119	7	7	0	0	0	0	14	14	0	26	920	3.93177e-10	7.55769e-10	3.77265e-10	3.77265e-10	0	3.62591e-10	3.93177e-10	0	0	0	0	7.00636e-10
Zt05	2854_A	3-17-053	40697406	9775545	10579397	10566560	9775904	5	5	0	0	0	0	10	10	0	33	920	2.77973e-10	5.34986e-10	2.67083e-10	2.67083e-10	0	2.57013e-10	2.77973e-10	0	0	0	0	8.81372e-10
Zt05	2854_B	3-18-053	40697406	9775545	10579397	10566560	9775904	4	1	0	1	0	0	6	5	1	35	920	1.11189e-10	3.168e-10	1.6025e-10	1.33541e-10	2.67083e-11	2.0561e-10	5.55947e-11	0	5.55947e-11	0	0	9.34789e-10
Zt05	2854_C	3-19-053	41241014	9908645	10716478	10705830	9910061	3	4	0	0	0	1	8	7	1	49	920	2.1938e-10	3.71598e-10	2.1085e-10	1.84493e-10	2.63562e-11	1.52218e-10	2.1938e-10	0	0	0	5.4845e-11	1.29145e-09
Zt05	2854_D	3-20-053	41241014	9908645	10716478	10705830	9910061	3	3	1	0	0	0	7	6	1	39	920	1.64535e-10	3.67493e-10	1.84493e-10	1.58137e-10	2.63562e-11	1.52218e-10	1.64535e-10	5.07395e-11	0	0	0	1.02789e-09
Zt05	2854_E	3-21-053	40965057	9839494	10647766	10638614	9839183	1	5	1	1	1	1	10	6	4	30	920	3.31411e-10	4.33538e-10	2.65337e-10	1.59202e-10	1.06135e-10	5.10635e-11	2.76176e-10	5.10635e-11	5.52352e-11	5.10635e-11	5.52352e-11	7.96012e-10
Zt05	2854_F	3-22-053	41241014	9908645	10716478	10705830	9910061	2	6	0	0	0	1	9	8	1	40	920	3.2907e-10	4.30549e-10	2.37206e-10	2.1085e-10	2.63562e-11	1.01479e-10	3.2907e-10	0	0	0	5.4845e-11	1.05425e-09
Zt05	2854_G	3-23-053	40951235	9836429	10643499	10633602	9837705	3	4	1	2	0	1	11	7	4	41	920	3.31488e-10	5.35831e-10	2.9197e-10	1.85799e-10	1.06171e-10	1.53257e-10	2.20992e-10	5.10857e-11	1.10496e-10	0	5.5248e-11	1.08825e-09
Zt05	2854_H	3-24-053	41241014	9908645	10716478	10705830	9910061	3	3	1	0	1	0	8	6	2	33	920	1.64535e-10	3.67493e-10	2.1085e-10	1.58137e-10	5.27124e-11	1.52218e-10	1.64535e-10	5.07395e-11	0	5.07395e-11	0	8.69755e-10
Zt05	2854_I	3-25-053	41241014	9908645	10716478	10705830	9910061	2	6	0	0	0	0	8	8	0	43	920	3.2907e-10	4.30549e-10	2.1085e-10	2.1085e-10	0	1.01479e-10	3.2907e-10	0	0	0	0	1.13332e-09
Zt05	2854_J	3-26-053	41241014	9908645	10716478	10705830	9910061	2	2	1	0	0	0	5	4	1	22	920	1.0969e-10	2.61908e-10	1.31781e-10	1.05425e-10	2.63562e-11	1.01479e-10	1.0969e-10	5.07395e-11	0	0	0	5.79836e-10
Zt05	2854_K	3-27-053	41241014	9908645	10716478	10705830	9910061	3	7	3	0	0	0	13	10	3	34	920	3.83915e-10	6.88352e-10	3.42631e-10	2.63562e-10	7.90686e-11	1.52218e-10	3.83915e-10	1.52218e-10	0	0	0	8.96111e-10
Zt05	2854_L	3-28-053	40951235	9836429	10643499	10633602	9837705	6	3	0	1	0	0	10	9	1	38	920	2.20992e-10	5.27506e-10	2.65427e-10	2.38884e-10	2.65427e-11	3.06514e-10	1.65744e-10	0	5.5248e-11	0	0	1.00862e-09
Zt05	2854_M	3-29-053	41241014	9908645	10716478	10705830	9910061	5	6	0	0	1	0	12	11	1	21	920	3.2907e-10	5.82767e-10	3.16274e-10	2.89918e-10	2.63562e-11	2.53697e-10	3.2907e-10	0	0	5.07395e-11	0	5.5348e-10
Zt05	2854_N	3-30-053	41241014	9908645	10716478	10705830	9910061	6	4	0	0	1	1	12	10	2	33	920	2.1938e-10	5.23817e-10	3.16274e-10	2.63562e-10	5.27124e-11	3.04437e-10	2.1938e-10	0	0	5.07395e-11	5.4845e-11	8.69755e-10
Zt05	2854_O	3-31-053	41241014	9908645	10716478	10705830	9910061	8	3	1	0	0	0	12	11	1	37	920	1.64535e-10	6.2119e-10	3.16274e-10	2.89918e-10	2.63562e-11	4.05916e-10	1.64535e-10	5.07395e-11	0	0	0	9.75179e-10
Zt05	2854_P	3-32-053	41241014	9908645	10716478	10705830	9910061	5	5	2	0	1	1	14	10	4	47	920	2.74225e-10	6.29401e-10	3.68987e-10	2.63562e-10	1.05425e-10	2.53697e-10	2.74225e-10	1.01479e-10	0	5.07395e-11	5.4845e-11	1.23874e-09
Zt05	2854_Q	3-33-053	40965057	9839494	10647766	10638614	9839183	5	5	1	1	0	3	15	10	5	36	920	3.31411e-10	6.37792e-10	3.98006e-10	2.65337e-10	1.32669e-10	2.55317e-10	2.76176e-10	5.10635e-11	5.52352e-11	0	1.65706e-10	9.55215e-10
Zt05	2854_R	3-34-053	41241014	9908645	10716478	10705830	9910061	2	5	0	0	1	0	8	7	1	38	920	2.74225e-10	3.75704e-10	2.1085e-10	1.84493e-10	2.63562e-11	1.01479e-10	2.74225e-10	0	0	5.07395e-11	0	1.00154e-09
Zt05	2854_S	3-35-053	41241014	9908645	10716478	10705830	9910061	5	6	4	0	0	1	16	11	5	38	920	3.2907e-10	7.85725e-10	4.21699e-10	2.89918e-10	1.31781e-10	2.53697e-10	3.2907e-10	2.02958e-10	0	0	5.4845e-11	1.00154e-09
Zt05	2854_T	3-36-053	41241014	9908645	10716478	10705830	9910061	5	7	1	0	2	0	15	12	3	35	920	3.83915e-10	6.88352e-10	3.95343e-10	3.16274e-10	7.90686e-11	2.53697e-10	3.83915e-10	5.07395e-11	0	1.01479e-10	0	9.22467e-10
Zt05	2854_U	3-37-053	41241014	9908645	10716478	10705830	9910061	7	5	0	0	1	1	14	12	2	33	920	2.74225e-10	6.29401e-10	3.68987e-10	3.16274e-10	5.27124e-11	3.55176e-10	2.74225e-10	0	0	5.07395e-11	5.4845e-11	8.69755e-10
Zt05	2854_V	3-38-053	41241014	9908645	10716478	10705830	9910061	4	3	0	0	1	0	8	7	1	42	920	1.64535e-10	3.67493e-10	2.1085e-10	1.84493e-10	2.63562e-11	2.02958e-10	1.64535e-10	0	0	5.07395e-11	0	1.10696e-09
Zt05	2854_W	3-39-053	41241014	9908645	10716478	10705830	9910061	3	6	1	0	0	0	10	9	1	19	920	3.2907e-10	5.32028e-10	2.63562e-10	2.37206e-10	2.63562e-11	1.52218e-10	3.2907e-10	5.07395e-11	0	0	0	5.00768e-10
Zt05	2854_X	3-40-053	41241014	9908645	10716478	10705830	9910061	8	3	0	0	0	2	13	11	2	31	920	1.64535e-10	5.70451e-10	3.42631e-10	2.89918e-10	5.27124e-11	4.05916e-10	1.64535e-10	0	0	0	1.0969e-10	8.17042e-10
Zt10	2854_AA	4-03-053	39248135	9477818	10169882	10149144	9451291	111	3	1	1	1	0	117	114	3	11	959	2.20349e-10	5.96808e-09	3.10848e-09	3.02878e-09	7.97046e-11	5.69641e-09	1.65262e-10	5.1319e-11	5.50873e-11	5.1319e-11	0	2.9225e-10
Zt10	2854_AB	4-04-053	39248135	9477818	10169882	10149144	9451291	167	4	0	0	0	1	172	171	1	10	959	2.20349e-10	8.79063e-09	4.56973e-09	4.54316e-09	2.65682e-11	8.57028e-09	2.20349e-10	0	0	0	5.50873e-11	2.65682e-10
Zt10	2854_AC	4-05-053	39248135	9477818	10169882	10149144	9451291	248	2	3	1	0	0	253	250	3	9	959	1.65262e-10	1.30463e-08	6.72176e-09	6.64205e-09	7.97046e-11	1.27271e-08	1.10175e-10	1.53957e-10	5.50873e-11	0	0	2.39114e-10
Zt10	2854_AD	4-06-053	39248135	9477818	10169882	10149144	9451291	160	4	1	0	1	1	166	164	2	9	959	2.20349e-10	8.48271e-09	4.41032e-09	4.35719e-09	5.31364e-11	8.21105e-09	2.20349e-10	5.1319e-11	0	5.1319e-11	5.50873e-11	2.39114e-10
Zt10	2854_AE	4-07-053	39248135	9477818	10169882	10149144	9451291	80	2	0	0	0	0	82	82	0	15	959	1.10175e-10	4.2157e-09	2.17859e-09	2.17859e-09	0	4.10552e-09	1.10175e-10	0	0	0	0	3.98523e-10
Zt10	2854_AF	4-08-053	39248135	9477818	10169882	10149144	9451291	282	0	0	0	1	0	283	282	1	14	959	0	1.4472e-08	7.5188e-09	7.49224e-09	2.65682e-11	1.4472e-08	0	0	0	5.1319e-11	0	3.71955e-10
Zt10	2854_AG	4-09-053	39248135	9477818	10169882	10149144	9451291	34	2	0	1	0	0	37	36	1	12	959	1.65262e-10	1.91011e-09	9.83024e-10	9.56456e-10	2.65682e-11	1.74485e-09	1.10175e-10	0	5.50873e-11	0	0	3.18819e-10
Zt10	2854_AH	4-10-053	39248135	9477818	10169882	10149144	9451291	120	0	0	1	1	1	123	120	3	14	959	5.50873e-11	6.21337e-09	3.26789e-09	3.18819e-09	7.97046e-11	6.15828e-09	0	0	5.50873e-11	5.1319e-11	5.50873e-11	3.71955e-10
Zt10	2854_AI	4-11-053	39248135	9477818	10169882	10149144	9451291	156	1	3	1	0	0	160	157	3	12	959	1.10175e-10	8.2699e-09	4.25091e-09	4.17121e-09	7.97046e-11	8.00577e-09	5.50873e-11	1.53957e-10	5.50873e-11	0	0	3.18819e-10
Zt10	2854_AJ	4-12-053	39248135	9477818	10169882	10149144	9451291	252	1	0	0	2	0	255	253	2	11	959	5.50873e-11	1.29875e-08	6.77489e-09	6.72176e-09	5.31364e-11	1.29324e-08	5.50873e-11	0	0	1.02638e-10	0	2.9225e-10
Zt10	2854_AK	4-13-053	39248135	9477818	10169882	10149144	9451291	149	3	3	1	2	0	158	152	6	11	959	2.20349e-10	8.02084e-09	4.19778e-09	4.03837e-09	1.59409e-10	7.64654e-09	1.65262e-10	1.53957e-10	5.50873e-11	1.02638e-10	0	2.9225e-10
Zt10	2854_AL	4-14-053	39248135	9477818	10169882	10149144	9451291	161	3	1	0	2	0	166	164	2	6	959	1.65262e-10	8.47895e-09	4.41032e-09	4.35719e-09	5.31364e-11	8.26237e-09	1.65262e-10	5.1319e-11	0	1.02638e-10	0	1.59409e-10
Zt10	2854_AM	4-15-053	39248135	9477818	10169882	10149144	9451291	76	2	2	0	0	0	79	78	1	12	959	1.10175e-10	4.11306e-09	2.09889e-09	2.07232e-09	2.65682e-11	3.90025e-09	1.10175e-10	1.02638e-10	0	0	0	3.18819e-10
Zt10	2854_AN	4-16-053	39248135	9477818	10169882	10149144	9451291	115	3	0	1	1	0	120	118	2	19	959	2.20349e-10	6.12204e-09	3.18819e-09	3.13505e-09	5.31364e-11	5.90169e-09	1.65262e-10	0	5.50873e-11	5.1319e-11	0	5.04796e-10
Zt10	2854_AO	4-17-053	39248135	9477818	10169882	10149144	9451291	255	12	4	0	1	0	270	267	3	16	959	6.61047e-10	1.39527e-08	7.17342e-09	7.09371e-09	7.97046e-11	1.30864e-08	6.61047e-10	2.05276e-10	0	5.1319e-11	0	4.25091e-10
Zt10	2854_AP	4-18-053	39248135	9477818	10169882	10149144	9451291	293	8	2	2	0	0	304	301	3	10	959	5.50873e-10	1.569e-08	8.07674e-09	7.99703e-09	7.97046e-11	1.50365e-08	4.40698e-10	1.02638e-10	1.10175e-10	0	0	2.65682e-10
Zt10	2854_AQ	4-19-053	38826609	9369783	10065788	10044884	9346154	177	2	0	0	0	0	179	179	0	14	959	1.11429e-10	9.28901e-09	4.80734e-09	4.80734e-09	0	9.17758e-09	1.11429e-10	0	0	0	0	3.75993e-10
Zt10	2854_AR	4-20-053	39248135	9477818	10169882	10149144	9451291	156	6	2	2	0	2	168	162	6	16	959	4.40698e-10	8.54911e-09	4.46346e-09	4.30405e-09	1.59409e-10	8.00577e-09	3.30524e-10	1.02638e-10	1.10175e-10	0	1.10175e-10	4.25091e-10
Zt10	2854_AS	4-21-053	39248135	9477818	10169882	10149144	9451291	173	6	3	1	0	1	184	179	5	17	959	3.85611e-10	9.41776e-09	4.88855e-09	4.75571e-09	1.32841e-10	8.87819e-09	3.30524e-10	1.53957e-10	5.50873e-11	0	5.50873e-11	4.5166e-10
Zt10	2854_AT	4-22-053	39248135	9477818	10169882	10149144	9451291	75	2	2	0	4	1	84	77	7	13	959	1.10175e-10	4.06174e-09	2.23173e-09	2.04575e-09	1.85978e-10	3.84893e-09	1.10175e-10	1.02638e-10	0	2.05276e-10	5.50873e-11	3.45387e-10
Zt10	2854_AU	4-23-053	39248135	9477818	10169882	10149144	9451291	149	5	0	0	0	0	154	154	0	11	959	2.75436e-10	7.92197e-09	4.09151e-09	4.09151e-09	0	7.64654e-09	2.75436e-10	0	0	0	0	2.9225e-10
Zt10	2854_AV	4-24-053	39248135	9477818	10169882	10149144	9451291	47	4	0	1	0	0	52	51	1	8	959	2.75436e-10	2.68743e-09	1.38155e-09	1.35498e-09	2.65682e-11	2.41199e-09	2.20349e-10	0	5.50873e-11	0	0	2.12546e-10
Zt10	2854_AW	4-25-053	39248135	9477818	10169882	10149144	9451291	188	4	0	0	0	1	193	192	1	13	959	2.20349e-10	9.86833e-09	5.12767e-09	5.1011e-09	2.65682e-11	9.64798e-09	2.20349e-10	0	0	0	5.50873e-11	3.45387e-10
Zt10	2854_AX	4-26-053	39248135	9477818	10169882	10149144	9451291	170	4	1	1	1	0	177	174	3	16	959	2.75436e-10	9.05099e-09	4.70257e-09	4.62287e-09	7.97046e-11	8.72424e-09	2.20349e-10	5.1319e-11	5.50873e-11	5.1319e-11	0	4.25091e-10
Zt10	2854_AY	4-27-053	39248135	9477818	10169882	10149144	9451291	305	6	2	0	1	1	315	311	4	18	959	3.30524e-10	1.60855e-08	8.36899e-09	8.26271e-09	1.06273e-10	1.56523e-08	3.30524e-10	1.02638e-10	0	5.1319e-11	5.50873e-11	4.78228e-10
Zt10	2854_AZ	4-28-053	39248135	9477818	10169882	10149144	9451291	66	3	1	1	1	0	71	69	2	12	959	2.20349e-10	3.65872e-09	1.88634e-09	1.83321e-09	5.31364e-11	3.38706e-09	1.65262e-10	5.1319e-11	5.50873e-11	5.1319e-11	0	3.18819e-10
Zt10	2854_BA	4-29-053	39248135	9477818	10169882	10149144	9451291	254	4	0	0	1	1	260	258	2	14	959	2.20349e-10	1.32554e-08	6.90774e-09	6.8546e-09	5.31364e-11	1.3035e-08	2.20349e-10	0	0	5.1319e-11	5.50873e-11	3.71955e-10
Zt10	2854_BB	4-30-053	38613937	9300191	10031924	10007731	9274091	111	10	1	1	1	0	124	121	3	14	959	6.17536e-10	6.4454e-09	3.34857e-09	3.26755e-09	8.10137e-11	5.77583e-09	5.61396e-10	5.20345e-11	5.61396e-11	5.20345e-11	0	3.78064e-10
Zt10	2854_BC	4-31-053	39248135	9477818	10169882	10149144	9451291	135	3	2	0	0	0	140	138	2	13	959	1.65262e-10	7.19597e-09	3.71955e-09	3.66641e-09	5.31364e-11	6.92807e-09	1.65262e-10	1.02638e-10	0	0	0	3.45387e-10
Zt10	2854_BD	4-32-053	38613937	9300191	10031924	10007731	9274091	181	7	4	1	2	2	196	188	8	16	959	4.49117e-10	1.00755e-08	5.2929e-09	5.07686e-09	2.16037e-10	9.41824e-09	3.92977e-10	2.08138e-10	5.61396e-11	1.04069e-10	1.12279e-10	4.32073e-10
Zt10	2854_BE	4-33-053	39248135	9477818	10169882	10149144	9451291	138	6	2	3	0	0	149	144	5	17	959	4.95785e-10	7.68045e-09	3.95866e-09	3.82582e-09	1.32841e-10	7.08203e-09	3.30524e-10	1.02638e-10	1.65262e-10	0	0	4.5166e-10
Zt10	2854_BF	4-34-053	39248135	9477818	10169882	10149144	9451291	217	2	1	0	0	0	220	219	1	15	959	1.10175e-10	1.12977e-08	5.84501e-09	5.81844e-09	2.65682e-11	1.11362e-08	1.10175e-10	5.1319e-11	0	0	0	3.98523e-10
Zt10	2854_BG	4-35-053	39248135	9477818	10169882	10149144	9451291	128	2	0	1	1	0	132	130	2	13	959	1.65262e-10	6.7341e-09	3.507e-09	3.45387e-09	5.31364e-11	6.56884e-09	1.10175e-10	0	5.50873e-11	5.1319e-11	0	3.45387e-10
Zt10	2854_BH	4-36-053	39248135	9477818	10169882	10149144	9451291	76	2	1	1	0	2	81	78	3	10	959	1.65262e-10	4.11683e-09	2.15203e-09	2.07232e-09	7.97046e-11	3.90025e-09	1.10175e-10	5.1319e-11	5.50873e-11	0	1.10175e-10	2.65682e-10
Zt10	2854_BI	4-37-053	39248135	9477818	10169882	10149144	9451291	153	2	1	1	2	0	159	155	4	9	959	1.65262e-10	8.06839e-09	4.22435e-09	4.11807e-09	1.06273e-10	7.85181e-09	1.10175e-10	5.1319e-11	5.50873e-11	1.02638e-10	0	2.39114e-10
Zt10	2854_BJ	4-38-053	38613937	9300191	10031924	10007731	9274091	214	6	1	0	0	0	220	220	0	13	959	3.36838e-10	1.15242e-08	5.94101e-09	5.94101e-09	0	1.11354e-08	3.36838e-10	5.20345e-11	0	0	0	3.51059e-10
Zt10	2854_BK	4-39-053	39248135	9477818	10169882	10149144	9451291	183	4	1	0	0	1	189	187	2	9	959	2.20349e-10	9.66305e-09	5.02139e-09	4.96826e-09	5.31364e-11	9.39138e-09	2.20349e-10	5.1319e-11	0	0	5.50873e-11	2.39114e-10
Zt10	2854_BL	4-40-053	39248135	9477818	10169882	10149144	9451291	361	3	4	1	0	0	368	364	4	5	959	2.20349e-10	1.89518e-08	9.7771e-09	9.67083e-09	1.06273e-10	1.85262e-08	1.65262e-10	2.05276e-10	5.50873e-11	0	0	1.32841e-10
Zt10	2854_Y	4-01-053	39248135	9477818	10169882	10149144	9451291	169	1	0	0	3	0	173	170	3	18	959	5.50873e-11	8.728e-09	4.5963e-09	4.5166e-09	7.97046e-11	8.67292e-09	5.50873e-11	0	0	1.53957e-10	0	4.78228e-10
Zt10	2854_Z	4-02-053	39248135	9477818	10169882	10149144	9451291	53	2	2	0	1	0	58	55	3	14	959	1.10175e-10	2.93272e-09	1.54096e-09	1.46125e-09	7.97046e-11	2.71991e-09	1.10175e-10	1.02638e-10	0	5.1319e-11	0	3.71955e-10

## Sheet: Fig3_Statistic
Panel	Figure 3a
Description	Comparison of base substitution mutation rate between Core and accessory chromosomes within each of the 40 replicates of the two wt strains
Statistical Test	Wilcoxon signed rank test
	two-sided
Values	paired values of base substitution mutation rates for core chromosomes and accessory chromosomes within each strain (for each of the 40 replicate lines)
Strain	n	W	p-value
IPO323	40	86	1.372e-05
IPO323 ∆chr18	40	193	0.003612
alternative hypothesis: true location shift is not equal to 0
Panel	Figure 3b
Description	Comparison of base substitutions rates between the different genomic compartments within the each of the 40 replicates of the two wt strains
Statistical Test	Wilcoxon signed rank test
	two-sided
Values	paired values of base substitution mutation rates for the described genomic compartments within each strain (for each of the 40 replicate lines) compared to (intergenic no TE region)
Multiple Test adjustment	FDR
Genomic compartment	p value IPO323	p value (IPO323 ∆chr18)
intergenic no TE	-	-
cds	0.0192869	0.0727311
TE	1.794e-06	1.344e-06
H3K27me3	1.794e-06	2.48e-06
H3K4me2	0.00141607	0.00201813
H3K9me3	1.794e-06	1.344e-06
alternative hypothesis: true location shift is not equal to 0
Panel	Figure 3C
Description	pairwise comparison of base substitution rate in compartments
Test	c2-test
	two-sided
Values	absolute Frequency values of base substitutions and sites*cell-divisions for each of the tested compartments
Multiple Test adjustment	FDR
p value	genome-subH3K27-subH3K9-subTE	H3K9-subTE-subH3K27	H3K27-subH3K9-subTE	TE-subH3K9-subH3K27	H3K27-TE-subH3K9	H3K9-TE-subH3K27	H3K9-H3K27-subTE	TE-H3K9me3-H3K27
genome-subH3K27-subH3K9-subTE		0.078	1.27543e-07	0.0093067	1	9.432e-37	1.3608e-13	5.04e-116
H3K9-subTE-subH3K27			0.655447	0.522638	1	0.000975109	0.00210298	3.951e-15
H3K27-subH3K9-subTE				0.859929	1	0.0003195	0.00384849	2.172e-25
TE-subH3K9-subH3K27					1	0.694593	0.532437	0.000579568
H3K27-TE-subH3K9						0.859929	0.84004	0.266345
H3K9-TE-subH3K27							0.859929	1.71e-12
H3K9-H3K27-subTE								0.000644976

## Sheet: SourceDataFig3a
Source Data Fig 3a
Summary
		base substitution mutation rate
Chromosome	Size [bp]	IPO323	IPO323∆chr18
chr1	6088797	2.10886e-10	1.8685e-10
chr2	3860111	2.82433e-10	2.04507e-10
chr3	3505381	2.34989e-10	2.18579e-10
chr4	2880011	2.01893e-10	3.22474e-10
chr5	2861803	3.13231e-10	2.8396e-10
chr6	2674951	3.0794e-10	4.68713e-10
chr7	2665280	4.54496e-10	4.09434e-10
chr8	2443572	3.96587e-10	4.56085e-10
chr9	2142475	2.60085e-10	3.46788e-10
chr10	1682575	2.30382e-10	2.89784e-10
chr11	1624292	2.98311e-10	1.71532e-10
chr12	1462624	2.65027e-10	1.42869e-10
chr13	1185774	3.06473e-10	2.9371e-10
chr14	773098	5.73034e-10	6.67394e-10
chr15	639501	6.38055e-10	4.58612e-10
chr16	607044	4.65618e-10	4.22047e-10
chr17	584099	7.8808e-10	3.18004e-10
chr18	573698	9.71287e-10
chr19	549847	4.40617e-10	3.46476e-10
chr20	472105	6.15809e-10	4.53971e-10
chr21	409213	5.92044e-10	5.81936e-10
Individual data points
Size_of_Genomic_compartment [bp]	Chromosome	Strain	sample	Base Substitutions	Number of cell divisions	Genomic compartment size*Number_of_cellDivisions	Base substitution mutation rate [bp-1*gen-1]
1682575	chr10	IPO323	2822_D	1	1031.9	1.73625e+09	5.75955e-10
1624292	chr11	IPO323∆chr18	2822_BE	0	1076.74	1.74894e+09	0
3505381	chr3	IPO323∆chr18	2822_AW	1	1076.74	3.77438e+09	2.64944e-10
2443572	chr8	IPO323∆chr18	2822_AX	0	1076.74	2.63109e+09	0
2880011	chr4	IPO323∆chr18	2822_BX	1	1076.74	3.10102e+09	3.22474e-10
549847	chr19	IPO323	2822_AH	0	1031.9	5.67386e+08	0
549847	chr19	IPO323	2822_P	0	1031.9	5.67386e+08	0
6088797	chr1	IPO323	2822_P	2	1031.9	6.28302e+09	3.18318e-10
584099	chr17	IPO323	2822_AM	0	1031.9	6.02731e+08	0
2665280	chr7	IPO323	2822_W	1	1031.9	2.7503e+09	3.63597e-10
472105	chr20	IPO323	2822_AD	1	1031.9	4.87164e+08	2.0527e-09
3505381	chr3	IPO323∆chr18	2822_BP	0	1076.74	3.77438e+09	0
1185774	chr13	IPO323	2822_R	0	1031.9	1.2236e+09	0
2665280	chr7	IPO323∆chr18	2822_BL	1	1076.74	2.86981e+09	3.48455e-10
2665280	chr7	IPO323∆chr18	2822_BT	0	1076.74	2.86981e+09	0
2861803	chr5	IPO323	2822_P	3	1031.9	2.95309e+09	1.01589e-09
1462624	chr12	IPO323∆chr18	2822_AP	0	1076.74	1.57487e+09	0
2674951	chr6	IPO323∆chr18	2822_BU	2	1076.74	2.88023e+09	6.9439e-10
1682575	chr10	IPO323	2822_AA	1	1031.9	1.73625e+09	5.75955e-10
409213	chr21	IPO323	2822_X	0	1031.9	4.22266e+08	0
1682575	chr10	IPO323∆chr18	2822_AQ	2	1076.74	1.8117e+09	1.10394e-09
1185774	chr13	IPO323∆chr18	2822_BC	1	1076.74	1.27677e+09	7.83226e-10
1682575	chr10	IPO323∆chr18	2822_AU	0	1076.74	1.8117e+09	0
409213	chr21	IPO323∆chr18	2822_BF	2	1076.74	4.40616e+08	4.5391e-09
472105	chr20	IPO323	2822_AJ	0	1031.9	4.87164e+08	0
472105	chr20	IPO323	2822_R	1	1031.9	4.87164e+08	2.0527e-09
2880011	chr4	IPO323∆chr18	2822_BS	0	1076.74	3.10102e+09	0
6088797	chr1	IPO323∆chr18	2822_AU	0	1076.74	6.55605e+09	0
2443572	chr8	IPO323	2822_Q	4	1031.9	2.52152e+09	1.58635e-09
549847	chr19	IPO323	2822_O	0	1031.9	5.67386e+08	0
1185774	chr13	IPO323∆chr18	2822_CA	0	1076.74	1.27677e+09	0
1462624	chr12	IPO323	2822_AD	0	1031.9	1.50928e+09	0
2674951	chr6	IPO323	2822_R	0	1031.9	2.76028e+09	0
639501	chr15	IPO323	2822_A	1	1031.9	6.599e+08	1.51538e-09
607044	chr16	IPO323	2822_I	0	1031.9	6.26408e+08	0
472105	chr20	IPO323∆chr18	2822_BK	0	1076.74	5.08334e+08	0
1624292	chr11	IPO323∆chr18	2822_BM	0	1076.74	1.74894e+09	0
3505381	chr3	IPO323	2822_H	0	1031.9	3.6172e+09	0
773098	chr14	IPO323	2822_D	0	1031.9	7.97758e+08	0
1185774	chr13	IPO323	2822_X	0	1031.9	1.2236e+09	0
409213	chr21	IPO323	2822_J	0	1031.9	4.22266e+08	0
3860111	chr2	IPO323∆chr18	2822_AR	0	1076.74	4.15634e+09	0
3860111	chr2	IPO323∆chr18	2822_AQ	0	1076.74	4.15634e+09	0
3860111	chr2	IPO323	2822_AC	1	1031.9	3.98324e+09	2.51052e-10
2674951	chr6	IPO323∆chr18	2822_BX	1	1076.74	2.88023e+09	3.47195e-10
1624292	chr11	IPO323∆chr18	2822_BH	0	1076.74	1.74894e+09	0
409213	chr21	IPO323	2822_F	0	1031.9	4.22266e+08	0
409213	chr21	IPO323∆chr18	2822_BP	0	1076.74	4.40616e+08	0
1185774	chr13	IPO323∆chr18	2822_BY	0	1076.74	1.27677e+09	0
573698	chr18	IPO323	2822_AJ	0	1031.9	5.91998e+08	0
584099	chr17	IPO323∆chr18	2822_BW	0	1076.74	6.28923e+08	0
472105	chr20	IPO323	2822_AE	1	1031.9	4.87164e+08	2.0527e-09
1185774	chr13	IPO323	2822_P	0	1031.9	1.2236e+09	0
2142475	chr9	IPO323∆chr18	2822_BF	0	1076.74	2.30689e+09	0
549847	chr19	IPO323	2822_AE	0	1031.9	5.67386e+08	0
584099	chr17	IPO323	2822_AE	0	1031.9	6.02731e+08	0
1185774	chr13	IPO323	2822_AH	0	1031.9	1.2236e+09	0
6088797	chr1	IPO323∆chr18	2822_AS	2	1076.74	6.55605e+09	3.05062e-10
472105	chr20	IPO323∆chr18	2822_BC	0	1076.74	5.08334e+08	0
3860111	chr2	IPO323∆chr18	2822_AV	2	1076.74	4.15634e+09	4.81193e-10
2443572	chr8	IPO323	2822_M	0	1031.9	2.52152e+09	0
2861803	chr5	IPO323∆chr18	2822_BM	0	1076.74	3.08142e+09	0
549847	chr19	IPO323∆chr18	2822_BF	0	1076.74	5.92042e+08	0
6088797	chr1	IPO323∆chr18	2822_AW	0	1076.74	6.55605e+09	0
2142475	chr9	IPO323	2822_AL	0	1031.9	2.21082e+09	0
2142475	chr9	IPO323∆chr18	2822_BM	0	1076.74	2.30689e+09	0
549847	chr19	IPO323∆chr18	2822_AR	0	1076.74	5.92042e+08	0
472105	chr20	IPO323	2822_AM	0	1031.9	4.87164e+08	0
472105	chr20	IPO323∆chr18	2822_BP	0	1076.74	5.08334e+08	0
2880011	chr4	IPO323	2822_K	1	1031.9	2.97188e+09	3.36488e-10
3860111	chr2	IPO323∆chr18	2822_BF	3	1076.74	4.15634e+09	7.2179e-10
607044	chr16	IPO323	2822_AJ	0	1031.9	6.26408e+08	0
6088797	chr1	IPO323∆chr18	2822_BR	3	1076.74	6.55605e+09	4.57593e-10
584099	chr17	IPO323∆chr18	2822_BS	1	1076.74	6.28923e+08	1.59002e-09
3505381	chr3	IPO323	2822_AM	2	1031.9	3.6172e+09	5.52914e-10
472105	chr20	IPO323∆chr18	2822_BU	1	1076.74	5.08334e+08	1.96721e-09
2665280	chr7	IPO323	2822_AN	0	1031.9	2.7503e+09	0
584099	chr17	IPO323	2822_U	1	1031.9	6.02731e+08	1.65912e-09
2880011	chr4	IPO323	2822_O	1	1031.9	2.97188e+09	3.36488e-10
1624292	chr11	IPO323	2822_U	0	1031.9	1.6761e+09	0
472105	chr20	IPO323	2822_Y	0	1031.9	4.87164e+08	0
1185774	chr13	IPO323	2822_AA	0	1031.9	1.2236e+09	0
549847	chr19	IPO323	2822_A	1	1031.9	5.67386e+08	1.76247e-09
2665280	chr7	IPO323	2822_L	3	1031.9	2.7503e+09	1.09079e-09
773098	chr14	IPO323∆chr18	2822_AP	0	1076.74	8.32425e+08	0
1624292	chr11	IPO323	2822_G	0	1031.9	1.6761e+09	0
2665280	chr7	IPO323∆chr18	2822_AQ	0	1076.74	2.86981e+09	0
3860111	chr2	IPO323	2822_A	3	1031.9	3.98324e+09	7.53155e-10
607044	chr16	IPO323	2822_AI	0	1031.9	6.26408e+08	0
2665280	chr7	IPO323∆chr18	2822_BG	2	1076.74	2.86981e+09	6.96909e-10
584099	chr17	IPO323∆chr18	2822_AU	0	1076.74	6.28923e+08	0
584099	chr17	IPO323	2822_C	1	1031.9	6.02731e+08	1.65912e-09
1462624	chr12	IPO323∆chr18	2822_BA	1	1076.74	1.57487e+09	6.34975e-10
2665280	chr7	IPO323∆chr18	2822_BA	1	1076.74	2.86981e+09	3.48455e-10
3860111	chr2	IPO323	2822_D	2	1031.9	3.98324e+09	5.02104e-10
6088797	chr1	IPO323	2822_AL	1	1031.9	6.28302e+09	1.59159e-10
1462624	chr12	IPO323∆chr18	2822_AT	0	1076.74	1.57487e+09	0
639501	chr15	IPO323∆chr18	2822_AO	0	1076.74	6.88576e+08	0
549847	chr19	IPO323∆chr18	2822_BK	0	1076.74	5.92042e+08	0
1682575	chr10	IPO323	2822_AC	0	1031.9	1.73625e+09	0
549847	chr19	IPO323	2822_S	0	1031.9	5.67386e+08	0
2674951	chr6	IPO323	2822_N	1	1031.9	2.76028e+09	3.62282e-10
2880011	chr4	IPO323∆chr18	2822_BN	0	1076.74	3.10102e+09	0
607044	chr16	IPO323∆chr18	2822_BW	0	1076.74	6.53628e+08	0
472105	chr20	IPO323	2822_G	0	1031.9	4.87164e+08	0
2443572	chr8	IPO323∆chr18	2822_BR	0	1076.74	2.63109e+09	0
549847	chr19	IPO323∆chr18	2822_BM	0	1076.74	5.92042e+08	0
2443572	chr8	IPO323	2822_AL	1	1031.9	2.52152e+09	3.96587e-10
1624292	chr11	IPO323	2822_K	0	1031.9	1.6761e+09	0
2880011	chr4	IPO323	2822_AJ	0	1031.9	2.97188e+09	0
3505381	chr3	IPO323	2822_AE	1	1031.9	3.6172e+09	2.76457e-10
3860111	chr2	IPO323∆chr18	2822_BL	1	1076.74	4.15634e+09	2.40597e-10
607044	chr16	IPO323∆chr18	2822_BD	0	1076.74	6.53628e+08	0
573698	chr18	IPO323	2822_O	0	1031.9	5.91998e+08	0
773098	chr14	IPO323∆chr18	2822_AX	1	1076.74	8.32425e+08	1.20131e-09
1462624	chr12	IPO323∆chr18	2822_BT	0	1076.74	1.57487e+09	0
3505381	chr3	IPO323	2822_AH	0	1031.9	3.6172e+09	0
3505381	chr3	IPO323∆chr18	2822_BV	0	1076.74	3.77438e+09	0
549847	chr19	IPO323	2822_C	1	1031.9	5.67386e+08	1.76247e-09
1462624	chr12	IPO323	2822_AJ	0	1031.9	1.50928e+09	0
573698	chr18	IPO323	2822_H	1	1031.9	5.91998e+08	1.6892e-09
3505381	chr3	IPO323	2822_S	0	1031.9	3.6172e+09	0
2142475	chr9	IPO323∆chr18	2822_BD	1	1076.74	2.30689e+09	4.33484e-10
584099	chr17	IPO323	2822_H	0	1031.9	6.02731e+08	0
6088797	chr1	IPO323∆chr18	2822_BG	0	1076.74	6.55605e+09	0
472105	chr20	IPO323∆chr18	2872_A	0	1076.74	5.08334e+08	0
2861803	chr5	IPO323∆chr18	2822_BX	0	1076.74	3.08142e+09	0
3860111	chr2	IPO323∆chr18	2822_AW	1	1076.74	4.15634e+09	2.40597e-10
1185774	chr13	IPO323∆chr18	2822_BJ	0	1076.74	1.27677e+09	0
472105	chr20	IPO323	2822_AA	0	1031.9	4.87164e+08	0
584099	chr17	IPO323∆chr18	2822_BM	0	1076.74	6.28923e+08	0
2861803	chr5	IPO323	2822_V	0	1031.9	2.95309e+09	0
2142475	chr9	IPO323	2822_R	1	1031.9	2.21082e+09	4.52322e-10
2443572	chr8	IPO323∆chr18	2822_CA	0	1076.74	2.63109e+09	0
2861803	chr5	IPO323	2822_W	0	1031.9	2.95309e+09	0
3505381	chr3	IPO323∆chr18	2822_BZ	0	1076.74	3.77438e+09	0
409213	chr21	IPO323	2822_A	3	1031.9	4.22266e+08	7.10452e-09
2142475	chr9	IPO323	2822_F	0	1031.9	2.21082e+09	0
584099	chr17	IPO323∆chr18	2822_BZ	0	1076.74	6.28923e+08	0
2674951	chr6	IPO323∆chr18	2822_BD	0	1076.74	2.88023e+09	0
573698	chr18	IPO323	2822_AM	1	1031.9	5.91998e+08	1.6892e-09
2674951	chr6	IPO323∆chr18	2822_AR	1	1076.74	2.88023e+09	3.47195e-10
1462624	chr12	IPO323	2822_AI	0	1031.9	1.50928e+09	0
1185774	chr13	IPO323	2822_AL	0	1031.9	1.2236e+09	0
773098	chr14	IPO323	2822_I	0	1031.9	7.97758e+08	0
773098	chr14	IPO323∆chr18	2822_AT	1	1076.74	8.32425e+08	1.20131e-09
607044	chr16	IPO323	2822_V	0	1031.9	6.26408e+08	0
2142475	chr9	IPO323	2822_U	0	1031.9	2.21082e+09	0
409213	chr21	IPO323	2822_N	0	1031.9	4.22266e+08	0
1624292	chr11	IPO323	2822_C	0	1031.9	1.6761e+09	0
3860111	chr2	IPO323	2822_R	1	1031.9	3.98324e+09	2.51052e-10
2674951	chr6	IPO323∆chr18	2822_BV	2	1076.74	2.88023e+09	6.9439e-10
639501	chr15	IPO323	2822_AJ	0	1031.9	6.599e+08	0
549847	chr19	IPO323∆chr18	2822_BB	0	1076.74	5.92042e+08	0
472105	chr20	IPO323	2822_X	0	1031.9	4.87164e+08	0
1462624	chr12	IPO323	2822_AG	0	1031.9	1.50928e+09	0
773098	chr14	IPO323∆chr18	2822_BL	0	1076.74	8.32425e+08	0
607044	chr16	IPO323∆chr18	2822_AS	0	1076.74	6.53628e+08	0
584099	chr17	IPO323	2822_AL	0	1031.9	6.02731e+08	0
639501	chr15	IPO323∆chr18	2822_AZ	0	1076.74	6.88576e+08	0
3505381	chr3	IPO323∆chr18	2822_AV	2	1076.74	3.77438e+09	5.29888e-10
3505381	chr3	IPO323	2822_M	1	1031.9	3.6172e+09	2.76457e-10
607044	chr16	IPO323	2822_Q	0	1031.9	6.26408e+08	0
409213	chr21	IPO323∆chr18	2822_BS	0	1076.74	4.40616e+08	0
1682575	chr10	IPO323	2822_AH	1	1031.9	1.73625e+09	5.75955e-10
409213	chr21	IPO323∆chr18	2822_BY	0	1076.74	4.40616e+08	0
607044	chr16	IPO323∆chr18	2822_AQ	0	1076.74	6.53628e+08	0
607044	chr16	IPO323	2822_F	1	1031.9	6.26408e+08	1.5964e-09
3505381	chr3	IPO323	2822_I	0	1031.9	3.6172e+09	0
584099	chr17	IPO323	2822_F	2	1031.9	6.02731e+08	3.31823e-09
573698	chr18	IPO323	2822_AD	2	1031.9	5.91998e+08	3.37839e-09
1462624	chr12	IPO323	2822_O	1	1031.9	1.50928e+09	6.62568e-10
2443572	chr8	IPO323	2822_S	0	1031.9	2.52152e+09	0
2665280	chr7	IPO323	2822_O	3	1031.9	2.7503e+09	1.09079e-09
6088797	chr1	IPO323	2822_AC	2	1031.9	6.28302e+09	3.18318e-10
2443572	chr8	IPO323∆chr18	2822_BX	0	1076.74	2.63109e+09	0
639501	chr15	IPO323	2822_H	3	1031.9	6.599e+08	4.54614e-09
639501	chr15	IPO323∆chr18	2822_AS	0	1076.74	6.88576e+08	0
1624292	chr11	IPO323	2822_AD	1	1031.9	1.6761e+09	5.96622e-10
607044	chr16	IPO323∆chr18	2822_BU	0	1076.74	6.53628e+08	0
2443572	chr8	IPO323∆chr18	2822_BD	2	1076.74	2.63109e+09	7.60141e-10
549847	chr19	IPO323	2822_T	0	1031.9	5.67386e+08	0
409213	chr21	IPO323	2822_D	0	1031.9	4.22266e+08	0
2142475	chr9	IPO323∆chr18	2822_BT	1	1076.74	2.30689e+09	4.33484e-10
549847	chr19	IPO323	2822_AD	0	1031.9	5.67386e+08	0
773098	chr14	IPO323	2822_Z	0	1031.9	7.97758e+08	0
1624292	chr11	IPO323∆chr18	2822_BG	0	1076.74	1.74894e+09	0
2443572	chr8	IPO323	2822_AG	1	1031.9	2.52152e+09	3.96587e-10
573698	chr18	IPO323	2822_B	0	1031.9	5.91998e+08	0
1624292	chr11	IPO323	2822_D	1	1031.9	1.6761e+09	5.96622e-10
1682575	chr10	IPO323∆chr18	2822_BU	0	1076.74	1.8117e+09	0
2142475	chr9	IPO323	2822_L	2	1031.9	2.21082e+09	9.04643e-10
3860111	chr2	IPO323	2822_N	3	1031.9	3.98324e+09	7.53155e-10
549847	chr19	IPO323	2822_AK	0	1031.9	5.67386e+08	0
773098	chr14	IPO323	2822_G	2	1031.9	7.97758e+08	2.50702e-09
2861803	chr5	IPO323∆chr18	2822_AQ	2	1076.74	3.08142e+09	6.49052e-10
773098	chr14	IPO323	2822_B	1	1031.9	7.97758e+08	1.25351e-09
2880011	chr4	IPO323∆chr18	2822_AV	2	1076.74	3.10102e+09	6.44949e-10
639501	chr15	IPO323∆chr18	2822_BG	0	1076.74	6.88576e+08	0
2443572	chr8	IPO323	2822_V	3	1031.9	2.52152e+09	1.18976e-09
472105	chr20	IPO323∆chr18	2822_AZ	0	1076.74	5.08334e+08	0
584099	chr17	IPO323∆chr18	2822_AP	0	1076.74	6.28923e+08	0
6088797	chr1	IPO323∆chr18	2822_BI	4	1076.74	6.55605e+09	6.10123e-10
549847	chr19	IPO323	2822_Q	1	1031.9	5.67386e+08	1.76247e-09
584099	chr17	IPO323∆chr18	2822_CA	0	1076.74	6.28923e+08	0
1462624	chr12	IPO323	2822_AC	1	1031.9	1.50928e+09	6.62568e-10
584099	chr17	IPO323	2822_N	0	1031.9	6.02731e+08	0
1185774	chr13	IPO323∆chr18	2822_AY	0	1076.74	1.27677e+09	0
2674951	chr6	IPO323∆chr18	2822_BF	2	1076.74	2.88023e+09	6.9439e-10
639501	chr15	IPO323	2822_X	0	1031.9	6.599e+08	0
2880011	chr4	IPO323	2822_I	0	1031.9	2.97188e+09	0
2880011	chr4	IPO323∆chr18	2822_BU	0	1076.74	3.10102e+09	0
607044	chr16	IPO323	2822_W	0	1031.9	6.26408e+08	0
1624292	chr11	IPO323	2822_AK	0	1031.9	1.6761e+09	0
773098	chr14	IPO323∆chr18	2822_CA	2	1076.74	8.32425e+08	2.40262e-09
409213	chr21	IPO323∆chr18	2822_BV	0	1076.74	4.40616e+08	0
1624292	chr11	IPO323∆chr18	2822_BD	1	1076.74	1.74894e+09	5.71775e-10
773098	chr14	IPO323∆chr18	2822_BM	0	1076.74	8.32425e+08	0
2142475	chr9	IPO323∆chr18	2822_BJ	2	1076.74	2.30689e+09	8.66969e-10
2142475	chr9	IPO323∆chr18	2822_BW	1	1076.74	2.30689e+09	4.33484e-10
2880011	chr4	IPO323∆chr18	2822_BV	0	1076.74	3.10102e+09	0
1682575	chr10	IPO323∆chr18	2822_AW	0	1076.74	1.8117e+09	0
1682575	chr10	IPO323∆chr18	2822_BE	0	1076.74	1.8117e+09	0
1682575	chr10	IPO323∆chr18	2822_BX	0	1076.74	1.8117e+09	0
1624292	chr11	IPO323	2822_W	2	1031.9	1.6761e+09	1.19324e-09
584099	chr17	IPO323∆chr18	2822_AR	0	1076.74	6.28923e+08	0
409213	chr21	IPO323	2822_O	0	1031.9	4.22266e+08	0
2880011	chr4	IPO323∆chr18	2872_A	0	1076.74	3.10102e+09	0
2665280	chr7	IPO323∆chr18	2822_BH	0	1076.74	2.86981e+09	0
409213	chr21	IPO323∆chr18	2822_CA	0	1076.74	4.40616e+08	0
607044	chr16	IPO323	2822_AL	1	1031.9	6.26408e+08	1.5964e-09
1682575	chr10	IPO323	2822_AI	0	1031.9	1.73625e+09	0
3860111	chr2	IPO323∆chr18	2822_BY	0	1076.74	4.15634e+09	0
2142475	chr9	IPO323∆chr18	2822_BP	2	1076.74	2.30689e+09	8.66969e-10
472105	chr20	IPO323	2822_L	0	1031.9	4.87164e+08	0
2880011	chr4	IPO323	2822_AA	0	1031.9	2.97188e+09	0
2142475	chr9	IPO323	2822_AM	1	1031.9	2.21082e+09	4.52322e-10
2665280	chr7	IPO323∆chr18	2822_BZ	1	1076.74	2.86981e+09	3.48455e-10
2665280	chr7	IPO323∆chr18	2822_AP	0	1076.74	2.86981e+09	0
773098	chr14	IPO323∆chr18	2822_BY	1	1076.74	8.32425e+08	1.20131e-09
2674951	chr6	IPO323	2822_B	0	1031.9	2.76028e+09	0
2674951	chr6	IPO323∆chr18	2822_AP	1	1076.74	2.88023e+09	3.47195e-10
573698	chr18	IPO323	2822_S	0	1031.9	5.91998e+08	0
773098	chr14	IPO323	2822_S	0	1031.9	7.97758e+08	0
639501	chr15	IPO323	2822_S	0	1031.9	6.599e+08	0
3505381	chr3	IPO323∆chr18	2822_BO	1	1076.74	3.77438e+09	2.64944e-10
573698	chr18	IPO323	2822_AE	0	1031.9	5.91998e+08	0
1682575	chr10	IPO323∆chr18	2822_BZ	0	1076.74	1.8117e+09	0
773098	chr14	IPO323	2822_AD	0	1031.9	7.97758e+08	0
409213	chr21	IPO323∆chr18	2822_AX	0	1076.74	4.40616e+08	0
2665280	chr7	IPO323∆chr18	2822_BR	0	1076.74	2.86981e+09	0
2674951	chr6	IPO323	2822_L	0	1031.9	2.76028e+09	0
6088797	chr1	IPO323∆chr18	2822_AV	1	1076.74	6.55605e+09	1.52531e-10
2443572	chr8	IPO323	2822_W	3	1031.9	2.52152e+09	1.18976e-09
2861803	chr5	IPO323∆chr18	2822_AW	1	1076.74	3.08142e+09	3.24526e-10
3860111	chr2	IPO323∆chr18	2822_BK	1	1076.74	4.15634e+09	2.40597e-10
1462624	chr12	IPO323	2822_S	0	1031.9	1.50928e+09	0
1682575	chr10	IPO323	2822_AF	0	1031.9	1.73625e+09	0
1682575	chr10	IPO323∆chr18	2822_BC	1	1076.74	1.8117e+09	5.51969e-10
2861803	chr5	IPO323∆chr18	2822_BT	1	1076.74	3.08142e+09	3.24526e-10
2665280	chr7	IPO323∆chr18	2822_BI	2	1076.74	2.86981e+09	6.96909e-10
1624292	chr11	IPO323∆chr18	2822_AZ	0	1076.74	1.74894e+09	0
1185774	chr13	IPO323∆chr18	2822_BR	0	1076.74	1.27677e+09	0
3860111	chr2	IPO323∆chr18	2822_BB	3	1076.74	4.15634e+09	7.2179e-10
2674951	chr6	IPO323∆chr18	2822_AV	2	1076.74	2.88023e+09	6.9439e-10
409213	chr21	IPO323	2822_H	0	1031.9	4.22266e+08	0
3505381	chr3	IPO323∆chr18	2822_BH	0	1076.74	3.77438e+09	0
2861803	chr5	IPO323∆chr18	2822_BE	1	1076.74	3.08142e+09	3.24526e-10
472105	chr20	IPO323∆chr18	2822_BD	0	1076.74	5.08334e+08	0
3505381	chr3	IPO323	2822_K	0	1031.9	3.6172e+09	0
3505381	chr3	IPO323	2822_Y	1	1031.9	3.6172e+09	2.76457e-10
1624292	chr11	IPO323	2822_AG	1	1031.9	1.6761e+09	5.96622e-10
2443572	chr8	IPO323∆chr18	2822_AR	1	1076.74	2.63109e+09	3.8007e-10
573698	chr18	IPO323	2822_AL	0	1031.9	5.91998e+08	0
549847	chr19	IPO323	2822_Y	0	1031.9	5.67386e+08	0
409213	chr21	IPO323	2822_AF	0	1031.9	4.22266e+08	0
3860111	chr2	IPO323∆chr18	2822_BV	2	1076.74	4.15634e+09	4.81193e-10
2142475	chr9	IPO323∆chr18	2822_BB	1	1076.74	2.30689e+09	4.33484e-10
6088797	chr1	IPO323∆chr18	2822_AO	1	1076.74	6.55605e+09	1.52531e-10
3505381	chr3	IPO323∆chr18	2822_BS	2	1076.74	3.77438e+09	5.29888e-10
639501	chr15	IPO323	2822_AL	1	1031.9	6.599e+08	1.51538e-09
2861803	chr5	IPO323	2822_S	1	1031.9	2.95309e+09	3.38628e-10
472105	chr20	IPO323∆chr18	2822_AS	0	1076.74	5.08334e+08	0
409213	chr21	IPO323	2822_C	0	1031.9	4.22266e+08	0
472105	chr20	IPO323∆chr18	2822_AR	0	1076.74	5.08334e+08	0
6088797	chr1	IPO323∆chr18	2822_BK	0	1076.74	6.55605e+09	0
6088797	chr1	IPO323	2822_H	2	1031.9	6.28302e+09	3.18318e-10
573698	chr18	IPO323	2822_P	0	1031.9	5.91998e+08	0
2861803	chr5	IPO323	2822_I	0	1031.9	2.95309e+09	0
3860111	chr2	IPO323	2822_O	0	1031.9	3.98324e+09	0
3505381	chr3	IPO323	2822_G	3	1031.9	3.6172e+09	8.29372e-10
409213	chr21	IPO323∆chr18	2822_BK	0	1076.74	4.40616e+08	0
1624292	chr11	IPO323∆chr18	2822_BS	0	1076.74	1.74894e+09	0
584099	chr17	IPO323	2822_AH	0	1031.9	6.02731e+08	0
6088797	chr1	IPO323	2822_Y	0	1031.9	6.28302e+09	0
639501	chr15	IPO323∆chr18	2822_AX	0	1076.74	6.88576e+08	0
3860111	chr2	IPO323∆chr18	2822_BA	1	1076.74	4.15634e+09	2.40597e-10
584099	chr17	IPO323∆chr18	2822_BC	0	1076.74	6.28923e+08	0
607044	chr16	IPO323	2822_M	1	1031.9	6.26408e+08	1.5964e-09
409213	chr21	IPO323∆chr18	2822_AZ	0	1076.74	4.40616e+08	0
6088797	chr1	IPO323∆chr18	2822_BF	1	1076.74	6.55605e+09	1.52531e-10
2861803	chr5	IPO323∆chr18	2822_AP	1	1076.74	3.08142e+09	3.24526e-10
2443572	chr8	IPO323	2822_D	1	1031.9	2.52152e+09	3.96587e-10
2443572	chr8	IPO323	2822_B	0	1031.9	2.52152e+09	0
3860111	chr2	IPO323	2822_U	3	1031.9	3.98324e+09	7.53155e-10
2880011	chr4	IPO323	2822_C	0	1031.9	2.97188e+09	0
639501	chr15	IPO323	2822_AI	0	1031.9	6.599e+08	0
409213	chr21	IPO323	2822_AI	0	1031.9	4.22266e+08	0
3860111	chr2	IPO323	2822_E	1	1031.9	3.98324e+09	2.51052e-10
1462624	chr12	IPO323	2822_E	0	1031.9	1.50928e+09	0
2674951	chr6	IPO323	2822_AH	0	1031.9	2.76028e+09	0
1682575	chr10	IPO323	2822_J	0	1031.9	1.73625e+09	0
549847	chr19	IPO323	2822_Z	0	1031.9	5.67386e+08	0
1682575	chr10	IPO323∆chr18	2822_BJ	0	1076.74	1.8117e+09	0
2861803	chr5	IPO323∆chr18	2822_BI	2	1076.74	3.08142e+09	6.49052e-10
1462624	chr12	IPO323	2822_F	1	1031.9	1.50928e+09	6.62568e-10
2665280	chr7	IPO323	2822_Q	1	1031.9	2.7503e+09	3.63597e-10
607044	chr16	IPO323	2822_K	0	1031.9	6.26408e+08	0
409213	chr21	IPO323∆chr18	2822_BO	1	1076.74	4.40616e+08	2.26955e-09
639501	chr15	IPO323	2822_AC	0	1031.9	6.599e+08	0
2861803	chr5	IPO323∆chr18	2822_BB	2	1076.74	3.08142e+09	6.49052e-10
1185774	chr13	IPO323∆chr18	2872_A	1	1076.74	1.27677e+09	7.83226e-10
2142475	chr9	IPO323	2822_K	0	1031.9	2.21082e+09	0
3505381	chr3	IPO323∆chr18	2822_BD	1	1076.74	3.77438e+09	2.64944e-10
409213	chr21	IPO323∆chr18	2822_BD	0	1076.74	4.40616e+08	0
639501	chr15	IPO323	2822_AH	0	1031.9	6.599e+08	0
1462624	chr12	IPO323∆chr18	2822_BG	0	1076.74	1.57487e+09	0
3505381	chr3	IPO323	2822_P	1	1031.9	3.6172e+09	2.76457e-10
472105	chr20	IPO323	2822_AF	0	1031.9	4.87164e+08	0
2142475	chr9	IPO323	2822_AH	0	1031.9	2.21082e+09	0
1462624	chr12	IPO323∆chr18	2822_BP	0	1076.74	1.57487e+09	0
2880011	chr4	IPO323	2822_J	0	1031.9	2.97188e+09	0
1624292	chr11	IPO323	2822_I	0	1031.9	1.6761e+09	0
1682575	chr10	IPO323∆chr18	2822_BY	0	1076.74	1.8117e+09	0
2674951	chr6	IPO323	2822_Z	0	1031.9	2.76028e+09	0
409213	chr21	IPO323∆chr18	2822_AO	0	1076.74	4.40616e+08	0
2880011	chr4	IPO323	2822_U	0	1031.9	2.97188e+09	0
6088797	chr1	IPO323	2822_S	0	1031.9	6.28302e+09	0
607044	chr16	IPO323∆chr18	2822_BF	0	1076.74	6.53628e+08	0
409213	chr21	IPO323	2822_E	1	1031.9	4.22266e+08	2.36817e-09
2674951	chr6	IPO323∆chr18	2822_BN	1	1076.74	2.88023e+09	3.47195e-10
2861803	chr5	IPO323	2822_G	1	1031.9	2.95309e+09	3.38628e-10
549847	chr19	IPO323∆chr18	2822_AT	0	1076.74	5.92042e+08	0
3505381	chr3	IPO323	2822_AA	1	1031.9	3.6172e+09	2.76457e-10
3860111	chr2	IPO323	2822_AI	1	1031.9	3.98324e+09	2.51052e-10
2443572	chr8	IPO323	2822_AM	0	1031.9	2.52152e+09	0
472105	chr20	IPO323∆chr18	2822_BO	1	1076.74	5.08334e+08	1.96721e-09
409213	chr21	IPO323	2822_AB	0	1031.9	4.22266e+08	0
3505381	chr3	IPO323	2822_L	0	1031.9	3.6172e+09	0
2674951	chr6	IPO323∆chr18	2872_A	1	1076.74	2.88023e+09	3.47195e-10
409213	chr21	IPO323∆chr18	2822_BW	0	1076.74	4.40616e+08	0
3860111	chr2	IPO323	2822_AG	0	1031.9	3.98324e+09	0
3505381	chr3	IPO323	2822_Q	1	1031.9	3.6172e+09	2.76457e-10
607044	chr16	IPO323∆chr18	2822_AZ	1	1076.74	6.53628e+08	1.52992e-09
1682575	chr10	IPO323	2822_AD	0	1031.9	1.73625e+09	0
2880011	chr4	IPO323	2822_AB	0	1031.9	2.97188e+09	0
3860111	chr2	IPO323	2822_P	1	1031.9	3.98324e+09	2.51052e-10
2880011	chr4	IPO323	2822_D	1	1031.9	2.97188e+09	3.36488e-10
2665280	chr7	IPO323	2822_AH	1	1031.9	2.7503e+09	3.63597e-10
2674951	chr6	IPO323∆chr18	2822_BY	3	1076.74	2.88023e+09	1.04158e-09
773098	chr14	IPO323∆chr18	2822_BC	2	1076.74	8.32425e+08	2.40262e-09
2443572	chr8	IPO323	2822_T	0	1031.9	2.52152e+09	0
549847	chr19	IPO323∆chr18	2822_AZ	0	1076.74	5.92042e+08	0
2861803	chr5	IPO323∆chr18	2822_BV	1	1076.74	3.08142e+09	3.24526e-10
1185774	chr13	IPO323	2822_J	0	1031.9	1.2236e+09	0
773098	chr14	IPO323∆chr18	2822_BJ	1	1076.74	8.32425e+08	1.20131e-09
2443572	chr8	IPO323∆chr18	2822_BP	0	1076.74	2.63109e+09	0
584099	chr17	IPO323	2822_AG	2	1031.9	6.02731e+08	3.31823e-09
3860111	chr2	IPO323	2822_L	0	1031.9	3.98324e+09	0
1682575	chr10	IPO323	2822_M	0	1031.9	1.73625e+09	0
6088797	chr1	IPO323∆chr18	2822_BN	1	1076.74	6.55605e+09	1.52531e-10
573698	chr18	IPO323	2822_Y	2	1031.9	5.91998e+08	3.37839e-09
2861803	chr5	IPO323	2822_L	1	1031.9	2.95309e+09	3.38628e-10
1624292	chr11	IPO323∆chr18	2822_BB	0	1076.74	1.74894e+09	0
549847	chr19	IPO323	2822_B	0	1031.9	5.67386e+08	0
2665280	chr7	IPO323	2822_C	1	1031.9	2.7503e+09	3.63597e-10
2665280	chr7	IPO323∆chr18	2822_BK	2	1076.74	2.86981e+09	6.96909e-10
1462624	chr12	IPO323	2822_D	0	1031.9	1.50928e+09	0
3505381	chr3	IPO323	2822_AC	1	1031.9	3.6172e+09	2.76457e-10
639501	chr15	IPO323∆chr18	2822_AV	0	1076.74	6.88576e+08	0
773098	chr14	IPO323∆chr18	2872_A	0	1076.74	8.32425e+08	0
573698	chr18	IPO323	2822_N	2	1031.9	5.91998e+08	3.37839e-09
2861803	chr5	IPO323	2822_AI	3	1031.9	2.95309e+09	1.01589e-09
2443572	chr8	IPO323∆chr18	2822_BA	1	1076.74	2.63109e+09	3.8007e-10
2443572	chr8	IPO323	2822_AH	0	1031.9	2.52152e+09	0
584099	chr17	IPO323∆chr18	2822_BH	0	1076.74	6.28923e+08	0
2861803	chr5	IPO323	2822_Z	1	1031.9	2.95309e+09	3.38628e-10
1185774	chr13	IPO323	2822_M	0	1031.9	1.2236e+09	0
1682575	chr10	IPO323	2822_AB	0	1031.9	1.73625e+09	0
2665280	chr7	IPO323∆chr18	2822_BD	0	1076.74	2.86981e+09	0
2674951	chr6	IPO323	2822_AK	1	1031.9	2.76028e+09	3.62282e-10
1185774	chr13	IPO323	2822_U	3	1031.9	1.2236e+09	2.45179e-09
584099	chr17	IPO323	2822_L	1	1031.9	6.02731e+08	1.65912e-09
1624292	chr11	IPO323	2822_AL	1	1031.9	1.6761e+09	5.96622e-10
2142475	chr9	IPO323∆chr18	2822_AV	0	1076.74	2.30689e+09	0
584099	chr17	IPO323∆chr18	2822_BQ	0	1076.74	6.28923e+08	0
1624292	chr11	IPO323	2822_AI	0	1031.9	1.6761e+09	0
584099	chr17	IPO323∆chr18	2822_AO	0	1076.74	6.28923e+08	0
3505381	chr3	IPO323	2822_A	2	1031.9	3.6172e+09	5.52914e-10
2674951	chr6	IPO323∆chr18	2822_BJ	2	1076.74	2.88023e+09	6.9439e-10
2665280	chr7	IPO323	2822_AJ	1	1031.9	2.7503e+09	3.63597e-10
773098	chr14	IPO323∆chr18	2822_BO	1	1076.74	8.32425e+08	1.20131e-09
639501	chr15	IPO323∆chr18	2822_BT	0	1076.74	6.88576e+08	0
1682575	chr10	IPO323	2822_H	1	1031.9	1.73625e+09	5.75955e-10
3860111	chr2	IPO323∆chr18	2822_BS	1	1076.74	4.15634e+09	2.40597e-10
1185774	chr13	IPO323∆chr18	2822_BM	2	1076.74	1.27677e+09	1.56645e-09
639501	chr15	IPO323	2822_K	0	1031.9	6.599e+08	0
1624292	chr11	IPO323	2822_H	0	1031.9	1.6761e+09	0
549847	chr19	IPO323	2822_AL	0	1031.9	5.67386e+08	0
2674951	chr6	IPO323	2822_H	1	1031.9	2.76028e+09	3.62282e-10
2142475	chr9	IPO323∆chr18	2822_BX	0	1076.74	2.30689e+09	0
3860111	chr2	IPO323	2822_AL	1	1031.9	3.98324e+09	2.51052e-10
773098	chr14	IPO323	2822_F	0	1031.9	7.97758e+08	0
6088797	chr1	IPO323∆chr18	2822_BZ	2	1076.74	6.55605e+09	3.05062e-10
1462624	chr12	IPO323	2822_A	0	1031.9	1.50928e+09	0
3505381	chr3	IPO323∆chr18	2822_BY	2	1076.74	3.77438e+09	5.29888e-10
773098	chr14	IPO323	2822_AK	0	1031.9	7.97758e+08	0
773098	chr14	IPO323∆chr18	2822_BK	0	1076.74	8.32425e+08	0
2665280	chr7	IPO323	2822_D	0	1031.9	2.7503e+09	0
773098	chr14	IPO323∆chr18	2822_AV	1	1076.74	8.32425e+08	1.20131e-09
607044	chr16	IPO323∆chr18	2822_AX	0	1076.74	6.53628e+08	0
2880011	chr4	IPO323	2822_AD	1	1031.9	2.97188e+09	3.36488e-10
773098	chr14	IPO323	2822_A	1	1031.9	7.97758e+08	1.25351e-09
2861803	chr5	IPO323	2822_AL	4	1031.9	2.95309e+09	1.35451e-09
2443572	chr8	IPO323	2822_E	1	1031.9	2.52152e+09	3.96587e-10
2674951	chr6	IPO323	2822_AJ	0	1031.9	2.76028e+09	0
6088797	chr1	IPO323∆chr18	2822_BJ	1	1076.74	6.55605e+09	1.52531e-10
2880011	chr4	IPO323	2822_X	1	1031.9	2.97188e+09	3.36488e-10
773098	chr14	IPO323	2822_AG	0	1031.9	7.97758e+08	0
2880011	chr4	IPO323	2822_N	0	1031.9	2.97188e+09	0
639501	chr15	IPO323∆chr18	2822_BS	1	1076.74	6.88576e+08	1.45227e-09
607044	chr16	IPO323	2822_AD	0	1031.9	6.26408e+08	0
409213	chr21	IPO323∆chr18	2822_BL	0	1076.74	4.40616e+08	0
2665280	chr7	IPO323	2822_AF	1	1031.9	2.7503e+09	3.63597e-10
2443572	chr8	IPO323∆chr18	2822_BZ	1	1076.74	2.63109e+09	3.8007e-10
6088797	chr1	IPO323	2822_Z	2	1031.9	6.28302e+09	3.18318e-10
1624292	chr11	IPO323	2822_R	2	1031.9	1.6761e+09	1.19324e-09
584099	chr17	IPO323∆chr18	2822_BY	0	1076.74	6.28923e+08	0
2443572	chr8	IPO323	2822_H	0	1031.9	2.52152e+09	0
1682575	chr10	IPO323∆chr18	2822_BF	0	1076.74	1.8117e+09	0
639501	chr15	IPO323	2822_J	0	1031.9	6.599e+08	0
409213	chr21	IPO323∆chr18	2822_BU	0	1076.74	4.40616e+08	0
1462624	chr12	IPO323∆chr18	2822_BX	0	1076.74	1.57487e+09	0
773098	chr14	IPO323∆chr18	2822_AQ	0	1076.74	8.32425e+08	0
773098	chr14	IPO323∆chr18	2822_BP	1	1076.74	8.32425e+08	1.20131e-09
584099	chr17	IPO323	2822_O	0	1031.9	6.02731e+08	0
607044	chr16	IPO323∆chr18	2822_BV	1	1076.74	6.53628e+08	1.52992e-09
1185774	chr13	IPO323	2822_AD	0	1031.9	1.2236e+09	0
2665280	chr7	IPO323	2822_AM	3	1031.9	2.7503e+09	1.09079e-09
409213	chr21	IPO323	2822_AH	0	1031.9	4.22266e+08	0
2665280	chr7	IPO323	2822_Y	0	1031.9	2.7503e+09	0
1624292	chr11	IPO323	2822_Q	0	1031.9	1.6761e+09	0
639501	chr15	IPO323∆chr18	2822_AT	0	1076.74	6.88576e+08	0
2674951	chr6	IPO323	2822_D	4	1031.9	2.76028e+09	1.44913e-09
3505381	chr3	IPO323	2822_C	1	1031.9	3.6172e+09	2.76457e-10
2861803	chr5	IPO323∆chr18	2822_BD	0	1076.74	3.08142e+09	0
2674951	chr6	IPO323	2822_C	0	1031.9	2.76028e+09	0
2674951	chr6	IPO323∆chr18	2822_BC	1	1076.74	2.88023e+09	3.47195e-10
2443572	chr8	IPO323	2822_Z	1	1031.9	2.52152e+09	3.96587e-10
472105	chr20	IPO323	2822_P	0	1031.9	4.87164e+08	0
2674951	chr6	IPO323	2822_F	1	1031.9	2.76028e+09	3.62282e-10
1682575	chr10	IPO323∆chr18	2822_BT	0	1076.74	1.8117e+09	0
549847	chr19	IPO323∆chr18	2822_BP	0	1076.74	5.92042e+08	0
2443572	chr8	IPO323	2822_AE	2	1031.9	2.52152e+09	7.93173e-10
2142475	chr9	IPO323	2822_H	1	1031.9	2.21082e+09	4.52322e-10
409213	chr21	IPO323	2822_M	0	1031.9	4.22266e+08	0
1462624	chr12	IPO323	2822_Q	0	1031.9	1.50928e+09	0
639501	chr15	IPO323∆chr18	2822_BV	0	1076.74	6.88576e+08	0
1682575	chr10	IPO323∆chr18	2822_BI	1	1076.74	1.8117e+09	5.51969e-10
584099	chr17	IPO323∆chr18	2822_BI	0	1076.74	6.28923e+08	0
2665280	chr7	IPO323∆chr18	2822_BX	0	1076.74	2.86981e+09	0
3505381	chr3	IPO323	2822_U	0	1031.9	3.6172e+09	0
1624292	chr11	IPO323∆chr18	2822_BC	0	1076.74	1.74894e+09	0
1185774	chr13	IPO323	2822_K	0	1031.9	1.2236e+09	0
584099	chr17	IPO323	2822_AI	0	1031.9	6.02731e+08	0
639501	chr15	IPO323	2822_V	1	1031.9	6.599e+08	1.51538e-09
2443572	chr8	IPO323∆chr18	2822_BI	1	1076.74	2.63109e+09	3.8007e-10
639501	chr15	IPO323	2822_N	1	1031.9	6.599e+08	1.51538e-09
584099	chr17	IPO323	2822_AD	3	1031.9	6.02731e+08	4.97735e-09
2880011	chr4	IPO323	2822_G	0	1031.9	2.97188e+09	0
2861803	chr5	IPO323∆chr18	2822_AV	1	1076.74	3.08142e+09	3.24526e-10
1624292	chr11	IPO323	2822_T	0	1031.9	1.6761e+09	0
2142475	chr9	IPO323	2822_G	3	1031.9	2.21082e+09	1.35697e-09
549847	chr19	IPO323∆chr18	2822_BE	0	1076.74	5.92042e+08	0
773098	chr14	IPO323∆chr18	2822_BG	1	1076.74	8.32425e+08	1.20131e-09
3505381	chr3	IPO323∆chr18	2822_BC	0	1076.74	3.77438e+09	0
1682575	chr10	IPO323∆chr18	2822_BN	1	1076.74	1.8117e+09	5.51969e-10
639501	chr15	IPO323∆chr18	2822_AW	1	1076.74	6.88576e+08	1.45227e-09
639501	chr15	IPO323∆chr18	2822_AQ	0	1076.74	6.88576e+08	0
2443572	chr8	IPO323	2822_P	0	1031.9	2.52152e+09	0
2880011	chr4	IPO323∆chr18	2822_BH	0	1076.74	3.10102e+09	0
2674951	chr6	IPO323∆chr18	2822_BZ	1	1076.74	2.88023e+09	3.47195e-10
2443572	chr8	IPO323	2822_U	0	1031.9	2.52152e+09	0
409213	chr21	IPO323	2822_B	1	1031.9	4.22266e+08	2.36817e-09
409213	chr21	IPO323∆chr18	2822_BJ	0	1076.74	4.40616e+08	0
2861803	chr5	IPO323	2822_AG	0	1031.9	2.95309e+09	0
773098	chr14	IPO323	2822_K	0	1031.9	7.97758e+08	0
1624292	chr11	IPO323∆chr18	2822_BU	0	1076.74	1.74894e+09	0
409213	chr21	IPO323	2822_U	1	1031.9	4.22266e+08	2.36817e-09
409213	chr21	IPO323	2822_Y	0	1031.9	4.22266e+08	0
1624292	chr11	IPO323	2822_O	0	1031.9	1.6761e+09	0
549847	chr19	IPO323∆chr18	2872_A	1	1076.74	5.92042e+08	1.68907e-09
2861803	chr5	IPO323	2822_D	2	1031.9	2.95309e+09	6.77257e-10
409213	chr21	IPO323	2822_P	0	1031.9	4.22266e+08	0
573698	chr18	IPO323	2822_AG	1	1031.9	5.91998e+08	1.6892e-09
2142475	chr9	IPO323	2822_C	2	1031.9	2.21082e+09	9.04643e-10
3505381	chr3	IPO323	2822_R	0	1031.9	3.6172e+09	0
2674951	chr6	IPO323∆chr18	2822_BP	0	1076.74	2.88023e+09	0
2880011	chr4	IPO323∆chr18	2822_BJ	0	1076.74	3.10102e+09	0
3860111	chr2	IPO323∆chr18	2822_BU	0	1076.74	4.15634e+09	0
2861803	chr5	IPO323∆chr18	2822_BZ	0	1076.74	3.08142e+09	0
1682575	chr10	IPO323	2822_C	0	1031.9	1.73625e+09	0
639501	chr15	IPO323	2822_U	0	1031.9	6.599e+08	0
3505381	chr3	IPO323∆chr18	2822_BB	1	1076.74	3.77438e+09	2.64944e-10
2861803	chr5	IPO323∆chr18	2822_BC	1	1076.74	3.08142e+09	3.24526e-10
2861803	chr5	IPO323∆chr18	2822_AS	0	1076.74	3.08142e+09	0
472105	chr20	IPO323∆chr18	2822_BY	1	1076.74	5.08334e+08	1.96721e-09
3505381	chr3	IPO323	2822_AD	1	1031.9	3.6172e+09	2.76457e-10
1624292	chr11	IPO323	2822_V	1	1031.9	1.6761e+09	5.96622e-10
409213	chr21	IPO323	2822_AJ	0	1031.9	4.22266e+08	0
1682575	chr10	IPO323∆chr18	2822_BP	2	1076.74	1.8117e+09	1.10394e-09
549847	chr19	IPO323∆chr18	2822_AQ	0	1076.74	5.92042e+08	0
2861803	chr5	IPO323∆chr18	2822_BU	1	1076.74	3.08142e+09	3.24526e-10
1462624	chr12	IPO323∆chr18	2822_BU	0	1076.74	1.57487e+09	0
409213	chr21	IPO323	2822_AG	0	1031.9	4.22266e+08	0
1682575	chr10	IPO323∆chr18	2822_BK	1	1076.74	1.8117e+09	5.51969e-10
584099	chr17	IPO323	2822_G	1	1031.9	6.02731e+08	1.65912e-09
1682575	chr10	IPO323∆chr18	2822_BR	0	1076.74	1.8117e+09	0
1624292	chr11	IPO323∆chr18	2822_AY	2	1076.74	1.74894e+09	1.14355e-09
639501	chr15	IPO323	2822_R	0	1031.9	6.599e+08	0
6088797	chr1	IPO323∆chr18	2822_BH	2	1076.74	6.55605e+09	3.05062e-10
1682575	chr10	IPO323	2822_T	0	1031.9	1.73625e+09	0
2142475	chr9	IPO323∆chr18	2822_BU	0	1076.74	2.30689e+09	0
1682575	chr10	IPO323∆chr18	2822_BV	1	1076.74	1.8117e+09	5.51969e-10
6088797	chr1	IPO323∆chr18	2822_AT	1	1076.74	6.55605e+09	1.52531e-10
607044	chr16	IPO323∆chr18	2822_BP	0	1076.74	6.53628e+08	0
3505381	chr3	IPO323∆chr18	2822_AR	1	1076.74	3.77438e+09	2.64944e-10
409213	chr21	IPO323	2822_Q	0	1031.9	4.22266e+08	0
2880011	chr4	IPO323	2822_H	1	1031.9	2.97188e+09	3.36488e-10
2861803	chr5	IPO323	2822_AK	0	1031.9	2.95309e+09	0
472105	chr20	IPO323	2822_AK	0	1031.9	4.87164e+08	0
2861803	chr5	IPO323	2822_O	0	1031.9	2.95309e+09	0
1462624	chr12	IPO323	2822_L	1	1031.9	1.50928e+09	6.62568e-10
2674951	chr6	IPO323∆chr18	2822_AQ	1	1076.74	2.88023e+09	3.47195e-10
584099	chr17	IPO323	2822_M	1	1031.9	6.02731e+08	1.65912e-09
549847	chr19	IPO323	2822_K	0	1031.9	5.67386e+08	0
2665280	chr7	IPO323	2822_F	0	1031.9	2.7503e+09	0
549847	chr19	IPO323	2822_H	0	1031.9	5.67386e+08	0
573698	chr18	IPO323	2822_K	0	1031.9	5.91998e+08	0
549847	chr19	IPO323∆chr18	2822_BO	0	1076.74	5.92042e+08	0
2665280	chr7	IPO323∆chr18	2822_BS	2	1076.74	2.86981e+09	6.96909e-10
472105	chr20	IPO323∆chr18	2822_BX	1	1076.74	5.08334e+08	1.96721e-09
639501	chr15	IPO323∆chr18	2822_BW	0	1076.74	6.88576e+08	0
409213	chr21	IPO323∆chr18	2822_BG	0	1076.74	4.40616e+08	0
1185774	chr13	IPO323∆chr18	2822_BU	1	1076.74	1.27677e+09	7.83226e-10
573698	chr18	IPO323	2822_U	0	1031.9	5.91998e+08	0
549847	chr19	IPO323	2822_AN	0	1031.9	5.67386e+08	0
549847	chr19	IPO323∆chr18	2822_BS	1	1076.74	5.92042e+08	1.68907e-09
584099	chr17	IPO323	2822_AC	0	1031.9	6.02731e+08	0
2861803	chr5	IPO323∆chr18	2822_BL	0	1076.74	3.08142e+09	0
2443572	chr8	IPO323∆chr18	2822_BL	1	1076.74	2.63109e+09	3.8007e-10
3860111	chr2	IPO323	2822_Y	0	1031.9	3.98324e+09	0
549847	chr19	IPO323∆chr18	2822_AU	0	1076.74	5.92042e+08	0
2880011	chr4	IPO323	2822_AL	2	1031.9	2.97188e+09	6.72975e-10
2674951	chr6	IPO323	2822_Y	1	1031.9	2.76028e+09	3.62282e-10
773098	chr14	IPO323∆chr18	2822_BN	0	1076.74	8.32425e+08	0
773098	chr14	IPO323	2822_E	0	1031.9	7.97758e+08	0
409213	chr21	IPO323∆chr18	2822_AS	0	1076.74	4.40616e+08	0
2443572	chr8	IPO323	2822_L	1	1031.9	2.52152e+09	3.96587e-10
2443572	chr8	IPO323∆chr18	2822_BM	1	1076.74	2.63109e+09	3.8007e-10
3860111	chr2	IPO323	2822_V	0	1031.9	3.98324e+09	0
549847	chr19	IPO323∆chr18	2822_BX	0	1076.74	5.92042e+08	0
472105	chr20	IPO323∆chr18	2822_BN	1	1076.74	5.08334e+08	1.96721e-09
472105	chr20	IPO323	2822_H	1	1031.9	4.87164e+08	2.0527e-09
6088797	chr1	IPO323∆chr18	2822_BM	0	1076.74	6.55605e+09	0
639501	chr15	IPO323∆chr18	2822_BX	0	1076.74	6.88576e+08	0
472105	chr20	IPO323	2822_Q	0	1031.9	4.87164e+08	0
549847	chr19	IPO323∆chr18	2822_BN	0	1076.74	5.92042e+08	0
773098	chr14	IPO323	2822_R	1	1031.9	7.97758e+08	1.25351e-09
2665280	chr7	IPO323∆chr18	2822_BO	2	1076.74	2.86981e+09	6.96909e-10
639501	chr15	IPO323∆chr18	2822_BU	0	1076.74	6.88576e+08	0
2880011	chr4	IPO323∆chr18	2822_AW	2	1076.74	3.10102e+09	6.44949e-10
1682575	chr10	IPO323	2822_AE	2	1031.9	1.73625e+09	1.15191e-09
607044	chr16	IPO323	2822_H	0	1031.9	6.26408e+08	0
1624292	chr11	IPO323∆chr18	2822_BI	0	1076.74	1.74894e+09	0
3505381	chr3	IPO323	2822_AL	2	1031.9	3.6172e+09	5.52914e-10
3860111	chr2	IPO323	2822_T	2	1031.9	3.98324e+09	5.02104e-10
2443572	chr8	IPO323	2822_AN	0	1031.9	2.52152e+09	0
2861803	chr5	IPO323	2822_Q	0	1031.9	2.95309e+09	0
584099	chr17	IPO323	2822_B	0	1031.9	6.02731e+08	0
607044	chr16	IPO323	2822_T	0	1031.9	6.26408e+08	0
3505381	chr3	IPO323∆chr18	2822_AO	1	1076.74	3.77438e+09	2.64944e-10
6088797	chr1	IPO323	2822_B	1	1031.9	6.28302e+09	1.59159e-10
2665280	chr7	IPO323	2822_R	1	1031.9	2.7503e+09	3.63597e-10
773098	chr14	IPO323∆chr18	2822_BI	1	1076.74	8.32425e+08	1.20131e-09
1185774	chr13	IPO323	2822_Y	0	1031.9	1.2236e+09	0
3860111	chr2	IPO323∆chr18	2822_AY	0	1076.74	4.15634e+09	0
2665280	chr7	IPO323	2822_I	0	1031.9	2.7503e+09	0
2861803	chr5	IPO323	2822_AM	1	1031.9	2.95309e+09	3.38628e-10
3860111	chr2	IPO323	2822_AH	1	1031.9	3.98324e+09	2.51052e-10
773098	chr14	IPO323	2822_U	0	1031.9	7.97758e+08	0
6088797	chr1	IPO323	2822_I	0	1031.9	6.28302e+09	0
607044	chr16	IPO323	2822_A	1	1031.9	6.26408e+08	1.5964e-09
2142475	chr9	IPO323	2822_E	1	1031.9	2.21082e+09	4.52322e-10
639501	chr15	IPO323	2822_AE	0	1031.9	6.599e+08	0
2880011	chr4	IPO323∆chr18	2822_AQ	2	1076.74	3.10102e+09	6.44949e-10
472105	chr20	IPO323	2822_U	0	1031.9	4.87164e+08	0
1462624	chr12	IPO323∆chr18	2822_BC	1	1076.74	1.57487e+09	6.34975e-10
3860111	chr2	IPO323	2822_S	0	1031.9	3.98324e+09	0
2880011	chr4	IPO323	2822_V	0	1031.9	2.97188e+09	0
584099	chr17	IPO323∆chr18	2822_BK	0	1076.74	6.28923e+08	0
409213	chr21	IPO323	2822_AK	0	1031.9	4.22266e+08	0
2880011	chr4	IPO323	2822_AN	0	1031.9	2.97188e+09	0
409213	chr21	IPO323	2822_S	0	1031.9	4.22266e+08	0
2443572	chr8	IPO323∆chr18	2872_A	2	1076.74	2.63109e+09	7.60141e-10
639501	chr15	IPO323	2822_AG	0	1031.9	6.599e+08	0
1185774	chr13	IPO323	2822_Q	2	1031.9	1.2236e+09	1.63452e-09
1624292	chr11	IPO323	2822_AF	0	1031.9	1.6761e+09	0
2880011	chr4	IPO323	2822_L	0	1031.9	2.97188e+09	0
2665280	chr7	IPO323∆chr18	2822_BN	0	1076.74	2.86981e+09	0
573698	chr18	IPO323	2822_V	0	1031.9	5.91998e+08	0
639501	chr15	IPO323∆chr18	2822_BP	0	1076.74	6.88576e+08	0
2665280	chr7	IPO323	2822_P	1	1031.9	2.7503e+09	3.63597e-10
3860111	chr2	IPO323	2822_Z	0	1031.9	3.98324e+09	0
3860111	chr2	IPO323∆chr18	2822_BZ	1	1076.74	4.15634e+09	2.40597e-10
2861803	chr5	IPO323	2822_AF	0	1031.9	2.95309e+09	0
1185774	chr13	IPO323∆chr18	2822_BF	0	1076.74	1.27677e+09	0
3860111	chr2	IPO323∆chr18	2822_AZ	1	1076.74	4.15634e+09	2.40597e-10
2674951	chr6	IPO323∆chr18	2822_BB	0	1076.74	2.88023e+09	0
2443572	chr8	IPO323	2822_J	1	1031.9	2.52152e+09	3.96587e-10
2142475	chr9	IPO323	2822_AC	0	1031.9	2.21082e+09	0
1185774	chr13	IPO323	2822_C	0	1031.9	1.2236e+09	0
1682575	chr10	IPO323∆chr18	2822_BD	0	1076.74	1.8117e+09	0
773098	chr14	IPO323	2822_AI	0	1031.9	7.97758e+08	0
2674951	chr6	IPO323∆chr18	2822_AU	3	1076.74	2.88023e+09	1.04158e-09
639501	chr15	IPO323	2822_Z	0	1031.9	6.599e+08	0
2665280	chr7	IPO323	2822_H	1	1031.9	2.7503e+09	3.63597e-10
2861803	chr5	IPO323∆chr18	2822_BK	2	1076.74	3.08142e+09	6.49052e-10
1624292	chr11	IPO323∆chr18	2822_BV	0	1076.74	1.74894e+09	0
1185774	chr13	IPO323∆chr18	2822_BA	0	1076.74	1.27677e+09	0
607044	chr16	IPO323∆chr18	2822_BG	0	1076.74	6.53628e+08	0
1624292	chr11	IPO323∆chr18	2822_BJ	1	1076.74	1.74894e+09	5.71775e-10
573698	chr18	IPO323	2822_F	1	1031.9	5.91998e+08	1.6892e-09
639501	chr15	IPO323	2822_F	2	1031.9	6.599e+08	3.03076e-09
3505381	chr3	IPO323∆chr18	2822_BG	0	1076.74	3.77438e+09	0
2443572	chr8	IPO323∆chr18	2822_AS	0	1076.74	2.63109e+09	0
549847	chr19	IPO323∆chr18	2822_AO	1	1076.74	5.92042e+08	1.68907e-09
2880011	chr4	IPO323∆chr18	2822_AX	1	1076.74	3.10102e+09	3.22474e-10
607044	chr16	IPO323∆chr18	2822_BQ	0	1076.74	6.53628e+08	0
3860111	chr2	IPO323∆chr18	2822_AP	0	1076.74	4.15634e+09	0
639501	chr15	IPO323	2822_W	0	1031.9	6.599e+08	0
573698	chr18	IPO323	2822_AA	1	1031.9	5.91998e+08	1.6892e-09
2880011	chr4	IPO323∆chr18	2822_BW	1	1076.74	3.10102e+09	3.22474e-10
472105	chr20	IPO323∆chr18	2822_BV	0	1076.74	5.08334e+08	0
3860111	chr2	IPO323	2822_I	1	1031.9	3.98324e+09	2.51052e-10
6088797	chr1	IPO323∆chr18	2822_BB	1	1076.74	6.55605e+09	1.52531e-10
3505381	chr3	IPO323∆chr18	2822_BL	0	1076.74	3.77438e+09	0
1185774	chr13	IPO323	2822_AC	0	1031.9	1.2236e+09	0
1185774	chr13	IPO323	2822_F	0	1031.9	1.2236e+09	0
2880011	chr4	IPO323∆chr18	2822_AU	0	1076.74	3.10102e+09	0
2674951	chr6	IPO323	2822_AC	1	1031.9	2.76028e+09	3.62282e-10
2665280	chr7	IPO323∆chr18	2822_BU	2	1076.74	2.86981e+09	6.96909e-10
1462624	chr12	IPO323∆chr18	2822_AO	0	1076.74	1.57487e+09	0
1462624	chr12	IPO323	2822_H	0	1031.9	1.50928e+09	0
2861803	chr5	IPO323∆chr18	2822_BS	0	1076.74	3.08142e+09	0
549847	chr19	IPO323	2822_G	1	1031.9	5.67386e+08	1.76247e-09
1462624	chr12	IPO323	2822_R	0	1031.9	1.50928e+09	0
2443572	chr8	IPO323	2822_AJ	1	1031.9	2.52152e+09	3.96587e-10
549847	chr19	IPO323∆chr18	2822_BU	1	1076.74	5.92042e+08	1.68907e-09
2674951	chr6	IPO323	2822_G	1	1031.9	2.76028e+09	3.62282e-10
1462624	chr12	IPO323	2822_N	1	1031.9	1.50928e+09	6.62568e-10
1624292	chr11	IPO323∆chr18	2822_BR	0	1076.74	1.74894e+09	0
549847	chr19	IPO323∆chr18	2822_BG	1	1076.74	5.92042e+08	1.68907e-09
2674951	chr6	IPO323∆chr18	2822_BM	1	1076.74	2.88023e+09	3.47195e-10
2674951	chr6	IPO323∆chr18	2822_BA	0	1076.74	2.88023e+09	0
6088797	chr1	IPO323∆chr18	2822_AY	1	1076.74	6.55605e+09	1.52531e-10
2443572	chr8	IPO323∆chr18	2822_BJ	12	1076.74	2.63109e+09	4.56085e-09
1462624	chr12	IPO323	2822_AB	0	1031.9	1.50928e+09	0
639501	chr15	IPO323	2822_M	0	1031.9	6.599e+08	0
472105	chr20	IPO323	2822_S	0	1031.9	4.87164e+08	0
409213	chr21	IPO323	2822_T	0	1031.9	4.22266e+08	0
639501	chr15	IPO323∆chr18	2822_BD	2	1076.74	6.88576e+08	2.90454e-09
6088797	chr1	IPO323∆chr18	2822_AZ	0	1076.74	6.55605e+09	0
584099	chr17	IPO323	2822_Z	1	1031.9	6.02731e+08	1.65912e-09
2674951	chr6	IPO323	2822_O	0	1031.9	2.76028e+09	0
2861803	chr5	IPO323	2822_R	0	1031.9	2.95309e+09	0
6088797	chr1	IPO323	2822_D	1	1031.9	6.28302e+09	1.59159e-10
2665280	chr7	IPO323	2822_AK	1	1031.9	2.7503e+09	3.63597e-10
549847	chr19	IPO323	2822_N	0	1031.9	5.67386e+08	0
2880011	chr4	IPO323∆chr18	2822_CA	4	1076.74	3.10102e+09	1.2899e-09
2674951	chr6	IPO323∆chr18	2822_BT	2	1076.74	2.88023e+09	6.9439e-10
1185774	chr13	IPO323	2822_O	0	1031.9	1.2236e+09	0
472105	chr20	IPO323	2822_C	0	1031.9	4.87164e+08	0
607044	chr16	IPO323	2822_N	0	1031.9	6.26408e+08	0
1682575	chr10	IPO323	2822_R	1	1031.9	1.73625e+09	5.75955e-10
1624292	chr11	IPO323∆chr18	2822_AU	0	1076.74	1.74894e+09	0
584099	chr17	IPO323	2822_V	1	1031.9	6.02731e+08	1.65912e-09
2665280	chr7	IPO323	2822_V	1	1031.9	2.7503e+09	3.63597e-10
1185774	chr13	IPO323	2822_AI	0	1031.9	1.2236e+09	0
607044	chr16	IPO323∆chr18	2822_BH	0	1076.74	6.53628e+08	0
584099	chr17	IPO323	2822_P	0	1031.9	6.02731e+08	0
1462624	chr12	IPO323∆chr18	2822_BJ	0	1076.74	1.57487e+09	0
2142475	chr9	IPO323∆chr18	2822_BK	0	1076.74	2.30689e+09	0
773098	chr14	IPO323∆chr18	2822_AY	0	1076.74	8.32425e+08	0
607044	chr16	IPO323∆chr18	2822_CA	2	1076.74	6.53628e+08	3.05984e-09
549847	chr19	IPO323	2822_E	0	1031.9	5.67386e+08	0
1185774	chr13	IPO323	2822_G	1	1031.9	1.2236e+09	8.17262e-10
1682575	chr10	IPO323∆chr18	2822_BO	1	1076.74	1.8117e+09	5.51969e-10
3860111	chr2	IPO323∆chr18	2822_BN	0	1076.74	4.15634e+09	0
2142475	chr9	IPO323	2822_D	1	1031.9	2.21082e+09	4.52322e-10
409213	chr21	IPO323	2822_R	0	1031.9	4.22266e+08	0
3860111	chr2	IPO323	2822_H	5	1031.9	3.98324e+09	1.25526e-09
1682575	chr10	IPO323	2822_AL	1	1031.9	1.73625e+09	5.75955e-10
1624292	chr11	IPO323	2822_Y	1	1031.9	1.6761e+09	5.96622e-10
584099	chr17	IPO323	2822_S	0	1031.9	6.02731e+08	0
2443572	chr8	IPO323∆chr18	2822_BK	2	1076.74	2.63109e+09	7.60141e-10
584099	chr17	IPO323	2822_A	0	1031.9	6.02731e+08	0
2142475	chr9	IPO323	2822_V	1	1031.9	2.21082e+09	4.52322e-10
409213	chr21	IPO323∆chr18	2822_BC	1	1076.74	4.40616e+08	2.26955e-09
2674951	chr6	IPO323∆chr18	2822_BW	0	1076.74	2.88023e+09	0
2861803	chr5	IPO323	2822_AD	0	1031.9	2.95309e+09	0
2142475	chr9	IPO323∆chr18	2822_BZ	5	1076.74	2.30689e+09	2.16742e-09
1624292	chr11	IPO323	2822_AB	0	1031.9	1.6761e+09	0
584099	chr17	IPO323	2822_Q	0	1031.9	6.02731e+08	0
2880011	chr4	IPO323	2822_M	0	1031.9	2.97188e+09	0
1682575	chr10	IPO323	2822_W	0	1031.9	1.73625e+09	0
2674951	chr6	IPO323	2822_E	1	1031.9	2.76028e+09	3.62282e-10
1462624	chr12	IPO323	2822_AL	0	1031.9	1.50928e+09	0
2674951	chr6	IPO323	2822_AD	0	1031.9	2.76028e+09	0
3860111	chr2	IPO323∆chr18	2822_BQ	1	1076.74	4.15634e+09	2.40597e-10
2674951	chr6	IPO323	2822_T	0	1031.9	2.76028e+09	0
3505381	chr3	IPO323∆chr18	2822_AY	3	1076.74	3.77438e+09	7.94832e-10
773098	chr14	IPO323	2822_AB	2	1031.9	7.97758e+08	2.50702e-09
3860111	chr2	IPO323∆chr18	2822_BO	1	1076.74	4.15634e+09	2.40597e-10
6088797	chr1	IPO323∆chr18	2822_BY	1	1076.74	6.55605e+09	1.52531e-10
1624292	chr11	IPO323∆chr18	2822_AX	1	1076.74	1.74894e+09	5.71775e-10
2665280	chr7	IPO323∆chr18	2822_BY	1	1076.74	2.86981e+09	3.48455e-10
549847	chr19	IPO323	2822_AC	1	1031.9	5.67386e+08	1.76247e-09
1682575	chr10	IPO323	2822_AN	1	1031.9	1.73625e+09	5.75955e-10
573698	chr18	IPO323	2822_AC	1	1031.9	5.91998e+08	1.6892e-09
773098	chr14	IPO323∆chr18	2822_BV	0	1076.74	8.32425e+08	0
1624292	chr11	IPO323∆chr18	2822_AS	1	1076.74	1.74894e+09	5.71775e-10
2861803	chr5	IPO323	2822_AE	0	1031.9	2.95309e+09	0
607044	chr16	IPO323∆chr18	2822_AR	0	1076.74	6.53628e+08	0
773098	chr14	IPO323	2822_P	1	1031.9	7.97758e+08	1.25351e-09
3505381	chr3	IPO323	2822_AF	2	1031.9	3.6172e+09	5.52914e-10
2142475	chr9	IPO323∆chr18	2822_BY	0	1076.74	2.30689e+09	0
6088797	chr1	IPO323∆chr18	2872_A	3	1076.74	6.55605e+09	4.57593e-10
2142475	chr9	IPO323	2822_I	2	1031.9	2.21082e+09	9.04643e-10
773098	chr14	IPO323	2822_O	0	1031.9	7.97758e+08	0
6088797	chr1	IPO323∆chr18	2822_CA	1	1076.74	6.55605e+09	1.52531e-10
2443572	chr8	IPO323∆chr18	2822_BS	0	1076.74	2.63109e+09	0
1185774	chr13	IPO323	2822_D	0	1031.9	1.2236e+09	0
2880011	chr4	IPO323∆chr18	2822_BL	3	1076.74	3.10102e+09	9.67423e-10
549847	chr19	IPO323	2822_AF	0	1031.9	5.67386e+08	0
1682575	chr10	IPO323∆chr18	2822_CA	1	1076.74	1.8117e+09	5.51969e-10
2880011	chr4	IPO323∆chr18	2822_BT	0	1076.74	3.10102e+09	0
1624292	chr11	IPO323∆chr18	2822_AT	1	1076.74	1.74894e+09	5.71775e-10
2880011	chr4	IPO323∆chr18	2822_BE	2	1076.74	3.10102e+09	6.44949e-10
549847	chr19	IPO323	2822_X	0	1031.9	5.67386e+08	0
1624292	chr11	IPO323∆chr18	2822_AW	0	1076.74	1.74894e+09	0
409213	chr21	IPO323	2822_AM	0	1031.9	4.22266e+08	0
607044	chr16	IPO323∆chr18	2822_AY	0	1076.74	6.53628e+08	0
2142475	chr9	IPO323	2822_W	0	1031.9	2.21082e+09	0
584099	chr17	IPO323∆chr18	2822_BG	0	1076.74	6.28923e+08	0
2674951	chr6	IPO323	2822_A	2	1031.9	2.76028e+09	7.24565e-10
1185774	chr13	IPO323∆chr18	2822_BD	0	1076.74	1.27677e+09	0
607044	chr16	IPO323	2822_AA	0	1031.9	6.26408e+08	0
2665280	chr7	IPO323∆chr18	2822_BQ	1	1076.74	2.86981e+09	3.48455e-10
549847	chr19	IPO323∆chr18	2822_BR	0	1076.74	5.92042e+08	0
1462624	chr12	IPO323∆chr18	2872_A	0	1076.74	1.57487e+09	0
2674951	chr6	IPO323∆chr18	2822_BS	3	1076.74	2.88023e+09	1.04158e-09
607044	chr16	IPO323	2822_P	2	1031.9	6.26408e+08	3.19281e-09
1185774	chr13	IPO323∆chr18	2822_AX	1	1076.74	1.27677e+09	7.83226e-10
773098	chr14	IPO323	2822_H	0	1031.9	7.97758e+08	0
2665280	chr7	IPO323∆chr18	2822_BE	0	1076.74	2.86981e+09	0
584099	chr17	IPO323	2822_AF	0	1031.9	6.02731e+08	0
409213	chr21	IPO323∆chr18	2822_BQ	0	1076.74	4.40616e+08	0
472105	chr20	IPO323∆chr18	2822_BZ	0	1076.74	5.08334e+08	0
584099	chr17	IPO323∆chr18	2822_BA	0	1076.74	6.28923e+08	0
2142475	chr9	IPO323∆chr18	2822_BE	0	1076.74	2.30689e+09	0
1185774	chr13	IPO323∆chr18	2822_BW	1	1076.74	1.27677e+09	7.83226e-10
409213	chr21	IPO323∆chr18	2822_AT	0	1076.74	4.40616e+08	0
2674951	chr6	IPO323	2822_AM	1	1031.9	2.76028e+09	3.62282e-10
3860111	chr2	IPO323	2822_AM	2	1031.9	3.98324e+09	5.02104e-10
2142475	chr9	IPO323∆chr18	2822_AS	0	1076.74	2.30689e+09	0
639501	chr15	IPO323	2822_AK	0	1031.9	6.599e+08	0
2861803	chr5	IPO323	2822_AB	0	1031.9	2.95309e+09	0
2880011	chr4	IPO323∆chr18	2822_AY	1	1076.74	3.10102e+09	3.22474e-10
573698	chr18	IPO323	2822_AB	0	1031.9	5.91998e+08	0
2443572	chr8	IPO323∆chr18	2822_BV	1	1076.74	2.63109e+09	3.8007e-10
2142475	chr9	IPO323∆chr18	2822_BG	0	1076.74	2.30689e+09	0
2674951	chr6	IPO323∆chr18	2822_CA	1	1076.74	2.88023e+09	3.47195e-10
6088797	chr1	IPO323	2822_W	4	1031.9	6.28302e+09	6.36637e-10
2443572	chr8	IPO323	2822_C	2	1031.9	2.52152e+09	7.93173e-10
639501	chr15	IPO323	2822_B	1	1031.9	6.599e+08	1.51538e-09
2861803	chr5	IPO323∆chr18	2822_BR	3	1076.74	3.08142e+09	9.73578e-10
1682575	chr10	IPO323	2822_O	0	1031.9	1.73625e+09	0
1682575	chr10	IPO323∆chr18	2822_BS	0	1076.74	1.8117e+09	0
549847	chr19	IPO323∆chr18	2822_BT	0	1076.74	5.92042e+08	0
409213	chr21	IPO323∆chr18	2872_A	1	1076.74	4.40616e+08	2.26955e-09
2674951	chr6	IPO323∆chr18	2822_BE	5	1076.74	2.88023e+09	1.73597e-09
2665280	chr7	IPO323	2822_M	1	1031.9	2.7503e+09	3.63597e-10
1185774	chr13	IPO323∆chr18	2822_BZ	0	1076.74	1.27677e+09	0
1682575	chr10	IPO323	2822_Q	0	1031.9	1.73625e+09	0
639501	chr15	IPO323∆chr18	2822_BF	0	1076.74	6.88576e+08	0
1624292	chr11	IPO323∆chr18	2822_BQ	0	1076.74	1.74894e+09	0
6088797	chr1	IPO323	2822_K	0	1031.9	6.28302e+09	0
1462624	chr12	IPO323∆chr18	2822_BY	2	1076.74	1.57487e+09	1.26995e-09
2665280	chr7	IPO323	2822_AD	0	1031.9	2.7503e+09	0
1462624	chr12	IPO323∆chr18	2822_AS	0	1076.74	1.57487e+09	0
773098	chr14	IPO323	2822_X	0	1031.9	7.97758e+08	0
773098	chr14	IPO323	2822_AJ	0	1031.9	7.97758e+08	0
1462624	chr12	IPO323	2822_AK	0	1031.9	1.50928e+09	0
1185774	chr13	IPO323	2822_T	1	1031.9	1.2236e+09	8.17262e-10
3860111	chr2	IPO323∆chr18	2822_AX	0	1076.74	4.15634e+09	0
409213	chr21	IPO323∆chr18	2822_AU	0	1076.74	4.40616e+08	0
2443572	chr8	IPO323	2822_I	1	1031.9	2.52152e+09	3.96587e-10
472105	chr20	IPO323	2822_D	0	1031.9	4.87164e+08	0
1682575	chr10	IPO323	2822_AK	0	1031.9	1.73625e+09	0
6088797	chr1	IPO323	2822_E	0	1031.9	6.28302e+09	0
2443572	chr8	IPO323∆chr18	2822_BW	4	1076.74	2.63109e+09	1.52028e-09
6088797	chr1	IPO323	2822_AA	1	1031.9	6.28302e+09	1.59159e-10
2443572	chr8	IPO323	2822_A	0	1031.9	2.52152e+09	0
2880011	chr4	IPO323	2822_Q	1	1031.9	2.97188e+09	3.36488e-10
472105	chr20	IPO323∆chr18	2822_AP	0	1076.74	5.08334e+08	0
773098	chr14	IPO323	2822_AL	0	1031.9	7.97758e+08	0
2861803	chr5	IPO323∆chr18	2822_BY	1	1076.74	3.08142e+09	3.24526e-10
773098	chr14	IPO323	2822_AF	0	1031.9	7.97758e+08	0
773098	chr14	IPO323∆chr18	2822_AO	0	1076.74	8.32425e+08	0
2674951	chr6	IPO323∆chr18	2822_BG	1	1076.74	2.88023e+09	3.47195e-10
2665280	chr7	IPO323	2822_AI	0	1031.9	2.7503e+09	0
2674951	chr6	IPO323∆chr18	2822_AY	2	1076.74	2.88023e+09	6.9439e-10
2880011	chr4	IPO323	2822_AE	1	1031.9	2.97188e+09	3.36488e-10
3505381	chr3	IPO323∆chr18	2822_AS	0	1076.74	3.77438e+09	0
1462624	chr12	IPO323	2822_G	1	1031.9	1.50928e+09	6.62568e-10
2665280	chr7	IPO323	2822_AL	6	1031.9	2.7503e+09	2.18158e-09
2880011	chr4	IPO323∆chr18	2822_BG	0	1076.74	3.10102e+09	0
1462624	chr12	IPO323∆chr18	2822_AW	0	1076.74	1.57487e+09	0
6088797	chr1	IPO323	2822_AD	2	1031.9	6.28302e+09	3.18318e-10
2142475	chr9	IPO323∆chr18	2822_BH	0	1076.74	2.30689e+09	0
2142475	chr9	IPO323∆chr18	2822_AY	0	1076.74	2.30689e+09	0
639501	chr15	IPO323∆chr18	2822_AU	1	1076.74	6.88576e+08	1.45227e-09
607044	chr16	IPO323∆chr18	2822_BK	0	1076.74	6.53628e+08	0
2443572	chr8	IPO323∆chr18	2822_BY	1	1076.74	2.63109e+09	3.8007e-10
409213	chr21	IPO323∆chr18	2822_BN	0	1076.74	4.40616e+08	0
549847	chr19	IPO323	2822_AA	0	1031.9	5.67386e+08	0
2443572	chr8	IPO323	2822_X	3	1031.9	2.52152e+09	1.18976e-09
1462624	chr12	IPO323∆chr18	2822_BD	0	1076.74	1.57487e+09	0
639501	chr15	IPO323∆chr18	2822_AY	0	1076.74	6.88576e+08	0
607044	chr16	IPO323	2822_E	0	1031.9	6.26408e+08	0
639501	chr15	IPO323	2822_T	0	1031.9	6.599e+08	0
3860111	chr2	IPO323∆chr18	2822_BR	2	1076.74	4.15634e+09	4.81193e-10
3860111	chr2	IPO323	2822_B	1	1031.9	3.98324e+09	2.51052e-10
6088797	chr1	IPO323∆chr18	2822_BW	1	1076.74	6.55605e+09	1.52531e-10
6088797	chr1	IPO323	2822_F	2	1031.9	6.28302e+09	3.18318e-10
2861803	chr5	IPO323	2822_B	1	1031.9	2.95309e+09	3.38628e-10
2665280	chr7	IPO323∆chr18	2872_A	3	1076.74	2.86981e+09	1.04536e-09
2142475	chr9	IPO323	2822_Y	0	1031.9	2.21082e+09	0
3505381	chr3	IPO323∆chr18	2822_BF	0	1076.74	3.77438e+09	0
409213	chr21	IPO323	2822_W	0	1031.9	4.22266e+08	0
573698	chr18	IPO323	2822_AN	0	1031.9	5.91998e+08	0
2861803	chr5	IPO323∆chr18	2822_BG	0	1076.74	3.08142e+09	0
1682575	chr10	IPO323	2822_A	0	1031.9	1.73625e+09	0
2674951	chr6	IPO323	2822_AI	0	1031.9	2.76028e+09	0
1624292	chr11	IPO323	2822_E	0	1031.9	1.6761e+09	0
2142475	chr9	IPO323∆chr18	2822_BR	2	1076.74	2.30689e+09	8.66969e-10
773098	chr14	IPO323∆chr18	2822_BE	0	1076.74	8.32425e+08	0
2861803	chr5	IPO323	2822_U	1	1031.9	2.95309e+09	3.38628e-10
2674951	chr6	IPO323∆chr18	2822_BO	1	1076.74	2.88023e+09	3.47195e-10
584099	chr17	IPO323∆chr18	2822_AX	0	1076.74	6.28923e+08	0
2665280	chr7	IPO323	2822_AB	1	1031.9	2.7503e+09	3.63597e-10
773098	chr14	IPO323	2822_V	0	1031.9	7.97758e+08	0
2674951	chr6	IPO323∆chr18	2822_AX	0	1076.74	2.88023e+09	0
639501	chr15	IPO323∆chr18	2822_BN	0	1076.74	6.88576e+08	0
3860111	chr2	IPO323∆chr18	2822_BX	1	1076.74	4.15634e+09	2.40597e-10
607044	chr16	IPO323∆chr18	2822_AP	0	1076.74	6.53628e+08	0
472105	chr20	IPO323∆chr18	2822_BT	0	1076.74	5.08334e+08	0
2443572	chr8	IPO323∆chr18	2822_BQ	0	1076.74	2.63109e+09	0
2880011	chr4	IPO323	2822_B	0	1031.9	2.97188e+09	0
1682575	chr10	IPO323∆chr18	2822_AZ	0	1076.74	1.8117e+09	0
773098	chr14	IPO323∆chr18	2822_BF	0	1076.74	8.32425e+08	0
2674951	chr6	IPO323∆chr18	2822_BK	0	1076.74	2.88023e+09	0
6088797	chr1	IPO323	2822_AM	0	1031.9	6.28302e+09	0
1624292	chr11	IPO323	2822_B	3	1031.9	1.6761e+09	1.78987e-09
639501	chr15	IPO323∆chr18	2822_BB	0	1076.74	6.88576e+08	0
549847	chr19	IPO323	2822_M	2	1031.9	5.67386e+08	3.52494e-09
1624292	chr11	IPO323	2822_AN	1	1031.9	1.6761e+09	5.96622e-10
3505381	chr3	IPO323	2822_N	1	1031.9	3.6172e+09	2.76457e-10
2861803	chr5	IPO323∆chr18	2822_BQ	0	1076.74	3.08142e+09	0
549847	chr19	IPO323∆chr18	2822_AY	2	1076.74	5.92042e+08	3.37814e-09
2142475	chr9	IPO323	2822_O	1	1031.9	2.21082e+09	4.52322e-10
2142475	chr9	IPO323	2822_AB	0	1031.9	2.21082e+09	0
472105	chr20	IPO323	2822_AN	1	1031.9	4.87164e+08	2.0527e-09
1185774	chr13	IPO323	2822_AJ	0	1031.9	1.2236e+09	0
2142475	chr9	IPO323	2822_AI	1	1031.9	2.21082e+09	4.52322e-10
2142475	chr9	IPO323	2822_P	0	1031.9	2.21082e+09	0
2880011	chr4	IPO323	2822_AG	0	1031.9	2.97188e+09	0
1185774	chr13	IPO323∆chr18	2822_BK	0	1076.74	1.27677e+09	0
1624292	chr11	IPO323	2822_X	1	1031.9	1.6761e+09	5.96622e-10
2674951	chr6	IPO323	2822_AF	0	1031.9	2.76028e+09	0
6088797	chr1	IPO323	2822_V	0	1031.9	6.28302e+09	0
1462624	chr12	IPO323∆chr18	2822_BV	0	1076.74	1.57487e+09	0
2443572	chr8	IPO323	2822_AD	2	1031.9	2.52152e+09	7.93173e-10
584099	chr17	IPO323	2822_AA	0	1031.9	6.02731e+08	0
1624292	chr11	IPO323∆chr18	2822_BO	0	1076.74	1.74894e+09	0
472105	chr20	IPO323∆chr18	2822_BB	1	1076.74	5.08334e+08	1.96721e-09
2443572	chr8	IPO323∆chr18	2822_AQ	0	1076.74	2.63109e+09	0
1185774	chr13	IPO323∆chr18	2822_AZ	0	1076.74	1.27677e+09	0
773098	chr14	IPO323	2822_AM	0	1031.9	7.97758e+08	0
2880011	chr4	IPO323∆chr18	2822_AZ	7	1076.74	3.10102e+09	2.25732e-09
773098	chr14	IPO323∆chr18	2822_BQ	1	1076.74	8.32425e+08	1.20131e-09
2880011	chr4	IPO323	2822_AK	1	1031.9	2.97188e+09	3.36488e-10
1185774	chr13	IPO323∆chr18	2822_BG	1	1076.74	1.27677e+09	7.83226e-10
6088797	chr1	IPO323∆chr18	2822_BL	1	1076.74	6.55605e+09	1.52531e-10
2674951	chr6	IPO323∆chr18	2822_AW	3	1076.74	2.88023e+09	1.04158e-09
1462624	chr12	IPO323	2822_AH	0	1031.9	1.50928e+09	0
1624292	chr11	IPO323	2822_F	1	1031.9	1.6761e+09	5.96622e-10
573698	chr18	IPO323	2822_D	2	1031.9	5.91998e+08	3.37839e-09
3505381	chr3	IPO323∆chr18	2822_BE	1	1076.74	3.77438e+09	2.64944e-10
3860111	chr2	IPO323∆chr18	2822_CA	4	1076.74	4.15634e+09	9.62386e-10
1462624	chr12	IPO323	2822_U	0	1031.9	1.50928e+09	0
472105	chr20	IPO323	2822_K	0	1031.9	4.87164e+08	0
472105	chr20	IPO323∆chr18	2822_AU	0	1076.74	5.08334e+08	0
1185774	chr13	IPO323	2822_I	0	1031.9	1.2236e+09	0
1462624	chr12	IPO323	2822_X	2	1031.9	1.50928e+09	1.32514e-09
607044	chr16	IPO323∆chr18	2822_BA	1	1076.74	6.53628e+08	1.52992e-09
1682575	chr10	IPO323∆chr18	2822_BA	0	1076.74	1.8117e+09	0
3860111	chr2	IPO323	2822_AN	1	1031.9	3.98324e+09	2.51052e-10
2861803	chr5	IPO323∆chr18	2822_AT	2	1076.74	3.08142e+09	6.49052e-10
1185774	chr13	IPO323	2822_AF	1	1031.9	1.2236e+09	8.17262e-10
1682575	chr10	IPO323∆chr18	2822_AX	1	1076.74	1.8117e+09	5.51969e-10
549847	chr19	IPO323∆chr18	2822_BH	0	1076.74	5.92042e+08	0
2665280	chr7	IPO323∆chr18	2822_AU	2	1076.74	2.86981e+09	6.96909e-10
3505381	chr3	IPO323∆chr18	2822_BM	0	1076.74	3.77438e+09	0
1682575	chr10	IPO323	2822_U	0	1031.9	1.73625e+09	0
2142475	chr9	IPO323	2822_AJ	0	1031.9	2.21082e+09	0
3505381	chr3	IPO323∆chr18	2822_AP	0	1076.74	3.77438e+09	0
573698	chr18	IPO323	2822_T	0	1031.9	5.91998e+08	0
6088797	chr1	IPO323	2822_U	0	1031.9	6.28302e+09	0
409213	chr21	IPO323∆chr18	2822_BI	0	1076.74	4.40616e+08	0
2674951	chr6	IPO323∆chr18	2822_BR	1	1076.74	2.88023e+09	3.47195e-10
2861803	chr5	IPO323∆chr18	2822_CA	2	1076.74	3.08142e+09	6.49052e-10
2142475	chr9	IPO323∆chr18	2822_BN	1	1076.74	2.30689e+09	4.33484e-10
6088797	chr1	IPO323	2822_AG	2	1031.9	6.28302e+09	3.18318e-10
472105	chr20	IPO323	2822_I	0	1031.9	4.87164e+08	0
3505381	chr3	IPO323∆chr18	2822_BX	1	1076.74	3.77438e+09	2.64944e-10
773098	chr14	IPO323	2822_AE	1	1031.9	7.97758e+08	1.25351e-09
773098	chr14	IPO323∆chr18	2822_AS	1	1076.74	8.32425e+08	1.20131e-09
2142475	chr9	IPO323	2822_AD	0	1031.9	2.21082e+09	0
584099	chr17	IPO323∆chr18	2872_A	1	1076.74	6.28923e+08	1.59002e-09
639501	chr15	IPO323	2822_AD	1	1031.9	6.599e+08	1.51538e-09
773098	chr14	IPO323∆chr18	2822_BU	0	1076.74	8.32425e+08	0
3505381	chr3	IPO323	2822_O	0	1031.9	3.6172e+09	0
3505381	chr3	IPO323	2822_F	0	1031.9	3.6172e+09	0
6088797	chr1	IPO323	2822_AB	1	1031.9	6.28302e+09	1.59159e-10
1624292	chr11	IPO323	2822_Z	0	1031.9	1.6761e+09	0
1682575	chr10	IPO323	2822_Y	0	1031.9	1.73625e+09	0
1185774	chr13	IPO323	2822_AG	0	1031.9	1.2236e+09	0
2443572	chr8	IPO323∆chr18	2822_AP	1	1076.74	2.63109e+09	3.8007e-10
472105	chr20	IPO323	2822_AB	0	1031.9	4.87164e+08	0
2880011	chr4	IPO323∆chr18	2822_AO	1	1076.74	3.10102e+09	3.22474e-10
2861803	chr5	IPO323	2822_M	0	1031.9	2.95309e+09	0
3505381	chr3	IPO323	2822_B	0	1031.9	3.6172e+09	0
584099	chr17	IPO323∆chr18	2822_BD	1	1076.74	6.28923e+08	1.59002e-09
2665280	chr7	IPO323	2822_AA	0	1031.9	2.7503e+09	0
472105	chr20	IPO323∆chr18	2822_BE	0	1076.74	5.08334e+08	0
573698	chr18	IPO323	2822_J	0	1031.9	5.91998e+08	0
607044	chr16	IPO323	2822_L	1	1031.9	6.26408e+08	1.5964e-09
2665280	chr7	IPO323	2822_AE	5	1031.9	2.7503e+09	1.81799e-09
1624292	chr11	IPO323	2822_AM	0	1031.9	1.6761e+09	0
6088797	chr1	IPO323∆chr18	2822_AX	1	1076.74	6.55605e+09	1.52531e-10
549847	chr19	IPO323	2822_D	0	1031.9	5.67386e+08	0
2443572	chr8	IPO323	2822_R	0	1031.9	2.52152e+09	0
1462624	chr12	IPO323	2822_M	0	1031.9	1.50928e+09	0
1624292	chr11	IPO323	2822_AH	0	1031.9	1.6761e+09	0
1624292	chr11	IPO323	2822_A	0	1031.9	1.6761e+09	0
2880011	chr4	IPO323	2822_Z	2	1031.9	2.97188e+09	6.72975e-10
1624292	chr11	IPO323∆chr18	2872_A	0	1076.74	1.74894e+09	0
472105	chr20	IPO323	2822_E	0	1031.9	4.87164e+08	0
472105	chr20	IPO323	2822_AH	0	1031.9	4.87164e+08	0
2142475	chr9	IPO323∆chr18	2822_AZ	1	1076.74	2.30689e+09	4.33484e-10
2443572	chr8	IPO323	2822_Y	2	1031.9	2.52152e+09	7.93173e-10
2861803	chr5	IPO323	2822_AJ	0	1031.9	2.95309e+09	0
3505381	chr3	IPO323	2822_J	1	1031.9	3.6172e+09	2.76457e-10
409213	chr21	IPO323	2822_AL	1	1031.9	4.22266e+08	2.36817e-09
6088797	chr1	IPO323∆chr18	2822_BC	2	1076.74	6.55605e+09	3.05062e-10
409213	chr21	IPO323	2822_I	0	1031.9	4.22266e+08	0
3860111	chr2	IPO323	2822_AB	1	1031.9	3.98324e+09	2.51052e-10
584099	chr17	IPO323	2822_I	0	1031.9	6.02731e+08	0
2880011	chr4	IPO323	2822_AM	0	1031.9	2.97188e+09	0
6088797	chr1	IPO323	2822_AJ	0	1031.9	6.28302e+09	0
2880011	chr4	IPO323∆chr18	2822_BY	0	1076.74	3.10102e+09	0
2674951	chr6	IPO323	2822_S	1	1031.9	2.76028e+09	3.62282e-10
2674951	chr6	IPO323	2822_W	2	1031.9	2.76028e+09	7.24565e-10
1185774	chr13	IPO323	2822_W	1	1031.9	1.2236e+09	8.17262e-10
2880011	chr4	IPO323	2822_A	1	1031.9	2.97188e+09	3.36488e-10
409213	chr21	IPO323∆chr18	2822_AV	2	1076.74	4.40616e+08	4.5391e-09
584099	chr17	IPO323∆chr18	2822_BF	0	1076.74	6.28923e+08	0
549847	chr19	IPO323∆chr18	2822_BY	0	1076.74	5.92042e+08	0
6088797	chr1	IPO323	2822_AH	1	1031.9	6.28302e+09	1.59159e-10
573698	chr18	IPO323	2822_AK	0	1031.9	5.91998e+08	0
409213	chr21	IPO323	2822_AE	1	1031.9	4.22266e+08	2.36817e-09
2665280	chr7	IPO323∆chr18	2822_AY	0	1076.74	2.86981e+09	0
549847	chr19	IPO323	2822_AI	0	1031.9	5.67386e+08	0
1185774	chr13	IPO323∆chr18	2822_BQ	0	1076.74	1.27677e+09	0
6088797	chr1	IPO323	2822_Q	0	1031.9	6.28302e+09	0
1185774	chr13	IPO323∆chr18	2822_BH	0	1076.74	1.27677e+09	0
2443572	chr8	IPO323∆chr18	2822_BO	0	1076.74	2.63109e+09	0
1624292	chr11	IPO323	2822_L	0	1031.9	1.6761e+09	0
2861803	chr5	IPO323∆chr18	2822_BO	1	1076.74	3.08142e+09	3.24526e-10
3505381	chr3	IPO323∆chr18	2822_BT	0	1076.74	3.77438e+09	0
3860111	chr2	IPO323∆chr18	2822_BM	1	1076.74	4.15634e+09	2.40597e-10
2861803	chr5	IPO323∆chr18	2822_BF	1	1076.74	3.08142e+09	3.24526e-10
1462624	chr12	IPO323∆chr18	2822_AU	0	1076.74	1.57487e+09	0
1682575	chr10	IPO323	2822_K	0	1031.9	1.73625e+09	0
2880011	chr4	IPO323	2822_W	2	1031.9	2.97188e+09	6.72975e-10
2861803	chr5	IPO323∆chr18	2822_AR	0	1076.74	3.08142e+09	0
409213	chr21	IPO323	2822_AD	0	1031.9	4.22266e+08	0
1462624	chr12	IPO323∆chr18	2822_BB	0	1076.74	1.57487e+09	0
639501	chr15	IPO323	2822_I	2	1031.9	6.599e+08	3.03076e-09
472105	chr20	IPO323	2822_N	0	1031.9	4.87164e+08	0
773098	chr14	IPO323∆chr18	2822_BT	1	1076.74	8.32425e+08	1.20131e-09
773098	chr14	IPO323∆chr18	2822_AU	0	1076.74	8.32425e+08	0
1185774	chr13	IPO323∆chr18	2822_BL	1	1076.74	1.27677e+09	7.83226e-10
2142475	chr9	IPO323∆chr18	2822_AX	1	1076.74	2.30689e+09	4.33484e-10
1624292	chr11	IPO323	2822_J	1	1031.9	1.6761e+09	5.96622e-10
584099	chr17	IPO323∆chr18	2822_AS	0	1076.74	6.28923e+08	0
2880011	chr4	IPO323	2822_Y	0	1031.9	2.97188e+09	0
639501	chr15	IPO323∆chr18	2822_BR	1	1076.74	6.88576e+08	1.45227e-09
549847	chr19	IPO323	2822_AM	0	1031.9	5.67386e+08	0
2674951	chr6	IPO323∆chr18	2822_AS	0	1076.74	2.88023e+09	0
472105	chr20	IPO323∆chr18	2822_BA	1	1076.74	5.08334e+08	1.96721e-09
2142475	chr9	IPO323∆chr18	2822_BS	2	1076.74	2.30689e+09	8.66969e-10
1624292	chr11	IPO323	2822_S	0	1031.9	1.6761e+09	0
6088797	chr1	IPO323	2822_AK	1	1031.9	6.28302e+09	1.59159e-10
2674951	chr6	IPO323∆chr18	2822_AZ	0	1076.74	2.88023e+09	0
2443572	chr8	IPO323∆chr18	2822_BF	4	1076.74	2.63109e+09	1.52028e-09
409213	chr21	IPO323∆chr18	2822_BR	0	1076.74	4.40616e+08	0
3505381	chr3	IPO323	2822_AI	0	1031.9	3.6172e+09	0
573698	chr18	IPO323	2822_M	2	1031.9	5.91998e+08	3.37839e-09
3860111	chr2	IPO323	2822_Q	1	1031.9	3.98324e+09	2.51052e-10
2443572	chr8	IPO323	2822_F	5	1031.9	2.52152e+09	1.98293e-09
1185774	chr13	IPO323	2822_AM	0	1031.9	1.2236e+09	0
6088797	chr1	IPO323∆chr18	2822_AP	0	1076.74	6.55605e+09	0
2880011	chr4	IPO323	2822_F	0	1031.9	2.97188e+09	0
2880011	chr4	IPO323∆chr18	2822_BO	0	1076.74	3.10102e+09	0
607044	chr16	IPO323	2822_AN	0	1031.9	6.26408e+08	0
3860111	chr2	IPO323∆chr18	2822_AT	1	1076.74	4.15634e+09	2.40597e-10
6088797	chr1	IPO323	2822_AI	0	1031.9	6.28302e+09	0
6088797	chr1	IPO323	2822_O	1	1031.9	6.28302e+09	1.59159e-10
549847	chr19	IPO323∆chr18	2822_AX	0	1076.74	5.92042e+08	0
1462624	chr12	IPO323	2822_P	0	1031.9	1.50928e+09	0
1624292	chr11	IPO323∆chr18	2822_AP	0	1076.74	1.74894e+09	0
1682575	chr10	IPO323∆chr18	2872_A	1	1076.74	1.8117e+09	5.51969e-10
6088797	chr1	IPO323	2822_M	0	1031.9	6.28302e+09	0
472105	chr20	IPO323	2822_Z	1	1031.9	4.87164e+08	2.0527e-09
1624292	chr11	IPO323∆chr18	2822_AR	0	1076.74	1.74894e+09	0
2142475	chr9	IPO323	2822_J	0	1031.9	2.21082e+09	0
1624292	chr11	IPO323	2822_M	2	1031.9	1.6761e+09	1.19324e-09
2443572	chr8	IPO323	2822_AI	0	1031.9	2.52152e+09	0
549847	chr19	IPO323	2822_F	1	1031.9	5.67386e+08	1.76247e-09
3860111	chr2	IPO323	2822_F	0	1031.9	3.98324e+09	0
3860111	chr2	IPO323∆chr18	2822_BP	0	1076.74	4.15634e+09	0
472105	chr20	IPO323∆chr18	2822_AX	0	1076.74	5.08334e+08	0
2861803	chr5	IPO323∆chr18	2822_BP	0	1076.74	3.08142e+09	0
584099	chr17	IPO323	2822_Y	0	1031.9	6.02731e+08	0
549847	chr19	IPO323∆chr18	2822_BQ	0	1076.74	5.92042e+08	0
472105	chr20	IPO323	2822_AG	0	1031.9	4.87164e+08	0
3505381	chr3	IPO323	2822_AN	0	1031.9	3.6172e+09	0
2665280	chr7	IPO323∆chr18	2822_BV	1	1076.74	2.86981e+09	3.48455e-10
2665280	chr7	IPO323∆chr18	2822_CA	1	1076.74	2.86981e+09	3.48455e-10
607044	chr16	IPO323∆chr18	2872_A	0	1076.74	6.53628e+08	0
773098	chr14	IPO323∆chr18	2822_AZ	0	1076.74	8.32425e+08	0
2443572	chr8	IPO323∆chr18	2822_AV	0	1076.74	2.63109e+09	0
2665280	chr7	IPO323∆chr18	2822_AO	2	1076.74	2.86981e+09	6.96909e-10
3860111	chr2	IPO323	2822_M	1	1031.9	3.98324e+09	2.51052e-10
1462624	chr12	IPO323∆chr18	2822_BO	0	1076.74	1.57487e+09	0
1185774	chr13	IPO323∆chr18	2822_AS	0	1076.74	1.27677e+09	0
2665280	chr7	IPO323∆chr18	2822_AS	1	1076.74	2.86981e+09	3.48455e-10
1462624	chr12	IPO323	2822_AM	0	1031.9	1.50928e+09	0
1682575	chr10	IPO323	2822_V	0	1031.9	1.73625e+09	0
3505381	chr3	IPO323	2822_T	0	1031.9	3.6172e+09	0
639501	chr15	IPO323∆chr18	2822_BA	0	1076.74	6.88576e+08	0
607044	chr16	IPO323∆chr18	2822_AO	1	1076.74	6.53628e+08	1.52992e-09
1624292	chr11	IPO323	2822_AA	0	1031.9	1.6761e+09	0
472105	chr20	IPO323	2822_A	1	1031.9	4.87164e+08	2.0527e-09
1624292	chr11	IPO323∆chr18	2822_BK	0	1076.74	1.74894e+09	0
549847	chr19	IPO323	2822_I	0	1031.9	5.67386e+08	0
6088797	chr1	IPO323	2822_AE	4	1031.9	6.28302e+09	6.36637e-10
1682575	chr10	IPO323	2822_S	0	1031.9	1.73625e+09	0
573698	chr18	IPO323	2822_Z	1	1031.9	5.91998e+08	1.6892e-09
639501	chr15	IPO323∆chr18	2822_BO	0	1076.74	6.88576e+08	0
2861803	chr5	IPO323	2822_AH	1	1031.9	2.95309e+09	3.38628e-10
2880011	chr4	IPO323∆chr18	2822_BZ	0	1076.74	3.10102e+09	0
607044	chr16	IPO323∆chr18	2822_BR	0	1076.74	6.53628e+08	0
6088797	chr1	IPO323∆chr18	2822_BE	3	1076.74	6.55605e+09	4.57593e-10
409213	chr21	IPO323∆chr18	2822_BB	0	1076.74	4.40616e+08	0
1682575	chr10	IPO323∆chr18	2822_BM	0	1076.74	1.8117e+09	0
1462624	chr12	IPO323∆chr18	2822_BW	0	1076.74	1.57487e+09	0
2443572	chr8	IPO323∆chr18	2822_AO	2	1076.74	2.63109e+09	7.60141e-10
639501	chr15	IPO323	2822_AN	0	1031.9	6.599e+08	0
2674951	chr6	IPO323	2822_X	1	1031.9	2.76028e+09	3.62282e-10
2861803	chr5	IPO323∆chr18	2822_BW	2	1076.74	3.08142e+09	6.49052e-10
1462624	chr12	IPO323	2822_T	1	1031.9	1.50928e+09	6.62568e-10
409213	chr21	IPO323∆chr18	2822_BZ	0	1076.74	4.40616e+08	0
3505381	chr3	IPO323∆chr18	2822_BI	0	1076.74	3.77438e+09	0
2674951	chr6	IPO323∆chr18	2822_AT	1	1076.74	2.88023e+09	3.47195e-10
584099	chr17	IPO323	2822_R	0	1031.9	6.02731e+08	0
639501	chr15	IPO323	2822_AM	0	1031.9	6.599e+08	0
409213	chr21	IPO323∆chr18	2822_BT	0	1076.74	4.40616e+08	0
2142475	chr9	IPO323	2822_N	1	1031.9	2.21082e+09	4.52322e-10
549847	chr19	IPO323	2822_U	0	1031.9	5.67386e+08	0
773098	chr14	IPO323	2822_AH	1	1031.9	7.97758e+08	1.25351e-09
1462624	chr12	IPO323	2822_W	2	1031.9	1.50928e+09	1.32514e-09
3860111	chr2	IPO323∆chr18	2822_BJ	1	1076.74	4.15634e+09	2.40597e-10
3860111	chr2	IPO323∆chr18	2822_BC	1	1076.74	4.15634e+09	2.40597e-10
3860111	chr2	IPO323∆chr18	2822_BW	1	1076.74	4.15634e+09	2.40597e-10
584099	chr17	IPO323∆chr18	2822_BU	0	1076.74	6.28923e+08	0
2142475	chr9	IPO323	2822_AK	0	1031.9	2.21082e+09	0
584099	chr17	IPO323∆chr18	2822_AV	0	1076.74	6.28923e+08	0
2880011	chr4	IPO323∆chr18	2822_BQ	0	1076.74	3.10102e+09	0
3860111	chr2	IPO323	2822_J	2	1031.9	3.98324e+09	5.02104e-10
1185774	chr13	IPO323	2822_AE	0	1031.9	1.2236e+09	0
584099	chr17	IPO323∆chr18	2822_AW	0	1076.74	6.28923e+08	0
1682575	chr10	IPO323∆chr18	2822_BW	0	1076.74	1.8117e+09	0
472105	chr20	IPO323	2822_M	0	1031.9	4.87164e+08	0
773098	chr14	IPO323	2822_Q	1	1031.9	7.97758e+08	1.25351e-09
1462624	chr12	IPO323	2822_C	1	1031.9	1.50928e+09	6.62568e-10
584099	chr17	IPO323∆chr18	2822_BL	2	1076.74	6.28923e+08	3.18004e-09
639501	chr15	IPO323∆chr18	2822_BZ	0	1076.74	6.88576e+08	0
607044	chr16	IPO323	2822_B	0	1031.9	6.26408e+08	0
2142475	chr9	IPO323∆chr18	2822_AR	2	1076.74	2.30689e+09	8.66969e-10
1185774	chr13	IPO323∆chr18	2822_BO	0	1076.74	1.27677e+09	0
1185774	chr13	IPO323∆chr18	2822_BE	0	1076.74	1.27677e+09	0
1682575	chr10	IPO323	2822_AJ	0	1031.9	1.73625e+09	0
6088797	chr1	IPO323∆chr18	2822_BQ	0	1076.74	6.55605e+09	0
607044	chr16	IPO323∆chr18	2822_AT	0	1076.74	6.53628e+08	0
3505381	chr3	IPO323	2822_AK	0	1031.9	3.6172e+09	0
639501	chr15	IPO323∆chr18	2822_BL	2	1076.74	6.88576e+08	2.90454e-09
1682575	chr10	IPO323∆chr18	2822_AY	1	1076.74	1.8117e+09	5.51969e-10
2880011	chr4	IPO323	2822_AH	1	1031.9	2.97188e+09	3.36488e-10
773098	chr14	IPO323	2822_AA	0	1031.9	7.97758e+08	0
607044	chr16	IPO323∆chr18	2822_BX	0	1076.74	6.53628e+08	0
3860111	chr2	IPO323∆chr18	2822_BH	0	1076.74	4.15634e+09	0
584099	chr17	IPO323∆chr18	2822_BX	0	1076.74	6.28923e+08	0
584099	chr17	IPO323	2822_AB	0	1031.9	6.02731e+08	0
549847	chr19	IPO323∆chr18	2822_BV	0	1076.74	5.92042e+08	0
773098	chr14	IPO323∆chr18	2822_BZ	0	1076.74	8.32425e+08	0
6088797	chr1	IPO323	2822_C	6	1031.9	6.28302e+09	9.54955e-10
1682575	chr10	IPO323	2822_AG	0	1031.9	1.73625e+09	0
549847	chr19	IPO323∆chr18	2822_AW	0	1076.74	5.92042e+08	0
639501	chr15	IPO323	2822_E	0	1031.9	6.599e+08	0
1185774	chr13	IPO323∆chr18	2822_BI	0	1076.74	1.27677e+09	0
2880011	chr4	IPO323	2822_AF	2	1031.9	2.97188e+09	6.72975e-10
2861803	chr5	IPO323	2822_AA	2	1031.9	2.95309e+09	6.77257e-10
1682575	chr10	IPO323	2822_E	0	1031.9	1.73625e+09	0
1462624	chr12	IPO323	2822_B	1	1031.9	1.50928e+09	6.62568e-10
573698	chr18	IPO323	2822_AI	1	1031.9	5.91998e+08	1.6892e-09
639501	chr15	IPO323∆chr18	2822_BY	0	1076.74	6.88576e+08	0
2861803	chr5	IPO323	2822_T	0	1031.9	2.95309e+09	0
3860111	chr2	IPO323	2822_AA	3	1031.9	3.98324e+09	7.53155e-10
549847	chr19	IPO323∆chr18	2822_BW	0	1076.74	5.92042e+08	0
1462624	chr12	IPO323∆chr18	2822_AY	0	1076.74	1.57487e+09	0
1682575	chr10	IPO323∆chr18	2822_AS	1	1076.74	1.8117e+09	5.51969e-10
3860111	chr2	IPO323∆chr18	2822_BG	1	1076.74	4.15634e+09	2.40597e-10
2861803	chr5	IPO323	2822_A	1	1031.9	2.95309e+09	3.38628e-10
549847	chr19	IPO323∆chr18	2822_BA	0	1076.74	5.92042e+08	0
1185774	chr13	IPO323	2822_AN	0	1031.9	1.2236e+09	0
3505381	chr3	IPO323∆chr18	2822_BN	0	1076.74	3.77438e+09	0
3505381	chr3	IPO323∆chr18	2822_AU	1	1076.74	3.77438e+09	2.64944e-10
2142475	chr9	IPO323∆chr18	2822_BL	1	1076.74	2.30689e+09	4.33484e-10
773098	chr14	IPO323∆chr18	2822_BD	2	1076.74	8.32425e+08	2.40262e-09
573698	chr18	IPO323	2822_L	0	1031.9	5.91998e+08	0
3505381	chr3	IPO323∆chr18	2822_CA	2	1076.74	3.77438e+09	5.29888e-10
2443572	chr8	IPO323	2822_O	0	1031.9	2.52152e+09	0
1682575	chr10	IPO323∆chr18	2822_BB	1	1076.74	1.8117e+09	5.51969e-10
2443572	chr8	IPO323	2822_AA	0	1031.9	2.52152e+09	0
584099	chr17	IPO323∆chr18	2822_BP	0	1076.74	6.28923e+08	0
2880011	chr4	IPO323	2822_R	1	1031.9	2.97188e+09	3.36488e-10
2665280	chr7	IPO323∆chr18	2822_AW	1	1076.74	2.86981e+09	3.48455e-10
2861803	chr5	IPO323	2822_C	4	1031.9	2.95309e+09	1.35451e-09
3505381	chr3	IPO323∆chr18	2822_AX	0	1076.74	3.77438e+09	0
3505381	chr3	IPO323∆chr18	2822_BR	2	1076.74	3.77438e+09	5.29888e-10
584099	chr17	IPO323∆chr18	2822_BN	0	1076.74	6.28923e+08	0
2443572	chr8	IPO323∆chr18	2822_BC	0	1076.74	2.63109e+09	0
1682575	chr10	IPO323∆chr18	2822_AR	0	1076.74	1.8117e+09	0
2880011	chr4	IPO323∆chr18	2822_BK	3	1076.74	3.10102e+09	9.67423e-10
2142475	chr9	IPO323∆chr18	2822_AP	0	1076.74	2.30689e+09	0
2861803	chr5	IPO323	2822_Y	0	1031.9	2.95309e+09	0
1624292	chr11	IPO323∆chr18	2822_AV	0	1076.74	1.74894e+09	0
2880011	chr4	IPO323∆chr18	2822_BC	0	1076.74	3.10102e+09	0
409213	chr21	IPO323	2822_G	0	1031.9	4.22266e+08	0
2674951	chr6	IPO323	2822_K	1	1031.9	2.76028e+09	3.62282e-10
2880011	chr4	IPO323	2822_S	0	1031.9	2.97188e+09	0
1462624	chr12	IPO323∆chr18	2822_BK	0	1076.74	1.57487e+09	0
3860111	chr2	IPO323	2822_C	0	1031.9	3.98324e+09	0
2142475	chr9	IPO323	2822_X	1	1031.9	2.21082e+09	4.52322e-10
1462624	chr12	IPO323	2822_AA	0	1031.9	1.50928e+09	0
2674951	chr6	IPO323	2822_AG	0	1031.9	2.76028e+09	0
549847	chr19	IPO323	2822_R	0	1031.9	5.67386e+08	0
1624292	chr11	IPO323	2822_AC	0	1031.9	1.6761e+09	0
472105	chr20	IPO323∆chr18	2822_AQ	0	1076.74	5.08334e+08	0
573698	chr18	IPO323	2822_AH	1	1031.9	5.91998e+08	1.6892e-09
2674951	chr6	IPO323	2822_AE	1	1031.9	2.76028e+09	3.62282e-10
639501	chr15	IPO323∆chr18	2822_BC	1	1076.74	6.88576e+08	1.45227e-09
2861803	chr5	IPO323	2822_K	0	1031.9	2.95309e+09	0
549847	chr19	IPO323∆chr18	2822_AS	0	1076.74	5.92042e+08	0
3505381	chr3	IPO323	2822_AJ	0	1031.9	3.6172e+09	0
472105	chr20	IPO323	2822_B	0	1031.9	4.87164e+08	0
2443572	chr8	IPO323	2822_AK	0	1031.9	2.52152e+09	0
409213	chr21	IPO323∆chr18	2822_BH	1	1076.74	4.40616e+08	2.26955e-09
6088797	chr1	IPO323∆chr18	2822_BX	0	1076.74	6.55605e+09	0
1624292	chr11	IPO323∆chr18	2822_BW	1	1076.74	1.74894e+09	5.71775e-10
773098	chr14	IPO323∆chr18	2822_BW	0	1076.74	8.32425e+08	0
2665280	chr7	IPO323∆chr18	2822_AR	1	1076.74	2.86981e+09	3.48455e-10
2665280	chr7	IPO323	2822_U	0	1031.9	2.7503e+09	0
549847	chr19	IPO323∆chr18	2822_AV	0	1076.74	5.92042e+08	0
2665280	chr7	IPO323	2822_G	1	1031.9	2.7503e+09	3.63597e-10
3860111	chr2	IPO323	2822_X	1	1031.9	3.98324e+09	2.51052e-10
1462624	chr12	IPO323∆chr18	2822_BM	0	1076.74	1.57487e+09	0
472105	chr20	IPO323∆chr18	2822_AT	0	1076.74	5.08334e+08	0
607044	chr16	IPO323∆chr18	2822_BY	0	1076.74	6.53628e+08	0
6088797	chr1	IPO323	2822_N	0	1031.9	6.28302e+09	0
3505381	chr3	IPO323	2822_AG	3	1031.9	3.6172e+09	8.29372e-10
3860111	chr2	IPO323	2822_K	0	1031.9	3.98324e+09	0
1185774	chr13	IPO323∆chr18	2822_AV	0	1076.74	1.27677e+09	0
6088797	chr1	IPO323∆chr18	2822_BV	3	1076.74	6.55605e+09	4.57593e-10
773098	chr14	IPO323	2822_N	1	1031.9	7.97758e+08	1.25351e-09
607044	chr16	IPO323∆chr18	2822_AU	1	1076.74	6.53628e+08	1.52992e-09
2674951	chr6	IPO323	2822_AA	1	1031.9	2.76028e+09	3.62282e-10
1462624	chr12	IPO323∆chr18	2822_BZ	0	1076.74	1.57487e+09	0
6088797	chr1	IPO323∆chr18	2822_BP	2	1076.74	6.55605e+09	3.05062e-10
639501	chr15	IPO323∆chr18	2822_AP	0	1076.74	6.88576e+08	0
1185774	chr13	IPO323	2822_E	1	1031.9	1.2236e+09	8.17262e-10
2880011	chr4	IPO323∆chr18	2822_BA	0	1076.74	3.10102e+09	0
409213	chr21	IPO323∆chr18	2822_AQ	0	1076.74	4.40616e+08	0
2142475	chr9	IPO323	2822_AF	0	1031.9	2.21082e+09	0
2142475	chr9	IPO323∆chr18	2822_CA	0	1076.74	2.30689e+09	0
584099	chr17	IPO323	2822_AK	1	1031.9	6.02731e+08	1.65912e-09
573698	chr18	IPO323	2822_G	0	1031.9	5.91998e+08	0
573698	chr18	IPO323	2822_R	0	1031.9	5.91998e+08	0
639501	chr15	IPO323	2822_G	0	1031.9	6.599e+08	0
2443572	chr8	IPO323∆chr18	2822_AY	1	1076.74	2.63109e+09	3.8007e-10
584099	chr17	IPO323∆chr18	2822_AY	2	1076.74	6.28923e+08	3.18004e-09
472105	chr20	IPO323	2822_T	0	1031.9	4.87164e+08	0
2142475	chr9	IPO323	2822_M	0	1031.9	2.21082e+09	0
6088797	chr1	IPO323	2822_L	1	1031.9	6.28302e+09	1.59159e-10
3860111	chr2	IPO323	2822_AE	1	1031.9	3.98324e+09	2.51052e-10
6088797	chr1	IPO323	2822_X	1	1031.9	6.28302e+09	1.59159e-10
549847	chr19	IPO323∆chr18	2822_BI	0	1076.74	5.92042e+08	0
1682575	chr10	IPO323	2822_B	1	1031.9	1.73625e+09	5.75955e-10
1185774	chr13	IPO323∆chr18	2822_BT	1	1076.74	1.27677e+09	7.83226e-10
1462624	chr12	IPO323∆chr18	2822_BH	0	1076.74	1.57487e+09	0
549847	chr19	IPO323∆chr18	2822_BL	0	1076.74	5.92042e+08	0
1682575	chr10	IPO323	2822_Z	0	1031.9	1.73625e+09	0
549847	chr19	IPO323	2822_V	0	1031.9	5.67386e+08	0
1682575	chr10	IPO323∆chr18	2822_BL	2	1076.74	1.8117e+09	1.10394e-09
1462624	chr12	IPO323	2822_Z	0	1031.9	1.50928e+09	0
1682575	chr10	IPO323∆chr18	2822_AP	0	1076.74	1.8117e+09	0
773098	chr14	IPO323	2822_M	1	1031.9	7.97758e+08	1.25351e-09
409213	chr21	IPO323	2822_AA	0	1031.9	4.22266e+08	0
472105	chr20	IPO323∆chr18	2822_BG	0	1076.74	5.08334e+08	0
6088797	chr1	IPO323	2822_AN	2	1031.9	6.28302e+09	3.18318e-10
639501	chr15	IPO323∆chr18	2822_BE	1	1076.74	6.88576e+08	1.45227e-09
584099	chr17	IPO323∆chr18	2822_BO	0	1076.74	6.28923e+08	0
3860111	chr2	IPO323∆chr18	2822_AO	0	1076.74	4.15634e+09	0
607044	chr16	IPO323	2822_R	0	1031.9	6.26408e+08	0
2880011	chr4	IPO323∆chr18	2822_BP	2	1076.74	3.10102e+09	6.44949e-10
2674951	chr6	IPO323	2822_J	2	1031.9	2.76028e+09	7.24565e-10
472105	chr20	IPO323	2822_AL	0	1031.9	4.87164e+08	0
1624292	chr11	IPO323	2822_P	1	1031.9	1.6761e+09	5.96622e-10
1682575	chr10	IPO323∆chr18	2822_AT	0	1076.74	1.8117e+09	0
2665280	chr7	IPO323∆chr18	2822_BW	7	1076.74	2.86981e+09	2.43918e-09
2861803	chr5	IPO323	2822_AC	0	1031.9	2.95309e+09	0
549847	chr19	IPO323	2822_AG	0	1031.9	5.67386e+08	0
2142475	chr9	IPO323∆chr18	2822_AQ	0	1076.74	2.30689e+09	0
1462624	chr12	IPO323∆chr18	2822_BR	0	1076.74	1.57487e+09	0
2880011	chr4	IPO323∆chr18	2822_BD	0	1076.74	3.10102e+09	0
3505381	chr3	IPO323	2822_X	3	1031.9	3.6172e+09	8.29372e-10
3505381	chr3	IPO323	2822_W	0	1031.9	3.6172e+09	0
639501	chr15	IPO323	2822_C	1	1031.9	6.599e+08	1.51538e-09
2443572	chr8	IPO323∆chr18	2822_BN	1	1076.74	2.63109e+09	3.8007e-10
2665280	chr7	IPO323	2822_N	1	1031.9	2.7503e+09	3.63597e-10
549847	chr19	IPO323∆chr18	2822_BJ	0	1076.74	5.92042e+08	0
3860111	chr2	IPO323∆chr18	2822_BE	0	1076.74	4.15634e+09	0
1185774	chr13	IPO323	2822_Z	0	1031.9	1.2236e+09	0
2142475	chr9	IPO323∆chr18	2822_AO	1	1076.74	2.30689e+09	4.33484e-10
2880011	chr4	IPO323∆chr18	2822_BF	2	1076.74	3.10102e+09	6.44949e-10
2142475	chr9	IPO323	2822_Q	0	1031.9	2.21082e+09	0
1682575	chr10	IPO323	2822_N	0	1031.9	1.73625e+09	0
573698	chr18	IPO323	2822_C	2	1031.9	5.91998e+08	3.37839e-09
3505381	chr3	IPO323	2822_D	2	1031.9	3.6172e+09	5.52914e-10
3860111	chr2	IPO323∆chr18	2822_AS	0	1076.74	4.15634e+09	0
1682575	chr10	IPO323∆chr18	2822_AO	0	1076.74	1.8117e+09	0
2861803	chr5	IPO323∆chr18	2822_AO	1	1076.74	3.08142e+09	3.24526e-10
3860111	chr2	IPO323∆chr18	2822_AU	0	1076.74	4.15634e+09	0
2674951	chr6	IPO323	2822_AN	3	1031.9	2.76028e+09	1.08685e-09
2861803	chr5	IPO323∆chr18	2822_AZ	3	1076.74	3.08142e+09	9.73578e-10
549847	chr19	IPO323	2822_AJ	0	1031.9	5.67386e+08	0
1462624	chr12	IPO323	2822_I	0	1031.9	1.50928e+09	0
2674951	chr6	IPO323	2822_P	2	1031.9	2.76028e+09	7.24565e-10
2443572	chr8	IPO323∆chr18	2822_AW	1	1076.74	2.63109e+09	3.8007e-10
2861803	chr5	IPO323∆chr18	2872_A	0	1076.74	3.08142e+09	0
1624292	chr11	IPO323	2822_AJ	0	1031.9	1.6761e+09	0
549847	chr19	IPO323	2822_L	1	1031.9	5.67386e+08	1.76247e-09
1185774	chr13	IPO323	2822_A	1	1031.9	1.2236e+09	8.17262e-10
584099	chr17	IPO323∆chr18	2822_BV	0	1076.74	6.28923e+08	0
584099	chr17	IPO323∆chr18	2822_BT	1	1076.74	6.28923e+08	1.59002e-09
1624292	chr11	IPO323∆chr18	2822_BF	0	1076.74	1.74894e+09	0
1185774	chr13	IPO323	2822_H	2	1031.9	1.2236e+09	1.63452e-09
2880011	chr4	IPO323∆chr18	2822_BM	0	1076.74	3.10102e+09	0
6088797	chr1	IPO323∆chr18	2822_BO	2	1076.74	6.55605e+09	3.05062e-10
1462624	chr12	IPO323∆chr18	2822_BE	0	1076.74	1.57487e+09	0
773098	chr14	IPO323	2822_W	0	1031.9	7.97758e+08	0
1624292	chr11	IPO323∆chr18	2822_BY	0	1076.74	1.74894e+09	0
472105	chr20	IPO323∆chr18	2822_AV	0	1076.74	5.08334e+08	0
1185774	chr13	IPO323∆chr18	2822_AQ	0	1076.74	1.27677e+09	0
3505381	chr3	IPO323∆chr18	2822_AT	0	1076.74	3.77438e+09	0
2443572	chr8	IPO323∆chr18	2822_BU	2	1076.74	2.63109e+09	7.60141e-10
1682575	chr10	IPO323	2822_G	3	1031.9	1.73625e+09	1.72787e-09
573698	chr18	IPO323	2822_X	0	1031.9	5.91998e+08	0
6088797	chr1	IPO323	2822_R	2	1031.9	6.28302e+09	3.18318e-10
639501	chr15	IPO323	2822_Y	0	1031.9	6.599e+08	0
472105	chr20	IPO323∆chr18	2822_BJ	0	1076.74	5.08334e+08	0
2861803	chr5	IPO323∆chr18	2822_AY	0	1076.74	3.08142e+09	0
584099	chr17	IPO323∆chr18	2822_AZ	0	1076.74	6.28923e+08	0
2142475	chr9	IPO323	2822_B	1	1031.9	2.21082e+09	4.52322e-10
2665280	chr7	IPO323∆chr18	2822_BJ	0	1076.74	2.86981e+09	0
3860111	chr2	IPO323	2822_G	4	1031.9	3.98324e+09	1.00421e-09
2861803	chr5	IPO323∆chr18	2822_BH	1	1076.74	3.08142e+09	3.24526e-10
1682575	chr10	IPO323	2822_F	1	1031.9	1.73625e+09	5.75955e-10
2142475	chr9	IPO323∆chr18	2822_BQ	0	1076.74	2.30689e+09	0
2665280	chr7	IPO323	2822_AC	3	1031.9	2.7503e+09	1.09079e-09
1185774	chr13	IPO323	2822_AB	0	1031.9	1.2236e+09	0
3505381	chr3	IPO323∆chr18	2822_BA	0	1076.74	3.77438e+09	0
549847	chr19	IPO323∆chr18	2822_AP	0	1076.74	5.92042e+08	0
6088797	chr1	IPO323	2822_AF	2	1031.9	6.28302e+09	3.18318e-10
2443572	chr8	IPO323	2822_G	0	1031.9	2.52152e+09	0
773098	chr14	IPO323∆chr18	2822_BR	1	1076.74	8.32425e+08	1.20131e-09
584099	chr17	IPO323	2822_K	0	1031.9	6.02731e+08	0
584099	chr17	IPO323∆chr18	2822_BE	0	1076.74	6.28923e+08	0
2861803	chr5	IPO323	2822_AN	0	1031.9	2.95309e+09	0
1185774	chr13	IPO323	2822_S	1	1031.9	1.2236e+09	8.17262e-10
472105	chr20	IPO323∆chr18	2822_BR	0	1076.74	5.08334e+08	0
2674951	chr6	IPO323	2822_I	0	1031.9	2.76028e+09	0
1462624	chr12	IPO323∆chr18	2822_BN	0	1076.74	1.57487e+09	0
1185774	chr13	IPO323∆chr18	2822_BX	0	1076.74	1.27677e+09	0
607044	chr16	IPO323∆chr18	2822_BL	0	1076.74	6.53628e+08	0
409213	chr21	IPO323	2822_V	0	1031.9	4.22266e+08	0
2665280	chr7	IPO323∆chr18	2822_BB	1	1076.74	2.86981e+09	3.48455e-10
472105	chr20	IPO323	2822_W	0	1031.9	4.87164e+08	0
1462624	chr12	IPO323	2822_V	0	1031.9	1.50928e+09	0
1624292	chr11	IPO323∆chr18	2822_BA	0	1076.74	1.74894e+09	0
409213	chr21	IPO323∆chr18	2822_BA	0	1076.74	4.40616e+08	0
409213	chr21	IPO323	2822_AN	0	1031.9	4.22266e+08	0
2665280	chr7	IPO323	2822_B	1	1031.9	2.7503e+09	3.63597e-10
2861803	chr5	IPO323∆chr18	2822_AX	1	1076.74	3.08142e+09	3.24526e-10
2674951	chr6	IPO323	2822_AB	2	1031.9	2.76028e+09	7.24565e-10
6088797	chr1	IPO323∆chr18	2822_BT	2	1076.74	6.55605e+09	3.05062e-10
1624292	chr11	IPO323∆chr18	2822_BL	1	1076.74	1.74894e+09	5.71775e-10
1624292	chr11	IPO323∆chr18	2822_AO	0	1076.74	1.74894e+09	0
2674951	chr6	IPO323	2822_Q	0	1031.9	2.76028e+09	0
2443572	chr8	IPO323	2822_K	2	1031.9	2.52152e+09	7.93173e-10
607044	chr16	IPO323	2822_S	0	1031.9	6.26408e+08	0
1682575	chr10	IPO323	2822_P	0	1031.9	1.73625e+09	0
639501	chr15	IPO323∆chr18	2822_BQ	1	1076.74	6.88576e+08	1.45227e-09
584099	chr17	IPO323∆chr18	2822_BJ	0	1076.74	6.28923e+08	0
2880011	chr4	IPO323∆chr18	2822_BB	0	1076.74	3.10102e+09	0
573698	chr18	IPO323	2822_E	0	1031.9	5.91998e+08	0
2861803	chr5	IPO323	2822_N	1	1031.9	2.95309e+09	3.38628e-10
2880011	chr4	IPO323∆chr18	2822_AP	1	1076.74	3.10102e+09	3.22474e-10
409213	chr21	IPO323	2822_K	1	1031.9	4.22266e+08	2.36817e-09
1185774	chr13	IPO323∆chr18	2822_BN	0	1076.74	1.27677e+09	0
1462624	chr12	IPO323∆chr18	2822_AQ	0	1076.74	1.57487e+09	0
1462624	chr12	IPO323∆chr18	2822_BS	0	1076.74	1.57487e+09	0
2665280	chr7	IPO323	2822_E	0	1031.9	2.7503e+09	0
6088797	chr1	IPO323∆chr18	2822_BS	0	1076.74	6.55605e+09	0
472105	chr20	IPO323∆chr18	2822_AO	0	1076.74	5.08334e+08	0
2880011	chr4	IPO323	2822_AC	0	1031.9	2.97188e+09	0
1185774	chr13	IPO323	2822_V	0	1031.9	1.2236e+09	0
1185774	chr13	IPO323∆chr18	2822_AT	1	1076.74	1.27677e+09	7.83226e-10
2142475	chr9	IPO323∆chr18	2822_AT	1	1076.74	2.30689e+09	4.33484e-10
1462624	chr12	IPO323	2822_AN	2	1031.9	1.50928e+09	1.32514e-09
1185774	chr13	IPO323∆chr18	2822_AU	1	1076.74	1.27677e+09	7.83226e-10
607044	chr16	IPO323∆chr18	2822_BT	1	1076.74	6.53628e+08	1.52992e-09
472105	chr20	IPO323∆chr18	2822_BF	1	1076.74	5.08334e+08	1.96721e-09
2443572	chr8	IPO323∆chr18	2822_BG	0	1076.74	2.63109e+09	0
573698	chr18	IPO323	2822_AF	1	1031.9	5.91998e+08	1.6892e-09
573698	chr18	IPO323	2822_Q	0	1031.9	5.91998e+08	0
3505381	chr3	IPO323∆chr18	2822_BK	2	1076.74	3.77438e+09	5.29888e-10
1462624	chr12	IPO323∆chr18	2822_BF	0	1076.74	1.57487e+09	0
2674951	chr6	IPO323∆chr18	2822_AO	3	1076.74	2.88023e+09	1.04158e-09
3505381	chr3	IPO323	2822_AB	1	1031.9	3.6172e+09	2.76457e-10
472105	chr20	IPO323∆chr18	2822_AY	0	1076.74	5.08334e+08	0
3505381	chr3	IPO323∆chr18	2822_BU	1	1076.74	3.77438e+09	2.64944e-10
1682575	chr10	IPO323∆chr18	2822_BG	0	1076.74	1.8117e+09	0
3505381	chr3	IPO323∆chr18	2822_BQ	1	1076.74	3.77438e+09	2.64944e-10
472105	chr20	IPO323∆chr18	2822_BW	0	1076.74	5.08334e+08	0
1185774	chr13	IPO323∆chr18	2822_AW	1	1076.74	1.27677e+09	7.83226e-10
2142475	chr9	IPO323∆chr18	2872_A	3	1076.74	2.30689e+09	1.30045e-09
2665280	chr7	IPO323	2822_X	0	1031.9	2.7503e+09	0
1462624	chr12	IPO323	2822_J	1	1031.9	1.50928e+09	6.62568e-10
1462624	chr12	IPO323∆chr18	2822_BL	1	1076.74	1.57487e+09	6.34975e-10
2674951	chr6	IPO323	2822_V	0	1031.9	2.76028e+09	0
639501	chr15	IPO323	2822_Q	0	1031.9	6.599e+08	0
1462624	chr12	IPO323∆chr18	2822_AX	0	1076.74	1.57487e+09	0
2142475	chr9	IPO323∆chr18	2822_BI	0	1076.74	2.30689e+09	0
2665280	chr7	IPO323∆chr18	2822_AX	0	1076.74	2.86981e+09	0
1462624	chr12	IPO323∆chr18	2822_CA	1	1076.74	1.57487e+09	6.34975e-10
1462624	chr12	IPO323∆chr18	2822_AZ	1	1076.74	1.57487e+09	6.34975e-10
2142475	chr9	IPO323	2822_T	0	1031.9	2.21082e+09	0
3860111	chr2	IPO323	2822_W	1	1031.9	3.98324e+09	2.51052e-10
1682575	chr10	IPO323	2822_L	1	1031.9	1.73625e+09	5.75955e-10
472105	chr20	IPO323∆chr18	2822_CA	0	1076.74	5.08334e+08	0
773098	chr14	IPO323∆chr18	2822_AR	1	1076.74	8.32425e+08	1.20131e-09
1462624	chr12	IPO323	2822_AF	0	1031.9	1.50928e+09	0
1185774	chr13	IPO323∆chr18	2822_AR	0	1076.74	1.27677e+09	0
3505381	chr3	IPO323	2822_V	1	1031.9	3.6172e+09	2.76457e-10
607044	chr16	IPO323	2822_Y	0	1031.9	6.26408e+08	0
472105	chr20	IPO323∆chr18	2822_BM	0	1076.74	5.08334e+08	0
1185774	chr13	IPO323	2822_B	1	1031.9	1.2236e+09	8.17262e-10
2674951	chr6	IPO323∆chr18	2822_BQ	2	1076.74	2.88023e+09	6.9439e-10
2674951	chr6	IPO323	2822_U	2	1031.9	2.76028e+09	7.24565e-10
573698	chr18	IPO323	2822_A	0	1031.9	5.91998e+08	0
1185774	chr13	IPO323∆chr18	2822_BP	0	1076.74	1.27677e+09	0
2880011	chr4	IPO323	2822_AI	0	1031.9	2.97188e+09	0
1624292	chr11	IPO323∆chr18	2822_BP	0	1076.74	1.74894e+09	0
2861803	chr5	IPO323∆chr18	2822_BN	0	1076.74	3.08142e+09	0
2665280	chr7	IPO323	2822_Z	0	1031.9	2.7503e+09	0
1624292	chr11	IPO323∆chr18	2822_BZ	1	1076.74	1.74894e+09	5.71775e-10
3505381	chr3	IPO323∆chr18	2822_BJ	0	1076.74	3.77438e+09	0
2142475	chr9	IPO323	2822_AE	0	1031.9	2.21082e+09	0
2443572	chr8	IPO323∆chr18	2822_BH	0	1076.74	2.63109e+09	0
773098	chr14	IPO323∆chr18	2822_AW	0	1076.74	8.32425e+08	0
3505381	chr3	IPO323∆chr18	2822_BW	2	1076.74	3.77438e+09	5.29888e-10
2674951	chr6	IPO323∆chr18	2822_BI	0	1076.74	2.88023e+09	0
2861803	chr5	IPO323	2822_H	2	1031.9	2.95309e+09	6.77257e-10
2443572	chr8	IPO323∆chr18	2822_BT	0	1076.74	2.63109e+09	0
1682575	chr10	IPO323∆chr18	2822_BQ	1	1076.74	1.8117e+09	5.51969e-10
1462624	chr12	IPO323	2822_AE	0	1031.9	1.50928e+09	0
1185774	chr13	IPO323∆chr18	2822_BS	1	1076.74	1.27677e+09	7.83226e-10
2443572	chr8	IPO323	2822_AF	0	1031.9	2.52152e+09	0
2665280	chr7	IPO323∆chr18	2822_AV	1	1076.74	2.86981e+09	3.48455e-10
2665280	chr7	IPO323∆chr18	2822_BF	0	1076.74	2.86981e+09	0
3505381	chr3	IPO323∆chr18	2822_AZ	1	1076.74	3.77438e+09	2.64944e-10
6088797	chr1	IPO323	2822_G	0	1031.9	6.28302e+09	0
639501	chr15	IPO323∆chr18	2822_CA	0	1076.74	6.88576e+08	0
1682575	chr10	IPO323∆chr18	2822_BH	1	1076.74	1.8117e+09	5.51969e-10
409213	chr21	IPO323∆chr18	2822_BX	0	1076.74	4.40616e+08	0
2142475	chr9	IPO323	2822_Z	1	1031.9	2.21082e+09	4.52322e-10
2674951	chr6	IPO323	2822_M	0	1031.9	2.76028e+09	0
1462624	chr12	IPO323	2822_K	0	1031.9	1.50928e+09	0
409213	chr21	IPO323∆chr18	2822_BE	0	1076.74	4.40616e+08	0
639501	chr15	IPO323	2822_AF	1	1031.9	6.599e+08	1.51538e-09
472105	chr20	IPO323∆chr18	2822_BQ	0	1076.74	5.08334e+08	0
573698	chr18	IPO323	2822_W	0	1031.9	5.91998e+08	0
3860111	chr2	IPO323	2822_AJ	0	1031.9	3.98324e+09	0
584099	chr17	IPO323	2822_W	1	1031.9	6.02731e+08	1.65912e-09
409213	chr21	IPO323∆chr18	2822_AP	0	1076.74	4.40616e+08	0
2443572	chr8	IPO323∆chr18	2822_AT	2	1076.74	2.63109e+09	7.60141e-10
2142475	chr9	IPO323	2822_S	1	1031.9	2.21082e+09	4.52322e-10
2880011	chr4	IPO323∆chr18	2822_AT	0	1076.74	3.10102e+09	0
409213	chr21	IPO323∆chr18	2822_BM	0	1076.74	4.40616e+08	0
773098	chr14	IPO323	2822_Y	2	1031.9	7.97758e+08	2.50702e-09
2861803	chr5	IPO323	2822_E	3	1031.9	2.95309e+09	1.01589e-09
3505381	chr3	IPO323	2822_E	1	1031.9	3.6172e+09	2.76457e-10
2674951	chr6	IPO323∆chr18	2822_BH	2	1076.74	2.88023e+09	6.9439e-10
2861803	chr5	IPO323	2822_F	2	1031.9	2.95309e+09	6.77257e-10
409213	chr21	IPO323	2822_L	0	1031.9	4.22266e+08	0
472105	chr20	IPO323	2822_AI	0	1031.9	4.87164e+08	0
2142475	chr9	IPO323	2822_A	1	1031.9	2.21082e+09	4.52322e-10
1185774	chr13	IPO323∆chr18	2822_AP	1	1076.74	1.27677e+09	7.83226e-10
2142475	chr9	IPO323∆chr18	2822_AU	1	1076.74	2.30689e+09	4.33484e-10
2861803	chr5	IPO323∆chr18	2822_AU	0	1076.74	3.08142e+09	0
2665280	chr7	IPO323∆chr18	2822_AZ	1	1076.74	2.86981e+09	3.48455e-10
6088797	chr1	IPO323∆chr18	2822_AR	3	1076.74	6.55605e+09	4.57593e-10
6088797	chr1	IPO323∆chr18	2822_BU	1	1076.74	6.55605e+09	1.52531e-10
1462624	chr12	IPO323	2822_Y	0	1031.9	1.50928e+09	0
1624292	chr11	IPO323	2822_N	0	1031.9	1.6761e+09	0
2665280	chr7	IPO323	2822_T	2	1031.9	2.7503e+09	7.27194e-10
584099	chr17	IPO323	2822_E	0	1031.9	6.02731e+08	0
3505381	chr3	IPO323∆chr18	2822_AQ	2	1076.74	3.77438e+09	5.29888e-10
1624292	chr11	IPO323∆chr18	2822_CA	0	1076.74	1.74894e+09	0
6088797	chr1	IPO323	2822_T	3	1031.9	6.28302e+09	4.77478e-10
2665280	chr7	IPO323∆chr18	2822_AT	2	1076.74	2.86981e+09	6.96909e-10
2142475	chr9	IPO323∆chr18	2822_BA	0	1076.74	2.30689e+09	0
584099	chr17	IPO323∆chr18	2822_BR	0	1076.74	6.28923e+08	0
1462624	chr12	IPO323∆chr18	2822_BQ	2	1076.74	1.57487e+09	1.26995e-09
2880011	chr4	IPO323∆chr18	2822_BI	0	1076.74	3.10102e+09	0
6088797	chr1	IPO323∆chr18	2822_AQ	1	1076.74	6.55605e+09	1.52531e-10
2443572	chr8	IPO323	2822_AC	2	1031.9	2.52152e+09	7.93173e-10
1462624	chr12	IPO323∆chr18	2822_BI	0	1076.74	1.57487e+09	0
584099	chr17	IPO323	2822_X	0	1031.9	6.02731e+08	0
584099	chr17	IPO323	2822_AN	0	1031.9	6.02731e+08	0
3860111	chr2	IPO323	2822_AK	0	1031.9	3.98324e+09	0
1682575	chr10	IPO323	2822_X	0	1031.9	1.73625e+09	0
549847	chr19	IPO323	2822_W	0	1031.9	5.67386e+08	0
1462624	chr12	IPO323∆chr18	2822_AR	0	1076.74	1.57487e+09	0
549847	chr19	IPO323	2822_AB	1	1031.9	5.67386e+08	1.76247e-09
549847	chr19	IPO323∆chr18	2822_BC	0	1076.74	5.92042e+08	0
2665280	chr7	IPO323∆chr18	2822_BM	2	1076.74	2.86981e+09	6.96909e-10
2880011	chr4	IPO323∆chr18	2822_BR	3	1076.74	3.10102e+09	9.67423e-10
472105	chr20	IPO323	2822_AC	4	1031.9	4.87164e+08	8.21078e-09
2861803	chr5	IPO323∆chr18	2822_BJ	0	1076.74	3.08142e+09	0
2443572	chr8	IPO323∆chr18	2822_BB	0	1076.74	2.63109e+09	0
6088797	chr1	IPO323∆chr18	2822_BA	0	1076.74	6.55605e+09	0
2880011	chr4	IPO323	2822_T	1	1031.9	2.97188e+09	3.36488e-10
1462624	chr12	IPO323∆chr18	2822_AV	0	1076.74	1.57487e+09	0
2443572	chr8	IPO323∆chr18	2822_AZ	1	1076.74	2.63109e+09	3.8007e-10
1682575	chr10	IPO323∆chr18	2822_AV	1	1076.74	1.8117e+09	5.51969e-10
409213	chr21	IPO323	2822_AC	0	1031.9	4.22266e+08	0
639501	chr15	IPO323	2822_O	0	1031.9	6.599e+08	0
1682575	chr10	IPO323	2822_AM	1	1031.9	1.73625e+09	5.75955e-10
1682575	chr10	IPO323	2822_I	0	1031.9	1.73625e+09	0
1185774	chr13	IPO323	2822_N	0	1031.9	1.2236e+09	0
639501	chr15	IPO323	2822_P	1	1031.9	6.599e+08	1.51538e-09
584099	chr17	IPO323∆chr18	2822_BB	0	1076.74	6.28923e+08	0
3860111	chr2	IPO323∆chr18	2822_BD	0	1076.74	4.15634e+09	0
409213	chr21	IPO323∆chr18	2822_AR	0	1076.74	4.40616e+08	0
584099	chr17	IPO323	2822_D	0	1031.9	6.02731e+08	0
3860111	chr2	IPO323	2822_AF	0	1031.9	3.98324e+09	0
2880011	chr4	IPO323	2822_P	0	1031.9	2.97188e+09	0
472105	chr20	IPO323	2822_F	0	1031.9	4.87164e+08	0
2674951	chr6	IPO323	2822_AL	1	1031.9	2.76028e+09	3.62282e-10
6088797	chr1	IPO323	2822_A	4	1031.9	6.28302e+09	6.36637e-10
2142475	chr9	IPO323	2822_AA	0	1031.9	2.21082e+09	0
2443572	chr8	IPO323	2822_AB	0	1031.9	2.52152e+09	0
472105	chr20	IPO323∆chr18	2822_BS	0	1076.74	5.08334e+08	0
3860111	chr2	IPO323∆chr18	2822_BI	1	1076.74	4.15634e+09	2.40597e-10
584099	chr17	IPO323∆chr18	2822_AQ	0	1076.74	6.28923e+08	0
2861803	chr5	IPO323∆chr18	2822_BA	1	1076.74	3.08142e+09	3.24526e-10
2443572	chr8	IPO323∆chr18	2822_BE	1	1076.74	2.63109e+09	3.8007e-10
472105	chr20	IPO323∆chr18	2822_AW	0	1076.74	5.08334e+08	0
6088797	chr1	IPO323	2822_J	2	1031.9	6.28302e+09	3.18318e-10
3505381	chr3	IPO323	2822_Z	1	1031.9	3.6172e+09	2.76457e-10
2443572	chr8	IPO323∆chr18	2822_AU	2	1076.74	2.63109e+09	7.60141e-10
1624292	chr11	IPO323∆chr18	2822_BX	1	1076.74	1.74894e+09	5.71775e-10
2674951	chr6	IPO323∆chr18	2822_BL	2	1076.74	2.88023e+09	6.9439e-10
773098	chr14	IPO323	2822_AC	1	1031.9	7.97758e+08	1.25351e-09
472105	chr20	IPO323	2822_O	1	1031.9	4.87164e+08	2.0527e-09
2142475	chr9	IPO323	2822_AG	0	1031.9	2.21082e+09	0
773098	chr14	IPO323∆chr18	2822_BA	0	1076.74	8.32425e+08	0
1185774	chr13	IPO323∆chr18	2822_AO	0	1076.74	1.27677e+09	0
549847	chr19	IPO323∆chr18	2822_CA	0	1076.74	5.92042e+08	0
2665280	chr7	IPO323	2822_AG	2	1031.9	2.7503e+09	7.27194e-10
6088797	chr1	IPO323∆chr18	2822_BD	1	1076.74	6.55605e+09	1.52531e-10
639501	chr15	IPO323∆chr18	2822_BK	0	1076.74	6.88576e+08	0
549847	chr19	IPO323∆chr18	2822_BZ	1	1076.74	5.92042e+08	1.68907e-09
2665280	chr7	IPO323∆chr18	2822_BP	2	1076.74	2.86981e+09	6.96909e-10
639501	chr15	IPO323∆chr18	2822_BI	0	1076.74	6.88576e+08	0
639501	chr15	IPO323	2822_AA	0	1031.9	6.599e+08	0
3860111	chr2	IPO323∆chr18	2822_BT	0	1076.74	4.15634e+09	0
409213	chr21	IPO323	2822_Z	1	1031.9	4.22266e+08	2.36817e-09
1185774	chr13	IPO323∆chr18	2822_BB	0	1076.74	1.27677e+09	0
2142475	chr9	IPO323∆chr18	2822_BC	0	1076.74	2.30689e+09	0
584099	chr17	IPO323	2822_T	2	1031.9	6.02731e+08	3.31823e-09
472105	chr20	IPO323	2822_J	0	1031.9	4.87164e+08	0
2665280	chr7	IPO323	2822_J	0	1031.9	2.7503e+09	0
472105	chr20	IPO323∆chr18	2822_BI	0	1076.74	5.08334e+08	0
1624292	chr11	IPO323∆chr18	2822_AQ	0	1076.74	1.74894e+09	0
639501	chr15	IPO323∆chr18	2822_BJ	0	1076.74	6.88576e+08	0
607044	chr16	IPO323∆chr18	2822_BJ	0	1076.74	6.53628e+08	0
409213	chr21	IPO323∆chr18	2822_AW	2	1076.74	4.40616e+08	4.5391e-09
2665280	chr7	IPO323∆chr18	2822_BC	2	1076.74	2.86981e+09	6.96909e-10
2142475	chr9	IPO323∆chr18	2822_BO	2	1076.74	2.30689e+09	8.66969e-10
3860111	chr2	IPO323	2822_AD	0	1031.9	3.98324e+09	0
639501	chr15	IPO323∆chr18	2822_AR	0	1076.74	6.88576e+08	0
2665280	chr7	IPO323	2822_S	2	1031.9	2.7503e+09	7.27194e-10
3860111	chr2	IPO323∆chr18	2872_A	1	1076.74	4.15634e+09	2.40597e-10
2142475	chr9	IPO323	2822_AN	0	1031.9	2.21082e+09	0
1185774	chr13	IPO323∆chr18	2822_BV	0	1076.74	1.27677e+09	0
1624292	chr11	IPO323∆chr18	2822_BT	1	1076.74	1.74894e+09	5.71775e-10
2880011	chr4	IPO323	2822_E	3	1031.9	2.97188e+09	1.00946e-09
472105	chr20	IPO323∆chr18	2822_BL	1	1076.74	5.08334e+08	1.96721e-09
1624292	chr11	IPO323∆chr18	2822_BN	0	1076.74	1.74894e+09	0
573698	chr18	IPO323	2822_I	1	1031.9	5.91998e+08	1.6892e-09
2142475	chr9	IPO323∆chr18	2822_BV	0	1076.74	2.30689e+09	0
3505381	chr3	IPO323∆chr18	2872_A	2	1076.74	3.77438e+09	5.29888e-10
2443572	chr8	IPO323	2822_N	1	1031.9	2.52152e+09	3.96587e-10
584099	chr17	IPO323	2822_J	1	1031.9	6.02731e+08	1.65912e-09
584099	chr17	IPO323	2822_AJ	0	1031.9	6.02731e+08	0
1624292	chr11	IPO323	2822_AE	0	1031.9	1.6761e+09	0
1185774	chr13	IPO323	2822_AK	0	1031.9	1.2236e+09	0
549847	chr19	IPO323	2822_J	0	1031.9	5.67386e+08	0
2142475	chr9	IPO323∆chr18	2822_AW	1	1076.74	2.30689e+09	4.33484e-10
472105	chr20	IPO323	2822_V	0	1031.9	4.87164e+08	0
2880011	chr4	IPO323∆chr18	2822_AR	1	1076.74	3.10102e+09	3.22474e-10
2665280	chr7	IPO323	2822_K	1	1031.9	2.7503e+09	3.63597e-10
1185774	chr13	IPO323	2822_L	0	1031.9	1.2236e+09	0
2880011	chr4	IPO323∆chr18	2822_AS	1	1076.74	3.10102e+09	3.22474e-10
639501	chr15	IPO323∆chr18	2872_A	1	1076.74	6.88576e+08	1.45227e-09
2665280	chr7	IPO323	2822_A	4	1031.9	2.7503e+09	1.45439e-09
2861803	chr5	IPO323	2822_J	1	1031.9	2.95309e+09	3.38628e-10
2861803	chr5	IPO323	2822_X	1	1031.9	2.95309e+09	3.38628e-10
639501	chr15	IPO323	2822_AB	0	1031.9	6.599e+08	0
584099	chr17	IPO323∆chr18	2822_AT	0	1076.74	6.28923e+08	0
0	chr18	IPO323∆chr18	2822_AP	0	1076.74

## Sheet: SourceDataFig3a_2
Source Data Fig3a_2
Individual data points
Size_of_Genomic_compartment [bp]	Chromosome [AC/CC]	Strain	sample	#Base Subtitutions	Number of cell divisions	Size_of_genmoic_compartment*Number_of_cellDivisions	Base substitution mutation rate [bp-1*gen-1]
4034907	Accessory_Chromsomes	IPO323∆chr18	2822_AZ	1	1076.74	4.34455e+09	2.30174e-10
35077646	Core_Chromsomes	IPO323∆chr18	2822_BI	11	1076.74	3.77695e+10	2.9124e-10
3485060	Accessory_Chromsomes	IPO323∆chr18	2822_BD	5	1076.74	3.7525e+09	1.33244e-09
4034907	Accessory_Chromsomes	IPO323∆chr18	2822_BY	2	1076.74	4.34455e+09	4.60347e-10
35077646	Core_Chromsomes	IPO323	2822_F	13	1031.9	3.61966e+10	3.5915e-10
35077646	Core_Chromsomes	IPO323	2822_Y	5	1031.9	3.61966e+10	1.38135e-10
35077646	Core_Chromsomes	IPO323∆chr18	2822_AZ	16	1076.74	3.77695e+10	4.23622e-10
4034907	Accessory_Chromsomes	IPO323∆chr18	2822_BP	1	1076.74	4.34455e+09	2.30174e-10
4608605	Accessory_Chromsomes	IPO323	2822_AD	7	1031.9	4.75561e+09	1.47195e-09
35077646	Core_Chromsomes	IPO323	2822_AD	7	1031.9	3.61966e+10	1.93389e-10
4001561	Accessory_Chromsomes	IPO323	2822_X	0	1031.9	4.1292e+09	0
35077646	Core_Chromsomes	IPO323∆chr18	2822_AV	12	1076.74	3.77695e+10	3.17717e-10
4034907	Accessory_Chromsomes	IPO323∆chr18	2822_BR	2	1076.74	4.34455e+09	4.60347e-10
35077646	Core_Chromsomes	IPO323∆chr18	2822_BZ	12	1076.74	3.77695e+10	3.17717e-10
4034907	Accessory_Chromsomes	IPO323∆chr18	2822_BJ	1	1076.74	4.34455e+09	2.30174e-10
35077646	Core_Chromsomes	IPO323∆chr18	2822_BG	5	1076.74	3.77695e+10	1.32382e-10
35077646	Core_Chromsomes	IPO323∆chr18	2822_BQ	8	1076.74	3.77695e+10	2.11811e-10
35077646	Core_Chromsomes	IPO323	2822_M	5	1031.9	3.61966e+10	1.38135e-10
3427863	Accessory_Chromsomes	IPO323∆chr18	2822_BN	1	1076.74	3.69092e+09	2.70935e-10
4001561	Accessory_Chromsomes	IPO323	2822_U	2	1031.9	4.1292e+09	4.84355e-10
35077646	Core_Chromsomes	IPO323	2822_N	10	1031.9	3.61966e+10	2.76269e-10
35077646	Core_Chromsomes	IPO323∆chr18	2822_BS	11	1076.74	3.77695e+10	2.9124e-10
4608605	Accessory_Chromsomes	IPO323	2822_AI	1	1031.9	4.75561e+09	2.10278e-10
35077646	Core_Chromsomes	IPO323	2822_P	11	1031.9	3.61966e+10	3.03896e-10
35077646	Core_Chromsomes	IPO323	2822_AA	9	1031.9	3.61966e+10	2.48642e-10
4608605	Accessory_Chromsomes	IPO323	2822_Q	2	1031.9	4.75561e+09	4.20556e-10
4001561	Accessory_Chromsomes	IPO323	2822_AM	1	1031.9	4.1292e+09	2.42177e-10
4608605	Accessory_Chromsomes	IPO323	2822_E	1	1031.9	4.75561e+09	2.10278e-10
35077646	Core_Chromsomes	IPO323	2822_I	4	1031.9	3.61966e+10	1.10508e-10
35077646	Core_Chromsomes	IPO323	2822_J	11	1031.9	3.61966e+10	3.03896e-10
35077646	Core_Chromsomes	IPO323∆chr18	2822_CA	17	1076.74	3.77695e+10	4.50099e-10
4608605	Accessory_Chromsomes	IPO323	2822_A	8	1031.9	4.75561e+09	1.68222e-09
35077646	Core_Chromsomes	IPO323∆chr18	2822_BN	5	1076.74	3.77695e+10	1.32382e-10
2788362	Accessory_Chromsomes	IPO323∆chr18	2822_BM	0	1076.74	3.00234e+09	0
35077646	Core_Chromsomes	IPO323	2822_AN	10	1031.9	3.61966e+10	2.76269e-10
4608605	Accessory_Chromsomes	IPO323	2822_AL	3	1031.9	4.75561e+09	6.30834e-10
4034907	Accessory_Chromsomes	IPO323∆chr18	2822_AU	2	1076.74	4.34455e+09	4.60347e-10
4034907	Accessory_Chromsomes	IPO323∆chr18	2822_AQ	0	1076.74	4.34455e+09	0
35077646	Core_Chromsomes	IPO323∆chr18	2822_AX	7	1076.74	3.77695e+10	1.85335e-10
3427863	Accessory_Chromsomes	IPO323∆chr18	2822_BE	1	1076.74	3.69092e+09	2.70935e-10
4001561	Accessory_Chromsomes	IPO323	2822_O	1	1031.9	4.1292e+09	2.42177e-10
4608605	Accessory_Chromsomes	IPO323	2822_K	1	1031.9	4.75561e+09	2.10278e-10
35077646	Core_Chromsomes	IPO323∆chr18	2822_BW	21	1076.74	3.77695e+10	5.56004e-10
4608605	Accessory_Chromsomes	IPO323	2822_V	2	1031.9	4.75561e+09	4.20556e-10
4034907	Accessory_Chromsomes	IPO323∆chr18	2822_AT	1	1076.74	4.34455e+09	2.30174e-10
35077646	Core_Chromsomes	IPO323∆chr18	2822_AP	5	1076.74	3.77695e+10	1.32382e-10
4034907	Accessory_Chromsomes	IPO323∆chr18	2822_AR	1	1076.74	4.34455e+09	2.30174e-10
35077646	Core_Chromsomes	IPO323	2822_AL	20	1031.9	3.61966e+10	5.52539e-10
4034907	Accessory_Chromsomes	IPO323∆chr18	2822_BF	3	1076.74	4.34455e+09	6.90521e-10
3427863	Accessory_Chromsomes	IPO323∆chr18	2822_BO	3	1076.74	3.69092e+09	8.12806e-10
35077646	Core_Chromsomes	IPO323∆chr18	2822_BK	13	1076.74	3.77695e+10	3.44193e-10
4001561	Accessory_Chromsomes	IPO323	2822_AE	3	1031.9	4.1292e+09	7.26532e-10
35077646	Core_Chromsomes	IPO323∆chr18	2822_BA	5	1076.74	3.77695e+10	1.32382e-10
4001561	Accessory_Chromsomes	IPO323	2822_G	4	1031.9	4.1292e+09	9.6871e-10
35077646	Core_Chromsomes	IPO323	2822_H	16	1031.9	3.61966e+10	4.42031e-10
3261809	Accessory_Chromsomes	IPO323∆chr18	2822_BX	1	1076.74	3.51212e+09	2.84728e-10
35077646	Core_Chromsomes	IPO323∆chr18	2822_AO	12	1076.74	3.77695e+10	3.17717e-10
4608605	Accessory_Chromsomes	IPO323	2822_Y	4	1031.9	4.75561e+09	8.41112e-10
35077646	Core_Chromsomes	IPO323∆chr18	2822_BU	10	1076.74	3.77695e+10	2.64764e-10
4034907	Accessory_Chromsomes	IPO323∆chr18	2872_A	4	1076.74	4.34455e+09	9.20695e-10
35077646	Core_Chromsomes	IPO323	2822_G	18	1031.9	3.61966e+10	4.97285e-10
35077646	Core_Chromsomes	IPO323	2822_AK	4	1031.9	3.61966e+10	1.10508e-10
4001561	Accessory_Chromsomes	IPO323	2822_Z	4	1031.9	4.1292e+09	9.6871e-10
3835507	Accessory_Chromsomes	IPO323	2822_T	2	1031.9	3.95785e+09	5.05325e-10
4034907	Accessory_Chromsomes	IPO323∆chr18	2822_BV	1	1076.74	4.34455e+09	2.30174e-10
35077646	Core_Chromsomes	IPO323	2822_S	6	1031.9	3.61966e+10	1.65762e-10
4608605	Accessory_Chromsomes	IPO323	2822_AA	1	1031.9	4.75561e+09	2.10278e-10
3196006	Accessory_Chromsomes	IPO323	2822_L	3	1031.9	3.29795e+09	9.09655e-10
35077646	Core_Chromsomes	IPO323	2822_AF	8	1031.9	3.61966e+10	2.21015e-10
35077646	Core_Chromsomes	IPO323	2822_K	5	1031.9	3.61966e+10	1.38135e-10
35077646	Core_Chromsomes	IPO323∆chr18	2822_BB	10	1076.74	3.77695e+10	2.64764e-10
35077646	Core_Chromsomes	IPO323∆chr18	2822_AT	12	1076.74	3.77695e+10	3.17717e-10
35077646	Core_Chromsomes	IPO323∆chr18	2822_BC	10	1076.74	3.77695e+10	2.64764e-10
3427863	Accessory_Chromsomes	IPO323∆chr18	2822_AW	3	1076.74	3.69092e+09	8.12806e-10
35077646	Core_Chromsomes	IPO323	2822_T	10	1031.9	3.61966e+10	2.76269e-10
4034907	Accessory_Chromsomes	IPO323∆chr18	2822_BW	0	1076.74	4.34455e+09	0
35077646	Core_Chromsomes	IPO323	2822_AC	11	1031.9	3.61966e+10	3.03896e-10
3228463	Accessory_Chromsomes	IPO323	2822_C	5	1031.9	3.33144e+09	1.50085e-09
35077646	Core_Chromsomes	IPO323∆chr18	2822_BP	10	1076.74	3.77695e+10	2.64764e-10
35077646	Core_Chromsomes	IPO323∆chr18	2822_AU	10	1076.74	3.77695e+10	2.64764e-10
4034907	Accessory_Chromsomes	IPO323∆chr18	2822_AO	2	1076.74	4.34455e+09	4.60347e-10
4034907	Accessory_Chromsomes	IPO323∆chr18	2822_BK	0	1076.74	4.34455e+09	0
4034907	Accessory_Chromsomes	IPO323∆chr18	2822_BT	3	1076.74	4.34455e+09	6.90521e-10
35077646	Core_Chromsomes	IPO323∆chr18	2822_BX	5	1076.74	3.77695e+10	1.32382e-10
35077646	Core_Chromsomes	IPO323	2822_AM	11	1031.9	3.61966e+10	3.03896e-10
4608605	Accessory_Chromsomes	IPO323	2822_S	0	1031.9	4.75561e+09	0
4001561	Accessory_Chromsomes	IPO323	2822_AG	3	1031.9	4.1292e+09	7.26532e-10
35077646	Core_Chromsomes	IPO323∆chr18	2822_AS	6	1076.74	3.77695e+10	1.58858e-10
4608605	Accessory_Chromsomes	IPO323	2822_I	3	1031.9	4.75561e+09	6.30834e-10
35077646	Core_Chromsomes	IPO323∆chr18	2822_BJ	19	1076.74	3.77695e+10	5.03051e-10
3362060	Accessory_Chromsomes	IPO323	2822_D	2	1031.9	3.4693e+09	5.76485e-10
35077646	Core_Chromsomes	IPO323	2822_R	9	1031.9	3.61966e+10	2.48642e-10
3228463	Accessory_Chromsomes	IPO323	2822_J	1	1031.9	3.33144e+09	3.0017e-10
35077646	Core_Chromsomes	IPO323∆chr18	2872_A	17	1076.74	3.77695e+10	4.50099e-10
35077646	Core_Chromsomes	IPO323∆chr18	2822_BL	15	1076.74	3.77695e+10	3.97146e-10
35077646	Core_Chromsomes	IPO323∆chr18	2822_BM	7	1076.74	3.77695e+10	1.85335e-10
35077646	Core_Chromsomes	IPO323∆chr18	2822_BT	8	1076.74	3.77695e+10	2.11811e-10
3427863	Accessory_Chromsomes	IPO323∆chr18	2822_AV	3	1076.74	3.69092e+09	8.12806e-10
35077646	Core_Chromsomes	IPO323∆chr18	2822_AY	11	1076.74	3.77695e+10	2.9124e-10
35077646	Core_Chromsomes	IPO323	2822_W	18	1031.9	3.61966e+10	4.97285e-10
4034907	Accessory_Chromsomes	IPO323∆chr18	2822_BQ	2	1076.74	4.34455e+09	4.60347e-10
35077646	Core_Chromsomes	IPO323∆chr18	2822_AR	10	1076.74	3.77695e+10	2.64764e-10
4034907	Accessory_Chromsomes	IPO323∆chr18	2822_AX	1	1076.74	4.34455e+09	2.30174e-10
35077646	Core_Chromsomes	IPO323	2822_AI	5	1031.9	3.61966e+10	1.38135e-10
4608605	Accessory_Chromsomes	IPO323	2822_W	1	1031.9	4.75561e+09	2.10278e-10
35077646	Core_Chromsomes	IPO323	2822_AH	6	1031.9	3.61966e+10	1.65762e-10
4034907	Accessory_Chromsomes	IPO323∆chr18	2822_BU	2	1076.74	4.34455e+09	4.60347e-10
35077646	Core_Chromsomes	IPO323	2822_AJ	2	1031.9	3.61966e+10	5.52539e-11
35077646	Core_Chromsomes	IPO323∆chr18	2822_BD	6	1076.74	3.77695e+10	1.58858e-10
4034907	Accessory_Chromsomes	IPO323∆chr18	2822_BL	5	1076.74	4.34455e+09	1.15087e-09
35077646	Core_Chromsomes	IPO323	2822_U	9	1031.9	3.61966e+10	2.48642e-10
35077646	Core_Chromsomes	IPO323	2822_O	7	1031.9	3.61966e+10	1.93389e-10
3625694	Accessory_Chromsomes	IPO323∆chr18	2822_AY	4	1076.74	3.90393e+09	1.02461e-09
4608605	Accessory_Chromsomes	IPO323	2822_F	7	1031.9	4.75561e+09	1.47195e-09
35077646	Core_Chromsomes	IPO323∆chr18	2822_BE	13	1076.74	3.77695e+10	3.44193e-10
4608605	Accessory_Chromsomes	IPO323	2822_N	4	1031.9	4.75561e+09	8.41112e-10
35077646	Core_Chromsomes	IPO323∆chr18	2822_BF	13	1076.74	3.77695e+10	3.44193e-10
35077646	Core_Chromsomes	IPO323	2822_AG	9	1031.9	3.61966e+10	2.48642e-10
4001561	Accessory_Chromsomes	IPO323	2822_AC	7	1031.9	4.1292e+09	1.69524e-09
35077646	Core_Chromsomes	IPO323	2822_B	11	1031.9	3.61966e+10	3.03896e-10
4608605	Accessory_Chromsomes	IPO323	2822_AJ	0	1031.9	4.75561e+09	0
4001561	Accessory_Chromsomes	IPO323	2822_AH	2	1031.9	4.1292e+09	4.84355e-10
35077646	Core_Chromsomes	IPO323	2822_V	7	1031.9	3.61966e+10	1.93389e-10
35077646	Core_Chromsomes	IPO323∆chr18	2822_BO	11	1076.74	3.77695e+10	2.9124e-10
35077646	Core_Chromsomes	IPO323∆chr18	2822_AW	12	1076.74	3.77695e+10	3.17717e-10
35077646	Core_Chromsomes	IPO323	2822_C	17	1031.9	3.61966e+10	4.69658e-10
4608605	Accessory_Chromsomes	IPO323	2822_R	2	1031.9	4.75561e+09	4.20556e-10
35077646	Core_Chromsomes	IPO323	2822_AE	17	1031.9	3.61966e+10	4.69658e-10
35077646	Core_Chromsomes	IPO323∆chr18	2822_BR	16	1076.74	3.77695e+10	4.23622e-10
2150203	Accessory_Chromsomes	IPO323∆chr18	2822_BH	1	1076.74	2.31521e+09	4.31926e-10
35077646	Core_Chromsomes	IPO323	2822_AB	6	1031.9	3.61966e+10	1.65762e-10
4001561	Accessory_Chromsomes	IPO323	2822_AK	1	1031.9	4.1292e+09	2.42177e-10
35077646	Core_Chromsomes	IPO323∆chr18	2822_BV	11	1076.74	3.77695e+10	2.9124e-10
4034907	Accessory_Chromsomes	IPO323∆chr18	2822_CA	4	1076.74	4.34455e+09	9.20695e-10
2654765	Accessory_Chromsomes	IPO323∆chr18	2822_BB	1	1076.74	2.85849e+09	3.49835e-10
35077646	Core_Chromsomes	IPO323	2822_Q	10	1031.9	3.61966e+10	2.76269e-10
4608605	Accessory_Chromsomes	IPO323	2822_M	7	1031.9	4.75561e+09	1.47195e-09
35077646	Core_Chromsomes	IPO323	2822_X	15	1031.9	3.61966e+10	4.14404e-10
35077646	Core_Chromsomes	IPO323	2822_A	19	1031.9	3.61966e+10	5.24912e-10
35077646	Core_Chromsomes	IPO323	2822_D	16	1031.9	3.61966e+10	4.42031e-10
2654765	Accessory_Chromsomes	IPO323∆chr18	2822_BS	3	1076.74	2.85849e+09	1.0495e-09
4608605	Accessory_Chromsomes	IPO323	2822_B	3	1031.9	4.75561e+09	6.30834e-10
3427863	Accessory_Chromsomes	IPO323∆chr18	2822_BI	1	1076.74	3.69092e+09	2.70935e-10
4608605	Accessory_Chromsomes	IPO323	2822_H	5	1031.9	4.75561e+09	1.05139e-09
4001561	Accessory_Chromsomes	IPO323	2822_AF	2	1031.9	4.1292e+09	4.84355e-10
4034907	Accessory_Chromsomes	IPO323∆chr18	2822_BA	2	1076.74	4.34455e+09	4.60347e-10
4034907	Accessory_Chromsomes	IPO323∆chr18	2822_AS	1	1076.74	4.34455e+09	2.30174e-10
4034907	Accessory_Chromsomes	IPO323∆chr18	2822_BG	2	1076.74	4.34455e+09	4.60347e-10
35077646	Core_Chromsomes	IPO323∆chr18	2822_AQ	10	1076.74	3.77695e+10	2.64764e-10
35077646	Core_Chromsomes	IPO323	2822_L	10	1031.9	3.61966e+10	2.76269e-10
3835507	Accessory_Chromsomes	IPO323	2822_AN	1	1031.9	3.95785e+09	2.52662e-10
4001561	Accessory_Chromsomes	IPO323	2822_AB	3	1031.9	4.1292e+09	7.26532e-10
4608605	Accessory_Chromsomes	IPO323	2822_P	4	1031.9	4.75561e+09	8.41112e-10
35077646	Core_Chromsomes	IPO323	2822_E	12	1031.9	3.61966e+10	3.31523e-10
3427863	Accessory_Chromsomes	IPO323∆chr18	2822_BZ	1	1076.74	3.69092e+09	2.70935e-10
35077646	Core_Chromsomes	IPO323∆chr18	2822_BH	6	1076.74	3.77695e+10	1.58858e-10
35077646	Core_Chromsomes	IPO323∆chr18	2822_BY	11	1076.74	3.77695e+10	2.9124e-10
35077646	Core_Chromsomes	IPO323	2822_Z	8	1031.9	3.61966e+10	2.21015e-10
3427863	Accessory_Chromsomes	IPO323∆chr18	2822_BC	4	1076.74	3.69092e+09	1.08374e-09
4608605	Accessory_Chromsomes	IPO323∆chr18	2822_AP	0	1076.74	4.96227e+09	0

## Sheet: SourceDataFig3b
Source Data Fig. 3b
Individual data points
Size_of_Genomic_compartment [bp]	Compartment	Strain	sample	Base Substitutions	Number of cell divisions	Genomic compartment size*Number_of_cellDivisions	Mutationrate [bp-1 gen-1]
8947301	H3K4me2	IPO323∆chr18	2822_BF	2	1076.74	9.63392e+09	2.076e-10
39079207	Genome	IPO323	2822_AK	5	1031.9	4.03258e+10	1.2399e-10
37732411	Genome	IPO323∆chr18	2822_BB	11	1076.74	4.0628e+10	2.70749e-10
8947301	H3K4me2	IPO323∆chr18	2822_AR	1	1076.74	9.63392e+09	1.038e-10
39112553	Genome	IPO323∆chr18	2822_AT	13	1076.74	4.2114e+10	3.08686e-10
6671214	TE	IPO323	2822_AD	2	1031.9	6.88401e+09	2.90528e-10
8923801	H3K4me2	IPO323	2822_AB	1	1031.9	9.20845e+09	1.08596e-10
19052696	cds	IPO323	2822_Q	4	1031.9	1.96604e+10	2.03454e-10
8373353	H3K9me3	IPO323∆chr18	2822_AS	2	1076.74	9.01592e+09	2.2183e-10
8947301	H3K4me2	IPO323	2822_H	2	1031.9	9.2327e+09	2.16621e-10
8923801	H3K4me2	IPO323∆chr18	2822_AW	3	1076.74	9.60861e+09	3.1222e-10
6219169	H3K27me3	IPO323	2822_U	5	1031.9	6.41755e+09	7.79114e-10
19052696	cds	IPO323	2822_AI	0	1031.9	1.96604e+10	0
6671214	TE	IPO323	2822_S	3	1031.9	6.88401e+09	4.35792e-10
13841345	intergenic (no TE)	IPO323∆chr18	2822_BW	6	1076.74	1.49035e+10	4.02589e-10
6671214	TE	IPO323	2822_P	6	1031.9	6.88401e+09	8.71585e-10
5654406	H3K27me3	IPO323	2822_L	2	1031.9	5.83477e+09	3.42773e-10
6671214	TE	IPO323∆chr18	2822_AP	2	1076.74	7.18316e+09	2.78429e-10
8947301	H3K4me2	IPO323	2822_AA	3	1031.9	9.2327e+09	3.24932e-10
39112553	Genome	IPO323∆chr18	2822_BV	12	1076.74	4.2114e+10	2.84941e-10
6671214	TE	IPO323	2822_K	1	1031.9	6.88401e+09	1.45264e-10
37227849	Genome	IPO323∆chr18	2822_BH	7	1076.74	4.00847e+10	1.7463e-10
7857215	H3K9me3	IPO323	2822_D	4	1031.9	8.10785e+09	4.93349e-10
18922122	cds	IPO323	2822_AB	1	1031.9	1.95257e+10	5.12145e-11
13841345	intergenic (no TE)	IPO323∆chr18	2822_BJ	1	1076.74	1.49035e+10	6.70982e-11
39079207	Genome	IPO323	2822_O	8	1031.9	4.03258e+10	1.98384e-10
18934867	cds	IPO323∆chr18	2822_BU	3	1076.74	2.03879e+10	1.47146e-10
6671214	TE	IPO323	2822_I	2	1031.9	6.88401e+09	2.90528e-10
13841345	intergenic (no TE)	IPO323∆chr18	2822_BU	7	1076.74	1.49035e+10	4.69687e-10
6807267	H3K27me3	IPO323	2822_AA	1	1031.9	7.02441e+09	1.42361e-10
6219169	H3K27me3	IPO323∆chr18	2822_BI	7	1076.74	6.69643e+09	1.04533e-09
39079207	Genome	IPO323	2822_AG	12	1031.9	4.03258e+10	2.97577e-10
13406984	intergenic (no TE)	IPO323	2822_J	4	1031.9	1.38346e+10	2.89129e-10
8382408	H3K9me3	IPO323	2822_R	4	1031.9	8.64979e+09	4.62439e-10
6671214	TE	IPO323	2822_B	3	1031.9	6.88401e+09	4.35792e-10
6671214	TE	IPO323	2822_AL	9	1031.9	6.88401e+09	1.30738e-09
6288760	H3K27me3	IPO323	2822_T	3	1031.9	6.48936e+09	4.62295e-10
8947301	H3K4me2	IPO323	2822_W	1	1031.9	9.2327e+09	1.08311e-10
6671214	TE	IPO323	2822_A	7	1031.9	6.88401e+09	1.01685e-09
18934867	cds	IPO323∆chr18	2822_AO	3	1076.74	2.03879e+10	1.47146e-10
39112553	Genome	IPO323∆chr18	2822_AU	12	1076.74	4.2114e+10	2.84941e-10
6671214	TE	IPO323	2822_V	4	1031.9	6.88401e+09	5.81056e-10
14074442	intergenic (no TE)	IPO323	2822_AI	4	1031.9	1.45234e+10	2.75418e-10
6219169	H3K27me3	IPO323	2822_AF	2	1031.9	6.41755e+09	3.11645e-10
19052696	cds	IPO323	2822_AL	8	1031.9	1.96604e+10	4.06908e-10
6219169	H3K27me3	IPO323	2822_AH	4	1031.9	6.41755e+09	6.23291e-10
39112553	Genome	IPO323∆chr18	2822_BU	12	1076.74	4.2114e+10	2.84941e-10
6671214	TE	IPO323	2822_Y	2	1031.9	6.88401e+09	2.90528e-10
6807267	H3K27me3	IPO323	2822_AD	5	1031.9	7.02441e+09	7.11804e-10
8947301	H3K4me2	IPO323∆chr18	2822_BJ	1	1076.74	9.63392e+09	1.038e-10
8923801	H3K4me2	IPO323	2822_U	2	1031.9	9.20845e+09	2.17192e-10
38505509	Genome	IPO323∆chr18	2822_BI	12	1076.74	4.14604e+10	2.89433e-10
6671214	TE	IPO323	2822_AJ	2	1031.9	6.88401e+09	2.90528e-10
18804293	cds	IPO323∆chr18	2822_BC	5	1076.74	2.02473e+10	2.46946e-10
39686251	Genome	IPO323	2822_AJ	2	1031.9	4.09522e+10	4.88375e-11
8947301	H3K4me2	IPO323	2822_S	1	1031.9	9.2327e+09	1.08311e-10
13841345	intergenic (no TE)	IPO323∆chr18	2822_BF	6	1076.74	1.49035e+10	4.02589e-10
39079207	Genome	IPO323	2822_AH	8	1031.9	4.03258e+10	1.98384e-10
8947301	H3K4me2	IPO323∆chr18	2822_AO	1	1076.74	9.63392e+09	1.038e-10
7734913	H3K9me3	IPO323∆chr18	2822_BS	7	1076.74	8.32849e+09	8.40489e-10
39079207	Genome	IPO323	2822_AM	12	1031.9	4.03258e+10	2.97577e-10
6671214	TE	IPO323	2822_H	11	1031.9	6.88401e+09	1.59791e-09
6671214	TE	IPO323	2822_AI	2	1031.9	6.88401e+09	2.90528e-10
13418426	intergenic (no TE)	IPO323	2822_L	4	1031.9	1.38464e+10	2.88883e-10
6671214	TE	IPO323	2822_W	7	1031.9	6.88401e+09	1.01685e-09
6671214	TE	IPO323	2822_Q	5	1031.9	6.88401e+09	7.26321e-10
8947301	H3K4me2	IPO323∆chr18	2822_BK	1	1076.74	9.63392e+09	1.038e-10
14074442	intergenic (no TE)	IPO323	2822_B	3	1031.9	1.45234e+10	2.06563e-10
6671214	TE	IPO323	2822_N	5	1031.9	6.88401e+09	7.26321e-10
6807267	H3K27me3	IPO323∆chr18	2822_BT	3	1076.74	7.32966e+09	4.09296e-10
6219169	H3K27me3	IPO323	2822_G	7	1031.9	6.41755e+09	1.09076e-09
6671214	TE	IPO323	2822_M	2	1031.9	6.88401e+09	2.90528e-10
18934867	cds	IPO323∆chr18	2822_BK	6	1076.74	2.03879e+10	2.94292e-10
6671214	TE	IPO323	2822_F	7	1031.9	6.88401e+09	1.01685e-09
19052696	cds	IPO323	2822_K	2	1031.9	1.96604e+10	1.01727e-10
6671214	TE	IPO323	2822_AA	4	1031.9	6.88401e+09	5.81056e-10
39112553	Genome	IPO323∆chr18	2822_CA	21	1076.74	4.2114e+10	4.98646e-10
39112553	Genome	IPO323∆chr18	2822_BT	11	1076.74	4.2114e+10	2.61196e-10
6671214	TE	IPO323	2822_E	3	1031.9	6.88401e+09	4.35792e-10
38439706	Genome	IPO323	2822_D	18	1031.9	3.96659e+10	4.53791e-10
8382408	H3K9me3	IPO323	2822_Q	7	1031.9	8.64979e+09	8.09268e-10
6671214	TE	IPO323	2822_R	3	1031.9	6.88401e+09	4.35792e-10
18594645	cds	IPO323∆chr18	2822_BH	1	1076.74	2.00216e+10	4.99461e-11
6530082	TE	IPO323	2822_Z	3	1031.9	6.73838e+09	4.45211e-10
19052696	cds	IPO323	2822_N	5	1031.9	1.96604e+10	2.54318e-10
6530082	TE	IPO323	2822_AM	4	1031.9	6.73838e+09	5.93615e-10
8373353	H3K9me3	IPO323∆chr18	2822_AR	6	1076.74	9.01592e+09	6.65489e-10
18934867	cds	IPO323∆chr18	2822_AR	5	1076.74	2.03879e+10	2.45243e-10
39112553	Genome	IPO323∆chr18	2822_BQ	10	1076.74	4.2114e+10	2.3745e-10
8373353	H3K9me3	IPO323∆chr18	2822_BY	7	1076.74	9.01592e+09	7.76404e-10
14074442	intergenic (no TE)	IPO323	2822_F	8	1031.9	1.45234e+10	5.50836e-10
6807267	H3K27me3	IPO323∆chr18	2822_BW	4	1076.74	7.32966e+09	5.45728e-10
39686251	Genome	IPO323	2822_Y	9	1031.9	4.09522e+10	2.19769e-10
13735738	intergenic (no TE)	IPO323	2822_AF	1	1031.9	1.41739e+10	7.05523e-11
8947301	H3K4me2	IPO323∆chr18	2822_AP	1	1076.74	9.63392e+09	1.038e-10
6530082	TE	IPO323	2822_O	2	1031.9	6.73838e+09	2.96807e-10
6807267	H3K27me3	IPO323∆chr18	2822_BG	1	1076.74	7.32966e+09	1.36432e-10
39112553	Genome	IPO323∆chr18	2822_BL	20	1076.74	4.2114e+10	4.74901e-10
6530082	TE	IPO323	2822_U	3	1031.9	6.73838e+09	4.45211e-10
13512591	intergenic (no TE)	IPO323∆chr18	2822_BX	3	1076.74	1.45495e+10	2.06192e-10
18922122	cds	IPO323	2822_G	5	1031.9	1.95257e+10	2.56073e-10
6530082	TE	IPO323	2822_AB	5	1031.9	6.73838e+09	7.42018e-10
14074442	intergenic (no TE)	IPO323	2822_P	6	1031.9	1.45234e+10	4.13127e-10
14074442	intergenic (no TE)	IPO323	2822_R	1	1031.9	1.45234e+10	6.88544e-11
18934867	cds	IPO323∆chr18	2822_AX	1	1076.74	2.03879e+10	4.90486e-11
6530082	TE	IPO323	2822_AG	3	1031.9	6.73838e+09	4.45211e-10
6530082	TE	IPO323	2822_AH	2	1031.9	6.73838e+09	2.96807e-10
6807267	H3K27me3	IPO323∆chr18	2872_A	9	1076.74	7.32966e+09	1.22789e-09
8382408	H3K9me3	IPO323	2822_K	3	1031.9	8.64979e+09	3.46829e-10
13841345	intergenic (no TE)	IPO323∆chr18	2822_BT	4	1076.74	1.49035e+10	2.68393e-10
39686251	Genome	IPO323	2822_E	13	1031.9	4.09522e+10	3.17444e-10
6530082	TE	IPO323	2822_X	4	1031.9	6.73838e+09	5.93615e-10
6530082	TE	IPO323	2822_AC	5	1031.9	6.73838e+09	7.42018e-10
6807267	H3K27me3	IPO323∆chr18	2822_BU	3	1076.74	7.32966e+09	4.09296e-10
8923801	H3K4me2	IPO323∆chr18	2822_BO	2	1076.74	9.60861e+09	2.08147e-10
6530082	TE	IPO323	2822_G	11	1031.9	6.73838e+09	1.63244e-09
6530082	TE	IPO323	2822_AE	6	1031.9	6.73838e+09	8.90422e-10
8910516	H3K4me2	IPO323	2822_AN	3	1031.9	9.19474e+09	3.26273e-10
8373353	H3K9me3	IPO323∆chr18	2822_CA	11	1076.74	9.01592e+09	1.22006e-09
6530082	TE	IPO323	2822_AK	3	1031.9	6.73838e+09	4.45211e-10
13735738	intergenic (no TE)	IPO323	2822_AG	5	1031.9	1.41739e+10	3.52762e-10
13735738	intergenic (no TE)	IPO323	2822_AH	0	1031.9	1.41739e+10	0
8176668	H3K9me3	IPO323	2822_AF	7	1031.9	8.43749e+09	8.29631e-10
6807267	H3K27me3	IPO323∆chr18	2822_BQ	5	1076.74	7.32966e+09	6.8216e-10
39112553	Genome	IPO323∆chr18	2822_AX	8	1076.74	4.2114e+10	1.8996e-10
8947301	H3K4me2	IPO323	2822_P	2	1031.9	9.2327e+09	2.16621e-10
18934867	cds	IPO323∆chr18	2822_AS	4	1076.74	2.03879e+10	1.96195e-10
6530082	TE	IPO323	2822_AF	8	1031.9	6.73838e+09	1.18723e-09
39686251	Genome	IPO323	2822_Q	12	1031.9	4.09522e+10	2.93025e-10
6447320	TE	IPO323∆chr18	2822_BA	2	1076.74	6.94209e+09	2.88098e-10
6219169	H3K27me3	IPO323	2822_Z	5	1031.9	6.41755e+09	7.79114e-10
8947301	H3K4me2	IPO323	2822_R	3	1031.9	9.2327e+09	3.24932e-10
14074442	intergenic (no TE)	IPO323	2822_AD	6	1031.9	1.45234e+10	4.13127e-10
8947301	H3K4me2	IPO323	2822_K	0	1031.9	9.2327e+09	0
19052696	cds	IPO323	2822_R	7	1031.9	1.96604e+10	3.56045e-10
8176668	H3K9me3	IPO323	2822_X	4	1031.9	8.43749e+09	4.74075e-10
8947301	H3K4me2	IPO323	2822_V	2	1031.9	9.2327e+09	2.16621e-10
8887016	H3K4me2	IPO323∆chr18	2822_BB	1	1076.74	9.569e+09	1.04504e-10
8373353	H3K9me3	IPO323∆chr18	2822_BT	5	1076.74	9.01592e+09	5.54574e-10
39686251	Genome	IPO323	2822_A	27	1031.9	4.09522e+10	6.59306e-10
6447320	TE	IPO323∆chr18	2822_BP	2	1076.74	6.94209e+09	2.88098e-10
8923801	H3K4me2	IPO323∆chr18	2822_AV	2	1076.74	9.60861e+09	2.08147e-10
18804293	cds	IPO323∆chr18	2822_AW	5	1076.74	2.02473e+10	2.46946e-10
19052696	cds	IPO323	2822_W	4	1031.9	1.96604e+10	2.03454e-10
8176668	H3K9me3	IPO323	2822_O	2	1031.9	8.43749e+09	2.37037e-10
6807267	H3K27me3	IPO323	2822_S	1	1031.9	7.02441e+09	1.42361e-10
13841345	intergenic (no TE)	IPO323∆chr18	2822_BL	7	1076.74	1.49035e+10	4.69687e-10
19052696	cds	IPO323	2822_AJ	0	1031.9	1.96604e+10	0
19052696	cds	IPO323	2822_E	3	1031.9	1.96604e+10	1.52591e-10
8382408	H3K9me3	IPO323	2822_S	3	1031.9	8.64979e+09	3.46829e-10
6219169	H3K27me3	IPO323∆chr18	2822_AV	6	1076.74	6.69643e+09	8.96e-10
8923801	H3K4me2	IPO323∆chr18	2822_BE	1	1076.74	9.60861e+09	1.04073e-10
8947301	H3K4me2	IPO323∆chr18	2822_BV	0	1076.74	9.63392e+09	0
6447320	TE	IPO323∆chr18	2822_BW	11	1076.74	6.94209e+09	1.58454e-09
8947301	H3K4me2	IPO323	2822_Q	2	1031.9	9.2327e+09	2.16621e-10
6807267	H3K27me3	IPO323	2822_W	6	1031.9	7.02441e+09	8.54165e-10
39686251	Genome	IPO323	2822_V	9	1031.9	4.09522e+10	2.19769e-10
13841345	intergenic (no TE)	IPO323∆chr18	2822_AX	6	1076.74	1.49035e+10	4.02589e-10
18934867	cds	IPO323∆chr18	2822_AZ	2	1076.74	2.03879e+10	9.80973e-11
6447320	TE	IPO323∆chr18	2822_AO	6	1076.74	6.94209e+09	8.64294e-10
5700662	H3K27me3	IPO323∆chr18	2822_BS	6	1076.74	6.13813e+09	9.77496e-10
19052696	cds	IPO323	2822_B	8	1031.9	1.96604e+10	4.06908e-10
37732411	Genome	IPO323∆chr18	2822_BS	14	1076.74	4.0628e+10	3.4459e-10
39112553	Genome	IPO323∆chr18	2822_BP	11	1076.74	4.2114e+10	2.61196e-10
8947301	H3K4me2	IPO323∆chr18	2822_BA	0	1076.74	9.63392e+09	0
14074442	intergenic (no TE)	IPO323	2822_S	2	1031.9	1.45234e+10	1.37709e-10
7949708	H3K9me3	IPO323	2822_T	2	1031.9	8.20329e+09	2.43805e-10
6807267	H3K27me3	IPO323∆chr18	2822_AS	2	1076.74	7.32966e+09	2.72864e-10
6807267	H3K27me3	IPO323	2822_K	1	1031.9	7.02441e+09	1.42361e-10
39686251	Genome	IPO323	2822_R	11	1031.9	4.09522e+10	2.68606e-10
8923801	H3K4me2	IPO323	2822_O	0	1031.9	9.20845e+09	0
8887016	H3K4me2	IPO323	2822_C	0	1031.9	9.1705e+09	0
39112553	Genome	IPO323∆chr18	2822_BF	16	1076.74	4.2114e+10	3.79921e-10
6807267	H3K27me3	IPO323	2822_F	10	1031.9	7.02441e+09	1.42361e-09
8947301	H3K4me2	IPO323∆chr18	2822_BY	2	1076.74	9.63392e+09	2.076e-10
8923801	H3K4me2	IPO323	2822_AM	2	1031.9	9.20845e+09	2.17192e-10
13841345	intergenic (no TE)	IPO323∆chr18	2822_BR	6	1076.74	1.49035e+10	4.02589e-10
6447320	TE	IPO323∆chr18	2822_BV	4	1076.74	6.94209e+09	5.76196e-10
14074442	intergenic (no TE)	IPO323	2822_V	2	1031.9	1.45234e+10	1.37709e-10
19052696	cds	IPO323	2822_M	7	1031.9	1.96604e+10	3.56045e-10
6807267	H3K27me3	IPO323∆chr18	2822_AT	3	1076.74	7.32966e+09	4.09296e-10
6447320	TE	IPO323∆chr18	2822_AZ	13	1076.74	6.94209e+09	1.87264e-09
14074442	intergenic (no TE)	IPO323	2822_Y	4	1031.9	1.45234e+10	2.75418e-10
38505509	Genome	IPO323∆chr18	2822_AW	15	1076.74	4.14604e+10	3.61791e-10
13502641	intergenic (no TE)	IPO323∆chr18	2822_BO	6	1076.74	1.45388e+10	4.12688e-10
8373353	H3K9me3	IPO323∆chr18	2822_BW	12	1076.74	9.01592e+09	1.33098e-09
8947301	H3K4me2	IPO323∆chr18	2822_BL	1	1076.74	9.63392e+09	1.038e-10
8373353	H3K9me3	IPO323∆chr18	2822_AO	6	1076.74	9.01592e+09	6.65489e-10
6269719	H3K27me3	IPO323∆chr18	2822_BD	6	1076.74	6.75086e+09	8.88776e-10
14074442	intergenic (no TE)	IPO323	2822_E	7	1031.9	1.45234e+10	4.81981e-10
6807267	H3K27me3	IPO323∆chr18	2822_AP	0	1076.74	7.32966e+09	0
39079207	Genome	IPO323	2822_U	11	1031.9	4.03258e+10	2.72778e-10
18934867	cds	IPO323∆chr18	2822_BY	6	1076.74	2.03879e+10	2.94292e-10
6288760	H3K27me3	IPO323∆chr18	2822_BX	2	1076.74	6.77136e+09	2.95362e-10
18805240	cds	IPO323	2822_L	4	1031.9	1.94051e+10	2.06131e-10
38505509	Genome	IPO323∆chr18	2822_BC	14	1076.74	4.14604e+10	3.37671e-10
6447320	TE	IPO323∆chr18	2822_AR	3	1076.74	6.94209e+09	4.32147e-10
6447320	TE	IPO323∆chr18	2822_BQ	4	1076.74	6.94209e+09	5.76196e-10
6423833	H3K27me3	IPO323∆chr18	2822_AY	4	1076.74	6.9168e+09	5.78302e-10
19052696	cds	IPO323	2822_P	3	1031.9	1.96604e+10	1.52591e-10
7630255	H3K9me3	IPO323	2822_L	4	1031.9	7.87365e+09	5.08024e-10
8947301	H3K4me2	IPO323∆chr18	2822_AZ	2	1076.74	9.63392e+09	2.076e-10
18804293	cds	IPO323∆chr18	2822_AV	7	1076.74	2.02473e+10	3.45725e-10
8382408	H3K9me3	IPO323	2822_F	9	1031.9	8.64979e+09	1.04049e-09
8148296	H3K9me3	IPO323∆chr18	2822_BD	6	1076.74	8.77359e+09	6.8387e-10
18784119	cds	IPO323∆chr18	2822_BX	2	1076.74	2.02256e+10	9.88845e-11
8373353	H3K9me3	IPO323∆chr18	2822_AX	1	1076.74	9.01592e+09	1.10915e-10
6447320	TE	IPO323∆chr18	2822_AX	1	1076.74	6.94209e+09	1.44049e-10
13735738	intergenic (no TE)	IPO323	2822_AK	1	1031.9	1.41739e+10	7.05523e-11
6807267	H3K27me3	IPO323∆chr18	2822_AO	6	1076.74	7.32966e+09	8.18592e-10
8947301	H3K4me2	IPO323∆chr18	2822_BP	2	1076.74	9.63392e+09	2.076e-10
39686251	Genome	IPO323	2822_M	12	1031.9	4.09522e+10	2.93025e-10
8923801	H3K4me2	IPO323∆chr18	2822_BZ	0	1076.74	9.60861e+09	0
8923801	H3K4me2	IPO323	2822_AK	0	1031.9	9.20845e+09	0
39079207	Genome	IPO323	2822_AC	18	1031.9	4.03258e+10	4.46365e-10
6807267	H3K27me3	IPO323	2822_AI	1	1031.9	7.02441e+09	1.42361e-10
39112553	Genome	IPO323∆chr18	2822_BJ	20	1076.74	4.2114e+10	4.74901e-10
13502641	intergenic (no TE)	IPO323∆chr18	2822_BI	2	1076.74	1.45388e+10	1.37563e-10
6807267	H3K27me3	IPO323∆chr18	2822_BA	3	1076.74	7.32966e+09	4.09296e-10
13841345	intergenic (no TE)	IPO323∆chr18	2822_AR	3	1076.74	1.49035e+10	2.01295e-10
8887016	H3K4me2	IPO323∆chr18	2822_BS	2	1076.74	9.569e+09	2.09008e-10
39112553	Genome	IPO323∆chr18	2822_AZ	17	1076.74	4.2114e+10	4.03666e-10
5584815	H3K27me3	IPO323∆chr18	2822_BM	3	1076.74	6.01339e+09	4.98886e-10
8382408	H3K9me3	IPO323	2822_A	11	1031.9	8.64979e+09	1.27171e-09
8167613	H3K9me3	IPO323∆chr18	2822_BI	11	1076.74	8.79439e+09	1.2508e-09
13502641	intergenic (no TE)	IPO323∆chr18	2822_AW	7	1076.74	1.45388e+10	4.81469e-10
39112553	Genome	IPO323∆chr18	2822_AQ	10	1076.74	4.2114e+10	2.3745e-10
6447320	TE	IPO323∆chr18	2822_AU	8	1076.74	6.94209e+09	1.15239e-09
19052696	cds	IPO323	2822_V	3	1031.9	1.96604e+10	1.52591e-10
14074442	intergenic (no TE)	IPO323	2822_Q	3	1031.9	1.45234e+10	2.06563e-10
39112553	Genome	IPO323∆chr18	2822_AS	7	1076.74	4.2114e+10	1.66215e-10
6807267	H3K27me3	IPO323∆chr18	2822_BP	3	1076.74	7.32966e+09	4.09296e-10
13841345	intergenic (no TE)	IPO323∆chr18	2822_BA	2	1076.74	1.49035e+10	1.34196e-10
19052696	cds	IPO323	2822_I	0	1031.9	1.96604e+10	0
39112553	Genome	IPO323∆chr18	2822_BR	18	1076.74	4.2114e+10	4.27411e-10
18934867	cds	IPO323∆chr18	2822_BQ	4	1076.74	2.03879e+10	1.96195e-10
13406984	intergenic (no TE)	IPO323	2822_C	2	1031.9	1.38346e+10	1.44565e-10
13841345	intergenic (no TE)	IPO323∆chr18	2822_AQ	4	1076.74	1.49035e+10	2.68393e-10
13841345	intergenic (no TE)	IPO323∆chr18	2822_AZ	2	1076.74	1.49035e+10	1.34196e-10
18922122	cds	IPO323	2822_Z	5	1031.9	1.95257e+10	2.56073e-10
6219169	H3K27me3	IPO323	2822_AC	9	1031.9	6.41755e+09	1.4024e-09
6807267	H3K27me3	IPO323	2822_N	5	1031.9	7.02441e+09	7.11804e-10
6447320	TE	IPO323∆chr18	2822_AQ	2	1076.74	6.94209e+09	2.88098e-10
39686251	Genome	IPO323	2822_S	6	1031.9	4.09522e+10	1.46512e-10
18934867	cds	IPO323∆chr18	2822_BT	4	1076.74	2.03879e+10	1.96195e-10
8947301	H3K4me2	IPO323	2822_A	3	1031.9	9.2327e+09	3.24932e-10
39112553	Genome	IPO323∆chr18	2822_AO	14	1076.74	4.2114e+10	3.32431e-10
6807267	H3K27me3	IPO323	2822_B	5	1031.9	7.02441e+09	7.11804e-10
8887016	H3K4me2	IPO323	2822_J	2	1031.9	9.1705e+09	2.18091e-10
8382408	H3K9me3	IPO323	2822_N	5	1031.9	8.64979e+09	5.78049e-10
8923801	H3K4me2	IPO323∆chr18	2822_BC	0	1076.74	9.60861e+09	0
13735738	intergenic (no TE)	IPO323	2822_AC	8	1031.9	1.41739e+10	5.64418e-10
8382408	H3K9me3	IPO323	2822_M	3	1031.9	8.64979e+09	3.46829e-10
18804293	cds	IPO323∆chr18	2822_BE	1	1076.74	2.02473e+10	4.93892e-11
19052696	cds	IPO323	2822_AD	6	1031.9	1.96604e+10	3.05181e-10
13735738	intergenic (no TE)	IPO323	2822_X	4	1031.9	1.41739e+10	2.82209e-10
6807267	H3K27me3	IPO323	2822_V	3	1031.9	7.02441e+09	4.27082e-10
18771374	cds	IPO323	2822_J	3	1031.9	1.93701e+10	1.54878e-10
6807267	H3K27me3	IPO323	2822_A	10	1031.9	7.02441e+09	1.42361e-09
13408476	intergenic (no TE)	IPO323	2822_D	6	1031.9	1.38362e+10	4.33646e-10
18804293	cds	IPO323∆chr18	2822_BI	1	1076.74	2.02473e+10	4.93892e-11
6447320	TE	IPO323∆chr18	2822_BT	3	1076.74	6.94209e+09	4.32147e-10
6447320	TE	IPO323∆chr18	2822_CA	10	1076.74	6.94209e+09	1.44049e-09
39112553	Genome	IPO323∆chr18	2822_AR	11	1076.74	4.2114e+10	2.61196e-10
18825414	cds	IPO323	2822_D	10	1031.9	1.94259e+10	5.14776e-10
13735738	intergenic (no TE)	IPO323	2822_G	6	1031.9	1.41739e+10	4.23314e-10
8947301	H3K4me2	IPO323∆chr18	2822_BW	2	1076.74	9.63392e+09	2.076e-10
8382408	H3K9me3	IPO323	2822_Y	3	1031.9	8.64979e+09	3.46829e-10
8866073	H3K4me2	IPO323∆chr18	2822_BH	1	1076.74	9.54645e+09	1.04751e-10
8947301	H3K4me2	IPO323	2822_Y	1	1031.9	9.2327e+09	1.08311e-10
6807267	H3K27me3	IPO323∆chr18	2822_BR	3	1076.74	7.32966e+09	4.09296e-10
6447320	TE	IPO323∆chr18	2822_BJ	17	1076.74	6.94209e+09	2.44883e-09
8910516	H3K4me2	IPO323	2822_T	3	1031.9	9.19474e+09	3.26273e-10
8947301	H3K4me2	IPO323	2822_I	0	1031.9	9.2327e+09	0
6807267	H3K27me3	IPO323	2822_R	4	1031.9	7.02441e+09	5.69443e-10
6807267	H3K27me3	IPO323∆chr18	2822_AZ	2	1076.74	7.32966e+09	2.72864e-10
13502641	intergenic (no TE)	IPO323∆chr18	2822_AV	3	1076.74	1.45388e+10	2.06344e-10
13514086	intergenic (no TE)	IPO323∆chr18	2822_BD	2	1076.74	1.45512e+10	1.37446e-10
39112553	Genome	IPO323∆chr18	2822_BW	21	1076.74	4.2114e+10	4.98646e-10
6219169	H3K27me3	IPO323∆chr18	2822_AW	5	1076.74	6.69643e+09	7.46667e-10
13841345	intergenic (no TE)	IPO323∆chr18	2822_BK	2	1076.74	1.49035e+10	1.34196e-10
39112553	Genome	IPO323∆chr18	2822_BY	13	1076.74	4.2114e+10	3.08686e-10
7949708	H3K9me3	IPO323	2822_AN	3	1031.9	8.20329e+09	3.65707e-10
8176668	H3K9me3	IPO323	2822_AB	5	1031.9	8.43749e+09	5.92593e-10
8923801	H3K4me2	IPO323	2822_AG	0	1031.9	9.20845e+09	0
13841345	intergenic (no TE)	IPO323∆chr18	2872_A	5	1076.74	1.49035e+10	3.35491e-10
39112553	Genome	IPO323∆chr18	2872_A	21	1076.74	4.2114e+10	4.98646e-10
8947301	H3K4me2	IPO323∆chr18	2822_BQ	0	1076.74	9.63392e+09	0
18934867	cds	IPO323∆chr18	2822_BA	3	1076.74	2.03879e+10	1.47146e-10
5700662	H3K27me3	IPO323	2822_C	7	1031.9	5.8825e+09	1.18997e-09
8167613	H3K9me3	IPO323∆chr18	2822_BC	5	1076.74	8.79439e+09	5.68544e-10
18934867	cds	IPO323∆chr18	2822_AQ	4	1076.74	2.03879e+10	1.96195e-10
13735738	intergenic (no TE)	IPO323	2822_O	4	1031.9	1.41739e+10	2.82209e-10
13841345	intergenic (no TE)	IPO323∆chr18	2822_AT	4	1076.74	1.49035e+10	2.68393e-10
13502641	intergenic (no TE)	IPO323∆chr18	2822_BN	3	1076.74	1.45388e+10	2.06344e-10
8923801	H3K4me2	IPO323	2822_X	3	1031.9	9.20845e+09	3.25788e-10
8373353	H3K9me3	IPO323∆chr18	2822_AT	4	1076.74	9.01592e+09	4.4366e-10
6447320	TE	IPO323∆chr18	2822_BY	6	1076.74	6.94209e+09	8.64294e-10
18934867	cds	IPO323∆chr18	2822_BF	3	1076.74	2.03879e+10	1.47146e-10
39686251	Genome	IPO323	2822_AA	10	1031.9	4.09522e+10	2.44187e-10
13175379	intergenic (no TE)	IPO323∆chr18	2822_BM	2	1076.74	1.41865e+10	1.4098e-10
8923801	H3K4me2	IPO323∆chr18	2822_BN	0	1076.74	9.60861e+09	0
8373353	H3K9me3	IPO323∆chr18	2822_BU	2	1076.74	9.01592e+09	2.2183e-10
6807267	H3K27me3	IPO323	2822_I	2	1031.9	7.02441e+09	2.84722e-10
6447320	TE	IPO323∆chr18	2822_AS	2	1076.74	6.94209e+09	2.88098e-10
6807267	H3K27me3	IPO323	2822_P	4	1031.9	7.02441e+09	5.69443e-10
14074442	intergenic (no TE)	IPO323	2822_AJ	0	1031.9	1.45234e+10	0
8176668	H3K9me3	IPO323	2822_G	13	1031.9	8.43749e+09	1.54074e-09
39079207	Genome	IPO323	2822_X	15	1031.9	4.03258e+10	3.71971e-10
39079207	Genome	IPO323	2822_AF	10	1031.9	4.03258e+10	2.4798e-10
8382408	H3K9me3	IPO323	2822_I	2	1031.9	8.64979e+09	2.31219e-10
6447320	TE	IPO323∆chr18	2872_A	11	1076.74	6.94209e+09	1.58454e-09
39686251	Genome	IPO323	2822_AD	14	1031.9	4.09522e+10	3.41862e-10
13841345	intergenic (no TE)	IPO323∆chr18	2822_BV	4	1076.74	1.49035e+10	2.68393e-10
5584815	H3K27me3	IPO323	2822_D	4	1031.9	5.76296e+09	6.94088e-10
39686251	Genome	IPO323	2822_K	6	1031.9	4.09522e+10	1.46512e-10
8947301	H3K4me2	IPO323∆chr18	2822_BR	1	1076.74	9.63392e+09	1.038e-10
38505509	Genome	IPO323∆chr18	2822_BE	14	1076.74	4.14604e+10	3.37671e-10
8947301	H3K4me2	IPO323∆chr18	2822_AX	5	1076.74	9.63392e+09	5.19e-10
13841345	intergenic (no TE)	IPO323∆chr18	2822_AO	5	1076.74	1.49035e+10	3.35491e-10
13745688	intergenic (no TE)	IPO323	2822_T	4	1031.9	1.41841e+10	2.82005e-10
8947301	H3K4me2	IPO323∆chr18	2872_A	1	1076.74	9.63392e+09	1.038e-10
8947301	H3K4me2	IPO323	2822_AL	3	1031.9	9.2327e+09	3.24932e-10
8923801	H3K4me2	IPO323	2822_AH	0	1031.9	9.20845e+09	0
18922122	cds	IPO323	2822_AM	3	1031.9	1.95257e+10	1.53644e-10
8916169	H3K4me2	IPO323∆chr18	2822_BM	1	1076.74	9.60039e+09	1.04162e-10
6447320	TE	IPO323∆chr18	2822_BU	2	1076.74	6.94209e+09	2.88098e-10
6447320	TE	IPO323∆chr18	2822_BR	9	1076.74	6.94209e+09	1.29644e-09
39686251	Genome	IPO323	2822_AI	6	1031.9	4.09522e+10	1.46512e-10
8373353	H3K9me3	IPO323∆chr18	2822_BQ	4	1076.74	9.01592e+09	4.4366e-10
6807267	H3K27me3	IPO323	2822_AJ	1	1031.9	7.02441e+09	1.42361e-10
19052696	cds	IPO323	2822_A	8	1031.9	1.96604e+10	4.06908e-10
6807267	H3K27me3	IPO323∆chr18	2822_BV	6	1076.74	7.32966e+09	8.18592e-10
8947301	H3K4me2	IPO323	2822_N	0	1031.9	9.2327e+09	0
18922122	cds	IPO323	2822_U	2	1031.9	1.95257e+10	1.02429e-10
6807267	H3K27me3	IPO323	2822_H	7	1031.9	7.02441e+09	9.96526e-10
8176668	H3K9me3	IPO323	2822_AE	7	1031.9	8.43749e+09	8.29631e-10
8373353	H3K9me3	IPO323∆chr18	2822_BR	9	1076.74	9.01592e+09	9.98234e-10
6219169	H3K27me3	IPO323	2822_X	1	1031.9	6.41755e+09	1.55823e-10
38306109	Genome	IPO323	2822_C	22	1031.9	3.9528e+10	5.56567e-10
6807267	H3K27me3	IPO323∆chr18	2822_AQ	0	1076.74	7.32966e+09	0
39079207	Genome	IPO323	2822_G	22	1031.9	4.03258e+10	5.45557e-10
19052696	cds	IPO323	2822_Y	3	1031.9	1.96604e+10	1.52591e-10
8373353	H3K9me3	IPO323∆chr18	2822_BP	2	1076.74	9.01592e+09	2.2183e-10
19052696	cds	IPO323	2822_H	6	1031.9	1.96604e+10	3.05181e-10
8373353	H3K9me3	IPO323∆chr18	2872_A	12	1076.74	9.01592e+09	1.33098e-09
39112553	Genome	IPO323∆chr18	2822_BA	7	1076.74	4.2114e+10	1.66215e-10
18844384	cds	IPO323∆chr18	2822_AY	4	1076.74	2.02905e+10	1.97137e-10
7475907	H3K9me3	IPO323∆chr18	2822_BH	4	1076.74	8.04961e+09	4.96919e-10
18934867	cds	IPO323∆chr18	2822_BV	4	1076.74	2.03879e+10	1.96195e-10
5700662	H3K27me3	IPO323∆chr18	2822_BB	3	1076.74	6.13813e+09	4.88748e-10
6447320	TE	IPO323∆chr18	2822_BL	5	1076.74	6.94209e+09	7.20245e-10
39686251	Genome	IPO323	2822_N	14	1031.9	4.09522e+10	3.41862e-10
8947301	H3K4me2	IPO323	2822_M	3	1031.9	9.2327e+09	3.24932e-10
14074442	intergenic (no TE)	IPO323	2822_AL	6	1031.9	1.45234e+10	4.13127e-10
38913153	Genome	IPO323	2822_AN	11	1031.9	4.01544e+10	2.73943e-10
6447320	TE	IPO323∆chr18	2822_BG	4	1076.74	6.94209e+09	5.76196e-10
8923801	H3K4me2	IPO323	2822_Z	0	1031.9	9.20845e+09	0
18934867	cds	IPO323∆chr18	2822_BW	4	1076.74	2.03879e+10	1.96195e-10
6447320	TE	IPO323∆chr18	2822_BK	5	1076.74	6.94209e+09	7.20245e-10
6447320	TE	IPO323∆chr18	2822_AT	2	1076.74	6.94209e+09	2.88098e-10
8923801	H3K4me2	IPO323	2822_G	6	1031.9	9.20845e+09	6.51575e-10
13173887	intergenic (no TE)	IPO323∆chr18	2822_BS	4	1076.74	1.41848e+10	2.81991e-10
8167613	H3K9me3	IPO323∆chr18	2822_AW	6	1076.74	8.79439e+09	6.82253e-10
8373353	H3K9me3	IPO323∆chr18	2822_BL	8	1076.74	9.01592e+09	8.87319e-10
18922122	cds	IPO323	2822_AH	6	1031.9	1.95257e+10	3.07287e-10
12899597	intergenic (no TE)	IPO323∆chr18	2822_BH	3	1076.74	1.38895e+10	2.1599e-10
6219169	H3K27me3	IPO323∆chr18	2822_BZ	3	1076.74	6.69643e+09	4.48e-10
6807267	H3K27me3	IPO323∆chr18	2822_BK	4	1076.74	7.32966e+09	5.45728e-10
8382408	H3K9me3	IPO323	2822_P	8	1031.9	8.64979e+09	9.24878e-10
6807267	H3K27me3	IPO323∆chr18	2822_AU	5	1076.74	7.32966e+09	6.8216e-10
6447320	TE	IPO323∆chr18	2822_BF	7	1076.74	6.94209e+09	1.00834e-09
8373353	H3K9me3	IPO323∆chr18	2822_AU	8	1076.74	9.01592e+09	8.87319e-10
6377436	TE	IPO323	2822_T	2	1031.9	6.58086e+09	3.03911e-10
7848160	H3K9me3	IPO323∆chr18	2822_BM	6	1076.74	8.45043e+09	7.10023e-10
8382408	H3K9me3	IPO323	2822_AD	2	1031.9	8.64979e+09	2.31219e-10
18707585	cds	IPO323∆chr18	2822_BM	0	1076.74	2.01432e+10	0
13502641	intergenic (no TE)	IPO323∆chr18	2822_BC	2	1076.74	1.45388e+10	1.37563e-10
18922122	cds	IPO323	2822_AF	1	1031.9	1.95257e+10	5.12145e-11
6377436	TE	IPO323	2822_AN	4	1031.9	6.58086e+09	6.07823e-10
18922122	cds	IPO323	2822_O	2	1031.9	1.95257e+10	1.02429e-10
13841345	intergenic (no TE)	IPO323∆chr18	2822_CA	6	1076.74	1.49035e+10	4.02589e-10
38273652	Genome	IPO323	2822_L	13	1031.9	3.94945e+10	3.2916e-10
18845822	cds	IPO323∆chr18	2822_BD	5	1076.74	2.0292e+10	2.46402e-10
18922122	cds	IPO323	2822_AK	1	1031.9	1.95257e+10	5.12145e-11
8167613	H3K9me3	IPO323∆chr18	2822_BZ	4	1076.74	8.79439e+09	4.54835e-10
6807267	H3K27me3	IPO323∆chr18	2822_AR	2	1076.74	7.32966e+09	2.72864e-10
8910516	H3K4me2	IPO323∆chr18	2822_BX	2	1076.74	9.59431e+09	2.08457e-10
8176668	H3K9me3	IPO323	2822_AH	1	1031.9	8.43749e+09	1.18519e-10
18934867	cds	IPO323∆chr18	2872_A	5	1076.74	2.03879e+10	2.45243e-10
8947301	H3K4me2	IPO323	2822_B	1	1031.9	9.2327e+09	1.08311e-10
8947301	H3K4me2	IPO323∆chr18	2822_AT	2	1076.74	9.63392e+09	2.076e-10
8176668	H3K9me3	IPO323	2822_AK	3	1031.9	8.43749e+09	3.55556e-10
18901948	cds	IPO323	2822_AN	7	1031.9	1.95049e+10	3.58884e-10
13841345	intergenic (no TE)	IPO323∆chr18	2822_BQ	2	1076.74	1.49035e+10	1.34196e-10
8373353	H3K9me3	IPO323∆chr18	2822_BA	3	1076.74	9.01592e+09	3.32745e-10
8176668	H3K9me3	IPO323	2822_AM	7	1031.9	8.43749e+09	8.29631e-10
7940653	H3K9me3	IPO323∆chr18	2822_BX	1	1076.74	8.55002e+09	1.16959e-10
39686251	Genome	IPO323	2822_AL	23	1031.9	4.09522e+10	5.61631e-10
14074442	intergenic (no TE)	IPO323∆chr18	2822_AP	0	1076.74	1.51545e+10	0
6322948	TE	IPO323∆chr18	2822_AY	7	1076.74	6.80817e+09	1.02818e-09
13735738	intergenic (no TE)	IPO323	2822_AE	6	1031.9	1.41739e+10	4.23314e-10
18922122	cds	IPO323	2822_AE	8	1031.9	1.95257e+10	4.09716e-10
5700662	H3K27me3	IPO323	2822_J	4	1031.9	5.8825e+09	6.79983e-10
39686251	Genome	IPO323	2822_I	7	1031.9	4.09522e+10	1.70931e-10
8947301	H3K4me2	IPO323	2822_F	1	1031.9	9.2327e+09	1.08311e-10
38306109	Genome	IPO323	2822_J	12	1031.9	3.9528e+10	3.03582e-10
13841345	intergenic (no TE)	IPO323∆chr18	2822_AS	1	1076.74	1.49035e+10	6.70982e-11
19052696	cds	IPO323	2822_S	1	1031.9	1.96604e+10	5.08636e-11
6312215	TE	IPO323∆chr18	2822_BD	4	1076.74	6.79661e+09	5.88528e-10
6310451	TE	IPO323	2822_D	2	1031.9	6.51174e+09	3.07137e-10
6306188	TE	IPO323∆chr18	2822_AV	6	1076.74	6.79012e+09	8.83636e-10
8908669	H3K4me2	IPO323∆chr18	2822_AY	2	1076.74	9.59232e+09	2.085e-10
18934867	cds	IPO323∆chr18	2822_AT	7	1076.74	2.03879e+10	3.4334e-10
39686251	Genome	IPO323	2822_H	21	1031.9	4.09522e+10	5.12793e-10
6306188	TE	IPO323∆chr18	2822_BE	10	1076.74	6.79012e+09	1.47273e-09
6306188	TE	IPO323∆chr18	2822_BN	1	1076.74	6.79012e+09	1.47273e-10
6306188	TE	IPO323∆chr18	2822_AW	5	1076.74	6.79012e+09	7.36364e-10
13745688	intergenic (no TE)	IPO323	2822_AN	2	1031.9	1.41841e+10	1.41002e-10
39079207	Genome	IPO323	2822_Z	12	1031.9	4.03258e+10	2.97577e-10
6807267	H3K27me3	IPO323∆chr18	2822_BF	7	1076.74	7.32966e+09	9.55024e-10
39686251	Genome	IPO323	2822_P	15	1031.9	4.09522e+10	3.66281e-10
14074442	intergenic (no TE)	IPO323	2822_A	12	1031.9	1.45234e+10	8.26253e-10
39686251	Genome	IPO323	2822_W	19	1031.9	4.09522e+10	4.63956e-10
8947301	H3K4me2	IPO323∆chr18	2822_BT	1	1076.74	9.63392e+09	1.038e-10
14074442	intergenic (no TE)	IPO323	2822_M	3	1031.9	1.45234e+10	2.06563e-10
6306188	TE	IPO323∆chr18	2822_BI	9	1076.74	6.79012e+09	1.32545e-09
6219169	H3K27me3	IPO323∆chr18	2822_BO	5	1076.74	6.69643e+09	7.46667e-10
18922122	cds	IPO323	2822_X	7	1031.9	1.95257e+10	3.58502e-10
8373353	H3K9me3	IPO323∆chr18	2822_BJ	17	1076.74	9.01592e+09	1.88555e-09
38505509	Genome	IPO323∆chr18	2822_BO	14	1076.74	4.14604e+10	3.37671e-10
6807267	H3K27me3	IPO323	2822_E	3	1031.9	7.02441e+09	4.27082e-10
38703340	Genome	IPO323∆chr18	2822_AY	15	1076.74	4.16734e+10	3.59942e-10
6306188	TE	IPO323∆chr18	2822_BZ	3	1076.74	6.79012e+09	4.41818e-10
6306188	TE	IPO323∆chr18	2822_BC	7	1076.74	6.79012e+09	1.03091e-09
6306188	TE	IPO323∆chr18	2822_BO	5	1076.74	6.79012e+09	7.36364e-10
6219169	H3K27me3	IPO323∆chr18	2822_BC	2	1076.74	6.69643e+09	2.98667e-10
8176668	H3K9me3	IPO323	2822_AG	3	1031.9	8.43749e+09	3.55556e-10
8947301	H3K4me2	IPO323	2822_AD	1	1031.9	9.2327e+09	1.08311e-10
8382408	H3K9me3	IPO323	2822_E	5	1031.9	8.64979e+09	5.78049e-10
39079207	Genome	IPO323	2822_AB	9	1031.9	4.03258e+10	2.23182e-10
38505509	Genome	IPO323∆chr18	2822_AV	15	1076.74	4.14604e+10	3.61791e-10
6236304	TE	IPO323	2822_J	5	1031.9	6.43523e+09	7.76973e-10
6288760	H3K27me3	IPO323	2822_AN	3	1031.9	6.48936e+09	4.62295e-10
13735738	intergenic (no TE)	IPO323	2822_AM	5	1031.9	1.41739e+10	3.52762e-10
19052696	cds	IPO323∆chr18	2822_AP	3	1076.74	2.05148e+10	1.46236e-10
6236304	TE	IPO323	2822_C	11	1031.9	6.43523e+09	1.70934e-09
13636718	intergenic (no TE)	IPO323∆chr18	2822_AY	4	1076.74	1.46832e+10	2.7242e-10
8373353	H3K9me3	IPO323∆chr18	2822_AZ	13	1076.74	9.01592e+09	1.44189e-09
8167613	H3K9me3	IPO323∆chr18	2822_BE	10	1076.74	8.79439e+09	1.13709e-09
8382408	H3K9me3	IPO323	2822_B	6	1031.9	8.64979e+09	6.93658e-10
8916169	H3K4me2	IPO323	2822_D	1	1031.9	9.20058e+09	1.08689e-10
8176668	H3K9me3	IPO323	2822_U	7	1031.9	8.43749e+09	8.29631e-10
8167613	H3K9me3	IPO323∆chr18	2822_BO	7	1076.74	8.79439e+09	7.95962e-10
38505509	Genome	IPO323∆chr18	2822_BN	6	1076.74	4.14604e+10	1.44716e-10
39112553	Genome	IPO323∆chr18	2822_BG	7	1076.74	4.2114e+10	1.66215e-10
8902884	H3K4me2	IPO323	2822_L	4	1031.9	9.18687e+09	4.35404e-10
6807267	H3K27me3	IPO323∆chr18	2822_BL	8	1076.74	7.32966e+09	1.09146e-09
19052696	cds	IPO323	2822_AA	3	1031.9	1.96604e+10	1.52591e-10
6807267	H3K27me3	IPO323∆chr18	2822_AX	1	1076.74	7.32966e+09	1.36432e-10
37866008	Genome	IPO323∆chr18	2822_BM	7	1076.74	4.07718e+10	1.71687e-10
7743968	H3K9me3	IPO323	2822_J	4	1031.9	7.99099e+09	5.00564e-10
6157805	TE	IPO323	2822_L	5	1031.9	6.35423e+09	7.86878e-10
18934867	cds	IPO323∆chr18	2822_BJ	2	1076.74	2.03879e+10	9.80973e-11
8382408	H3K9me3	IPO323	2822_AI	2	1031.9	8.64979e+09	2.31219e-10
18922122	cds	IPO323	2822_AG	4	1031.9	1.95257e+10	2.04858e-10
8947301	H3K4me2	IPO323∆chr18	2822_CA	3	1076.74	9.63392e+09	3.114e-10
7743968	H3K9me3	IPO323	2822_C	11	1031.9	7.99099e+09	1.37655e-09
8947301	H3K4me2	IPO323	2822_AI	0	1031.9	9.2327e+09	0
7734913	H3K9me3	IPO323∆chr18	2822_BB	4	1076.74	8.32849e+09	4.80279e-10
38505509	Genome	IPO323∆chr18	2822_BZ	13	1076.74	4.14604e+10	3.13552e-10
6807267	H3K27me3	IPO323	2822_M	5	1031.9	7.02441e+09	7.11804e-10
39079207	Genome	IPO323	2822_AE	20	1031.9	4.03258e+10	4.95961e-10
6153542	TE	IPO323∆chr18	2822_BX	1	1076.74	6.62576e+09	1.50926e-10
8382408	H3K9me3	IPO323	2822_AL	12	1031.9	8.64979e+09	1.38732e-09
6219169	H3K27me3	IPO323∆chr18	2822_BE	4	1076.74	6.69643e+09	5.97333e-10
18934867	cds	IPO323∆chr18	2822_BP	8	1076.74	2.03879e+10	3.92389e-10
8947301	H3K4me2	IPO323∆chr18	2822_BU	2	1076.74	9.63392e+09	2.076e-10
14074442	intergenic (no TE)	IPO323	2822_K	3	1031.9	1.45234e+10	2.06563e-10
8176668	H3K9me3	IPO323	2822_AC	9	1031.9	8.43749e+09	1.06667e-09
18901948	cds	IPO323	2822_T	6	1031.9	1.95049e+10	3.07615e-10
8923801	H3K4me2	IPO323	2822_AE	3	1031.9	9.20845e+09	3.25788e-10
13735738	intergenic (no TE)	IPO323	2822_Z	4	1031.9	1.41739e+10	2.82209e-10
13735738	intergenic (no TE)	IPO323	2822_AB	3	1031.9	1.41739e+10	2.11657e-10
18934867	cds	IPO323∆chr18	2822_BL	9	1076.74	2.03879e+10	4.41438e-10
18804293	cds	IPO323∆chr18	2822_BO	3	1076.74	2.02473e+10	1.48168e-10
8947301	H3K4me2	IPO323∆chr18	2822_AU	3	1076.74	9.63392e+09	3.114e-10
13841345	intergenic (no TE)	IPO323∆chr18	2822_BG	0	1076.74	1.49035e+10	0
18922122	cds	IPO323	2822_AC	5	1031.9	1.95257e+10	2.56073e-10
14074442	intergenic (no TE)	IPO323	2822_I	5	1031.9	1.45234e+10	3.44272e-10
6086557	TE	IPO323∆chr18	2822_BM	5	1076.74	6.55364e+09	7.62935e-10
38913153	Genome	IPO323	2822_T	12	1031.9	4.01544e+10	2.98846e-10
6807267	H3K27me3	IPO323∆chr18	2822_BJ	15	1076.74	7.32966e+09	2.04648e-09
8923801	H3K4me2	IPO323	2822_AF	1	1031.9	9.20845e+09	1.08596e-10
8382408	H3K9me3	IPO323	2822_H	10	1031.9	8.64979e+09	1.1561e-09
39686251	Genome	IPO323∆chr18	2822_AP	5	1076.74	4.27318e+10	1.17009e-10
8382408	H3K9me3	IPO323	2822_W	9	1031.9	8.64979e+09	1.04049e-09
13841345	intergenic (no TE)	IPO323∆chr18	2822_BY	1	1076.74	1.49035e+10	6.70982e-11
8373353	H3K9me3	IPO323∆chr18	2822_BF	8	1076.74	9.01592e+09	8.87319e-10
8947301	H3K4me2	IPO323∆chr18	2822_AS	2	1076.74	9.63392e+09	2.076e-10
8382408	H3K9me3	IPO323	2822_AJ	2	1031.9	8.64979e+09	2.31219e-10
18653545	cds	IPO323∆chr18	2822_BB	3	1076.74	2.0085e+10	1.49365e-10
18804293	cds	IPO323∆chr18	2822_BN	2	1076.74	2.02473e+10	9.87785e-11
18804293	cds	IPO323∆chr18	2822_BZ	4	1076.74	2.02473e+10	1.97557e-10
13502641	intergenic (no TE)	IPO323∆chr18	2822_BZ	6	1076.74	1.45388e+10	4.12688e-10
8909255	H3K4me2	IPO323∆chr18	2822_BD	1	1076.74	9.59295e+09	1.04243e-10
6807267	H3K27me3	IPO323	2822_AL	6	1031.9	7.02441e+09	8.54165e-10
18934867	cds	IPO323∆chr18	2822_BR	3	1076.74	2.03879e+10	1.47146e-10
6219169	H3K27me3	IPO323	2822_AE	7	1031.9	6.41755e+09	1.09076e-09
8382408	H3K9me3	IPO323	2822_AA	3	1031.9	8.64979e+09	3.46829e-10
14074442	intergenic (no TE)	IPO323	2822_H	4	1031.9	1.45234e+10	2.75418e-10
13173887	intergenic (no TE)	IPO323∆chr18	2822_BB	4	1076.74	1.41848e+10	2.81991e-10
18934867	cds	IPO323∆chr18	2822_BG	3	1076.74	2.03879e+10	1.47146e-10
5209266	H3K27me3	IPO323∆chr18	2822_BH	1	1076.74	5.60902e+09	1.78284e-10
18934867	cds	IPO323∆chr18	2822_CA	5	1076.74	2.03879e+10	2.45243e-10
8167613	H3K9me3	IPO323∆chr18	2822_AV	6	1076.74	8.79439e+09	6.82253e-10
6219169	H3K27me3	IPO323∆chr18	2822_BN	2	1076.74	6.69643e+09	2.98667e-10
6219169	H3K27me3	IPO323	2822_AG	6	1031.9	6.41755e+09	9.34936e-10
8382408	H3K9me3	IPO323	2822_V	4	1031.9	8.64979e+09	4.62439e-10
6807267	H3K27me3	IPO323	2822_Q	8	1031.9	7.02441e+09	1.13889e-09
6807267	H3K27me3	IPO323∆chr18	2822_CA	8	1076.74	7.32966e+09	1.09146e-09
18653545	cds	IPO323∆chr18	2822_BS	4	1076.74	2.0085e+10	1.99153e-10
8373353	H3K9me3	IPO323∆chr18	2822_BV	6	1076.74	9.01592e+09	6.65489e-10
13841345	intergenic (no TE)	IPO323∆chr18	2822_AU	0	1076.74	1.49035e+10	0
6219169	H3K27me3	IPO323	2822_AK	2	1031.9	6.41755e+09	3.11645e-10
6219169	H3K27me3	IPO323	2822_AM	5	1031.9	6.41755e+09	7.79114e-10
8923801	H3K4me2	IPO323	2822_AC	4	1031.9	9.20845e+09	4.34383e-10
14074442	intergenic (no TE)	IPO323	2822_AA	3	1031.9	1.45234e+10	2.06563e-10
8382408	H3K9me3	IPO323∆chr18	2822_AP	2	1076.74	9.02567e+09	2.2159e-10
38339455	Genome	IPO323∆chr18	2822_BX	6	1076.74	4.12816e+10	1.45343e-10
8167613	H3K9me3	IPO323∆chr18	2822_BN	2	1076.74	8.79439e+09	2.27418e-10
6807267	H3K27me3	IPO323∆chr18	2822_BY	3	1076.74	7.32966e+09	4.09296e-10
6012410	TE	IPO323∆chr18	2822_BS	6	1076.74	6.4738e+09	9.26813e-10
6012410	TE	IPO323∆chr18	2822_BB	4	1076.74	6.4738e+09	6.17875e-10
8203086	H3K9me3	IPO323∆chr18	2822_AY	7	1076.74	8.83259e+09	7.9252e-10
8176668	H3K9me3	IPO323	2822_Z	3	1031.9	8.43749e+09	3.55556e-10
8373353	H3K9me3	IPO323∆chr18	2822_BG	4	1076.74	9.01592e+09	4.4366e-10
6219169	H3K27me3	IPO323	2822_AB	4	1031.9	6.41755e+09	6.23291e-10
18934867	cds	IPO323∆chr18	2822_AU	4	1076.74	2.03879e+10	1.96195e-10
38562706	Genome	IPO323∆chr18	2822_BD	11	1076.74	4.1522e+10	2.6492e-10
14074442	intergenic (no TE)	IPO323	2822_N	4	1031.9	1.45234e+10	2.75418e-10
6219169	H3K27me3	IPO323	2822_O	3	1031.9	6.41755e+09	4.67468e-10
39686251	Genome	IPO323	2822_B	14	1031.9	4.09522e+10	3.41862e-10
39112553	Genome	IPO323∆chr18	2822_BK	13	1076.74	4.2114e+10	3.08686e-10
14074442	intergenic (no TE)	IPO323	2822_W	8	1031.9	1.45234e+10	5.50836e-10
5839397	TE	IPO323∆chr18	2822_BH	3	1076.74	6.28751e+09	4.77136e-10
13502641	intergenic (no TE)	IPO323∆chr18	2822_BE	3	1076.74	1.45388e+10	2.06344e-10
8947301	H3K4me2	IPO323	2822_E	0	1031.9	9.2327e+09	0
18771374	cds	IPO323	2822_C	9	1031.9	1.93701e+10	4.64633e-10
8947301	H3K4me2	IPO323∆chr18	2822_BG	1	1076.74	9.63392e+09	1.038e-10
19052696	cds	IPO323	2822_F	5	1031.9	1.96604e+10	2.54318e-10
8923801	H3K4me2	IPO323∆chr18	2822_BI	0	1076.74	9.60861e+09	0
8373353	H3K9me3	IPO323∆chr18	2822_BK	5	1076.74	9.01592e+09	5.54574e-10
8947301	H3K4me2	IPO323∆chr18	2822_AQ	1	1076.74	9.63392e+09	1.038e-10
8373353	H3K9me3	IPO323∆chr18	2822_AQ	2	1076.74	9.01592e+09	2.2183e-10
6807267	H3K27me3	IPO323	2822_Y	2	1031.9	7.02441e+09	2.84722e-10
13841345	intergenic (no TE)	IPO323∆chr18	2822_BP	1	1076.74	1.49035e+10	6.70982e-11
13735738	intergenic (no TE)	IPO323	2822_U	6	1031.9	1.41739e+10	4.23314e-10
39686251	Genome	IPO323	2822_F	20	1031.9	4.09522e+10	4.88375e-10
8947301	H3K4me2	IPO323	2822_AJ	0	1031.9	9.2327e+09	0

## Sheet: SourceDataFig3c
Source Data Fig 3c
Pooled data
Genomic compartment
H3K9me3	H3K27me3	TE	Strain	ID	Base Substitutions	size of genomic compartment * number of cell divisions	Base substitution mutation rate [bp-1*gen-1]	Upper 95% CI (Poisson) of Base substitution mutation rate [bp-1*gen-1]
-	-	-	IPO323 + IPO323∆chr18	genome-sub-H3K27me3-sub-H3K9me3-sub-TE	438	2239402283417	1.95588e-10	1.77279e-10	2.14789e-10
+	-	-	IPO323 + IPO323∆chr18	H3K9me3-sub-TE-sub-H3K27me3	34	118363124834	2.87252e-10	1.9888e-10	4.014e-10
-	+	-	IPO323 + IPO323∆chr18	H3K27me3-sub-H3K9me3-sub-TE	113	321366369761	3.51624e-10	2.89788e-10	4.22748e-10
-	-	+	IPO323 + IPO323∆chr18	TE-sub-H3K9me3-sub-H3K27me3	15	34689326383	4.3241e-10	2.42005e-10	7.13188e-10
-	+	+	IPO323 + IPO323∆chr18	H3K27me3-TE-sub-H3K9me3	1	4260138353	2.34734e-10	5.93877e-12	1.30784e-09
+	-	+	IPO323 + IPO323∆chr18	H3K9me3-TE-sub-H3K27me3	199	353609960236	5.62767e-10	4.87288e-10	6.46622e-10
+	+	-	IPO323 + IPO323∆chr18	7_H3K9me3-H3K27me3-sub-TE	44	70170635539	6.27043e-10	4.55604e-10	8.41777e-10
+	+	+	IPO323 + IPO323∆chr18	TE-H3K9me3me3-H3K27me3	180	152635461983	1.17928e-09	1.01326e-09	1.36469e-09
Individual data points
Size_of_Genomic_compartment [bp]	Compartment	Strain	sample	Base Substitutions	Number of cell divisions	Genomic compartment size*Number_of_cellDivisions	Mutationrate [bp-1 gen-1]
1354397	H3K9me3-sub-TE-sub-H3K27me3	IPO323	2822_C	1	1031.9	1.3976e+09	7.15512e-10
47619	H3K27me3-TE-sub-H3K9me3	IPO323	2822_J	0	1031.9	4.9138e+07	0
871764	H3K9me3-H3K27me3-sub-TE	IPO323∆chr18	2822_AQ	0	1076.74	9.38663e+08	0
520790	TE-sub-H3K9me3-sub-H3K27me3	IPO323	2822_B	0	1031.9	5.37402e+08	0
520640	TE-sub-H3K9me3-sub-H3K27me3	IPO323	2822_AK	0	1031.9	5.37247e+08	0
4001824	H3K27me3-sub-H3K9me3-sub-TE	IPO323	2822_Y	0	1031.9	4.12947e+09	0
4211659	H3K9me3-TE-sub-H3K27me3	IPO323	2822_G	6	1031.9	4.346e+09	1.38058e-09
4001824	H3K27me3-sub-H3K9me3-sub-TE	IPO323	2822_AD	4	1031.9	4.12947e+09	9.68646e-10
499132	TE-sub-H3K9me3-sub-H3K27me3	IPO323	2822_C	1	1031.9	5.15053e+08	1.94155e-09
284216	TE-sub-H3K9me3-sub-H3K27me3	IPO323∆chr18	2822_BB	0	1076.74	3.06027e+08	0
26350844	genome-subH3K27me3-subH3K9me3-subTE	IPO323∆chr18	2822_BB	6	1076.74	2.8373e+10	2.11469e-10
1882410	TE-H3K9me3-H3K27me3	IPO323	2822_AA	1	1031.9	1.94246e+09	5.14812e-10
3608341	H3K27me3-sub-H3K9me3-sub-TE	IPO323	2822_AH	3	1031.9	3.72344e+09	8.05706e-10
51269	H3K27me3-TE-sub-H3K9me3	IPO323	2822_K	0	1031.9	5.29044e+07	0
26373289	genome-subH3K27me3-subH3K9me3-subTE	IPO323∆chr18	2822_BZ	9	1076.74	2.83972e+10	3.16933e-10
499282	TE-sub-H3K9me3-sub-H3K27me3	IPO323	2822_T	0	1031.9	5.15208e+08	0
3608341	H3K27me3-sub-H3K9me3-sub-TE	IPO323	2822_AG	5	1031.9	3.72344e+09	1.34284e-09
1882410	TE-H3K9me3-H3K27me3	IPO323∆chr18	2822_AX	0	1076.74	2.02687e+09	0
4001824	H3K27me3-sub-H3K9me3-sub-TE	IPO323∆chr18	2822_BP	3	1076.74	4.30892e+09	6.9623e-10
4001824	H3K27me3-sub-H3K9me3-sub-TE	IPO323	2822_AL	3	1031.9	4.12947e+09	7.26485e-10
47619	H3K27me3-TE-sub-H3K9me3	IPO323	2822_C	0	1031.9	4.9138e+07	0
47619	H3K27me3-TE-sub-H3K9me3	IPO323∆chr18	2822_BB	0	1076.74	5.12733e+07	0
51269	H3K27me3-TE-sub-H3K9me3	IPO323∆chr18	2822_BU	0	1076.74	5.52034e+07	0
51269	H3K27me3-TE-sub-H3K9me3	IPO323∆chr18	2822_AZ	0	1076.74	5.52034e+07	0
520790	TE-sub-H3K9me3-sub-H3K27me3	IPO323	2822_AA	1	1031.9	5.37402e+08	1.8608e-09
4207767	H3K9me3-TE-sub-H3K27me3	IPO323∆chr18	2822_BK	2	1076.74	4.53067e+09	4.41436e-10
4001824	H3K27me3-sub-H3K9me3-sub-TE	IPO323∆chr18	2822_AR	1	1076.74	4.30892e+09	2.32077e-10
26723016	genome-subH3K27me3-subH3K9me3-subTE	IPO323	2822_AB	1	1031.9	2.75754e+10	3.62642e-11
1404646	H3K9me3-sub-TE-sub-H3K27me3	IPO323∆chr18	2822_BC	0	1076.74	1.51244e+09	0
4001824	H3K27me3-sub-H3K9me3-sub-TE	IPO323	2822_S	0	1031.9	4.12947e+09	0
26703125	genome-subH3K27me3-subH3K9me3-subTE	IPO323	2822_L	8	1031.9	2.75549e+10	2.90329e-10
3608341	H3K27me3-sub-H3K9me3-sub-TE	IPO323∆chr18	2822_AW	1	1076.74	3.88524e+09	2.57384e-10
871764	H3K9me3-H3K27me3-sub-TE	IPO323	2822_R	0	1031.9	8.99572e+08	0
3608341	H3K27me3-sub-H3K9me3-sub-TE	IPO323	2822_O	1	1031.9	3.72344e+09	2.68569e-10
50542	H3K27me3-TE-sub-H3K9me3	IPO323	2822_AC	0	1031.9	5.21542e+07	0
1882410	TE-H3K9me3-H3K27me3	IPO323∆chr18	2822_BQ	4	1076.74	2.02687e+09	1.97349e-09
4216745	H3K9me3-TE-sub-H3K27me3	IPO323	2822_M	0	1031.9	4.35125e+09	0
520270	TE-sub-H3K9me3-sub-H3K27me3	IPO323	2822_D	0	1031.9	5.36866e+08	0
520790	TE-sub-H3K9me3-sub-H3K27me3	IPO323∆chr18	2822_AP	0	1076.74	5.60755e+08	0
4056433	H3K9me3-TE-sub-H3K27me3	IPO323	2822_AN	1	1031.9	4.18583e+09	2.38901e-10
1404723	H3K9me3-sub-TE-sub-H3K27me3	IPO323	2822_X	0	1031.9	1.44953e+09	0
305874	TE-sub-H3K9me3-sub-H3K27me3	IPO323∆chr18	2822_AS	0	1076.74	3.29347e+08	0
3691554	H3K27me3-sub-H3K9me3-sub-TE	IPO323∆chr18	2822_BD	1	1076.74	3.97484e+09	2.51582e-10
1401681	H3K9me3-sub-TE-sub-H3K27me3	IPO323∆chr18	2822_AY	0	1076.74	1.50925e+09	0
4001824	H3K27me3-sub-H3K9me3-sub-TE	IPO323	2822_I	2	1031.9	4.12947e+09	4.84323e-10
1411412	H3K9me3-sub-TE-sub-H3K27me3	IPO323∆chr18	2822_BW	1	1076.74	1.51972e+09	6.58014e-10
4216745	H3K9me3-TE-sub-H3K27me3	IPO323∆chr18	2822_AP	2	1076.74	4.54034e+09	4.40496e-10
1882410	TE-H3K9me3-H3K27me3	IPO323∆chr18	2822_BF	4	1076.74	2.02687e+09	1.97349e-09
305874	TE-sub-H3K9me3-sub-H3K27me3	IPO323∆chr18	2822_AR	0	1076.74	3.29347e+08	0
520640	TE-sub-H3K9me3-sub-H3K27me3	IPO323	2822_AF	1	1031.9	5.37247e+08	1.86134e-09
758737	H3K9me3-H3K27me3-sub-TE	IPO323	2822_T	0	1031.9	7.82939e+08	0
3708302	H3K27me3-sub-H3K9me3-sub-TE	IPO323	2822_T	3	1031.9	3.82659e+09	7.83988e-10
1747241	TE-H3K9me3-H3K27me3	IPO323	2822_U	1	1031.9	1.80297e+09	5.54639e-10
871764	H3K9me3-H3K27me3-sub-TE	IPO323	2822_B	0	1031.9	8.99572e+08	0
51269	H3K27me3-TE-sub-H3K9me3	IPO323∆chr18	2822_BK	0	1076.74	5.52034e+07	0
305874	TE-sub-H3K9me3-sub-H3K27me3	IPO323∆chr18	2822_BA	0	1076.74	3.29347e+08	0
4216745	H3K9me3-TE-sub-H3K27me3	IPO323	2822_I	2	1031.9	4.35125e+09	4.59638e-10
26729960	genome-subH3K27me3-subH3K9me3-subTE	IPO323	2822_K	3	1031.9	2.75826e+10	1.08764e-10
1747241	TE-H3K9me3-H3K27me3	IPO323∆chr18	2822_BN	0	1076.74	1.88132e+09	0
1882410	TE-H3K9me3-H3K27me3	IPO323∆chr18	2822_BY	1	1076.74	2.02687e+09	4.93373e-10
1530414	TE-H3K9me3-H3K27me3	IPO323∆chr18	2822_BM	2	1076.74	1.64786e+09	1.2137e-09
26729960	genome-subH3K27me3-subH3K9me3-subTE	IPO323	2822_AI	4	1031.9	2.75826e+10	1.45019e-10
1411489	H3K9me3-sub-TE-sub-H3K27me3	IPO323	2822_R	1	1031.9	1.45651e+09	6.86571e-10
520790	TE-sub-H3K9me3-sub-H3K27me3	IPO323	2822_A	1	1031.9	5.37402e+08	1.8608e-09
1404723	H3K9me3-sub-TE-sub-H3K27me3	IPO323	2822_AH	0	1031.9	1.44953e+09	0
26380233	genome-subH3K27me3-subH3K9me3-subTE	IPO323∆chr18	2822_CA	8	1076.74	2.84046e+10	2.81644e-10
4001824	H3K27me3-sub-H3K9me3-sub-TE	IPO323∆chr18	2822_BY	2	1076.74	4.30892e+09	4.64153e-10
50542	H3K27me3-TE-sub-H3K9me3	IPO323	2822_AK	0	1031.9	5.21542e+07	0
305874	TE-sub-H3K9me3-sub-H3K27me3	IPO323∆chr18	2822_BF	0	1076.74	3.29347e+08	0
4207767	H3K9me3-TE-sub-H3K27me3	IPO323∆chr18	2822_AT	0	1076.74	4.53067e+09	0
1411489	H3K9me3-sub-TE-sub-H3K27me3	IPO323	2822_N	1	1031.9	1.45651e+09	6.86571e-10
4207767	H3K9me3-TE-sub-H3K27me3	IPO323∆chr18	2822_BJ	4	1076.74	4.53067e+09	8.82872e-10
4216745	H3K9me3-TE-sub-H3K27me3	IPO323	2822_P	2	1031.9	4.35125e+09	4.59638e-10
26729960	genome-subH3K27me3-subH3K9me3-subTE	IPO323	2822_A	10	1031.9	2.75826e+10	3.62547e-10
4036888	H3K9me3-TE-sub-H3K27me3	IPO323∆chr18	2822_BH	2	1076.74	4.34668e+09	4.60121e-10
1747241	TE-H3K9me3-H3K27me3	IPO323	2822_G	5	1031.9	1.80297e+09	2.77319e-09
305724	TE-sub-H3K9me3-sub-H3K27me3	IPO323∆chr18	2822_BO	0	1076.74	3.29185e+08	0
1882410	TE-H3K9me3-H3K27me3	IPO323∆chr18	2822_BK	3	1076.74	2.02687e+09	1.48012e-09
1411412	H3K9me3-sub-TE-sub-H3K27me3	IPO323∆chr18	2822_BV	0	1076.74	1.51972e+09	0
1882410	TE-H3K9me3-H3K27me3	IPO323∆chr18	2822_BR	2	1076.74	2.02687e+09	9.86745e-10
813045	H3K9me3-H3K27me3-sub-TE	IPO323	2822_U	3	1031.9	8.3898e+08	3.57577e-09
1747241	TE-H3K9me3-H3K27me3	IPO323	2822_AH	1	1031.9	1.80297e+09	5.54639e-10
305724	TE-sub-H3K9me3-sub-H3K27me3	IPO323∆chr18	2822_BZ	0	1076.74	3.29185e+08	0
1404723	H3K9me3-sub-TE-sub-H3K27me3	IPO323	2822_U	1	1031.9	1.44953e+09	6.89878e-10
520640	TE-sub-H3K9me3-sub-H3K27me3	IPO323	2822_AM	0	1031.9	5.37247e+08	0
520790	TE-sub-H3K9me3-sub-H3K27me3	IPO323	2822_AJ	0	1031.9	5.37402e+08	0
26380233	genome-subH3K27me3-subH3K9me3-subTE	IPO323∆chr18	2822_AX	6	1076.74	2.84046e+10	2.11233e-10
26723016	genome-subH3K27me3-subH3K9me3-subTE	IPO323	2822_Z	5	1031.9	2.75754e+10	1.81321e-10
4047455	H3K9me3-TE-sub-H3K27me3	IPO323∆chr18	2822_BX	0	1076.74	4.35806e+09	0
1747241	TE-H3K9me3-H3K27me3	IPO323∆chr18	2822_BO	3	1076.74	1.88132e+09	1.59462e-09
48346	H3K27me3-TE-sub-H3K9me3	IPO323∆chr18	2822_BX	0	1076.74	5.20561e+07	0
520640	TE-sub-H3K9me3-sub-H3K27me3	IPO323	2822_Z	0	1031.9	5.37247e+08	0
3395061	H3K27me3-sub-H3K9me3-sub-TE	IPO323	2822_L	0	1031.9	3.50336e+09	0
1747241	TE-H3K9me3-H3K27me3	IPO323∆chr18	2822_BZ	2	1076.74	1.88132e+09	1.06308e-09
305874	TE-sub-H3K9me3-sub-H3K27me3	IPO323∆chr18	2822_AQ	0	1076.74	3.29347e+08	0
1411412	H3K9me3-sub-TE-sub-H3K27me3	IPO323∆chr18	2822_BT	1	1076.74	1.51972e+09	6.58014e-10
1882410	TE-H3K9me3-H3K27me3	IPO323	2822_E	0	1031.9	1.94246e+09	0
26380233	genome-subH3K27me3-subH3K9me3-subTE	IPO323∆chr18	2822_BG	3	1076.74	2.84046e+10	1.05617e-10
3314819	H3K27me3-sub-H3K9me3-sub-TE	IPO323∆chr18	2822_BB	1	1076.74	3.5692e+09	2.80175e-10
4207767	H3K9me3-TE-sub-H3K27me3	IPO323∆chr18	2822_BQ	0	1076.74	4.53067e+09	0
1882410	TE-H3K9me3-H3K27me3	IPO323∆chr18	2822_CA	5	1076.74	2.02687e+09	2.46686e-09
4001824	H3K27me3-sub-H3K9me3-sub-TE	IPO323	2822_V	2	1031.9	4.12947e+09	4.84323e-10
51269	H3K27me3-TE-sub-H3K9me3	IPO323	2822_I	0	1031.9	5.29044e+07	0
305294	TE-sub-H3K9me3-sub-H3K27me3	IPO323∆chr18	2822_AY	0	1076.74	3.28722e+08	0
1354320	H3K9me3-sub-TE-sub-H3K27me3	IPO323∆chr18	2822_BS	1	1076.74	1.45825e+09	6.85753e-10
1882410	TE-H3K9me3-H3K27me3	IPO323∆chr18	2822_BJ	13	1076.74	2.02687e+09	6.41384e-09
520640	TE-sub-H3K9me3-sub-H3K27me3	IPO323	2822_U	0	1031.9	5.37247e+08	0
871764	H3K9me3-H3K27me3-sub-TE	IPO323∆chr18	2822_CA	1	1076.74	9.38663e+08	1.06535e-09
4001824	H3K27me3-sub-H3K9me3-sub-TE	IPO323	2822_E	1	1031.9	4.12947e+09	2.42162e-10
1411489	H3K9me3-sub-TE-sub-H3K27me3	IPO323	2822_Y	0	1031.9	1.45651e+09	0
3608341	H3K27me3-sub-H3K9me3-sub-TE	IPO323	2822_Z	4	1031.9	3.72344e+09	1.07428e-09
1882410	TE-H3K9me3-H3K27me3	IPO323∆chr18	2822_AR	1	1076.74	2.02687e+09	4.93373e-10
4202681	H3K9me3-TE-sub-H3K27me3	IPO323∆chr18	2822_BE	6	1076.74	4.52519e+09	1.32591e-09
51269	H3K27me3-TE-sub-H3K9me3	IPO323∆chr18	2822_BT	0	1076.74	5.52034e+07	0
520790	TE-sub-H3K9me3-sub-H3K27me3	IPO323	2822_AI	0	1031.9	5.37402e+08	0
1411412	H3K9me3-sub-TE-sub-H3K27me3	IPO323∆chr18	2822_BD	0	1076.74	1.51972e+09	0
3314819	H3K27me3-sub-H3K9me3-sub-TE	IPO323	2822_J	1	1031.9	3.42056e+09	2.9235e-10
4207767	H3K9me3-TE-sub-H3K27me3	IPO323∆chr18	2822_BR	7	1076.74	4.53067e+09	1.54503e-09
813045	H3K9me3-H3K27me3-sub-TE	IPO323	2822_AH	0	1031.9	8.3898e+08	0
4207767	H3K9me3-TE-sub-H3K27me3	IPO323∆chr18	2822_BF	3	1076.74	4.53067e+09	6.62154e-10
700018	H3K9me3-H3K27me3-sub-TE	IPO323∆chr18	2822_BS	0	1076.74	7.53737e+08	0
1411489	H3K9me3-sub-TE-sub-H3K27me3	IPO323	2822_AD	0	1031.9	1.45651e+09	0
1882410	TE-H3K9me3-H3K27me3	IPO323	2822_AD	1	1031.9	1.94246e+09	5.14812e-10
26373289	genome-subH3K27me3-subH3K9me3-subTE	IPO323∆chr18	2822_AV	7	1076.74	2.83972e+10	2.46503e-10
520790	TE-sub-H3K9me3-sub-H3K27me3	IPO323	2822_AL	0	1031.9	5.37402e+08	0
4211659	H3K9me3-TE-sub-H3K27me3	IPO323	2822_AE	4	1031.9	4.346e+09	9.20386e-10
520640	TE-sub-H3K9me3-sub-H3K27me3	IPO323	2822_AB	1	1031.9	5.37247e+08	1.86134e-09
51269	H3K27me3-TE-sub-H3K9me3	IPO323	2822_B	0	1031.9	5.29044e+07	0
4001824	H3K27me3-sub-H3K9me3-sub-TE	IPO323∆chr18	2822_BV	1	1076.74	4.30892e+09	2.32077e-10
4001824	H3K27me3-sub-H3K9me3-sub-TE	IPO323	2822_K	0	1031.9	4.12947e+09	0
1882410	TE-H3K9me3-H3K27me3	IPO323	2822_F	6	1031.9	1.94246e+09	3.08887e-09
3779809	H3K27me3-sub-H3K9me3-sub-TE	IPO323∆chr18	2822_AY	3	1076.74	4.06987e+09	7.37124e-10
26729960	genome-subH3K27me3-subH3K9me3-subTE	IPO323	2822_P	6	1031.9	2.75826e+10	2.17528e-10
871764	H3K9me3-H3K27me3-sub-TE	IPO323	2822_V	0	1031.9	8.99572e+08	0
758737	H3K9me3-H3K27me3-sub-TE	IPO323	2822_AN	0	1031.9	7.82939e+08	0
1361163	H3K9me3-sub-TE-sub-H3K27me3	IPO323	2822_AN	0	1031.9	1.40458e+09	0
1404646	H3K9me3-sub-TE-sub-H3K27me3	IPO323∆chr18	2822_BM	0	1076.74	1.51244e+09	0
1404646	H3K9me3-sub-TE-sub-H3K27me3	IPO323∆chr18	2822_BI	1	1076.74	1.51244e+09	6.61184e-10
520790	TE-sub-H3K9me3-sub-H3K27me3	IPO323	2822_S	0	1031.9	5.37402e+08	0
305724	TE-sub-H3K9me3-sub-H3K27me3	IPO323∆chr18	2822_BN	0	1076.74	3.29185e+08	0
1411489	H3K9me3-sub-TE-sub-H3K27me3	IPO323	2822_V	0	1031.9	1.45651e+09	0
1411412	H3K9me3-sub-TE-sub-H3K27me3	IPO323∆chr18	2822_BR	0	1076.74	1.51972e+09	0
4207767	H3K9me3-TE-sub-H3K27me3	IPO323∆chr18	2822_BL	3	1076.74	4.53067e+09	6.62154e-10
520640	TE-sub-H3K9me3-sub-H3K27me3	IPO323	2822_AC	0	1031.9	5.37247e+08	0
1411412	H3K9me3-sub-TE-sub-H3K27me3	IPO323∆chr18	2822_AT	1	1076.74	1.51972e+09	6.58014e-10
4001824	H3K27me3-sub-H3K9me3-sub-TE	IPO323∆chr18	2822_CA	2	1076.74	4.30892e+09	4.64153e-10
1882410	TE-H3K9me3-H3K27me3	IPO323∆chr18	2822_BG	1	1076.74	2.02687e+09	4.93373e-10
26700571	genome-subH3K27me3-subH3K9me3-subTE	IPO323	2822_C	9	1031.9	2.75523e+10	3.26652e-10
4202681	H3K9me3-TE-sub-H3K27me3	IPO323∆chr18	2822_BI	3	1076.74	4.52519e+09	6.62955e-10
4001824	H3K27me3-sub-H3K9me3-sub-TE	IPO323∆chr18	2822_BA	1	1076.74	4.30892e+09	2.32077e-10
26729960	genome-subH3K27me3-subH3K9me3-subTE	IPO323	2822_R	5	1031.9	2.75826e+10	1.81274e-10
700018	H3K9me3-H3K27me3-sub-TE	IPO323	2822_J	0	1031.9	7.22347e+08	0
26373289	genome-subH3K27me3-subH3K9me3-subTE	IPO323∆chr18	2822_BE	4	1076.74	2.83972e+10	1.40859e-10
1882410	TE-H3K9me3-H3K27me3	IPO323	2822_V	1	1031.9	1.94246e+09	5.14812e-10
1747241	TE-H3K9me3-H3K27me3	IPO323	2822_AF	2	1031.9	1.80297e+09	1.10928e-09
4211272	H3K9me3-TE-sub-H3K27me3	IPO323	2822_D	0	1031.9	4.3456e+09	0
1638206	TE-H3K9me3-H3K27me3	IPO323	2822_J	3	1031.9	1.69046e+09	1.77466e-09
51269	H3K27me3-TE-sub-H3K9me3	IPO323	2822_W	0	1031.9	5.29044e+07	0
4001824	H3K27me3-sub-H3K9me3-sub-TE	IPO323∆chr18	2822_AZ	0	1076.74	4.30892e+09	0
1404723	H3K9me3-sub-TE-sub-H3K27me3	IPO323	2822_AE	1	1031.9	1.44953e+09	6.89878e-10
520790	TE-sub-H3K9me3-sub-H3K27me3	IPO323	2822_AD	0	1031.9	5.37402e+08	0
26380233	genome-subH3K27me3-subH3K9me3-subTE	IPO323∆chr18	2822_BW	7	1076.74	2.84046e+10	2.46439e-10
813045	H3K9me3-H3K27me3-sub-TE	IPO323∆chr18	2822_BE	0	1076.74	8.75438e+08	0
50542	H3K27me3-TE-sub-H3K9me3	IPO323∆chr18	2822_BO	0	1076.74	5.44206e+07	0
3608341	H3K27me3-sub-H3K9me3-sub-TE	IPO323	2822_G	1	1031.9	3.72344e+09	2.68569e-10
1411489	H3K9me3-sub-TE-sub-H3K27me3	IPO323	2822_AI	0	1031.9	1.45651e+09	0
4207767	H3K9me3-TE-sub-H3K27me3	IPO323∆chr18	2822_BW	9	1076.74	4.53067e+09	1.98646e-09
710806	H3K9me3-H3K27me3-sub-TE	IPO323	2822_D	1	1031.9	7.33479e+08	1.36336e-09
871764	H3K9me3-H3K27me3-sub-TE	IPO323∆chr18	2822_AT	1	1076.74	9.38663e+08	1.06535e-09
51269	H3K27me3-TE-sub-H3K9me3	IPO323∆chr18	2822_AQ	0	1076.74	5.52034e+07	0
1404723	H3K9me3-sub-TE-sub-H3K27me3	IPO323	2822_D	1	1031.9	1.44953e+09	6.89878e-10
4207767	H3K9me3-TE-sub-H3K27me3	IPO323∆chr18	2822_BV	1	1076.74	4.53067e+09	2.20718e-10
51269	H3K27me3-TE-sub-H3K9me3	IPO323	2822_AJ	0	1031.9	5.29044e+07	0
520790	TE-sub-H3K9me3-sub-H3K27me3	IPO323	2822_E	0	1031.9	5.37402e+08	0
871764	H3K9me3-H3K27me3-sub-TE	IPO323∆chr18	2822_BA	1	1076.74	9.38663e+08	1.06535e-09
4001824	H3K27me3-sub-H3K9me3-sub-TE	IPO323∆chr18	2822_BR	1	1076.74	4.30892e+09	2.32077e-10
871764	H3K9me3-H3K27me3-sub-TE	IPO323∆chr18	2822_AU	0	1076.74	9.38663e+08	0
520790	TE-sub-H3K9me3-sub-H3K27me3	IPO323	2822_H	1	1031.9	5.37402e+08	1.8608e-09
4056046	H3K9me3-TE-sub-H3K27me3	IPO323	2822_L	2	1031.9	4.18543e+09	4.77849e-10
1361163	H3K9me3-sub-TE-sub-H3K27me3	IPO323	2822_T	0	1031.9	1.40458e+09	0
1404723	H3K9me3-sub-TE-sub-H3K27me3	IPO323	2822_AK	0	1031.9	1.44953e+09	0
51269	H3K27me3-TE-sub-H3K9me3	IPO323∆chr18	2822_BG	0	1076.74	5.52034e+07	0
47619	H3K27me3-TE-sub-H3K9me3	IPO323∆chr18	2822_BS	0	1076.74	5.12733e+07	0
1404723	H3K9me3-sub-TE-sub-H3K27me3	IPO323	2822_AM	2	1031.9	1.44953e+09	1.37976e-09
26380233	genome-subH3K27me3-subH3K9me3-subTE	IPO323∆chr18	2872_A	6	1076.74	2.84046e+10	2.11233e-10
1747241	TE-H3K9me3-H3K27me3	IPO323	2822_AE	2	1031.9	1.80297e+09	1.10928e-09
779182	H3K9me3-H3K27me3-sub-TE	IPO323∆chr18	2822_BD	2	1076.74	8.38976e+08	2.38386e-09
813045	H3K9me3-H3K27me3-sub-TE	IPO323	2822_AF	0	1031.9	8.3898e+08	0
1411412	H3K9me3-sub-TE-sub-H3K27me3	IPO323∆chr18	2822_AS	0	1076.74	1.51972e+09	0
4001824	H3K27me3-sub-H3K9me3-sub-TE	IPO323∆chr18	2822_AU	0	1076.74	4.30892e+09	0
3608341	H3K27me3-sub-H3K9me3-sub-TE	IPO323∆chr18	2822_BI	0	1076.74	3.88524e+09	0
3295100	H3K27me3-sub-H3K9me3-sub-TE	IPO323∆chr18	2822_BM	0	1076.74	3.54797e+09	0
50542	H3K27me3-TE-sub-H3K9me3	IPO323	2822_U	0	1031.9	5.21542e+07	0
520790	TE-sub-H3K9me3-sub-H3K27me3	IPO323	2822_R	0	1031.9	5.37402e+08	0
1747241	TE-H3K9me3-H3K27me3	IPO323	2822_Z	1	1031.9	1.80297e+09	5.54639e-10
3608341	H3K27me3-sub-H3K9me3-sub-TE	IPO323	2822_AB	2	1031.9	3.72344e+09	5.37138e-10
26368343	genome-subH3K27me3-subH3K9me3-subTE	IPO323∆chr18	2822_BD	4	1076.74	2.83918e+10	1.40886e-10
4202681	H3K9me3-TE-sub-H3K27me3	IPO323∆chr18	2822_AW	2	1076.74	4.52519e+09	4.4197e-10
4211659	H3K9me3-TE-sub-H3K27me3	IPO323	2822_AF	5	1031.9	4.346e+09	1.15048e-09
284216	TE-sub-H3K9me3-sub-H3K27me3	IPO323∆chr18	2822_BS	0	1076.74	3.06027e+08	0
4216745	H3K9me3-TE-sub-H3K27me3	IPO323	2822_R	1	1031.9	4.35125e+09	2.29819e-10
51269	H3K27me3-TE-sub-H3K9me3	IPO323∆chr18	2822_BW	0	1076.74	5.52034e+07	0
1404723	H3K9me3-sub-TE-sub-H3K27me3	IPO323	2822_O	0	1031.9	1.44953e+09	0
520790	TE-sub-H3K9me3-sub-H3K27me3	IPO323	2822_Q	0	1031.9	5.37402e+08	0
1882410	TE-H3K9me3-H3K27me3	IPO323∆chr18	2822_AO	3	1076.74	2.02687e+09	1.48012e-09
50542	H3K27me3-TE-sub-H3K9me3	IPO323∆chr18	2822_BE	0	1076.74	5.44206e+07	0
1882410	TE-H3K9me3-H3K27me3	IPO323∆chr18	2822_BV	3	1076.74	2.02687e+09	1.48012e-09
4216745	H3K9me3-TE-sub-H3K27me3	IPO323	2822_A	4	1031.9	4.35125e+09	9.19276e-10
871764	H3K9me3-H3K27me3-sub-TE	IPO323	2822_Y	1	1031.9	8.99572e+08	1.11164e-09
1411412	H3K9me3-sub-TE-sub-H3K27me3	IPO323∆chr18	2822_BG	0	1076.74	1.51972e+09	0
871764	H3K9me3-H3K27me3-sub-TE	IPO323	2822_I	0	1031.9	8.99572e+08	0
50542	H3K27me3-TE-sub-H3K9me3	IPO323	2822_O	0	1031.9	5.21542e+07	0
26729960	genome-subH3K27me3-subH3K9me3-subTE	IPO323∆chr18	2822_AP	3	1076.74	2.87812e+10	1.04235e-10
871764	H3K9me3-H3K27me3-sub-TE	IPO323	2822_M	2	1031.9	8.99572e+08	2.22328e-09
305874	TE-sub-H3K9me3-sub-H3K27me3	IPO323∆chr18	2822_BP	0	1076.74	3.29347e+08	0
1882410	TE-H3K9me3-H3K27me3	IPO323	2822_P	3	1031.9	1.94246e+09	1.54444e-09
1411412	H3K9me3-sub-TE-sub-H3K27me3	IPO323∆chr18	2822_BJ	0	1076.74	1.51972e+09	0
499282	TE-sub-H3K9me3-sub-H3K27me3	IPO323	2822_AN	0	1031.9	5.15208e+08	0
1404723	H3K9me3-sub-TE-sub-H3K27me3	IPO323	2822_AC	1	1031.9	1.44953e+09	6.89878e-10
1411489	H3K9me3-sub-TE-sub-H3K27me3	IPO323	2822_K	1	1031.9	1.45651e+09	6.86571e-10
3608341	H3K27me3-sub-H3K9me3-sub-TE	IPO323∆chr18	2822_BN	1	1076.74	3.88524e+09	2.57384e-10
1404646	H3K9me3-sub-TE-sub-H3K27me3	IPO323∆chr18	2822_AV	0	1076.74	1.51244e+09	0
50542	H3K27me3-TE-sub-H3K9me3	IPO323∆chr18	2822_BN	0	1076.74	5.44206e+07	0
26723016	genome-subH3K27me3-subH3K9me3-subTE	IPO323	2822_O	5	1031.9	2.75754e+10	1.81321e-10
4001824	H3K27me3-sub-H3K9me3-sub-TE	IPO323∆chr18	2822_BT	1	1076.74	4.30892e+09	2.32077e-10
4211659	H3K9me3-TE-sub-H3K27me3	IPO323	2822_AK	2	1031.9	4.346e+09	4.60193e-10
26723016	genome-subH3K27me3-subH3K9me3-subTE	IPO323	2822_AG	4	1031.9	2.75754e+10	1.45057e-10
1404723	H3K9me3-sub-TE-sub-H3K27me3	IPO323	2822_AG	0	1031.9	1.44953e+09	0
4001824	H3K27me3-sub-H3K9me3-sub-TE	IPO323∆chr18	2822_BJ	2	1076.74	4.30892e+09	4.64153e-10
4042369	H3K9me3-TE-sub-H3K27me3	IPO323∆chr18	2822_BS	2	1076.74	4.35258e+09	4.59498e-10
4202681	H3K9me3-TE-sub-H3K27me3	IPO323∆chr18	2822_BO	2	1076.74	4.52519e+09	4.4197e-10
4001824	H3K27me3-sub-H3K9me3-sub-TE	IPO323∆chr18	2822_AS	1	1076.74	4.30892e+09	2.32077e-10
305724	TE-sub-H3K9me3-sub-H3K27me3	IPO323∆chr18	2822_BI	0	1076.74	3.29185e+08	0
26380233	genome-subH3K27me3-subH3K9me3-subTE	IPO323∆chr18	2822_BL	9	1076.74	2.84046e+10	3.1685e-10
813045	H3K9me3-H3K27me3-sub-TE	IPO323	2822_G	1	1031.9	8.3898e+08	1.19192e-09
3608341	H3K27me3-sub-H3K9me3-sub-TE	IPO323∆chr18	2822_BE	0	1076.74	3.88524e+09	0
26729960	genome-subH3K27me3-subH3K9me3-subTE	IPO323	2822_W	8	1031.9	2.75826e+10	2.90038e-10
520790	TE-sub-H3K9me3-sub-H3K27me3	IPO323	2822_V	0	1031.9	5.37402e+08	0
51269	H3K27me3-TE-sub-H3K9me3	IPO323∆chr18	2822_CA	0	1076.74	5.52034e+07	0
48346	H3K27me3-TE-sub-H3K9me3	IPO323	2822_T	0	1031.9	4.98881e+07	0
871764	H3K9me3-H3K27me3-sub-TE	IPO323∆chr18	2822_BG	0	1076.74	9.38663e+08	0
51269	H3K27me3-TE-sub-H3K9me3	IPO323∆chr18	2822_BV	0	1076.74	5.52034e+07	0
4001824	H3K27me3-sub-H3K9me3-sub-TE	IPO323	2822_M	2	1031.9	4.12947e+09	4.84323e-10
4216745	H3K9me3-TE-sub-H3K27me3	IPO323	2822_S	2	1031.9	4.35125e+09	4.59638e-10
1361086	H3K9me3-sub-TE-sub-H3K27me3	IPO323∆chr18	2822_BX	0	1076.74	1.46554e+09	0
4216745	H3K9me3-TE-sub-H3K27me3	IPO323	2822_AJ	1	1031.9	4.35125e+09	2.29819e-10
520790	TE-sub-H3K9me3-sub-H3K27me3	IPO323	2822_K	0	1031.9	5.37402e+08	0
26729960	genome-subH3K27me3-subH3K9me3-subTE	IPO323	2822_AA	6	1031.9	2.75826e+10	2.17528e-10
48495	H3K27me3-TE-sub-H3K9me3	IPO323	2822_D	0	1031.9	5.00419e+07	0
700018	H3K9me3-H3K27me3-sub-TE	IPO323	2822_C	0	1031.9	7.22347e+08	0
50542	H3K27me3-TE-sub-H3K9me3	IPO323∆chr18	2822_AV	0	1076.74	5.44206e+07	0
1638206	TE-H3K9me3-H3K27me3	IPO323∆chr18	2822_BB	2	1076.74	1.76392e+09	1.13384e-09
50542	H3K27me3-TE-sub-H3K9me3	IPO323∆chr18	2822_BI	0	1076.74	5.44206e+07	0
4001824	H3K27me3-sub-H3K9me3-sub-TE	IPO323	2822_AJ	0	1031.9	4.12947e+09	0
1411412	H3K9me3-sub-TE-sub-H3K27me3	IPO323∆chr18	2822_BP	0	1076.74	1.51972e+09	0
1411412	H3K9me3-sub-TE-sub-H3K27me3	IPO323∆chr18	2822_BL	0	1076.74	1.51972e+09	0
3608341	H3K27me3-sub-H3K9me3-sub-TE	IPO323∆chr18	2822_BZ	0	1076.74	3.88524e+09	0
305874	TE-sub-H3K9me3-sub-H3K27me3	IPO323∆chr18	2822_AU	0	1076.74	3.29347e+08	0
4216745	H3K9me3-TE-sub-H3K27me3	IPO323	2822_K	1	1031.9	4.35125e+09	2.29819e-10
4207767	H3K9me3-TE-sub-H3K27me3	IPO323∆chr18	2822_BT	2	1076.74	4.53067e+09	4.41436e-10
656498	H3K9me3-H3K27me3-sub-TE	IPO323	2822_L	0	1031.9	6.77439e+08	0
26373289	genome-subH3K27me3-subH3K9me3-subTE	IPO323∆chr18	2822_BO	5	1076.74	2.83972e+10	1.76074e-10
26729960	genome-subH3K27me3-subH3K9me3-subTE	IPO323	2822_I	3	1031.9	2.75826e+10	1.08764e-10
1882410	TE-H3K9me3-H3K27me3	IPO323∆chr18	2822_BP	0	1076.74	2.02687e+09	0
813045	H3K9me3-H3K27me3-sub-TE	IPO323∆chr18	2822_BC	0	1076.74	8.75438e+08	0
520790	TE-sub-H3K9me3-sub-H3K27me3	IPO323	2822_N	2	1031.9	5.37402e+08	3.72161e-09
1411489	H3K9me3-sub-TE-sub-H3K27me3	IPO323	2822_W	1	1031.9	1.45651e+09	6.86571e-10
26723016	genome-subH3K27me3-subH3K9me3-subTE	IPO323	2822_AM	4	1031.9	2.75754e+10	1.45057e-10
871764	H3K9me3-H3K27me3-sub-TE	IPO323	2822_W	1	1031.9	8.99572e+08	1.11164e-09
305874	TE-sub-H3K9me3-sub-H3K27me3	IPO323∆chr18	2822_AZ	0	1076.74	3.29347e+08	0
4202681	H3K9me3-TE-sub-H3K27me3	IPO323∆chr18	2822_AV	2	1076.74	4.52519e+09	4.4197e-10
1411489	H3K9me3-sub-TE-sub-H3K27me3	IPO323∆chr18	2822_AP	0	1076.74	1.51981e+09	0
50542	H3K27me3-TE-sub-H3K9me3	IPO323∆chr18	2822_AW	0	1076.74	5.44206e+07	0
26380233	genome-subH3K27me3-subH3K9me3-subTE	IPO323∆chr18	2822_BP	6	1076.74	2.84046e+10	2.11233e-10
1747241	TE-H3K9me3-H3K27me3	IPO323∆chr18	2822_BI	6	1076.74	1.88132e+09	3.18924e-09
871764	H3K9me3-H3K27me3-sub-TE	IPO323	2822_K	1	1031.9	8.99572e+08	1.11164e-09
26718626	genome-subH3K27me3-subH3K9me3-subTE	IPO323	2822_D	13	1031.9	2.75709e+10	4.71512e-10
4001824	H3K27me3-sub-H3K9me3-sub-TE	IPO323∆chr18	2822_BU	3	1076.74	4.30892e+09	6.9623e-10
1882410	TE-H3K9me3-H3K27me3	IPO323∆chr18	2822_AP	0	1076.74	2.02687e+09	0
4211659	H3K9me3-TE-sub-H3K27me3	IPO323	2822_U	2	1031.9	4.346e+09	4.60193e-10
4216745	H3K9me3-TE-sub-H3K27me3	IPO323	2822_AI	1	1031.9	4.35125e+09	2.29819e-10
1747241	TE-H3K9me3-H3K27me3	IPO323	2822_AM	3	1031.9	1.80297e+09	1.66392e-09
871764	H3K9me3-H3K27me3-sub-TE	IPO323	2822_Q	2	1031.9	8.99572e+08	2.22328e-09
50542	H3K27me3-TE-sub-H3K9me3	IPO323∆chr18	2822_BC	0	1076.74	5.44206e+07	0
520790	TE-sub-H3K9me3-sub-H3K27me3	IPO323	2822_I	0	1031.9	5.37402e+08	0
4211659	H3K9me3-TE-sub-H3K27me3	IPO323	2822_X	3	1031.9	4.346e+09	6.90289e-10
26380233	genome-subH3K27me3-subH3K9me3-subTE	IPO323∆chr18	2822_BV	5	1076.74	2.84046e+10	1.76028e-10
758737	H3K9me3-H3K27me3-sub-TE	IPO323∆chr18	2822_BX	0	1076.74	8.16962e+08	0
1411489	H3K9me3-sub-TE-sub-H3K27me3	IPO323	2822_H	0	1031.9	1.45651e+09	0
1411489	H3K9me3-sub-TE-sub-H3K27me3	IPO323	2822_Q	0	1031.9	1.45651e+09	0
26729960	genome-subH3K27me3-subH3K9me3-subTE	IPO323	2822_H	8	1031.9	2.75826e+10	2.90038e-10
26729960	genome-subH3K27me3-subH3K9me3-subTE	IPO323	2822_E	7	1031.9	2.75826e+10	2.53783e-10
1411412	H3K9me3-sub-TE-sub-H3K27me3	IPO323∆chr18	2822_BA	0	1076.74	1.51972e+09	0
1882410	TE-H3K9me3-H3K27me3	IPO323	2822_H	5	1031.9	1.94246e+09	2.57406e-09
1882410	TE-H3K9me3-H3K27me3	IPO323∆chr18	2822_BW	2	1076.74	2.02687e+09	9.86745e-10
51269	H3K27me3-TE-sub-H3K9me3	IPO323∆chr18	2822_AP	0	1076.74	5.52034e+07	0
51269	H3K27me3-TE-sub-H3K9me3	IPO323∆chr18	2822_AX	0	1076.74	5.52034e+07	0
26723016	genome-subH3K27me3-subH3K9me3-subTE	IPO323	2822_AF	2	1031.9	2.75754e+10	7.25283e-11
26380233	genome-subH3K27me3-subH3K9me3-subTE	IPO323∆chr18	2822_AS	4	1076.74	2.84046e+10	1.40822e-10
813045	H3K9me3-H3K27me3-sub-TE	IPO323∆chr18	2822_AW	1	1076.74	8.75438e+08	1.14229e-09
51269	H3K27me3-TE-sub-H3K9me3	IPO323	2822_AI	0	1031.9	5.29044e+07	0
305874	TE-sub-H3K9me3-sub-H3K27me3	IPO323∆chr18	2822_BQ	0	1076.74	3.29347e+08	0
51269	H3K27me3-TE-sub-H3K9me3	IPO323	2822_A	0	1031.9	5.29044e+07	0
1882410	TE-H3K9me3-H3K27me3	IPO323∆chr18	2822_AU	5	1076.74	2.02687e+09	2.46686e-09
4216745	H3K9me3-TE-sub-H3K27me3	IPO323	2822_Q	0	1031.9	4.35125e+09	0
3295100	H3K27me3-sub-H3K9me3-sub-TE	IPO323	2822_D	1	1031.9	3.40021e+09	2.941e-10
4216745	H3K9me3-TE-sub-H3K27me3	IPO323	2822_N	1	1031.9	4.35125e+09	2.29819e-10
26723016	genome-subH3K27me3-subH3K9me3-subTE	IPO323	2822_AH	3	1031.9	2.75754e+10	1.08793e-10
813045	H3K9me3-H3K27me3-sub-TE	IPO323	2822_AM	1	1031.9	8.3898e+08	1.19192e-09
4207767	H3K9me3-TE-sub-H3K27me3	IPO323∆chr18	2822_AO	3	1076.74	4.53067e+09	6.62154e-10
1882410	TE-H3K9me3-H3K27me3	IPO323∆chr18	2872_A	5	1076.74	2.02687e+09	2.46686e-09
1882410	TE-H3K9me3-H3K27me3	IPO323∆chr18	2822_AZ	2	1076.74	2.02687e+09	9.86745e-10
4205744	H3K9me3-TE-sub-H3K27me3	IPO323∆chr18	2822_AY	6	1076.74	4.52849e+09	1.32494e-09
1882410	TE-H3K9me3-H3K27me3	IPO323	2822_N	2	1031.9	1.94246e+09	1.02962e-09
3314819	H3K27me3-sub-H3K9me3-sub-TE	IPO323∆chr18	2822_BS	2	1076.74	3.5692e+09	5.6035e-10
26357788	genome-subH3K27me3-subH3K9me3-subTE	IPO323∆chr18	2822_BX	4	1076.74	2.83805e+10	1.40942e-10
1404646	H3K9me3-sub-TE-sub-H3K27me3	IPO323∆chr18	2822_BZ	0	1076.74	1.51244e+09	0
51269	H3K27me3-TE-sub-H3K9me3	IPO323∆chr18	2822_AO	0	1076.74	5.52034e+07	0
3608341	H3K27me3-sub-H3K9me3-sub-TE	IPO323∆chr18	2822_BC	0	1076.74	3.88524e+09	0
51269	H3K27me3-TE-sub-H3K9me3	IPO323∆chr18	2822_AS	0	1076.74	5.52034e+07	0
26368899	genome-subH3K27me3-subH3K9me3-subTE	IPO323∆chr18	2822_BM	1	1076.74	2.83924e+10	3.52206e-11
1882410	TE-H3K9me3-H3K27me3	IPO323	2822_AL	2	1031.9	1.94246e+09	1.02962e-09
871764	H3K9me3-H3K27me3-sub-TE	IPO323∆chr18	2822_AP	0	1076.74	9.38663e+08	0
871764	H3K9me3-H3K27me3-sub-TE	IPO323∆chr18	2822_AO	0	1076.74	9.38663e+08	0
51269	H3K27me3-TE-sub-H3K9me3	IPO323	2822_F	0	1031.9	5.29044e+07	0
1404723	H3K9me3-sub-TE-sub-H3K27me3	IPO323	2822_Z	0	1031.9	1.44953e+09	0
4207767	H3K9me3-TE-sub-H3K27me3	IPO323∆chr18	2822_BD	1	1076.74	4.53067e+09	2.20718e-10
4211659	H3K9me3-TE-sub-H3K27me3	IPO323	2822_O	0	1031.9	4.346e+09	0
50542	H3K27me3-TE-sub-H3K9me3	IPO323	2822_AF	0	1031.9	5.21542e+07	0
305354	TE-sub-H3K9me3-sub-H3K27me3	IPO323∆chr18	2822_BM	0	1076.74	3.28787e+08	0
51269	H3K27me3-TE-sub-H3K9me3	IPO323	2822_E	0	1031.9	5.29044e+07	0
51269	H3K27me3-TE-sub-H3K9me3	IPO323	2822_M	0	1031.9	5.29044e+07	0
48346	H3K27me3-TE-sub-H3K9me3	IPO323	2822_AN	1	1031.9	4.98881e+07	2.00448e-08
48363	H3K27me3-TE-sub-H3K9me3	IPO323∆chr18	2822_AY	0	1076.74	5.20744e+07	0
3608341	H3K27me3-sub-H3K9me3-sub-TE	IPO323	2822_AE	5	1031.9	3.72344e+09	1.34284e-09
4216745	H3K9me3-TE-sub-H3K27me3	IPO323	2822_F	1	1031.9	4.35125e+09	2.29819e-10
305874	TE-sub-H3K9me3-sub-H3K27me3	IPO323∆chr18	2822_BL	0	1076.74	3.29347e+08	0
700018	H3K9me3-H3K27me3-sub-TE	IPO323∆chr18	2822_BB	0	1076.74	7.53737e+08	0
1882410	TE-H3K9me3-H3K27me3	IPO323	2822_Y	1	1031.9	1.94246e+09	5.14812e-10
4207767	H3K9me3-TE-sub-H3K27me3	IPO323∆chr18	2822_AR	2	1076.74	4.53067e+09	4.41436e-10
26380233	genome-subH3K27me3-subH3K9me3-subTE	IPO323∆chr18	2822_AQ	8	1076.74	2.84046e+10	2.81644e-10
4216745	H3K9me3-TE-sub-H3K27me3	IPO323	2822_B	0	1031.9	4.35125e+09	0
1404723	H3K9me3-sub-TE-sub-H3K27me3	IPO323	2822_AF	0	1031.9	1.44953e+09	0
1411412	H3K9me3-sub-TE-sub-H3K27me3	IPO323∆chr18	2822_AZ	0	1076.74	1.51972e+09	0
1354397	H3K9me3-sub-TE-sub-H3K27me3	IPO323	2822_J	0	1031.9	1.3976e+09	0
4001824	H3K27me3-sub-H3K9me3-sub-TE	IPO323∆chr18	2822_BG	0	1076.74	4.30892e+09	0
4001824	H3K27me3-sub-H3K9me3-sub-TE	IPO323∆chr18	2822_AX	1	1076.74	4.30892e+09	2.32077e-10
3708302	H3K27me3-sub-H3K9me3-sub-TE	IPO323	2822_AN	0	1031.9	3.82659e+09	0
305874	TE-sub-H3K9me3-sub-H3K27me3	IPO323∆chr18	2822_AX	0	1076.74	3.29347e+08	0
51269	H3K27me3-TE-sub-H3K9me3	IPO323	2822_AL	0	1031.9	5.29044e+07	0
305874	TE-sub-H3K9me3-sub-H3K27me3	IPO323∆chr18	2822_AT	0	1076.74	3.29347e+08	0
305465	TE-sub-H3K9me3-sub-H3K27me3	IPO323∆chr18	2822_BD	0	1076.74	3.28906e+08	0
3608341	H3K27me3-sub-H3K9me3-sub-TE	IPO323	2822_X	0	1031.9	3.72344e+09	0
26729960	genome-subH3K27me3-subH3K9me3-subTE	IPO323	2822_Y	6	1031.9	2.75826e+10	2.17528e-10
813045	H3K9me3-H3K27me3-sub-TE	IPO323	2822_AC	3	1031.9	8.3898e+08	3.57577e-09
1556548	TE-H3K9me3-H3K27me3	IPO323	2822_L	2	1031.9	1.6062e+09	1.24518e-09
813045	H3K9me3-H3K27me3-sub-TE	IPO323	2822_O	0	1031.9	8.3898e+08	0
26380233	genome-subH3K27me3-subH3K9me3-subTE	IPO323∆chr18	2822_BA	3	1076.74	2.84046e+10	1.05617e-10
520790	TE-sub-H3K9me3-sub-H3K27me3	IPO323	2822_F	0	1031.9	5.37402e+08	0
3314819	H3K27me3-sub-H3K9me3-sub-TE	IPO323	2822_C	1	1031.9	3.42056e+09	2.9235e-10
3608341	H3K27me3-sub-H3K9me3-sub-TE	IPO323	2822_AC	2	1031.9	3.72344e+09	5.37138e-10
3608341	H3K27me3-sub-H3K9me3-sub-TE	IPO323	2822_AK	1	1031.9	3.72344e+09	2.68569e-10
4216745	H3K9me3-TE-sub-H3K27me3	IPO323	2822_E	3	1031.9	4.35125e+09	6.89457e-10
813045	H3K9me3-H3K27me3-sub-TE	IPO323∆chr18	2822_AV	0	1076.74	8.75438e+08	0
26729960	genome-subH3K27me3-subH3K9me3-subTE	IPO323	2822_AJ	0	1031.9	2.75826e+10	0
520640	TE-sub-H3K9me3-sub-H3K27me3	IPO323	2822_X	0	1031.9	5.37247e+08	0
1882410	TE-H3K9me3-H3K27me3	IPO323	2822_I	0	1031.9	1.94246e+09	0
871764	H3K9me3-H3K27me3-sub-TE	IPO323∆chr18	2822_BW	0	1076.74	9.38663e+08	0
1882410	TE-H3K9me3-H3K27me3	IPO323	2822_R	2	1031.9	1.94246e+09	1.02962e-09
305724	TE-sub-H3K9me3-sub-H3K27me3	IPO323∆chr18	2822_AW	0	1076.74	3.29185e+08	0
4211659	H3K9me3-TE-sub-H3K27me3	IPO323	2822_AM	1	1031.9	4.346e+09	2.30096e-10
44688	H3K27me3-TE-sub-H3K9me3	IPO323∆chr18	2822_BH	0	1076.74	4.81173e+07	0
4001824	H3K27me3-sub-H3K9me3-sub-TE	IPO323∆chr18	2822_AQ	0	1076.74	4.30892e+09	0
1747241	TE-H3K9me3-H3K27me3	IPO323	2822_O	2	1031.9	1.80297e+09	1.10928e-09
4001824	H3K27me3-sub-H3K9me3-sub-TE	IPO323	2822_H	2	1031.9	4.12947e+09	4.84323e-10
282550	TE-sub-H3K9me3-sub-H3K27me3	IPO323∆chr18	2822_BH	0	1076.74	3.04233e+08	0
51269	H3K27me3-TE-sub-H3K9me3	IPO323	2822_Q	0	1031.9	5.29044e+07	0
1411412	H3K9me3-sub-TE-sub-H3K27me3	IPO323∆chr18	2822_AR	3	1076.74	1.51972e+09	1.97404e-09
4051347	H3K9me3-TE-sub-H3K27me3	IPO323	2822_J	1	1031.9	4.18058e+09	2.39201e-10
49048	H3K27me3-TE-sub-H3K9me3	IPO323∆chr18	2822_BD	0	1076.74	5.28119e+07	0
305874	TE-sub-H3K9me3-sub-H3K27me3	IPO323∆chr18	2822_AO	0	1076.74	3.29347e+08	0
1882410	TE-H3K9me3-H3K27me3	IPO323	2822_AI	1	1031.9	1.94246e+09	5.14812e-10
3608341	H3K27me3-sub-H3K9me3-sub-TE	IPO323	2822_AF	0	1031.9	3.72344e+09	0
51269	H3K27me3-TE-sub-H3K9me3	IPO323	2822_AA	0	1031.9	5.29044e+07	0
871764	H3K9me3-H3K27me3-sub-TE	IPO323∆chr18	2822_BV	2	1076.74	9.38663e+08	2.13069e-09
4216745	H3K9me3-TE-sub-H3K27me3	IPO323	2822_AA	2	1031.9	4.35125e+09	4.59638e-10
871764	H3K9me3-H3K27me3-sub-TE	IPO323	2822_F	1	1031.9	8.99572e+08	1.11164e-09
1404646	H3K9me3-sub-TE-sub-H3K27me3	IPO323∆chr18	2822_BE	0	1076.74	1.51244e+09	0
305874	TE-sub-H3K9me3-sub-H3K27me3	IPO323∆chr18	2822_BW	0	1076.74	3.29347e+08	0
4207767	H3K9me3-TE-sub-H3K27me3	IPO323∆chr18	2822_AQ	2	1076.74	4.53067e+09	4.41436e-10
4211659	H3K9me3-TE-sub-H3K27me3	IPO323	2822_AB	3	1031.9	4.346e+09	6.90289e-10
4207767	H3K9me3-TE-sub-H3K27me3	IPO323∆chr18	2822_BA	1	1076.74	4.53067e+09	2.20718e-10
4056433	H3K9me3-TE-sub-H3K27me3	IPO323	2822_T	2	1031.9	4.18583e+09	4.77803e-10
284366	TE-sub-H3K9me3-sub-H3K27me3	IPO323∆chr18	2822_BX	0	1076.74	3.06188e+08	0
1882410	TE-H3K9me3-H3K27me3	IPO323	2822_W	3	1031.9	1.94246e+09	1.54444e-09
26723016	genome-subH3K27me3-subH3K9me3-subTE	IPO323	2822_AC	7	1031.9	2.75754e+10	2.53849e-10
26729960	genome-subH3K27me3-subH3K9me3-subTE	IPO323	2822_AL	8	1031.9	2.75826e+10	2.90038e-10
1411412	H3K9me3-sub-TE-sub-H3K27me3	IPO323∆chr18	2822_AQ	0	1076.74	1.51972e+09	0
305724	TE-sub-H3K9me3-sub-H3K27me3	IPO323∆chr18	2822_AV	0	1076.74	3.29185e+08	0
26373289	genome-subH3K27me3-subH3K9me3-subTE	IPO323∆chr18	2822_BN	3	1076.74	2.83972e+10	1.05644e-10
1882410	TE-H3K9me3-H3K27me3	IPO323∆chr18	2822_AQ	0	1076.74	2.02687e+09	0
48495	H3K27me3-TE-sub-H3K9me3	IPO323∆chr18	2822_BM	0	1076.74	5.22165e+07	0
1411489	H3K9me3-sub-TE-sub-H3K27me3	IPO323	2822_A	2	1031.9	1.45651e+09	1.37314e-09
26380233	genome-subH3K27me3-subH3K9me3-subTE	IPO323∆chr18	2822_AZ	4	1076.74	2.84046e+10	1.40822e-10
871764	H3K9me3-H3K27me3-sub-TE	IPO323∆chr18	2822_BK	0	1076.74	9.38663e+08	0
4207767	H3K9me3-TE-sub-H3K27me3	IPO323∆chr18	2822_BP	2	1076.74	4.53067e+09	4.41436e-10
1773375	TE-H3K9me3-H3K27me3	IPO323	2822_AN	2	1031.9	1.82994e+09	1.09293e-09
4216745	H3K9me3-TE-sub-H3K27me3	IPO323	2822_H	5	1031.9	4.35125e+09	1.14909e-09
813045	H3K9me3-H3K27me3-sub-TE	IPO323	2822_X	0	1031.9	8.3898e+08	0
1411489	H3K9me3-sub-TE-sub-H3K27me3	IPO323	2822_S	0	1031.9	1.45651e+09	0
51269	H3K27me3-TE-sub-H3K9me3	IPO323∆chr18	2822_BL	0	1076.74	5.52034e+07	0
1747241	TE-H3K9me3-H3K27me3	IPO323∆chr18	2822_BE	4	1076.74	1.88132e+09	2.12616e-09
51269	H3K27me3-TE-sub-H3K9me3	IPO323	2822_Y	0	1031.9	5.29044e+07	0
520640	TE-sub-H3K9me3-sub-H3K27me3	IPO323	2822_G	0	1031.9	5.37247e+08	0
50542	H3K27me3-TE-sub-H3K9me3	IPO323	2822_AB	0	1031.9	5.21542e+07	0
1747241	TE-H3K9me3-H3K27me3	IPO323	2822_AB	1	1031.9	1.80297e+09	5.54639e-10
1411489	H3K9me3-sub-TE-sub-H3K27me3	IPO323	2822_AA	0	1031.9	1.45651e+09	0
1411412	H3K9me3-sub-TE-sub-H3K27me3	IPO323∆chr18	2822_AO	0	1076.74	1.51972e+09	0
1882410	TE-H3K9me3-H3K27me3	IPO323	2822_AJ	1	1031.9	1.94246e+09	5.14812e-10
1882410	TE-H3K9me3-H3K27me3	IPO323∆chr18	2822_BA	1	1076.74	2.02687e+09	4.93373e-10
26729960	genome-subH3K27me3-subH3K9me3-subTE	IPO323	2822_B	6	1031.9	2.75826e+10	2.17528e-10
51269	H3K27me3-TE-sub-H3K9me3	IPO323∆chr18	2822_BR	0	1076.74	5.52034e+07	0
3079513	H3K27me3-sub-H3K9me3-sub-TE	IPO323∆chr18	2822_BH	0	1076.74	3.31583e+09	0
3708302	H3K27me3-sub-H3K9me3-sub-TE	IPO323∆chr18	2822_BX	1	1076.74	3.99288e+09	2.50446e-10
871764	H3K9me3-H3K27me3-sub-TE	IPO323∆chr18	2822_BL	3	1076.74	9.38663e+08	3.19604e-09
51269	H3K27me3-TE-sub-H3K9me3	IPO323	2822_V	0	1031.9	5.29044e+07	0
520790	TE-sub-H3K9me3-sub-H3K27me3	IPO323	2822_Y	0	1031.9	5.37402e+08	0
305724	TE-sub-H3K9me3-sub-H3K27me3	IPO323∆chr18	2822_BC	2	1076.74	3.29185e+08	6.07561e-09
26366788	genome-subH3K27me3-subH3K9me3-subTE	IPO323∆chr18	2822_AY	5	1076.74	2.83902e+10	1.76117e-10
498912	TE-sub-H3K9me3-sub-H3K27me3	IPO323	2822_L	1	1031.9	5.14826e+08	1.9424e-09
1404723	H3K9me3-sub-TE-sub-H3K27me3	IPO323	2822_G	1	1031.9	1.44953e+09	6.89878e-10
1747241	TE-H3K9me3-H3K27me3	IPO323	2822_X	1	1031.9	1.80297e+09	5.54639e-10
4207767	H3K9me3-TE-sub-H3K27me3	IPO323∆chr18	2872_A	6	1076.74	4.53067e+09	1.32431e-09
3608341	H3K27me3-sub-H3K9me3-sub-TE	IPO323	2822_AM	1	1031.9	3.72344e+09	2.68569e-10
26345191	genome-subH3K27me3-subH3K9me3-subTE	IPO323∆chr18	2822_BH	3	1076.74	2.83669e+10	1.05757e-10
520790	TE-sub-H3K9me3-sub-H3K27me3	IPO323	2822_P	1	1031.9	5.37402e+08	1.8608e-09
1882410	TE-H3K9me3-H3K27me3	IPO323	2822_B	3	1031.9	1.94246e+09	1.54444e-09
50542	H3K27me3-TE-sub-H3K9me3	IPO323	2822_AM	0	1031.9	5.21542e+07	0
4216745	H3K9me3-TE-sub-H3K27me3	IPO323	2822_Y	1	1031.9	4.35125e+09	2.29819e-10
26707515	genome-subH3K27me3-subH3K9me3-subTE	IPO323	2822_AN	7	1031.9	2.75594e+10	2.53997e-10
871764	H3K9me3-H3K27me3-sub-TE	IPO323	2822_E	2	1031.9	8.99572e+08	2.22328e-09
51269	H3K27me3-TE-sub-H3K9me3	IPO323	2822_AD	0	1031.9	5.29044e+07	0
520640	TE-sub-H3K9me3-sub-H3K27me3	IPO323	2822_AG	0	1031.9	5.37247e+08	0
50542	H3K27me3-TE-sub-H3K9me3	IPO323	2822_Z	0	1031.9	5.21542e+07	0
871764	H3K9me3-H3K27me3-sub-TE	IPO323	2822_AI	0	1031.9	8.99572e+08	0
871764	H3K9me3-H3K27me3-sub-TE	IPO323∆chr18	2822_BR	0	1076.74	9.38663e+08	0
305874	TE-sub-H3K9me3-sub-H3K27me3	IPO323∆chr18	2822_BV	0	1076.74	3.29347e+08	0
1411412	H3K9me3-sub-TE-sub-H3K27me3	IPO323∆chr18	2822_BU	0	1076.74	1.51972e+09	0
1882410	TE-H3K9me3-H3K27me3	IPO323∆chr18	2822_BU	0	1076.74	2.02687e+09	0
26380233	genome-subH3K27me3-subH3K9me3-subTE	IPO323∆chr18	2822_AT	9	1076.74	2.84046e+10	3.1685e-10
4211659	H3K9me3-TE-sub-H3K27me3	IPO323	2822_AC	1	1031.9	4.346e+09	2.30096e-10
4001824	H3K27me3-sub-H3K9me3-sub-TE	IPO323	2822_W	2	1031.9	4.12947e+09	4.84323e-10
26373289	genome-subH3K27me3-subH3K9me3-subTE	IPO323∆chr18	2822_AW	8	1076.74	2.83972e+10	2.81718e-10
1882410	TE-H3K9me3-H3K27me3	IPO323	2822_M	1	1031.9	1.94246e+09	5.14812e-10
26380233	genome-subH3K27me3-subH3K9me3-subTE	IPO323∆chr18	2822_BQ	5	1076.74	2.84046e+10	1.76028e-10
4001824	H3K27me3-sub-H3K9me3-sub-TE	IPO323	2822_A	5	1031.9	4.12947e+09	1.21081e-09
1530414	TE-H3K9me3-H3K27me3	IPO323	2822_D	2	1031.9	1.57923e+09	1.26644e-09
1747241	TE-H3K9me3-H3K27me3	IPO323	2822_AC	4	1031.9	1.80297e+09	2.21856e-09
51269	H3K27me3-TE-sub-H3K9me3	IPO323∆chr18	2822_AT	0	1076.74	5.52034e+07	0
871764	H3K9me3-H3K27me3-sub-TE	IPO323∆chr18	2822_AR	0	1076.74	9.38663e+08	0
26729960	genome-subH3K27me3-subH3K9me3-subTE	IPO323	2822_V	3	1031.9	2.75826e+10	1.08764e-10
1882410	TE-H3K9me3-H3K27me3	IPO323	2822_S	1	1031.9	1.94246e+09	5.14812e-10
1411489	H3K9me3-sub-TE-sub-H3K27me3	IPO323	2822_P	2	1031.9	1.45651e+09	1.37314e-09
1882410	TE-H3K9me3-H3K27me3	IPO323∆chr18	2822_AT	2	1076.74	2.02687e+09	9.86745e-10
305874	TE-sub-H3K9me3-sub-H3K27me3	IPO323∆chr18	2822_BJ	0	1076.74	3.29347e+08	0
813045	H3K9me3-H3K27me3-sub-TE	IPO323	2822_AG	0	1031.9	8.3898e+08	0
871764	H3K9me3-H3K27me3-sub-TE	IPO323∆chr18	2822_BQ	0	1076.74	9.38663e+08	0
4001824	H3K27me3-sub-H3K9me3-sub-TE	IPO323	2822_Q	1	1031.9	4.12947e+09	2.42162e-10
26723016	genome-subH3K27me3-subH3K9me3-subTE	IPO323	2822_G	8	1031.9	2.75754e+10	2.90113e-10
871764	H3K9me3-H3K27me3-sub-TE	IPO323	2822_AJ	0	1031.9	8.99572e+08	0
1882410	TE-H3K9me3-H3K27me3	IPO323∆chr18	2822_BL	2	1076.74	2.02687e+09	9.86745e-10
46299	H3K27me3-TE-sub-H3K9me3	IPO323	2822_L	0	1031.9	4.77759e+07	0
1747241	TE-H3K9me3-H3K27me3	IPO323∆chr18	2822_AW	3	1076.74	1.88132e+09	1.59462e-09
26380233	genome-subH3K27me3-subH3K9me3-subTE	IPO323∆chr18	2822_BK	7	1076.74	2.84046e+10	2.46439e-10
1411412	H3K9me3-sub-TE-sub-H3K27me3	IPO323∆chr18	2822_BF	0	1076.74	1.51972e+09	0
26373289	genome-subH3K27me3-subH3K9me3-subTE	IPO323∆chr18	2822_BC	7	1076.74	2.83972e+10	2.46503e-10
1411412	H3K9me3-sub-TE-sub-H3K27me3	IPO323∆chr18	2822_BK	0	1076.74	1.51972e+09	0
832114	H3K9me3-H3K27me3-sub-TE	IPO323∆chr18	2822_AY	0	1076.74	8.9597e+08	0
4211659	H3K9me3-TE-sub-H3K27me3	IPO323	2822_AG	2	1031.9	4.346e+09	4.60193e-10
305874	TE-sub-H3K9me3-sub-H3K27me3	IPO323∆chr18	2822_CA	0	1076.74	3.29347e+08	0
4216745	H3K9me3-TE-sub-H3K27me3	IPO323	2822_AL	7	1031.9	4.35125e+09	1.60873e-09
305874	TE-sub-H3K9me3-sub-H3K27me3	IPO323∆chr18	2822_BK	0	1076.74	3.29347e+08	0
305874	TE-sub-H3K9me3-sub-H3K27me3	IPO323∆chr18	2822_BY	0	1076.74	3.29347e+08	0
305874	TE-sub-H3K9me3-sub-H3K27me3	IPO323∆chr18	2822_BG	0	1076.74	3.29347e+08	0
4207767	H3K9me3-TE-sub-H3K27me3	IPO323∆chr18	2822_CA	5	1076.74	4.53067e+09	1.10359e-09
26380233	genome-subH3K27me3-subH3K9me3-subTE	IPO323∆chr18	2822_AU	4	1076.74	2.84046e+10	1.40822e-10
871764	H3K9me3-H3K27me3-sub-TE	IPO323∆chr18	2872_A	1	1076.74	9.38663e+08	1.06535e-09
26380233	genome-subH3K27me3-subH3K9me3-subTE	IPO323∆chr18	2822_BR	8	1076.74	2.84046e+10	2.81644e-10
1411489	H3K9me3-sub-TE-sub-H3K27me3	IPO323	2822_M	0	1031.9	1.45651e+09	0
1747241	TE-H3K9me3-H3K27me3	IPO323∆chr18	2822_BC	2	1076.74	1.88132e+09	1.06308e-09
4202681	H3K9me3-TE-sub-H3K27me3	IPO323∆chr18	2822_BZ	1	1076.74	4.52519e+09	2.20985e-10
871764	H3K9me3-H3K27me3-sub-TE	IPO323∆chr18	2822_AZ	0	1076.74	9.38663e+08	0
50542	H3K27me3-TE-sub-H3K9me3	IPO323∆chr18	2822_BZ	0	1076.74	5.44206e+07	0
4001824	H3K27me3-sub-H3K9me3-sub-TE	IPO323∆chr18	2822_BF	2	1076.74	4.30892e+09	4.64153e-10
4001824	H3K27me3-sub-H3K9me3-sub-TE	IPO323	2822_R	2	1031.9	4.12947e+09	4.84323e-10
50542	H3K27me3-TE-sub-H3K9me3	IPO323	2822_AG	0	1031.9	5.21542e+07	0
305874	TE-sub-H3K9me3-sub-H3K27me3	IPO323∆chr18	2822_BT	0	1076.74	3.29347e+08	0
4001824	H3K27me3-sub-H3K9me3-sub-TE	IPO323∆chr18	2822_BL	3	1076.74	4.30892e+09	6.9623e-10
50542	H3K27me3-TE-sub-H3K9me3	IPO323	2822_G	0	1031.9	5.21542e+07	0
1747241	TE-H3K9me3-H3K27me3	IPO323	2822_AK	1	1031.9	1.80297e+09	5.54639e-10
871764	H3K9me3-H3K27me3-sub-TE	IPO323∆chr18	2822_AS	0	1076.74	9.38663e+08	0
1411412	H3K9me3-sub-TE-sub-H3K27me3	IPO323∆chr18	2822_CA	0	1076.74	1.51972e+09	0
1411412	H3K9me3-sub-TE-sub-H3K27me3	IPO323∆chr18	2822_BQ	0	1076.74	1.51972e+09	0
813045	H3K9me3-H3K27me3-sub-TE	IPO323∆chr18	2822_BZ	1	1076.74	8.75438e+08	1.14229e-09
4001824	H3K27me3-sub-H3K9me3-sub-TE	IPO323	2822_AA	0	1031.9	4.12947e+09	0
51269	H3K27me3-TE-sub-H3K9me3	IPO323∆chr18	2872_A	0	1076.74	5.52034e+07	0
4216745	H3K9me3-TE-sub-H3K27me3	IPO323	2822_W	4	1031.9	4.35125e+09	9.19276e-10
4051347	H3K9me3-TE-sub-H3K27me3	IPO323	2822_C	4	1031.9	4.18058e+09	9.56806e-10
50542	H3K27me3-TE-sub-H3K9me3	IPO323	2822_AE	0	1031.9	5.21542e+07	0
51269	H3K27me3-TE-sub-H3K9me3	IPO323∆chr18	2822_AR	0	1076.74	5.52034e+07	0
871764	H3K9me3-H3K27me3-sub-TE	IPO323∆chr18	2822_BY	0	1076.74	9.38663e+08	0
1411412	H3K9me3-sub-TE-sub-H3K27me3	IPO323∆chr18	2822_BY	1	1076.74	1.51972e+09	6.58014e-10
4207767	H3K9me3-TE-sub-H3K27me3	IPO323∆chr18	2822_AZ	11	1076.74	4.53067e+09	2.4279e-09
26707515	genome-subH3K27me3-subH3K9me3-subTE	IPO323	2822_T	7	1031.9	2.75594e+10	2.53997e-10
26729960	genome-subH3K27me3-subH3K9me3-subTE	IPO323	2822_Q	4	1031.9	2.75826e+10	1.45019e-10
520640	TE-sub-H3K9me3-sub-H3K27me3	IPO323	2822_O	0	1031.9	5.37247e+08	0
1882410	TE-H3K9me3-H3K27me3	IPO323∆chr18	2822_BT	1	1076.74	2.02687e+09	4.93373e-10
1882410	TE-H3K9me3-H3K27me3	IPO323	2822_K	0	1031.9	1.94246e+09	0
871764	H3K9me3-H3K27me3-sub-TE	IPO323	2822_AA	0	1031.9	8.99572e+08	0
50542	H3K27me3-TE-sub-H3K9me3	IPO323	2822_X	0	1031.9	5.21542e+07	0
1411489	H3K9me3-sub-TE-sub-H3K27me3	IPO323	2822_B	3	1031.9	1.45651e+09	2.05971e-09
305874	TE-sub-H3K9me3-sub-H3K27me3	IPO323∆chr18	2822_BU	0	1076.74	3.29347e+08	0
813045	H3K9me3-H3K27me3-sub-TE	IPO323∆chr18	2822_BI	1	1076.74	8.75438e+08	1.14229e-09
26380233	genome-subH3K27me3-subH3K9me3-subTE	IPO323∆chr18	2822_AO	5	1076.74	2.84046e+10	1.76028e-10
4202294	H3K9me3-TE-sub-H3K27me3	IPO323∆chr18	2822_BM	3	1076.74	4.52478e+09	6.63016e-10
4001824	H3K27me3-sub-H3K9me3-sub-TE	IPO323∆chr18	2822_BQ	1	1076.74	4.30892e+09	2.32077e-10
3608341	H3K27me3-sub-H3K9me3-sub-TE	IPO323∆chr18	2822_BO	2	1076.74	3.88524e+09	5.14768e-10
710806	H3K9me3-H3K27me3-sub-TE	IPO323∆chr18	2822_BM	1	1076.74	7.65353e+08	1.30659e-09
1404646	H3K9me3-sub-TE-sub-H3K27me3	IPO323∆chr18	2822_BN	0	1076.74	1.51244e+09	0
4042369	H3K9me3-TE-sub-H3K27me3	IPO323∆chr18	2822_BB	2	1076.74	4.35258e+09	4.59498e-10
26700571	genome-subH3K27me3-subH3K9me3-subTE	IPO323	2822_J	6	1031.9	2.75523e+10	2.17768e-10
1361163	H3K9me3-sub-TE-sub-H3K27me3	IPO323	2822_L	0	1031.9	1.40458e+09	0
1749935	TE-H3K9me3-H3K27me3	IPO323∆chr18	2822_BD	3	1076.74	1.88422e+09	1.59217e-09
871764	H3K9me3-H3K27me3-sub-TE	IPO323	2822_AL	1	1031.9	8.99572e+08	1.11164e-09
26729960	genome-subH3K27me3-subH3K9me3-subTE	IPO323	2822_M	6	1031.9	2.75826e+10	2.17528e-10
26380233	genome-subH3K27me3-subH3K9me3-subTE	IPO323∆chr18	2822_BJ	1	1076.74	2.84046e+10	3.52055e-11
4001824	H3K27me3-sub-H3K9me3-sub-TE	IPO323∆chr18	2822_AT	0	1076.74	4.30892e+09	0
1404646	H3K9me3-sub-TE-sub-H3K27me3	IPO323∆chr18	2822_BO	2	1076.74	1.51244e+09	1.32237e-09
305724	TE-sub-H3K9me3-sub-H3K27me3	IPO323∆chr18	2822_BE	0	1076.74	3.29185e+08	0
4001824	H3K27me3-sub-H3K9me3-sub-TE	IPO323∆chr18	2822_AP	0	1076.74	4.30892e+09	0
1763547	TE-H3K9me3-H3K27me3	IPO323∆chr18	2822_AY	1	1076.74	1.89888e+09	5.26626e-10
499132	TE-sub-H3K9me3-sub-H3K27me3	IPO323	2822_J	1	1031.9	5.15053e+08	1.94155e-09
26380233	genome-subH3K27me3-subH3K9me3-subTE	IPO323∆chr18	2822_BY	4	1076.74	2.84046e+10	1.40822e-10
1882410	TE-H3K9me3-H3K27me3	IPO323∆chr18	2822_AS	1	1076.74	2.02687e+09	4.93373e-10
4001824	H3K27me3-sub-H3K9me3-sub-TE	IPO323	2822_F	3	1031.9	4.12947e+09	7.26485e-10
26380233	genome-subH3K27me3-subH3K9me3-subTE	IPO323∆chr18	2822_BU	7	1076.74	2.84046e+10	2.46439e-10
813045	H3K9me3-H3K27me3-sub-TE	IPO323	2822_Z	0	1031.9	8.3898e+08	0
871764	H3K9me3-H3K27me3-sub-TE	IPO323∆chr18	2822_AX	0	1076.74	9.38663e+08	0
1411489	H3K9me3-sub-TE-sub-H3K27me3	IPO323	2822_E	0	1031.9	1.45651e+09	0
813045	H3K9me3-H3K27me3-sub-TE	IPO323	2822_AK	0	1031.9	8.3898e+08	0
871764	H3K9me3-H3K27me3-sub-TE	IPO323	2822_P	1	1031.9	8.99572e+08	1.11164e-09
26729960	genome-subH3K27me3-subH3K9me3-subTE	IPO323	2822_AD	8	1031.9	2.75826e+10	2.90038e-10
51269	H3K27me3-TE-sub-H3K9me3	IPO323	2822_N	0	1031.9	5.29044e+07	0
871764	H3K9me3-H3K27me3-sub-TE	IPO323	2822_H	0	1031.9	8.99572e+08	0
305874	TE-sub-H3K9me3-sub-H3K27me3	IPO323∆chr18	2872_A	0	1076.74	3.29347e+08	0
4001824	H3K27me3-sub-H3K9me3-sub-TE	IPO323∆chr18	2822_BW	2	1076.74	4.30892e+09	4.64153e-10
26380233	genome-subH3K27me3-subH3K9me3-subTE	IPO323∆chr18	2822_BF	6	1076.74	2.84046e+10	2.11233e-10
1411412	H3K9me3-sub-TE-sub-H3K27me3	IPO323∆chr18	2872_A	0	1076.74	1.51972e+09	0
520640	TE-sub-H3K9me3-sub-H3K27me3	IPO323	2822_AH	1	1031.9	5.37247e+08	1.86134e-09
1404646	H3K9me3-sub-TE-sub-H3K27me3	IPO323∆chr18	2822_AW	0	1076.74	1.51244e+09	0
26723016	genome-subH3K27me3-subH3K9me3-subTE	IPO323	2822_AK	1	1031.9	2.75754e+10	3.62642e-11
1411412	H3K9me3-sub-TE-sub-H3K27me3	IPO323∆chr18	2822_AU	0	1076.74	1.51972e+09	0
520640	TE-sub-H3K9me3-sub-H3K27me3	IPO323	2822_AE	0	1031.9	5.37247e+08	0
51269	H3K27me3-TE-sub-H3K9me3	IPO323	2822_P	0	1031.9	5.29044e+07	0
1882410	TE-H3K9me3-H3K27me3	IPO323	2822_A	2	1031.9	1.94246e+09	1.02962e-09
4001824	H3K27me3-sub-H3K9me3-sub-TE	IPO323	2822_N	2	1031.9	4.12947e+09	4.84323e-10
1882410	TE-H3K9me3-H3K27me3	IPO323	2822_Q	5	1031.9	1.94246e+09	2.57406e-09
1411412	H3K9me3-sub-TE-sub-H3K27me3	IPO323∆chr18	2822_AX	0	1076.74	1.51972e+09	0
1475271	TE-H3K9me3-H3K27me3	IPO323∆chr18	2822_BH	1	1076.74	1.58848e+09	6.29531e-10
305874	TE-sub-H3K9me3-sub-H3K27me3	IPO323∆chr18	2822_BR	0	1076.74	3.29347e+08	0
1411489	H3K9me3-sub-TE-sub-H3K27me3	IPO323	2822_F	1	1031.9	1.45651e+09	6.86571e-10
26729960	genome-subH3K27me3-subH3K9me3-subTE	IPO323	2822_S	3	1031.9	2.75826e+10	1.08764e-10
4216745	H3K9me3-TE-sub-H3K27me3	IPO323	2822_AD	1	1031.9	4.35125e+09	2.29819e-10
4202681	H3K9me3-TE-sub-H3K27me3	IPO323∆chr18	2822_BN	1	1076.74	4.52519e+09	2.20985e-10
51269	H3K27me3-TE-sub-H3K9me3	IPO323∆chr18	2822_AU	0	1076.74	5.52034e+07	0
1638206	TE-H3K9me3-H3K27me3	IPO323	2822_C	6	1031.9	1.69046e+09	3.54933e-09
4001824	H3K27me3-sub-H3K9me3-sub-TE	IPO323	2822_B	2	1031.9	4.12947e+09	4.84323e-10
871764	H3K9me3-H3K27me3-sub-TE	IPO323∆chr18	2822_BF	1	1076.74	9.38663e+08	1.06535e-09
871764	H3K9me3-H3K27me3-sub-TE	IPO323	2822_S	0	1031.9	8.99572e+08	0
1411489	H3K9me3-sub-TE-sub-H3K27me3	IPO323	2822_AJ	0	1031.9	1.45651e+09	0
871764	H3K9me3-H3K27me3-sub-TE	IPO323	2822_AD	0	1031.9	8.99572e+08	0
26723016	genome-subH3K27me3-subH3K9me3-subTE	IPO323	2822_X	11	1031.9	2.75754e+10	3.98906e-10
4216745	H3K9me3-TE-sub-H3K27me3	IPO323	2822_V	3	1031.9	4.35125e+09	6.89457e-10
4211659	H3K9me3-TE-sub-H3K27me3	IPO323	2822_Z	2	1031.9	4.346e+09	4.60193e-10
1411489	H3K9me3-sub-TE-sub-H3K27me3	IPO323	2822_AL	2	1031.9	1.45651e+09	1.37314e-09
1773375	TE-H3K9me3-H3K27me3	IPO323∆chr18	2822_BX	1	1076.74	1.90946e+09	5.23707e-10
4001824	H3K27me3-sub-H3K9me3-sub-TE	IPO323	2822_P	0	1031.9	4.12947e+09	0
51269	H3K27me3-TE-sub-H3K9me3	IPO323	2822_S	0	1031.9	5.29044e+07	0
26729960	genome-subH3K27me3-subH3K9me3-subTE	IPO323	2822_F	8	1031.9	2.75826e+10	2.90038e-10
813045	H3K9me3-H3K27me3-sub-TE	IPO323	2822_AB	1	1031.9	8.3898e+08	1.19192e-09
4001824	H3K27me3-sub-H3K9me3-sub-TE	IPO323∆chr18	2822_BK	1	1076.74	4.30892e+09	2.32077e-10
51269	H3K27me3-TE-sub-H3K9me3	IPO323∆chr18	2822_BJ	0	1076.74	5.52034e+07	0
4211659	H3K9me3-TE-sub-H3K27me3	IPO323	2822_AH	0	1031.9	4.346e+09	0
26723016	genome-subH3K27me3-subH3K9me3-subTE	IPO323	2822_AE	8	1031.9	2.75754e+10	2.90113e-10
520790	TE-sub-H3K9me3-sub-H3K27me3	IPO323	2822_M	1	1031.9	5.37402e+08	1.8608e-09
1411489	H3K9me3-sub-TE-sub-H3K27me3	IPO323	2822_I	0	1031.9	1.45651e+09	0
1638206	TE-H3K9me3-H3K27me3	IPO323∆chr18	2822_BS	4	1076.74	1.76392e+09	2.26767e-09
51269	H3K27me3-TE-sub-H3K9me3	IPO323∆chr18	2822_BA	0	1076.74	5.52034e+07	0
871764	H3K9me3-H3K27me3-sub-TE	IPO323∆chr18	2822_BT	1	1076.74	9.38663e+08	1.06535e-09
1747241	TE-H3K9me3-H3K27me3	IPO323∆chr18	2822_AV	4	1076.74	1.88132e+09	2.12616e-09
51269	H3K27me3-TE-sub-H3K9me3	IPO323	2822_H	0	1031.9	5.29044e+07	0
1354320	H3K9me3-sub-TE-sub-H3K27me3	IPO323∆chr18	2822_BB	0	1076.74	1.45825e+09	0
871764	H3K9me3-H3K27me3-sub-TE	IPO323∆chr18	2822_BP	0	1076.74	9.38663e+08	0
871764	H3K9me3-H3K27me3-sub-TE	IPO323	2822_N	1	1031.9	8.99572e+08	1.11164e-09
871764	H3K9me3-H3K27me3-sub-TE	IPO323∆chr18	2822_BJ	0	1076.74	9.38663e+08	0
51269	H3K27me3-TE-sub-H3K9me3	IPO323∆chr18	2822_BF	0	1076.74	5.52034e+07	0
26350844	genome-subH3K27me3-subH3K9me3-subTE	IPO323∆chr18	2822_BS	5	1076.74	2.8373e+10	1.76224e-10
4207767	H3K9me3-TE-sub-H3K27me3	IPO323∆chr18	2822_BU	2	1076.74	4.53067e+09	4.41436e-10
51269	H3K27me3-TE-sub-H3K9me3	IPO323∆chr18	2822_BQ	0	1076.74	5.52034e+07	0
4001824	H3K27me3-sub-H3K9me3-sub-TE	IPO323	2822_AI	0	1031.9	4.12947e+09	0
4001824	H3K27me3-sub-H3K9me3-sub-TE	IPO323∆chr18	2872_A	3	1076.74	4.30892e+09	6.9623e-10
813045	H3K9me3-H3K27me3-sub-TE	IPO323∆chr18	2822_BN	1	1076.74	8.75438e+08	1.14229e-09
1353954	H3K9me3-sub-TE-sub-H3K27me3	IPO323∆chr18	2822_BH	1	1076.74	1.45786e+09	6.85939e-10
4207767	H3K9me3-TE-sub-H3K27me3	IPO323∆chr18	2822_BG	3	1076.74	4.53067e+09	6.62154e-10
26380233	genome-subH3K27me3-subH3K9me3-subTE	IPO323∆chr18	2822_BT	5	1076.74	2.84046e+10	1.76028e-10
51269	H3K27me3-TE-sub-H3K9me3	IPO323∆chr18	2822_BY	0	1076.74	5.52034e+07	0
813045	H3K9me3-H3K27me3-sub-TE	IPO323∆chr18	2822_BO	0	1076.74	8.75438e+08	0
1404723	H3K9me3-sub-TE-sub-H3K27me3	IPO323	2822_AB	0	1031.9	1.44953e+09	0
609794	H3K9me3-H3K27me3-sub-TE	IPO323∆chr18	2822_BH	0	1076.74	6.56589e+08	0
3608341	H3K27me3-sub-H3K9me3-sub-TE	IPO323∆chr18	2822_AV	2	1076.74	3.88524e+09	5.14768e-10
4207767	H3K9me3-TE-sub-H3K27me3	IPO323∆chr18	2822_AX	1	1076.74	4.53067e+09	2.20718e-10
3608341	H3K27me3-sub-H3K9me3-sub-TE	IPO323	2822_U	1	1031.9	3.72344e+09	2.68569e-10
50542	H3K27me3-TE-sub-H3K9me3	IPO323	2822_AH	0	1031.9	5.21542e+07	0
4001824	H3K27me3-sub-H3K9me3-sub-TE	IPO323∆chr18	2822_AO	3	1076.74	4.30892e+09	6.9623e-10
26380233	genome-subH3K27me3-subH3K9me3-subTE	IPO323∆chr18	2822_AR	4	1076.74	2.84046e+10	1.40822e-10
4207767	H3K9me3-TE-sub-H3K27me3	IPO323∆chr18	2822_AU	3	1076.74	4.53067e+09	6.62154e-10
51269	H3K27me3-TE-sub-H3K9me3	IPO323	2822_R	0	1031.9	5.29044e+07	0
871764	H3K9me3-H3K27me3-sub-TE	IPO323	2822_A	3	1031.9	8.99572e+08	3.33492e-09
26373289	genome-subH3K27me3-subH3K9me3-subTE	IPO323∆chr18	2822_BI	1	1076.74	2.83972e+10	3.52148e-11
26729960	genome-subH3K27me3-subH3K9me3-subTE	IPO323	2822_N	5	1031.9	2.75826e+10	1.81274e-10
1747241	TE-H3K9me3-H3K27me3	IPO323	2822_AG	1	1031.9	1.80297e+09	5.54639e-10
26723016	genome-subH3K27me3-subH3K9me3-subTE	IPO323	2822_U	3	1031.9	2.75754e+10	1.08793e-10
4207767	H3K9me3-TE-sub-H3K27me3	IPO323∆chr18	2822_BY	5	1076.74	4.53067e+09	1.10359e-09
1773375	TE-H3K9me3-H3K27me3	IPO323	2822_T	0	1031.9	1.82994e+09	0
520790	TE-sub-H3K9me3-sub-H3K27me3	IPO323	2822_W	0	1031.9	5.37402e+08	0
4202681	H3K9me3-TE-sub-H3K27me3	IPO323∆chr18	2822_BC	3	1076.74	4.52519e+09	6.62955e-10
51269	H3K27me3-TE-sub-H3K9me3	IPO323∆chr18	2822_BP	0	1076.74	5.52034e+07	0
813045	H3K9me3-H3K27me3-sub-TE	IPO323	2822_AE	0	1031.9	8.3898e+08	0
871764	H3K9me3-H3K27me3-sub-TE	IPO323∆chr18	2822_BU	0	1076.74	9.38663e+08	0
4207767	H3K9me3-TE-sub-H3K27me3	IPO323∆chr18	2822_AS	1	1076.74	4.53067e+09	2.20718e-10

## Sheet: Fig4_Statistic
Panel	Figure 4b
Statistical Test	c2-test
	two-sided
Values	pooled data: absolute frequency values of end/stop positions in genomic compartment and sites in genomic compartment*cell divisions
Multiple Test adjustment	FDR
Deletions	genome-subH3K27-subH3K9-subTE	H3K9-subTE-subH3K27	H3K27-subH3K9-subTE	TE-subH3K9-subH3K27	H3K27-TE-subH3K9	H3K9-TE-subH3K27	H3K9-H3K27-subTE	TE-H3K9me3-H3K27
genome-subH3K27-subH3K9-subTE		1	1	1	1	7.938e-07	0.0716	1.6296e-21
H3K9-subTE-subH3K27			1	NaN	NaN	0.1498	0.250727	0.004956
H3K27-subH3K9-subTE				1	1	0.023352	0.191333	3.21067e-06
TE-subH3K9-subH3K27					NaN	0.893846	1	0.250727
H3K27-TE-subH3K9						1	1	1
H3K9-TE-subH3K27							1	0.0606667
H3K9-H3K27-subTE								0.415333
TE-H3K9me3-H3K27
Insertions	genome-subH3K27-subH3K9-subTE	H3K9-subTE-subH3K27	H3K27-subH3K9-subTE	TE-subH3K9-subH3K27	H3K27-TE-subH3K9	H3K9-TE-subH3K27	H3K9-H3K27-subTE	TE-H3K9me3-H3K27
genome-subH3K27-subH3K9-subTE		1.13867e-39	1	0.644	1	1.1746e-54	1.31133e-12	9.688e-224
H3K9-subTE-subH3K27			1.358e-08	0.292	1	1	0.616	7.96444e-07
H3K27-subH3K9-subTE				0.9604	1	1.612e-09	0.000415333	9.8e-36
TE-subH3K9-subH3K27					1	0.271385	0.754526	0.000254546
H3K27-TE-subH3K9						1	1	0.457333
H3K9-TE-subH3K27							0.51625	6.552e-14
H3K9-H3K27-subTE								3.948e-06
TE-H3K9me3-H3K27
Duplications	genome-subH3K27-subH3K9-subTE	H3K9-subTE-subH3K27	H3K27-subH3K9-subTE	TE-subH3K9-subH3K27	H3K27-TE-subH3K9	H3K9-TE-subH3K27	H3K9-H3K27-subTE	TE-H3K9me3-H3K27
genome-subH3K27-subH3K9-subTE		0.347667	0.0213111	2.52e-05	0.0397333	2.78133e-124	0	7.08e-40
H3K9-subTE-subH3K27			0.0128275	0.0301	0.169217	1.12509e-10	8.89e-59	5.16923e-06
H3K27-subH3K9-subTE				2.89333e-08	0.001204	9.485e-36	1.862e-168	4.82222e-22
TE-subH3K9-subH3K27					0.928308	0.0456909	9.268e-16	0.40656
H3K27-TE-subH3K9						1	0.0172941	1
H3K9-TE-subH3K27							1.26e-57	0.0284421
H3K9-H3K27-subTE								1.918e-46
TE-H3K9me3-H3K27

## Sheet: SourceData_Fig4b
Source Data Fig 4b
Pooled data
Genomic compartment			Deletions			Insertions			Duplications
H3K9me3	H3K27me3	TE	Deletions	Sum of size of genomic location * cell divisions	rate of DEL [bp-1*gen-1]	Insertions	Sum of size of genomic location * cell divisions	rate of INS [bp-1*gen-1]	Duplications	Sum of size of genomic location * cell divisions	rate of DUP [bp-1*gen-1]
-	-	-	18	2.2394e+12	8.03786e-12	10	2.2394e+12	4.46548e-12	158	2.2394e+12	7.05545e-11
+	-	-	0	1.18363e+11	0	17	1.18363e+11	1.43626e-10	12	1.18363e+11	1.01383e-10
-	+	-	2	3.21366e+11	6.22343e-12	2	3.21366e+11	6.22343e-12	10	3.21366e+11	3.11171e-11
-	-	+	0	3.46893e+10	0	1	3.46893e+10	2.88273e-11	10	3.46893e+10	2.88273e-10
-	+	+	0	4.26014e+09	0	0	4.26014e+09	0	2	4.26014e+09	4.69468e-10
+	-	+	16	3.5361e+11	4.52476e-11	51	3.5361e+11	1.44227e-10	206	3.5361e+11	5.82563e-10
+	+	-	3	7.01706e+10	4.27529e-11	6	7.01706e+10	8.55059e-11	183	7.01706e+10	2.60793e-09
+	+	+	17	1.52635e+11	1.11376e-10	81	1.52635e+11	5.30676e-10	63	1.52635e+11	4.12748e-10
Individual data points
Strain	SV-Type	Sample	Rate_Genome-subH3K9-subH3K27-subTE	Rate_H3K9-subTE-subH3K27	Rate_H3K27-subH3K9-subTE	Rate_TE-subH3K9-subH3K27	Rate_H3K27-TE-subH3K9	Rate_H3K9-TE-subH3K27	Rate_H3K9-H3K27-sub-TE	Rate_H3K9-H3K27-TE	Count_of_events_in_Genome-subH3K9-subH3K27-subTE	Count_of_events_in_H3K9-subTE-subH3K27	Count_of_events_in_H3K27-subH3K9-subTE	Count_of_events_in_TE-subH3K9-subH3K27	Count_of_events_in_H3K27-TE-subH3K9	Count_of_events_in_H3K9-TE-subH3K27	Count_of_events_in_H3K9-H3K27-sub-TE	Count_of_events_in_H3K9-H3K27-TE	Genome-subH3K9-subH3K27-subTE_Size_of_genomic_compartment*cell_divisions	H3K9-subTE-subH3K27_Size_of_genomic_compartment*cell_divisions	H3K27-subH3K9-subTE_Size_of_genomic_compartment*cell_divisions	TE-subH3K9-subH3K27_Size_of_genomic_compartment*cell_divisions	H3K27-TE-subH3K9_Size_of_genomic_compartment*cell_divisions	H3K9-TE-subH3K27_Size_of_genomic_compartment*cell_divisions	H3K9-H3K27-sub-TE_Size_of_genomic_compartment*cell_divisions	H3K9-H3K27-TE_Size_of_genomic_compartment*cell_divisions
IPO323	DEL	2822_A	0	0	0	0	0	4.62059e-10	0	0						2			2.75766e+10	1.44723e+09	3.91304e+09	5.34547e+08	5.21217e+07	4.32845e+09	8.55481e+08	1.86141e+09
IPO323	DEL	2822_AA	0	0	0	0	0	0	0	0									2.75766e+10	1.44723e+09	3.91304e+09	5.34547e+08	5.21217e+07	4.32845e+09	8.55481e+08	1.86141e+09
IPO323	DEL	2822_AB	0	0	0	0	0	0	0	0									2.75766e+10	1.44723e+09	3.91304e+09	5.34547e+08	5.21217e+07	4.32845e+09	8.55481e+08	1.86141e+09
IPO323	DEL	2822_AC	0	0	0	0	0	0	0	0									2.75766e+10	1.44723e+09	3.91304e+09	5.34547e+08	5.21217e+07	4.32845e+09	8.55481e+08	1.86141e+09
IPO323	DEL	2822_AD	0	0	0	0	0	0	0	0									2.75766e+10	1.44723e+09	3.91304e+09	5.34547e+08	5.21217e+07	4.32845e+09	8.55481e+08	1.86141e+09
IPO323	DEL	2822_AE	0	0	0	0	0	0	0	1.07445e-09								2	2.75766e+10	1.44723e+09	3.91304e+09	5.34547e+08	5.21217e+07	4.32845e+09	8.55481e+08	1.86141e+09
IPO323	DEL	2822_AF	0	0	0	0	0	0	0	0									2.75766e+10	1.44723e+09	3.91304e+09	5.34547e+08	5.21217e+07	4.32845e+09	8.55481e+08	1.86141e+09
IPO323	DEL	2822_AG	0	0	0	0	0	0	0	0									2.75766e+10	1.44723e+09	3.91304e+09	5.34547e+08	5.21217e+07	4.32845e+09	8.55481e+08	1.86141e+09
IPO323	DEL	2822_AH	0	0	0	0	0	0	0	0									2.75766e+10	1.44723e+09	3.91304e+09	5.34547e+08	5.21217e+07	4.32845e+09	8.55481e+08	1.86141e+09
IPO323	DEL	2822_AI	0	0	0	0	0	0	0	0									2.75766e+10	1.44723e+09	3.91304e+09	5.34547e+08	5.21217e+07	4.32845e+09	8.55481e+08	1.86141e+09
IPO323	DEL	2822_AJ	0	0	0	0	0	0	0	0									2.75766e+10	1.44723e+09	3.91304e+09	5.34547e+08	5.21217e+07	4.32845e+09	8.55481e+08	1.86141e+09
IPO323	DEL	2822_AK	0	0	0	0	0	0	0	0									2.75766e+10	1.44723e+09	3.91304e+09	5.34547e+08	5.21217e+07	4.32845e+09	8.55481e+08	1.86141e+09
IPO323	DEL	2822_AL	0	0	0	0	0	0	0	0									2.75766e+10	1.44723e+09	3.91304e+09	5.34547e+08	5.21217e+07	4.32845e+09	8.55481e+08	1.86141e+09
IPO323	DEL	2822_AM	7.25252e-11	0	0	0	0	0	0	0	2								2.75766e+10	1.44723e+09	3.91304e+09	5.34547e+08	5.21217e+07	4.32845e+09	8.55481e+08	1.86141e+09
IPO323	DEL	2822_AN	0	0	0	0	0	0	0	0									2.75766e+10	1.44723e+09	3.91304e+09	5.34547e+08	5.21217e+07	4.32845e+09	8.55481e+08	1.86141e+09
IPO323	DEL	2822_B	0	0	0	0	0	0	0	0									2.75766e+10	1.44723e+09	3.91304e+09	5.34547e+08	5.21217e+07	4.32845e+09	8.55481e+08	1.86141e+09
IPO323	DEL	2822_C	7.25252e-11	0	0	0	0	0	0	1.07445e-09	2							2	2.75766e+10	1.44723e+09	3.91304e+09	5.34547e+08	5.21217e+07	4.32845e+09	8.55481e+08	1.86141e+09
IPO323	DEL	2822_D	0	0	0	0	0	4.62059e-10	0	0						2			2.75766e+10	1.44723e+09	3.91304e+09	5.34547e+08	5.21217e+07	4.32845e+09	8.55481e+08	1.86141e+09
IPO323	DEL	2822_E	7.25252e-11	0	0	0	0	0	0	0	2								2.75766e+10	1.44723e+09	3.91304e+09	5.34547e+08	5.21217e+07	4.32845e+09	8.55481e+08	1.86141e+09
IPO323	DEL	2822_F	0	0	0	0	0	0	0	0									2.75766e+10	1.44723e+09	3.91304e+09	5.34547e+08	5.21217e+07	4.32845e+09	8.55481e+08	1.86141e+09
IPO323	DEL	2822_G	0	0	0	0	0	0	0	0									2.75766e+10	1.44723e+09	3.91304e+09	5.34547e+08	5.21217e+07	4.32845e+09	8.55481e+08	1.86141e+09
IPO323	DEL	2822_H	0	0	0	0	0	0	0	0									2.75766e+10	1.44723e+09	3.91304e+09	5.34547e+08	5.21217e+07	4.32845e+09	8.55481e+08	1.86141e+09
IPO323	DEL	2822_I	0	0	0	0	0	0	0	0									2.75766e+10	1.44723e+09	3.91304e+09	5.34547e+08	5.21217e+07	4.32845e+09	8.55481e+08	1.86141e+09
IPO323	DEL	2822_J	0	0	0	0	0	0	0	0									2.75766e+10	1.44723e+09	3.91304e+09	5.34547e+08	5.21217e+07	4.32845e+09	8.55481e+08	1.86141e+09
IPO323	DEL	2822_K	0	0	0	0	0	0	0	0									2.75766e+10	1.44723e+09	3.91304e+09	5.34547e+08	5.21217e+07	4.32845e+09	8.55481e+08	1.86141e+09
IPO323	DEL	2822_L	0	0	0	0	0	0	0	0									2.75766e+10	1.44723e+09	3.91304e+09	5.34547e+08	5.21217e+07	4.32845e+09	8.55481e+08	1.86141e+09
IPO323	DEL	2822_M	0	0	0	0	0	4.62059e-10	0	0						2			2.75766e+10	1.44723e+09	3.91304e+09	5.34547e+08	5.21217e+07	4.32845e+09	8.55481e+08	1.86141e+09
IPO323	DEL	2822_N	0	0	0	0	0	4.62059e-10	0	0						2			2.75766e+10	1.44723e+09	3.91304e+09	5.34547e+08	5.21217e+07	4.32845e+09	8.55481e+08	1.86141e+09
IPO323	DEL	2822_O	1.4505e-10	0	0	0	0	0	0	1.07445e-09	4							2	2.75766e+10	1.44723e+09	3.91304e+09	5.34547e+08	5.21217e+07	4.32845e+09	8.55481e+08	1.86141e+09
IPO323	DEL	2822_P	0	0	0	0	0	0	0	1.07445e-09								2	2.75766e+10	1.44723e+09	3.91304e+09	5.34547e+08	5.21217e+07	4.32845e+09	8.55481e+08	1.86141e+09
IPO323	DEL	2822_Q	0	0	0	0	0	4.62059e-10	0	5.37227e-10						2		1	2.75766e+10	1.44723e+09	3.91304e+09	5.34547e+08	5.21217e+07	4.32845e+09	8.55481e+08	1.86141e+09
IPO323	DEL	2822_R	0	0	0	0	0	0	0	1.07445e-09								2	2.75766e+10	1.44723e+09	3.91304e+09	5.34547e+08	5.21217e+07	4.32845e+09	8.55481e+08	1.86141e+09
IPO323	DEL	2822_S	0	0	0	0	0	0	0	0									2.75766e+10	1.44723e+09	3.91304e+09	5.34547e+08	5.21217e+07	4.32845e+09	8.55481e+08	1.86141e+09
IPO323	DEL	2822_T	7.25252e-11	0	0	0	0	0	0	0	2								2.75766e+10	1.44723e+09	3.91304e+09	5.34547e+08	5.21217e+07	4.32845e+09	8.55481e+08	1.86141e+09
IPO323	DEL	2822_U	0	0	0	0	0	0	0	0									2.75766e+10	1.44723e+09	3.91304e+09	5.34547e+08	5.21217e+07	4.32845e+09	8.55481e+08	1.86141e+09
IPO323	DEL	2822_V	0	0	0	0	0	0	0	1.07445e-09								2	2.75766e+10	1.44723e+09	3.91304e+09	5.34547e+08	5.21217e+07	4.32845e+09	8.55481e+08	1.86141e+09
IPO323	DEL	2822_W	0	0	0	0	0	0	0	0									2.75766e+10	1.44723e+09	3.91304e+09	5.34547e+08	5.21217e+07	4.32845e+09	8.55481e+08	1.86141e+09
IPO323	DEL	2822_X	0	0	5.11112e-10	0	0	0	0	0			2						2.75766e+10	1.44723e+09	3.91304e+09	5.34547e+08	5.21217e+07	4.32845e+09	8.55481e+08	1.86141e+09
IPO323	DEL	2822_Y	0	0	0	0	0	4.62059e-10	1.16893e-09	1.07445e-09						2	1	2	2.75766e+10	1.44723e+09	3.91304e+09	5.34547e+08	5.21217e+07	4.32845e+09	8.55481e+08	1.86141e+09
IPO323	DEL	2822_Z	0	0	0	0	0	0	0	0									2.75766e+10	1.44723e+09	3.91304e+09	5.34547e+08	5.21217e+07	4.32845e+09	8.55481e+08	1.86141e+09
IPO323∆chr18	DEL	2822_AO	0	0	0	0	0	0	0	0									2.84084e+10	1.51185e+09	4.12112e+09	3.32686e+08	5.43818e+07	4.5118e+09	8.98785e+08	1.95447e+09
IPO323∆chr18	DEL	2822_AP	0	0	0	0	0	0	0	0									2.84084e+10	1.51185e+09	4.12112e+09	3.32686e+08	5.43818e+07	4.5118e+09	8.98785e+08	1.95447e+09
IPO323∆chr18	DEL	2822_AQ	0	0	0	0	0	0	0	0									2.84084e+10	1.51185e+09	4.12112e+09	3.32686e+08	5.43818e+07	4.5118e+09	8.98785e+08	1.95447e+09
IPO323∆chr18	DEL	2822_AR	7.04016e-11	0	0	0	0	0	0	0	2								2.84084e+10	1.51185e+09	4.12112e+09	3.32686e+08	5.43818e+07	4.5118e+09	8.98785e+08	1.95447e+09
IPO323∆chr18	DEL	2822_AS	0	0	0	0	0	0	0	0									2.84084e+10	1.51185e+09	4.12112e+09	3.32686e+08	5.43818e+07	4.5118e+09	8.98785e+08	1.95447e+09
IPO323∆chr18	DEL	2822_AT	0	0	0	0	0	0	0	0									2.84084e+10	1.51185e+09	4.12112e+09	3.32686e+08	5.43818e+07	4.5118e+09	8.98785e+08	1.95447e+09
IPO323∆chr18	DEL	2822_AU	0	0	0	0	0	0	0	0									2.84084e+10	1.51185e+09	4.12112e+09	3.32686e+08	5.43818e+07	4.5118e+09	8.98785e+08	1.95447e+09
IPO323∆chr18	DEL	2822_AV	0	0	0	0	0	0	0	0									2.84084e+10	1.51185e+09	4.12112e+09	3.32686e+08	5.43818e+07	4.5118e+09	8.98785e+08	1.95447e+09
IPO323∆chr18	DEL	2822_AW	0	0	0	0	0	0	0	0									2.84084e+10	1.51185e+09	4.12112e+09	3.32686e+08	5.43818e+07	4.5118e+09	8.98785e+08	1.95447e+09
IPO323∆chr18	DEL	2822_AX	0	0	0	0	0	0	0	0									2.84084e+10	1.51185e+09	4.12112e+09	3.32686e+08	5.43818e+07	4.5118e+09	8.98785e+08	1.95447e+09
IPO323∆chr18	DEL	2822_AY	0	0	0	0	0	0	0	0									2.84084e+10	1.51185e+09	4.12112e+09	3.32686e+08	5.43818e+07	4.5118e+09	8.98785e+08	1.95447e+09
IPO323∆chr18	DEL	2822_AZ	0	0	0	0	0	0	0	0									2.84084e+10	1.51185e+09	4.12112e+09	3.32686e+08	5.43818e+07	4.5118e+09	8.98785e+08	1.95447e+09
IPO323∆chr18	DEL	2822_BA	0	0	0	0	0	0	0	0									2.84084e+10	1.51185e+09	4.12112e+09	3.32686e+08	5.43818e+07	4.5118e+09	8.98785e+08	1.95447e+09
IPO323∆chr18	DEL	2822_BB	0	0	0	0	0	0	0	0									2.84084e+10	1.51185e+09	4.12112e+09	3.32686e+08	5.43818e+07	4.5118e+09	8.98785e+08	1.95447e+09
IPO323∆chr18	DEL	2822_BC	0	0	0	0	0	0	0	0									2.84084e+10	1.51185e+09	4.12112e+09	3.32686e+08	5.43818e+07	4.5118e+09	8.98785e+08	1.95447e+09
IPO323∆chr18	DEL	2822_BD	0	0	0	0	0	0	0	0									2.84084e+10	1.51185e+09	4.12112e+09	3.32686e+08	5.43818e+07	4.5118e+09	8.98785e+08	1.95447e+09
IPO323∆chr18	DEL	2822_BE	0	0	0	0	0	0	0	0									2.84084e+10	1.51185e+09	4.12112e+09	3.32686e+08	5.43818e+07	4.5118e+09	8.98785e+08	1.95447e+09
IPO323∆chr18	DEL	2822_BF	0	0	0	0	0	0	2.22523e-09	0							2		2.84084e+10	1.51185e+09	4.12112e+09	3.32686e+08	5.43818e+07	4.5118e+09	8.98785e+08	1.95447e+09
IPO323∆chr18	DEL	2822_BG	0	0	0	0	0	0	0	0									2.84084e+10	1.51185e+09	4.12112e+09	3.32686e+08	5.43818e+07	4.5118e+09	8.98785e+08	1.95447e+09
IPO323∆chr18	DEL	2822_BH	0	0	0	0	0	0	0	0									2.84084e+10	1.51185e+09	4.12112e+09	3.32686e+08	5.43818e+07	4.5118e+09	8.98785e+08	1.95447e+09
IPO323∆chr18	DEL	2822_BI	0	0	0	0	0	0	0	0									2.84084e+10	1.51185e+09	4.12112e+09	3.32686e+08	5.43818e+07	4.5118e+09	8.98785e+08	1.95447e+09
IPO323∆chr18	DEL	2822_BJ	0	0	0	0	0	0	0	0									2.84084e+10	1.51185e+09	4.12112e+09	3.32686e+08	5.43818e+07	4.5118e+09	8.98785e+08	1.95447e+09
IPO323∆chr18	DEL	2822_BK	0	0	0	0	0	0	0	0									2.84084e+10	1.51185e+09	4.12112e+09	3.32686e+08	5.43818e+07	4.5118e+09	8.98785e+08	1.95447e+09
IPO323∆chr18	DEL	2822_BL	0	0	0	0	0	0	0	0									2.84084e+10	1.51185e+09	4.12112e+09	3.32686e+08	5.43818e+07	4.5118e+09	8.98785e+08	1.95447e+09
IPO323∆chr18	DEL	2822_BM	0	0	0	0	0	0	0	0									2.84084e+10	1.51185e+09	4.12112e+09	3.32686e+08	5.43818e+07	4.5118e+09	8.98785e+08	1.95447e+09
IPO323∆chr18	DEL	2822_BN	0	0	0	0	0	0	0	0									2.84084e+10	1.51185e+09	4.12112e+09	3.32686e+08	5.43818e+07	4.5118e+09	8.98785e+08	1.95447e+09
IPO323∆chr18	DEL	2822_BO	0	0	0	0	0	0	0	0									2.84084e+10	1.51185e+09	4.12112e+09	3.32686e+08	5.43818e+07	4.5118e+09	8.98785e+08	1.95447e+09
IPO323∆chr18	DEL	2822_BP	0	0	0	0	0	0	0	0									2.84084e+10	1.51185e+09	4.12112e+09	3.32686e+08	5.43818e+07	4.5118e+09	8.98785e+08	1.95447e+09
IPO323∆chr18	DEL	2822_BQ	0	0	0	0	0	0	0	0									2.84084e+10	1.51185e+09	4.12112e+09	3.32686e+08	5.43818e+07	4.5118e+09	8.98785e+08	1.95447e+09
IPO323∆chr18	DEL	2822_BR	0	0	0	0	0	0	0	0									2.84084e+10	1.51185e+09	4.12112e+09	3.32686e+08	5.43818e+07	4.5118e+09	8.98785e+08	1.95447e+09
IPO323∆chr18	DEL	2822_BS	0	0	0	0	0	0	0	0									2.84084e+10	1.51185e+09	4.12112e+09	3.32686e+08	5.43818e+07	4.5118e+09	8.98785e+08	1.95447e+09
IPO323∆chr18	DEL	2822_BT	0	0	0	0	0	4.43283e-10	0	0						2			2.84084e+10	1.51185e+09	4.12112e+09	3.32686e+08	5.43818e+07	4.5118e+09	8.98785e+08	1.95447e+09
IPO323∆chr18	DEL	2822_BU	0	0	0	0	0	0	0	0									2.84084e+10	1.51185e+09	4.12112e+09	3.32686e+08	5.43818e+07	4.5118e+09	8.98785e+08	1.95447e+09
IPO323∆chr18	DEL	2822_BV	0	0	0	0	0	0	0	0									2.84084e+10	1.51185e+09	4.12112e+09	3.32686e+08	5.43818e+07	4.5118e+09	8.98785e+08	1.95447e+09
IPO323∆chr18	DEL	2822_BW	1.40803e-10	0	0	0	0	4.43283e-10	0	0	4					2			2.84084e+10	1.51185e+09	4.12112e+09	3.32686e+08	5.43818e+07	4.5118e+09	8.98785e+08	1.95447e+09
IPO323∆chr18	DEL	2822_BX	0	0	0	0	0	0	0	0									2.84084e+10	1.51185e+09	4.12112e+09	3.32686e+08	5.43818e+07	4.5118e+09	8.98785e+08	1.95447e+09
IPO323∆chr18	DEL	2822_BY	0	0	0	0	0	0	0	0									2.84084e+10	1.51185e+09	4.12112e+09	3.32686e+08	5.43818e+07	4.5118e+09	8.98785e+08	1.95447e+09
IPO323∆chr18	DEL	2822_BZ	0	0	0	0	0	0	0	0									2.84084e+10	1.51185e+09	4.12112e+09	3.32686e+08	5.43818e+07	4.5118e+09	8.98785e+08	1.95447e+09
IPO323∆chr18	DEL	2822_CA	0	0	0	0	0	0	0	1.02329e-09								2	2.84084e+10	1.51185e+09	4.12112e+09	3.32686e+08	5.43818e+07	4.5118e+09	8.98785e+08	1.95447e+09
IPO323∆chr18	DEL	2872_A	0	0	0	0	0	0	0	0									2.84084e+10	1.51185e+09	4.12112e+09	3.32686e+08	5.43818e+07	4.5118e+09	8.98785e+08	1.95447e+09
IPO323	INS	2822_A	3.62626e-11	6.90976e-10	0	0	0	0	0	5.37227e-10	1	1						1	2.75766e+10	1.44723e+09	3.91304e+09	5.34547e+08	5.21217e+07	4.32845e+09	8.55481e+08	1.86141e+09
IPO323	INS	2822_AA	0	0	0	0	0	0	0	0									2.75766e+10	1.44723e+09	3.91304e+09	5.34547e+08	5.21217e+07	4.32845e+09	8.55481e+08	1.86141e+09
IPO323	INS	2822_AB	0	2.07293e-09	0	0	0	1.38618e-09	0	0		3				6			2.75766e+10	1.44723e+09	3.91304e+09	5.34547e+08	5.21217e+07	4.32845e+09	8.55481e+08	1.86141e+09
IPO323	INS	2822_AC	0	0	0	0	0	2.31029e-10	0	1.07445e-09						1		2	2.75766e+10	1.44723e+09	3.91304e+09	5.34547e+08	5.21217e+07	4.32845e+09	8.55481e+08	1.86141e+09
IPO323	INS	2822_AD	0	0	0	0	0	0	1.16893e-09	1.07445e-09							1	2	2.75766e+10	1.44723e+09	3.91304e+09	5.34547e+08	5.21217e+07	4.32845e+09	8.55481e+08	1.86141e+09
IPO323	INS	2822_AE	0	0	0	0	0	0	0	0									2.75766e+10	1.44723e+09	3.91304e+09	5.34547e+08	5.21217e+07	4.32845e+09	8.55481e+08	1.86141e+09
IPO323	INS	2822_AF	0	0	0	0	0	0	0	0									2.75766e+10	1.44723e+09	3.91304e+09	5.34547e+08	5.21217e+07	4.32845e+09	8.55481e+08	1.86141e+09
IPO323	INS	2822_AG	0	0	0	0	0	0	0	0									2.75766e+10	1.44723e+09	3.91304e+09	5.34547e+08	5.21217e+07	4.32845e+09	8.55481e+08	1.86141e+09
IPO323	INS	2822_AH	0	0	0	0	0	0	0	0									2.75766e+10	1.44723e+09	3.91304e+09	5.34547e+08	5.21217e+07	4.32845e+09	8.55481e+08	1.86141e+09
IPO323	INS	2822_AI	0	6.90976e-10	0	0	0	4.62059e-10	0	0		1				2			2.75766e+10	1.44723e+09	3.91304e+09	5.34547e+08	5.21217e+07	4.32845e+09	8.55481e+08	1.86141e+09
IPO323	INS	2822_AJ	0	6.90976e-10	0	0	0	4.62059e-10	0	0		1				2			2.75766e+10	1.44723e+09	3.91304e+09	5.34547e+08	5.21217e+07	4.32845e+09	8.55481e+08	1.86141e+09
IPO323	INS	2822_AK	0	0	0	0	0	0	0	0									2.75766e+10	1.44723e+09	3.91304e+09	5.34547e+08	5.21217e+07	4.32845e+09	8.55481e+08	1.86141e+09
IPO323	INS	2822_AL	0	0	0	0	0	0	0	0									2.75766e+10	1.44723e+09	3.91304e+09	5.34547e+08	5.21217e+07	4.32845e+09	8.55481e+08	1.86141e+09
IPO323	INS	2822_AM	0	0	0	0	0	0	0	0									2.75766e+10	1.44723e+09	3.91304e+09	5.34547e+08	5.21217e+07	4.32845e+09	8.55481e+08	1.86141e+09
IPO323	INS	2822_AN	0	0	0	0	0	0	0	0									2.75766e+10	1.44723e+09	3.91304e+09	5.34547e+08	5.21217e+07	4.32845e+09	8.55481e+08	1.86141e+09
IPO323	INS	2822_B	0	0	0	0	0	0	0	0									2.75766e+10	1.44723e+09	3.91304e+09	5.34547e+08	5.21217e+07	4.32845e+09	8.55481e+08	1.86141e+09
IPO323	INS	2822_C	0	6.90976e-10	0	0	0	0	0	1.07445e-09		1						2	2.75766e+10	1.44723e+09	3.91304e+09	5.34547e+08	5.21217e+07	4.32845e+09	8.55481e+08	1.86141e+09
IPO323	INS	2822_D	0	0	0	0	0	0	0	0									2.75766e+10	1.44723e+09	3.91304e+09	5.34547e+08	5.21217e+07	4.32845e+09	8.55481e+08	1.86141e+09
IPO323	INS	2822_E	0	0	0	0	0	4.62059e-10	0	2.14891e-09						2		4	2.75766e+10	1.44723e+09	3.91304e+09	5.34547e+08	5.21217e+07	4.32845e+09	8.55481e+08	1.86141e+09
IPO323	INS	2822_F	0	0	0	0	0	0	0	0									2.75766e+10	1.44723e+09	3.91304e+09	5.34547e+08	5.21217e+07	4.32845e+09	8.55481e+08	1.86141e+09
IPO323	INS	2822_G	0	0	0	0	0	0	0	0									2.75766e+10	1.44723e+09	3.91304e+09	5.34547e+08	5.21217e+07	4.32845e+09	8.55481e+08	1.86141e+09
IPO323	INS	2822_H	0	0	0	0	0	2.31029e-10	0	1.07445e-09						1		2	2.75766e+10	1.44723e+09	3.91304e+09	5.34547e+08	5.21217e+07	4.32845e+09	8.55481e+08	1.86141e+09
IPO323	INS	2822_I	7.25252e-11	0	2.55556e-10	0	0	0	1.16893e-09	1.07445e-09	2		1				1	2	2.75766e+10	1.44723e+09	3.91304e+09	5.34547e+08	5.21217e+07	4.32845e+09	8.55481e+08	1.86141e+09
IPO323	INS	2822_J	3.62626e-11	0	0	0	0	0	0	1.07445e-09	1							2	2.75766e+10	1.44723e+09	3.91304e+09	5.34547e+08	5.21217e+07	4.32845e+09	8.55481e+08	1.86141e+09
IPO323	INS	2822_K	0	0	0	0	0	0	1.16893e-09	1.07445e-09							1	2	2.75766e+10	1.44723e+09	3.91304e+09	5.34547e+08	5.21217e+07	4.32845e+09	8.55481e+08	1.86141e+09
IPO323	INS	2822_L	0	0	0	0	0	0	0	0									2.75766e+10	1.44723e+09	3.91304e+09	5.34547e+08	5.21217e+07	4.32845e+09	8.55481e+08	1.86141e+09
IPO323	INS	2822_M	0	0	0	0	0	0	0	1.61168e-09								3	2.75766e+10	1.44723e+09	3.91304e+09	5.34547e+08	5.21217e+07	4.32845e+09	8.55481e+08	1.86141e+09
IPO323	INS	2822_N	0	0	0	0	0	0	0	0									2.75766e+10	1.44723e+09	3.91304e+09	5.34547e+08	5.21217e+07	4.32845e+09	8.55481e+08	1.86141e+09
IPO323	INS	2822_O	0	0	0	0	0	0	0	0									2.75766e+10	1.44723e+09	3.91304e+09	5.34547e+08	5.21217e+07	4.32845e+09	8.55481e+08	1.86141e+09
IPO323	INS	2822_P	0	0	0	0	0	6.93088e-10	0	0						3			2.75766e+10	1.44723e+09	3.91304e+09	5.34547e+08	5.21217e+07	4.32845e+09	8.55481e+08	1.86141e+09
IPO323	INS	2822_Q	0	0	0	0	0	0	0	0									2.75766e+10	1.44723e+09	3.91304e+09	5.34547e+08	5.21217e+07	4.32845e+09	8.55481e+08	1.86141e+09
IPO323	INS	2822_R	0	0	0	0	0	0	0	0									2.75766e+10	1.44723e+09	3.91304e+09	5.34547e+08	5.21217e+07	4.32845e+09	8.55481e+08	1.86141e+09
IPO323	INS	2822_S	0	0	0	0	0	0	0	0									2.75766e+10	1.44723e+09	3.91304e+09	5.34547e+08	5.21217e+07	4.32845e+09	8.55481e+08	1.86141e+09
IPO323	INS	2822_T	0	0	0	0	0	0	0	0									2.75766e+10	1.44723e+09	3.91304e+09	5.34547e+08	5.21217e+07	4.32845e+09	8.55481e+08	1.86141e+09
IPO323	INS	2822_U	0	0	0	0	0	0	0	0									2.75766e+10	1.44723e+09	3.91304e+09	5.34547e+08	5.21217e+07	4.32845e+09	8.55481e+08	1.86141e+09
IPO323	INS	2822_V	0	0	0	0	0	0	0	0									2.75766e+10	1.44723e+09	3.91304e+09	5.34547e+08	5.21217e+07	4.32845e+09	8.55481e+08	1.86141e+09
IPO323	INS	2822_W	0	6.90976e-10	0	0	0	0	0	1.07445e-09		1						2	2.75766e+10	1.44723e+09	3.91304e+09	5.34547e+08	5.21217e+07	4.32845e+09	8.55481e+08	1.86141e+09
IPO323	INS	2822_X	0	0	0	0	0	2.31029e-10	0	1.07445e-09						1		2	2.75766e+10	1.44723e+09	3.91304e+09	5.34547e+08	5.21217e+07	4.32845e+09	8.55481e+08	1.86141e+09
IPO323	INS	2822_Y	0	0	0	0	0	0	0	0									2.75766e+10	1.44723e+09	3.91304e+09	5.34547e+08	5.21217e+07	4.32845e+09	8.55481e+08	1.86141e+09
IPO323	INS	2822_Z	7.25252e-11	6.90976e-10	0	0	0	6.93088e-10	0	0	2	1				3			2.75766e+10	1.44723e+09	3.91304e+09	5.34547e+08	5.21217e+07	4.32845e+09	8.55481e+08	1.86141e+09
IPO323∆chr18	INS	2822_AO	0	1.32288e-09	0	3.00584e-09	0	2.21641e-10	0	1.02329e-09		2		1		1		2	2.84084e+10	1.51185e+09	4.12112e+09	3.32686e+08	5.43818e+07	4.5118e+09	8.98785e+08	1.95447e+09
IPO323∆chr18	INS	2822_AP	0	0	0	0	0	0	0	0									2.84084e+10	1.51185e+09	4.12112e+09	3.32686e+08	5.43818e+07	4.5118e+09	8.98785e+08	1.95447e+09
IPO323∆chr18	INS	2822_AQ	0	0	0	0	0	0	0	0									2.84084e+10	1.51185e+09	4.12112e+09	3.32686e+08	5.43818e+07	4.5118e+09	8.98785e+08	1.95447e+09
IPO323∆chr18	INS	2822_AR	0	0	0	0	0	0	0	0									2.84084e+10	1.51185e+09	4.12112e+09	3.32686e+08	5.43818e+07	4.5118e+09	8.98785e+08	1.95447e+09
IPO323∆chr18	INS	2822_AS	0	0	0	0	0	0	0	0									2.84084e+10	1.51185e+09	4.12112e+09	3.32686e+08	5.43818e+07	4.5118e+09	8.98785e+08	1.95447e+09
IPO323∆chr18	INS	2822_AT	0	0	0	0	0	0	0	0									2.84084e+10	1.51185e+09	4.12112e+09	3.32686e+08	5.43818e+07	4.5118e+09	8.98785e+08	1.95447e+09
IPO323∆chr18	INS	2822_AU	0	0	0	0	0	0	0	0									2.84084e+10	1.51185e+09	4.12112e+09	3.32686e+08	5.43818e+07	4.5118e+09	8.98785e+08	1.95447e+09
IPO323∆chr18	INS	2822_AV	0	0	0	0	0	0	0	0									2.84084e+10	1.51185e+09	4.12112e+09	3.32686e+08	5.43818e+07	4.5118e+09	8.98785e+08	1.95447e+09
IPO323∆chr18	INS	2822_AW	0	0	0	0	0	1.10821e-09	0	2.04659e-09						5		4	2.84084e+10	1.51185e+09	4.12112e+09	3.32686e+08	5.43818e+07	4.5118e+09	8.98785e+08	1.95447e+09
IPO323∆chr18	INS	2822_AX	0	0	0	0	0	0	0	0									2.84084e+10	1.51185e+09	4.12112e+09	3.32686e+08	5.43818e+07	4.5118e+09	8.98785e+08	1.95447e+09
IPO323∆chr18	INS	2822_AY	0	6.61442e-10	2.42652e-10	0	0	6.64924e-10	1.11261e-09	1.53494e-09		1	1			3	1	3	2.84084e+10	1.51185e+09	4.12112e+09	3.32686e+08	5.43818e+07	4.5118e+09	8.98785e+08	1.95447e+09
IPO323∆chr18	INS	2822_AZ	0	0	0	0	0	2.21641e-10	0	1.02329e-09						1		2	2.84084e+10	1.51185e+09	4.12112e+09	3.32686e+08	5.43818e+07	4.5118e+09	8.98785e+08	1.95447e+09
IPO323∆chr18	INS	2822_BA	0	0	0	0	0	0	0	0									2.84084e+10	1.51185e+09	4.12112e+09	3.32686e+08	5.43818e+07	4.5118e+09	8.98785e+08	1.95447e+09
IPO323∆chr18	INS	2822_BB	0	0	0	0	0	0	0	0									2.84084e+10	1.51185e+09	4.12112e+09	3.32686e+08	5.43818e+07	4.5118e+09	8.98785e+08	1.95447e+09
IPO323∆chr18	INS	2822_BC	0	6.61442e-10	0	0	0	0	0	1.02329e-09		1						2	2.84084e+10	1.51185e+09	4.12112e+09	3.32686e+08	5.43818e+07	4.5118e+09	8.98785e+08	1.95447e+09
IPO323∆chr18	INS	2822_BD	0	0	0	0	0	2.21641e-10	0	1.02329e-09						1		2	2.84084e+10	1.51185e+09	4.12112e+09	3.32686e+08	5.43818e+07	4.5118e+09	8.98785e+08	1.95447e+09
IPO323∆chr18	INS	2822_BE	0	0	0	0	0	2.21641e-10	0	1.02329e-09						1		2	2.84084e+10	1.51185e+09	4.12112e+09	3.32686e+08	5.43818e+07	4.5118e+09	8.98785e+08	1.95447e+09
IPO323∆chr18	INS	2822_BF	0	0	0	0	0	2.21641e-10	0	1.02329e-09						1		2	2.84084e+10	1.51185e+09	4.12112e+09	3.32686e+08	5.43818e+07	4.5118e+09	8.98785e+08	1.95447e+09
IPO323∆chr18	INS	2822_BG	0	0	0	0	0	6.64924e-10	0	0						3			2.84084e+10	1.51185e+09	4.12112e+09	3.32686e+08	5.43818e+07	4.5118e+09	8.98785e+08	1.95447e+09
IPO323∆chr18	INS	2822_BH	0	0	0	0	0	0	0	0									2.84084e+10	1.51185e+09	4.12112e+09	3.32686e+08	5.43818e+07	4.5118e+09	8.98785e+08	1.95447e+09
IPO323∆chr18	INS	2822_BI	0	0	0	0	0	2.21641e-10	0	1.02329e-09						1		2	2.84084e+10	1.51185e+09	4.12112e+09	3.32686e+08	5.43818e+07	4.5118e+09	8.98785e+08	1.95447e+09
IPO323∆chr18	INS	2822_BJ	0	0	0	0	0	2.21641e-10	1.11261e-09	5.11646e-10						1	1	1	2.84084e+10	1.51185e+09	4.12112e+09	3.32686e+08	5.43818e+07	4.5118e+09	8.98785e+08	1.95447e+09
IPO323∆chr18	INS	2822_BK	1.05602e-10	0	0	0	0	0	0	0	3								2.84084e+10	1.51185e+09	4.12112e+09	3.32686e+08	5.43818e+07	4.5118e+09	8.98785e+08	1.95447e+09
IPO323∆chr18	INS	2822_BL	0	0	0	0	0	0	0	0									2.84084e+10	1.51185e+09	4.12112e+09	3.32686e+08	5.43818e+07	4.5118e+09	8.98785e+08	1.95447e+09
IPO323∆chr18	INS	2822_BM	0	0	0	0	0	2.21641e-10	0	1.02329e-09						1		2	2.84084e+10	1.51185e+09	4.12112e+09	3.32686e+08	5.43818e+07	4.5118e+09	8.98785e+08	1.95447e+09
IPO323∆chr18	INS	2822_BN	0	0	0	0	0	0	0	0									2.84084e+10	1.51185e+09	4.12112e+09	3.32686e+08	5.43818e+07	4.5118e+09	8.98785e+08	1.95447e+09
IPO323∆chr18	INS	2822_BO	0	0	0	0	0	6.64924e-10	0	0						3			2.84084e+10	1.51185e+09	4.12112e+09	3.32686e+08	5.43818e+07	4.5118e+09	8.98785e+08	1.95447e+09
IPO323∆chr18	INS	2822_BP	0	0	0	0	0	2.21641e-10	0	1.02329e-09						1		2	2.84084e+10	1.51185e+09	4.12112e+09	3.32686e+08	5.43818e+07	4.5118e+09	8.98785e+08	1.95447e+09
IPO323∆chr18	INS	2822_BQ	0	1.98432e-09	0	0	0	2.21641e-10	0	1.02329e-09		3				1		2	2.84084e+10	1.51185e+09	4.12112e+09	3.32686e+08	5.43818e+07	4.5118e+09	8.98785e+08	1.95447e+09
IPO323∆chr18	INS	2822_BR	0	0	0	0	0	0	0	0									2.84084e+10	1.51185e+09	4.12112e+09	3.32686e+08	5.43818e+07	4.5118e+09	8.98785e+08	1.95447e+09
IPO323∆chr18	INS	2822_BS	0	0	0	0	0	0	0	0									2.84084e+10	1.51185e+09	4.12112e+09	3.32686e+08	5.43818e+07	4.5118e+09	8.98785e+08	1.95447e+09
IPO323∆chr18	INS	2822_BT	0	0	0	0	0	0	0	1.53494e-09								3	2.84084e+10	1.51185e+09	4.12112e+09	3.32686e+08	5.43818e+07	4.5118e+09	8.98785e+08	1.95447e+09
IPO323∆chr18	INS	2822_BU	0	0	0	0	0	2.21641e-10	0	2.55823e-09						1		5	2.84084e+10	1.51185e+09	4.12112e+09	3.32686e+08	5.43818e+07	4.5118e+09	8.98785e+08	1.95447e+09
IPO323∆chr18	INS	2822_BV	0	0	0	0	0	0	0	0									2.84084e+10	1.51185e+09	4.12112e+09	3.32686e+08	5.43818e+07	4.5118e+09	8.98785e+08	1.95447e+09
IPO323∆chr18	INS	2822_BW	3.52008e-11	0	0	0	0	6.64924e-10	0	1.02329e-09	1					3		2	2.84084e+10	1.51185e+09	4.12112e+09	3.32686e+08	5.43818e+07	4.5118e+09	8.98785e+08	1.95447e+09
IPO323∆chr18	INS	2822_BX	0	0	0	0	0	0	0	0									2.84084e+10	1.51185e+09	4.12112e+09	3.32686e+08	5.43818e+07	4.5118e+09	8.98785e+08	1.95447e+09
IPO323∆chr18	INS	2822_BY	0	0	0	0	0	2.21641e-10	0	1.02329e-09						1		2	2.84084e+10	1.51185e+09	4.12112e+09	3.32686e+08	5.43818e+07	4.5118e+09	8.98785e+08	1.95447e+09
IPO323∆chr18	INS	2822_BZ	0	0	0	0	0	0	0	0									2.84084e+10	1.51185e+09	4.12112e+09	3.32686e+08	5.43818e+07	4.5118e+09	8.98785e+08	1.95447e+09
IPO323∆chr18	INS	2822_CA	0	0	0	0	0	0	0	1.53494e-09								3	2.84084e+10	1.51185e+09	4.12112e+09	3.32686e+08	5.43818e+07	4.5118e+09	8.98785e+08	1.95447e+09
IPO323∆chr18	INS	2872_A	0	6.61442e-10	0	0	0	2.21641e-10	1.11261e-09	6.13976e-09		1				1	1	12	2.84084e+10	1.51185e+09	4.12112e+09	3.32686e+08	5.43818e+07	4.5118e+09	8.98785e+08	1.95447e+09
IPO323	DUP	2822_A	1.08788e-10	6.90976e-10	0	3.74149e-09	0	9.24118e-10	4.67573e-09	1.07445e-09	3	1		2		4	4	2	2.75766e+10	1.44723e+09	3.91304e+09	5.34547e+08	5.21217e+07	4.32845e+09	8.55481e+08	1.86141e+09
IPO323	DUP	2822_AA	0	0	0	0	0	9.24118e-10	4.67573e-09	0						4	4		2.75766e+10	1.44723e+09	3.91304e+09	5.34547e+08	5.21217e+07	4.32845e+09	8.55481e+08	1.86141e+09
IPO323	DUP	2822_AB	0	0	0	0	0	9.24118e-10	2.33787e-09	0						4	2		2.75766e+10	1.44723e+09	3.91304e+09	5.34547e+08	5.21217e+07	4.32845e+09	8.55481e+08	1.86141e+09
IPO323	DUP	2822_AC	0	0	0	0	0	9.24118e-10	2.33787e-09	1.07445e-09						4	2	2	2.75766e+10	1.44723e+09	3.91304e+09	5.34547e+08	5.21217e+07	4.32845e+09	8.55481e+08	1.86141e+09
IPO323	DUP	2822_AD	1.4505e-10	0	0	3.74149e-09	0	9.24118e-10	2.33787e-09	2.14891e-09	4			2		4	2	4	2.75766e+10	1.44723e+09	3.91304e+09	5.34547e+08	5.21217e+07	4.32845e+09	8.55481e+08	1.86141e+09
IPO323	DUP	2822_AE	0	0	0	0	0	9.24118e-10	4.67573e-09	0						4	4		2.75766e+10	1.44723e+09	3.91304e+09	5.34547e+08	5.21217e+07	4.32845e+09	8.55481e+08	1.86141e+09
IPO323	DUP	2822_AF	7.25252e-11	0	0	0	0	9.24118e-10	2.33787e-09	0	2					4	2		2.75766e+10	1.44723e+09	3.91304e+09	5.34547e+08	5.21217e+07	4.32845e+09	8.55481e+08	1.86141e+09
IPO323	DUP	2822_AG	7.25252e-11	0	0	0	0	9.24118e-10	2.33787e-09	0	2					4	2		2.75766e+10	1.44723e+09	3.91304e+09	5.34547e+08	5.21217e+07	4.32845e+09	8.55481e+08	1.86141e+09
IPO323	DUP	2822_AH	1.4505e-10	0	0	0	0	9.24118e-10	2.33787e-09	0	4					4	2		2.75766e+10	1.44723e+09	3.91304e+09	5.34547e+08	5.21217e+07	4.32845e+09	8.55481e+08	1.86141e+09
IPO323	DUP	2822_AI	7.25252e-11	0	0	0	0	6.93088e-10	0	5.37227e-10	2					3		1	2.75766e+10	1.44723e+09	3.91304e+09	5.34547e+08	5.21217e+07	4.32845e+09	8.55481e+08	1.86141e+09
IPO323	DUP	2822_AJ	0	0	0	0	0	9.24118e-10	2.33787e-09	1.07445e-09						4	2	2	2.75766e+10	1.44723e+09	3.91304e+09	5.34547e+08	5.21217e+07	4.32845e+09	8.55481e+08	1.86141e+09
IPO323	DUP	2822_AK	7.25252e-11	0	0	0	0	9.24118e-10	2.33787e-09	0	2					4	2		2.75766e+10	1.44723e+09	3.91304e+09	5.34547e+08	5.21217e+07	4.32845e+09	8.55481e+08	1.86141e+09
IPO323	DUP	2822_AL	1.4505e-10	0	0	0	0	1.84824e-09	4.67573e-09	0	4					8	4		2.75766e+10	1.44723e+09	3.91304e+09	5.34547e+08	5.21217e+07	4.32845e+09	8.55481e+08	1.86141e+09
IPO323	DUP	2822_AM	1.4505e-10	0	0	0	0	1.38618e-09	4.67573e-09	0	4					6	4		2.75766e+10	1.44723e+09	3.91304e+09	5.34547e+08	5.21217e+07	4.32845e+09	8.55481e+08	1.86141e+09
IPO323	DUP	2822_AN	0	0	0	0	0	9.24118e-10	0	0						4			2.75766e+10	1.44723e+09	3.91304e+09	5.34547e+08	5.21217e+07	4.32845e+09	8.55481e+08	1.86141e+09
IPO323	DUP	2822_B	2.90101e-10	0	0	0	0	9.24118e-10	2.33787e-09	2.14891e-09	8					4	2	4	2.75766e+10	1.44723e+09	3.91304e+09	5.34547e+08	5.21217e+07	4.32845e+09	8.55481e+08	1.86141e+09
IPO323	DUP	2822_C	1.4505e-10	0	0	0	0	9.24118e-10	0	0	4					4			2.75766e+10	1.44723e+09	3.91304e+09	5.34547e+08	5.21217e+07	4.32845e+09	8.55481e+08	1.86141e+09
IPO323	DUP	2822_D	7.25252e-11	0	0	0	0	9.24118e-10	2.33787e-09	0	2					4	2		2.75766e+10	1.44723e+09	3.91304e+09	5.34547e+08	5.21217e+07	4.32845e+09	8.55481e+08	1.86141e+09
IPO323	DUP	2822_E	1.08788e-10	0	0	0	3.83718e-08	1.38618e-09	4.67573e-09	5.37227e-10	3				2	6	4	1	2.75766e+10	1.44723e+09	3.91304e+09	5.34547e+08	5.21217e+07	4.32845e+09	8.55481e+08	1.86141e+09
IPO323	DUP	2822_F	2.90101e-10	1.38195e-09	0	0	0	9.24118e-10	4.67573e-09	0	8	2				4	4		2.75766e+10	1.44723e+09	3.91304e+09	5.34547e+08	5.21217e+07	4.32845e+09	8.55481e+08	1.86141e+09
IPO323	DUP	2822_G	1.4505e-10	0	0	0	0	4.62059e-10	4.67573e-09	0	4					2	4		2.75766e+10	1.44723e+09	3.91304e+09	5.34547e+08	5.21217e+07	4.32845e+09	8.55481e+08	1.86141e+09
IPO323	DUP	2822_H	2.90101e-10	0	0	0	0	9.24118e-10	2.33787e-09	0	8					4	2		2.75766e+10	1.44723e+09	3.91304e+09	5.34547e+08	5.21217e+07	4.32845e+09	8.55481e+08	1.86141e+09
IPO323	DUP	2822_I	1.4505e-10	1.38195e-09	0	0	0	9.24118e-10	2.33787e-09	0	4	2				4	2		2.75766e+10	1.44723e+09	3.91304e+09	5.34547e+08	5.21217e+07	4.32845e+09	8.55481e+08	1.86141e+09
IPO323	DUP	2822_J	1.4505e-10	0	0	0	0	9.24118e-10	0	0	4					4			2.75766e+10	1.44723e+09	3.91304e+09	5.34547e+08	5.21217e+07	4.32845e+09	8.55481e+08	1.86141e+09
IPO323	DUP	2822_K	7.25252e-11	0	0	0	0	9.24118e-10	3.5068e-09	5.37227e-10	2					4	3	1	2.75766e+10	1.44723e+09	3.91304e+09	5.34547e+08	5.21217e+07	4.32845e+09	8.55481e+08	1.86141e+09
IPO323	DUP	2822_L	1.4505e-10	0	0	3.74149e-09	0	1.84824e-09	0	0	4			2		8			2.75766e+10	1.44723e+09	3.91304e+09	5.34547e+08	5.21217e+07	4.32845e+09	8.55481e+08	1.86141e+09
IPO323	DUP	2822_M	7.25252e-11	0	0	0	0	9.24118e-10	2.33787e-09	1.07445e-09	2					4	2	2	2.75766e+10	1.44723e+09	3.91304e+09	5.34547e+08	5.21217e+07	4.32845e+09	8.55481e+08	1.86141e+09
IPO323	DUP	2822_N	0	0	0	0	0	1.38618e-09	4.67573e-09	2.14891e-09						6	4	4	2.75766e+10	1.44723e+09	3.91304e+09	5.34547e+08	5.21217e+07	4.32845e+09	8.55481e+08	1.86141e+09
IPO323	DUP	2822_O	1.4505e-10	0	0	0	0	9.24118e-10	4.67573e-09	0	4					4	4		2.75766e+10	1.44723e+09	3.91304e+09	5.34547e+08	5.21217e+07	4.32845e+09	8.55481e+08	1.86141e+09
IPO323	DUP	2822_P	0	0	0	0	0	9.24118e-10	2.33787e-09	0						4	2		2.75766e+10	1.44723e+09	3.91304e+09	5.34547e+08	5.21217e+07	4.32845e+09	8.55481e+08	1.86141e+09
IPO323	DUP	2822_Q	0	0	0	0	0	9.24118e-10	4.67573e-09	0						4	4		2.75766e+10	1.44723e+09	3.91304e+09	5.34547e+08	5.21217e+07	4.32845e+09	8.55481e+08	1.86141e+09
IPO323	DUP	2822_R	2.53838e-10	0	0	1.87074e-09	0	1.38618e-09	2.33787e-09	0	7			1		6	2		2.75766e+10	1.44723e+09	3.91304e+09	5.34547e+08	5.21217e+07	4.32845e+09	8.55481e+08	1.86141e+09
IPO323	DUP	2822_S	7.25252e-11	0	1.02222e-09	0	0	9.24118e-10	4.67573e-09	1.07445e-09	2		4			4	4	2	2.75766e+10	1.44723e+09	3.91304e+09	5.34547e+08	5.21217e+07	4.32845e+09	8.55481e+08	1.86141e+09
IPO323	DUP	2822_T	1.4505e-10	0	5.11112e-10	0	0	9.24118e-10	2.33787e-09	1.07445e-09	4		2			4	2	2	2.75766e+10	1.44723e+09	3.91304e+09	5.34547e+08	5.21217e+07	4.32845e+09	8.55481e+08	1.86141e+09
IPO323	DUP	2822_U	2.90101e-10	0	0	0	0	4.62059e-10	7.0136e-09	0	8					2	6		2.75766e+10	1.44723e+09	3.91304e+09	5.34547e+08	5.21217e+07	4.32845e+09	8.55481e+08	1.86141e+09
IPO323	DUP	2822_V	7.25252e-11	0	0	0	0	4.62059e-10	2.33787e-09	1.07445e-09	2					2	2	2	2.75766e+10	1.44723e+09	3.91304e+09	5.34547e+08	5.21217e+07	4.32845e+09	8.55481e+08	1.86141e+09
IPO323	DUP	2822_W	0	0	0	0	0	0	0	0									2.75766e+10	1.44723e+09	3.91304e+09	5.34547e+08	5.21217e+07	4.32845e+09	8.55481e+08	1.86141e+09
IPO323	DUP	2822_X	1.4505e-10	0	0	0	0	4.62059e-10	4.67573e-09	0	4					2	4		2.75766e+10	1.44723e+09	3.91304e+09	5.34547e+08	5.21217e+07	4.32845e+09	8.55481e+08	1.86141e+09
IPO323	DUP	2822_Y	0	1.38195e-09	0	0	0	1.84824e-09	2.33787e-09	0		2				8	2		2.75766e+10	1.44723e+09	3.91304e+09	5.34547e+08	5.21217e+07	4.32845e+09	8.55481e+08	1.86141e+09
IPO323	DUP	2822_Z	7.25252e-11	0	0	0	0	9.24118e-10	2.33787e-09	0	2					4	2		2.75766e+10	1.44723e+09	3.91304e+09	5.34547e+08	5.21217e+07	4.32845e+09	8.55481e+08	1.86141e+09
IPO323∆chr18	DUP	2822_AO	0	0	0	0	0	0	2.22523e-09	2.04659e-09							2	4	2.84084e+10	1.51185e+09	4.12112e+09	3.32686e+08	5.43818e+07	4.5118e+09	8.98785e+08	1.95447e+09
IPO323∆chr18	DUP	2822_AP	0	0	4.85305e-10	0	0	0	2.22523e-09	0			2				2		2.84084e+10	1.51185e+09	4.12112e+09	3.32686e+08	5.43818e+07	4.5118e+09	8.98785e+08	1.95447e+09
IPO323∆chr18	DUP	2822_AQ	2.11205e-10	0	0	0	0	0	2.22523e-09	0	6						2		2.84084e+10	1.51185e+09	4.12112e+09	3.32686e+08	5.43818e+07	4.5118e+09	8.98785e+08	1.95447e+09
IPO323∆chr18	DUP	2822_AR	7.04016e-11	0	0	0	0	4.43283e-10	2.22523e-09	0	2					2	2		2.84084e+10	1.51185e+09	4.12112e+09	3.32686e+08	5.43818e+07	4.5118e+09	8.98785e+08	1.95447e+09
IPO323∆chr18	DUP	2822_AS	0	0	0	0	0	8.86565e-10	0	1.02329e-09						4		2	2.84084e+10	1.51185e+09	4.12112e+09	3.32686e+08	5.43818e+07	4.5118e+09	8.98785e+08	1.95447e+09
IPO323∆chr18	DUP	2822_AT	0	0	0	0	0	2.21641e-10	0	5.11646e-10						1		1	2.84084e+10	1.51185e+09	4.12112e+09	3.32686e+08	5.43818e+07	4.5118e+09	8.98785e+08	1.95447e+09
IPO323∆chr18	DUP	2822_AU	3.52008e-11	0	0	0	0	0	0	4.60482e-09	1							9	2.84084e+10	1.51185e+09	4.12112e+09	3.32686e+08	5.43818e+07	4.5118e+09	8.98785e+08	1.95447e+09
IPO323∆chr18	DUP	2822_AV	0	0	0	0	0	0	4.45045e-09	1.02329e-09							4	2	2.84084e+10	1.51185e+09	4.12112e+09	3.32686e+08	5.43818e+07	4.5118e+09	8.98785e+08	1.95447e+09
IPO323∆chr18	DUP	2822_AW	7.04016e-11	0	0	0	0	0	4.45045e-09	0	2						4		2.84084e+10	1.51185e+09	4.12112e+09	3.32686e+08	5.43818e+07	4.5118e+09	8.98785e+08	1.95447e+09
IPO323∆chr18	DUP	2822_AX	0	0	0	0	0	0	2.22523e-09	0							2		2.84084e+10	1.51185e+09	4.12112e+09	3.32686e+08	5.43818e+07	4.5118e+09	8.98785e+08	1.95447e+09
IPO323∆chr18	DUP	2822_AY	0	0	4.85305e-10	0	0	4.43283e-10	0	0			2			2			2.84084e+10	1.51185e+09	4.12112e+09	3.32686e+08	5.43818e+07	4.5118e+09	8.98785e+08	1.95447e+09
IPO323∆chr18	DUP	2822_AZ	0	0	0	0	0	4.43283e-10	0	0						2			2.84084e+10	1.51185e+09	4.12112e+09	3.32686e+08	5.43818e+07	4.5118e+09	8.98785e+08	1.95447e+09
IPO323∆chr18	DUP	2822_BA	7.04016e-11	0	0	0	0	4.43283e-10	4.45045e-09	0	2					2	4		2.84084e+10	1.51185e+09	4.12112e+09	3.32686e+08	5.43818e+07	4.5118e+09	8.98785e+08	1.95447e+09
IPO323∆chr18	DUP	2822_BB	0	6.61442e-10	0	0	0	2.21641e-10	2.22523e-09	1.02329e-09		1				1	2	2	2.84084e+10	1.51185e+09	4.12112e+09	3.32686e+08	5.43818e+07	4.5118e+09	8.98785e+08	1.95447e+09
IPO323∆chr18	DUP	2822_BC	0	0	0	0	0	4.43283e-10	6.67568e-09	0						2	6		2.84084e+10	1.51185e+09	4.12112e+09	3.32686e+08	5.43818e+07	4.5118e+09	8.98785e+08	1.95447e+09
IPO323∆chr18	DUP	2822_BD	0	0	0	0	0	0	2.22523e-09	0							2		2.84084e+10	1.51185e+09	4.12112e+09	3.32686e+08	5.43818e+07	4.5118e+09	8.98785e+08	1.95447e+09
IPO323∆chr18	DUP	2822_BE	0	0	0	3.00584e-09	0	0	0	5.11646e-10				1				1	2.84084e+10	1.51185e+09	4.12112e+09	3.32686e+08	5.43818e+07	4.5118e+09	8.98785e+08	1.95447e+09
IPO323∆chr18	DUP	2822_BF	0	0	0	0	0	6.64924e-10	3.33784e-09	0						3	3		2.84084e+10	1.51185e+09	4.12112e+09	3.32686e+08	5.43818e+07	4.5118e+09	8.98785e+08	1.95447e+09
IPO323∆chr18	DUP	2822_BG	0	0	0	0	0	0	4.45045e-09	0							4		2.84084e+10	1.51185e+09	4.12112e+09	3.32686e+08	5.43818e+07	4.5118e+09	8.98785e+08	1.95447e+09
IPO323∆chr18	DUP	2822_BH	0	0	0	0	0	0	0	1.02329e-09								2	2.84084e+10	1.51185e+09	4.12112e+09	3.32686e+08	5.43818e+07	4.5118e+09	8.98785e+08	1.95447e+09
IPO323∆chr18	DUP	2822_BI	0	0	0	0	0	4.43283e-10	2.22523e-09	1.02329e-09						2	2	2	2.84084e+10	1.51185e+09	4.12112e+09	3.32686e+08	5.43818e+07	4.5118e+09	8.98785e+08	1.95447e+09
IPO323∆chr18	DUP	2822_BJ	7.04016e-11	0	0	0	0	0	4.45045e-09	0	2						4		2.84084e+10	1.51185e+09	4.12112e+09	3.32686e+08	5.43818e+07	4.5118e+09	8.98785e+08	1.95447e+09
IPO323∆chr18	DUP	2822_BK	1.40803e-10	0	0	0	0	0	0	0	4								2.84084e+10	1.51185e+09	4.12112e+09	3.32686e+08	5.43818e+07	4.5118e+09	8.98785e+08	1.95447e+09
IPO323∆chr18	DUP	2822_BL	7.04016e-11	6.61442e-10	0	0	0	6.64924e-10	2.22523e-09	0	2	1				3	2		2.84084e+10	1.51185e+09	4.12112e+09	3.32686e+08	5.43818e+07	4.5118e+09	8.98785e+08	1.95447e+09
IPO323∆chr18	DUP	2822_BM	0	0	0	0	0	0	0	1.02329e-09								2	2.84084e+10	1.51185e+09	4.12112e+09	3.32686e+08	5.43818e+07	4.5118e+09	8.98785e+08	1.95447e+09
IPO323∆chr18	DUP	2822_BN	0	0	0	0	0	4.43283e-10	4.45045e-09	0						2	4		2.84084e+10	1.51185e+09	4.12112e+09	3.32686e+08	5.43818e+07	4.5118e+09	8.98785e+08	1.95447e+09
IPO323∆chr18	DUP	2822_BO	0	0	0	0	0	0	2.22523e-09	0							2		2.84084e+10	1.51185e+09	4.12112e+09	3.32686e+08	5.43818e+07	4.5118e+09	8.98785e+08	1.95447e+09
IPO323∆chr18	DUP	2822_BP	7.04016e-11	0	0	0	0	0	2.22523e-09	0	2						2		2.84084e+10	1.51185e+09	4.12112e+09	3.32686e+08	5.43818e+07	4.5118e+09	8.98785e+08	1.95447e+09
IPO323∆chr18	DUP	2822_BQ	0	0	0	0	0	4.43283e-10	0	1.02329e-09						2		2	2.84084e+10	1.51185e+09	4.12112e+09	3.32686e+08	5.43818e+07	4.5118e+09	8.98785e+08	1.95447e+09
IPO323∆chr18	DUP	2822_BR	1.40803e-10	0	0	0	0	0	4.45045e-09	0	4						4		2.84084e+10	1.51185e+09	4.12112e+09	3.32686e+08	5.43818e+07	4.5118e+09	8.98785e+08	1.95447e+09
IPO323∆chr18	DUP	2822_BS	0	0	0	0	0	0	2.22523e-09	0							2		2.84084e+10	1.51185e+09	4.12112e+09	3.32686e+08	5.43818e+07	4.5118e+09	8.98785e+08	1.95447e+09
IPO323∆chr18	DUP	2822_BT	0	0	0	0	0	0	2.22523e-09	0							2		2.84084e+10	1.51185e+09	4.12112e+09	3.32686e+08	5.43818e+07	4.5118e+09	8.98785e+08	1.95447e+09
IPO323∆chr18	DUP	2822_BU	0	0	0	0	0	0	6.67568e-09	0							6		2.84084e+10	1.51185e+09	4.12112e+09	3.32686e+08	5.43818e+07	4.5118e+09	8.98785e+08	1.95447e+09
IPO323∆chr18	DUP	2822_BV	0	0	0	0	0	4.43283e-10	2.22523e-09	0						2	2		2.84084e+10	1.51185e+09	4.12112e+09	3.32686e+08	5.43818e+07	4.5118e+09	8.98785e+08	1.95447e+09
IPO323∆chr18	DUP	2822_BW	0	0	0	0	0	0	0	0									2.84084e+10	1.51185e+09	4.12112e+09	3.32686e+08	5.43818e+07	4.5118e+09	8.98785e+08	1.95447e+09
IPO323∆chr18	DUP	2822_BX	7.04016e-11	0	0	0	0	0	0	0	2								2.84084e+10	1.51185e+09	4.12112e+09	3.32686e+08	5.43818e+07	4.5118e+09	8.98785e+08	1.95447e+09
IPO323∆chr18	DUP	2822_BY	2.11205e-10	0	0	0	0	0	0	0	6								2.84084e+10	1.51185e+09	4.12112e+09	3.32686e+08	5.43818e+07	4.5118e+09	8.98785e+08	1.95447e+09
IPO323∆chr18	DUP	2822_BZ	7.04016e-11	0	0	6.01167e-09	0	1.32985e-09	0	1.02329e-09	2			2		6		2	2.84084e+10	1.51185e+09	4.12112e+09	3.32686e+08	5.43818e+07	4.5118e+09	8.98785e+08	1.95447e+09
IPO323∆chr18	DUP	2822_CA	2.11205e-10	1.32288e-09	0	0	0	4.43283e-10	6.67568e-09	1.02329e-09	6	2				2	6	2	2.84084e+10	1.51185e+09	4.12112e+09	3.32686e+08	5.43818e+07	4.5118e+09	8.98785e+08	1.95447e+09
IPO323∆chr18	DUP	2872_A	7.04016e-11	6.61442e-10	0	0	0	2.21641e-10	7.78829e-09	5.11646e-10	2	1				1	7	1	2.84084e+10	1.51185e+09	4.12112e+09	3.32686e+08	5.43818e+07	4.5118e+09	8.98785e+08	1.95447e+09

## Sheet: Fig5_statistic
Panel	Figure 5a
Test	Wilcoxon signed Rank test
	two-sided
Values	Mutation rates/replicate
Multiple Test adjustment	FDR
Genomic compartment	Strain	Compared strains	p-value
Genome	IPO323 ∆chr18	IPO323 ∆chr18 ∆kmt1	8.337e-12
Genome	IPO323 ∆chr18	IPO323 ∆chr18 ∆kmt6	0.0261399
Genome	IPO323 ∆chr18	IPO323 ∆chr18 (4w, 28°C)	1.645e-10
Genome-sub-TE-sub-Genemodels	IPO323 ∆chr18	IPO323 ∆chr18 ∆kmt1	5.67e-09
Genome-sub-TE-sub-Genemodels	IPO323 ∆chr18	IPO323 ∆chr18 ∆kmt6	0.585774
Genome-sub-TE-sub-Genemodels	IPO323 ∆chr18	IPO323 ∆chr18 (4w, 28°C)	0.0186871
GeneModel	IPO323 ∆chr18	IPO323 ∆chr18 ∆kmt1	1.645e-10
GeneModel	IPO323 ∆chr18	IPO323 ∆chr18 ∆kmt6	0.143557
GeneModel	IPO323 ∆chr18	IPO323 ∆chr18 (4w, 28°C)	0.036137
TE	IPO323 ∆chr18	IPO323 ∆chr18 ∆kmt1	1.06633e-07
TE	IPO323 ∆chr18	IPO323 ∆chr18 ∆kmt6	0.100371
TE	IPO323 ∆chr18	IPO323 ∆chr18 (4w, 28°C)	3.85e-09
Zt09-H3K27	IPO323 ∆chr18	IPO323 ∆chr18 ∆kmt1	3.26455e-06
Zt09-H3K27	IPO323 ∆chr18	IPO323 ∆chr18 ∆kmt6	0.120597
Zt09-H3K27	IPO323 ∆chr18	IPO323 ∆chr18 (4w, 28°C)	8.022e-07
Zt09-H3K4	IPO323 ∆chr18	IPO323 ∆chr18 ∆kmt1	1.34925e-09
Zt09-H3K4	IPO323 ∆chr18	IPO323 ∆chr18 ∆kmt6	0.161041
Zt09-H3K4	IPO323 ∆chr18	IPO323 ∆chr18 (4w, 28°C)	0.0156235
Zt09-H3K9	IPO323 ∆chr18	IPO323 ∆chr18 ∆kmt1	1.43587e-08
Zt09-H3K9	IPO323 ∆chr18	IPO323 ∆chr18 ∆kmt6	0.0406888
Zt09-H3K9	IPO323 ∆chr18	IPO323 ∆chr18 (4w, 28°C)	3.85e-09
Panel	Figure 5b
Test	c2-test
	two-sided
Values	absolute Frequency values of events and sites compared to IPO323 ∆chr18 in the same genomic compartment
Multiple Test adjustment	FDR
p-values: Chi-Square test (compared to respective compartment in wt (∆Chr18)
H3K9me3	-	+	-	-	-	+	+	+
H3K27me3	-	-	+	-	+	-	+	+
TE	-	-	-	+	+	+	-	+
IPO323 ∆chr18	-	-	-	-	-	-	-	-
IPO323 ∆chr18 ∆kmt1	3.888e-30	0.0016128	1.85486e-06	0.198	0.216	1.71e-18	0.00194618	1.488e-12
IPO323 ∆chr18 ∆kmt6	0.0613714	1	0.798546	0.5232	0.549714	0.13824	0.5232	0.0339692
IPO323 ∆chr18 (4w, 28°C)	0.0001359	0.5232	0.00126667	0.0117	NaN	2.924e-11	3.192e-86	3.24e-59
Panel	Figure 5c
Test	Fisher's Exact test
Values	absolute Frequency values
Multiple Test adjustment	-
Strain	Transitions	Transversions	p-value (compared to IPO323 IPO323 ∆chr18)
IPO323 ∆chr18	381	123	-
IPO323 ∆chr18 ∆kmt1	745	244	0.9493
IPO323 ∆chr18 ∆kmt6	328	75	0.04299
IPO323 ∆chr18 (4w, 28°C)	106	60	0.004783
Panel	Figure 5d
Test	c2-test
	two-sided
Values	absolute Frequency values of events and sites compared to IPO323 ∆chr18 in the same genomic compartment
Multiple Test adjustment	FDR
					Chromosomes lost				Chromosomes duplicated
Strain	Replicates	cell divisions	#Chromosomes	#Accessory Chromosomes	not lost (#Accessory Chromosomes*#Generation*#Replicates-#lostChrom)	lost Chromosomes	Freq.lost Chromosomes (chr-1*gen-1)	p-value compared to wt (dChr18)	not duplicated (#Chr*#Gen*#Replicates-#dup)	duplicated Chromosomes	Freq.duplicated Chromosomes (chr-1*gen-1)	p-value compared to wt (dChr18)
IPO323 ∆chr18	40	1076.74	20	7	301466	21	6.96596e-05		861392	2	2.32182e-06
IPO323 ∆chr18 ∆kmt1	40	832.11	20	7	232938	53	0.000227528	6.51e-06	665688	9	1.35198e-05	0.043884
IPO323 ∆chr18 ∆kmt6	40	1069.26	20	7	299387	6	2.0041e-05	0.01486	855408	6	7.0142e-06	0.301129
IPO323 ∆chr18 (4w, 28°C)	40	66.29	20	7	18531	30	0.00161891	7.92e-16	53032	15	0.000282848	7.92e-16
Panel	Figure 5e
Test	c2-test
	two-sided
Values	absolute Frequency values of events and sites compared to IPO323 ∆chr18 in the same genomic compartment
Multiple Test adjustment	FDR
				deletions			insertions			duplications			inversions
Strain	Replicates	cell divisions	Generations*size of Genome*Replicates	deletions	Freq.deletions (site-1*cell divisions-1)	p-value compared to IPO323 ∆Chr18	insertions	Freq.insertions (bp-1*gen-1)	p-value compared to IPO323 ∆Chr18	duplications	Freq.duplications (bp-1*gen-1)	p-value compared to IPO323 ∆Chr18	inversions	Freq.inversions (bp-1*gen-1)	p-value compared to IPO323 ∆Chr18
IPO323 ∆chr18	40	1076.74	1.67174e+12	7	4.18725e-12		34	2.03381e-11		93	5.56306e-11		1	5.98179e-13
IPO323 ∆chr18 ∆kmt1	40	832.11	1.27567e+12	122	9.56356e-11	7.92e-16	3	2.3517e-12	8.02286e-05	281	2.20276e-10	7.92e-16	4	3.13559e-12	0.27588
IPO323 ∆chr18 ∆kmt6	40	1069.26	1.66949e+12	15	8.9848e-12	0.174343	53	3.17463e-11	0.0742569	123	7.36754e-11	0.072705	2	1.19797e-12	1
IPO323 ∆chr18 (4w, 28°C)	40	66.29	1.02548e+11	4	3.9006e-11	0.000509175	6	5.8509e-11	0.0520364	123	1.19943e-09	7.92e-16	1	9.7515e-12	0.27675

## Sheet: SourceData_Fig5a
Source Data Fig 5 a
Individual data points
Compartment Size	Sample	Strain	Compartment	Base Substitutions	Number of cell divisions	Genomic compartment size size * number_of_cellDivisions	Base substitution mutation rate [bp-1*gen-1]
8228060	2854_CL	IPO323dchr18dkmt1	Zt09-H3K9	8	832.115	6.84669e+09	1.16845e-09
13841345	2822_BW	IPO323dchr18	Genome-sub-TE-sub-Genemodels	6	1076.74	1.49035e+10	4.02589e-10
18842101	2855_BD	IPO323dchr18_28C	GeneModel	0	66.2908	1.24906e+09	0
39112553	2854_BV	IPO323dchr18dkmt1	Genome	31	832.115	3.25461e+10	9.52494e-10
18934867	2854_CJ	IPO323dchr18dkmt1	GeneModel	8	832.115	1.5756e+10	5.07744e-10
6807267	2854_CE	IPO323dchr18dkmt1	Zt09-H3K27	17	832.115	5.66443e+09	3.00119e-09
6671214	2822_AP	IPO323dchr18	TE	2	1076.74	7.18316e+09	2.78429e-10
39112553	2822_BV	IPO323dchr18	Genome	12	1076.74	4.2114e+10	2.84941e-10
8910490	2855_BD	IPO323dchr18_28C	Zt09-H3K4	0	66.2908	5.90683e+08	0
13226859	2854_CA	IPO323dchr18dkmt1	Genome-sub-TE-sub-Genemodels	9	832.115	1.10063e+10	8.17716e-10
39112553	2855_AR	IPO323dchr18dkmt6	Genome	0	1069.26	4.18214e+10	0
18934867	2855_BI	IPO323dchr18_28C	GeneModel	0	66.2908	1.25521e+09	0
8947301	2855_X	IPO323dchr18dkmt6	Zt09-H3K4	3	1069.26	9.56697e+09	3.13579e-10
37227849	2822_BH	IPO323dchr18	Genome	7	1076.74	4.00847e+10	1.7463e-10
18934867	2855_AB	IPO323dchr18dkmt6	GeneModel	1	1069.26	2.02462e+10	4.93919e-11
13841345	2854_BQ	IPO323dchr18dkmt1	Genome-sub-TE-sub-Genemodels	11	832.115	1.15176e+10	9.55061e-10
37867350	2855_BJ	IPO323dchr18_28C	Genome	2	66.2908	2.51026e+09	7.96732e-10
8228060	2855_BM	IPO323dchr18_28C	Zt09-H3K9	5	66.2908	5.45444e+08	9.16684e-09
18691353	2854_CO	IPO323dchr18dkmt1	GeneModel	8	832.115	1.55534e+10	5.14359e-10
7715596	2855_BY	IPO323dchr18_28C	Zt09-H3K9	4	66.2908	5.11473e+08	7.82055e-09
13841345	2822_BJ	IPO323dchr18	Genome-sub-TE-sub-Genemodels	1	1076.74	1.49035e+10	6.70982e-11
18934867	2822_BU	IPO323dchr18	GeneModel	3	1076.74	2.03879e+10	1.47146e-10
6807267	2854_BR	IPO323dchr18dkmt1	Zt09-H3K27	5	832.115	5.66443e+09	8.82702e-10
5843620	2855_A	IPO323dchr18dkmt1	Zt09-H3K27	5	832.115	4.86256e+09	1.02826e-09
38056349	2854_BY	IPO323dchr18dkmt1	Genome	26	832.115	3.16673e+10	8.21037e-10
6807267	2855_D	IPO323dchr18dkmt1	Zt09-H3K27	2	832.115	5.66443e+09	3.53081e-10
8947301	2822_BF	IPO323dchr18	Zt09-H3K4	2	1076.74	9.63392e+09	2.076e-10
7940653	2854_BX	IPO323dchr18dkmt1	Zt09-H3K9	9	832.115	6.60754e+09	1.36208e-09
6807267	2855_AW	IPO323dchr18_28C	Zt09-H3K27	3	66.2908	4.51259e+08	6.64807e-09
8373353	2855_AM	IPO323dchr18dkmt6	Zt09-H3K9	9	1069.26	8.95327e+09	1.00522e-09
6807267	2855_Q	IPO323dchr18dkmt6	Zt09-H3K27	3	1069.26	7.27872e+09	4.1216e-10
37732411	2822_BB	IPO323dchr18	Genome	11	1076.74	4.0628e+10	2.70749e-10
8947301	2855_Y	IPO323dchr18dkmt6	Zt09-H3K4	1	1069.26	9.56697e+09	1.04526e-10
8203086	2854_BU	IPO323dchr18dkmt1	Zt09-H3K9	10	832.115	6.82591e+09	1.46501e-09
8947301	2822_AR	IPO323dchr18	Zt09-H3K4	1	1076.74	9.63392e+09	1.038e-10
6807267	2855_Y	IPO323dchr18dkmt6	Zt09-H3K27	6	1069.26	7.27872e+09	8.24321e-10
39112553	2855_AG	IPO323dchr18dkmt6	Genome	11	1069.26	4.18214e+10	2.63023e-10
39112553	2822_AT	IPO323dchr18	Genome	13	1076.74	4.2114e+10	3.08686e-10
18934867	2855_BW	IPO323dchr18_28C	GeneModel	2	66.2908	1.25521e+09	1.59336e-09
18464071	2855_CP	IPO323dchr18dkmt1	GeneModel	6	832.115	1.53642e+10	3.90517e-10
8373353	2822_AS	IPO323dchr18	Zt09-H3K9	2	1076.74	9.01592e+09	2.2183e-10
8923801	2822_AW	IPO323dchr18	Zt09-H3K4	3	1076.74	9.60861e+09	3.1222e-10
8373353	2855_N	IPO323dchr18dkmt6	Zt09-H3K9	20	1069.26	8.95327e+09	2.23382e-09
13514083	2855_BO	IPO323dchr18_28C	Genome-sub-TE-sub-Genemodels	0	66.2908	8.95859e+08	0
18784119	2855_BV	IPO323dchr18_28C	GeneModel	0	66.2908	1.24521e+09	0
13841345	2822_BU	IPO323dchr18	Genome-sub-TE-sub-Genemodels	7	1076.74	1.49035e+10	4.69687e-10
8910490	2854_CM	IPO323dchr18dkmt1	Zt09-H3K4	3	832.115	7.41455e+09	4.0461e-10
6219169	2822_BI	IPO323dchr18	Zt09-H3K27	7	1076.74	6.69643e+09	1.04533e-09
39112553	2855_AP	IPO323dchr18dkmt6	Genome	3	1069.26	4.18214e+10	7.17336e-11
8947301	2855_K	IPO323dchr18dkmt6	Zt09-H3K4	2	1069.26	9.56697e+09	2.09053e-10
18934867	2855_AE	IPO323dchr18dkmt6	GeneModel	5	1069.26	2.02462e+10	2.46959e-10
8373353	2855_BF	IPO323dchr18_28C	Zt09-H3K9	0	66.2908	5.55076e+08	0
6807267	2855_H	IPO323dchr18dkmt6	Zt09-H3K27	2	1069.26	7.27872e+09	2.74774e-10
8373353	2855_CI	IPO323dchr18_28C	Zt09-H3K9	3	66.2908	5.55076e+08	5.40466e-09
8835659	2854_CH	IPO323dchr18dkmt1	Zt09-H3K4	3	832.115	7.35228e+09	4.08036e-10
18784119	2855_CC	IPO323dchr18_28C	GeneModel	2	66.2908	1.24521e+09	1.60615e-09
18934867	2822_AO	IPO323dchr18	GeneModel	3	1076.74	2.03879e+10	1.47146e-10
39112553	2822_AU	IPO323dchr18	Genome	12	1076.74	4.2114e+10	2.84941e-10
38640448	2855_BZ	IPO323dchr18_28C	Genome	4	66.2908	2.56151e+09	1.56158e-09
8947301	2855_AF	IPO323dchr18dkmt6	Zt09-H3K4	0	1069.26	9.56697e+09	0
8947301	2855_AR	IPO323dchr18dkmt6	Zt09-H3K4	0	1069.26	9.56697e+09	0
6807267	2855_W	IPO323dchr18dkmt6	Zt09-H3K27	3	1069.26	7.27872e+09	4.1216e-10
6807267	2855_AO	IPO323dchr18dkmt6	Zt09-H3K27	6	1069.26	7.27872e+09	8.24321e-10
18934867	2855_BA	IPO323dchr18_28C	GeneModel	2	66.2908	1.25521e+09	1.59336e-09
8910490	2855_CG	IPO323dchr18_28C	Zt09-H3K4	0	66.2908	5.90683e+08	0
8947301	2855_BC	IPO323dchr18_28C	Zt09-H3K4	0	66.2908	5.93123e+08	0
8373353	2855_AC	IPO323dchr18dkmt6	Zt09-H3K9	2	1069.26	8.95327e+09	2.23382e-10
8872470	2855_BY	IPO323dchr18_28C	Zt09-H3K4	1	66.2908	5.88163e+08	1.70021e-09
5843620	2855_CQ	IPO323dchr18dkmt1	Zt09-H3K27	2	832.115	4.86256e+09	4.11306e-10
6807267	2855_AM	IPO323dchr18dkmt6	Zt09-H3K27	4	1069.26	7.27872e+09	5.49547e-10
8373353	2855_AG	IPO323dchr18dkmt6	Zt09-H3K9	3	1069.26	8.95327e+09	3.35073e-10
8910490	2855_CK	IPO323dchr18_28C	Zt09-H3K4	0	66.2908	5.90683e+08	0
18934867	2855_CE	IPO323dchr18_28C	GeneModel	1	66.2908	1.25521e+09	7.96681e-10
39112553	2822_BU	IPO323dchr18	Genome	12	1076.74	4.2114e+10	2.84941e-10
8947301	2855_CI	IPO323dchr18_28C	Zt09-H3K4	0	66.2908	5.93123e+08	0
8947301	2822_BJ	IPO323dchr18	Zt09-H3K4	1	1076.74	9.63392e+09	1.038e-10
13841345	2854_BV	IPO323dchr18dkmt1	Genome-sub-TE-sub-Genemodels	11	832.115	1.15176e+10	9.55061e-10
38473052	2855_S	IPO323dchr18dkmt6	Genome	8	1069.26	4.11376e+10	1.94469e-10
8228060	2855_BZ	IPO323dchr18_28C	Zt09-H3K9	4	66.2908	5.45444e+08	7.33347e-09
38505509	2822_BI	IPO323dchr18	Genome	12	1076.74	4.14604e+10	2.89433e-10
38339455	2854_CG	IPO323dchr18dkmt1	Genome	20	832.115	3.19028e+10	6.26904e-10
39112553	2855_AK	IPO323dchr18dkmt6	Genome	4	1069.26	4.18214e+10	9.56448e-11
18804293	2822_BC	IPO323dchr18	GeneModel	5	1076.74	2.02473e+10	2.46946e-10
39112553	2855_BR	IPO323dchr18_28C	Genome	5	66.2908	2.5928e+09	1.92842e-09
8373353	2855_CF	IPO323dchr18_28C	Zt09-H3K9	6	66.2908	5.55076e+08	1.08093e-08
13514086	2855_V	IPO323dchr18dkmt6	Genome-sub-TE-sub-Genemodels	4	1069.26	1.445e+10	2.76816e-10
13841345	2822_BF	IPO323dchr18	Genome-sub-TE-sub-Genemodels	6	1076.74	1.49035e+10	4.02589e-10
6807267	2854_BP	IPO323dchr18dkmt1	Zt09-H3K27	1	832.115	5.66443e+09	1.7654e-10
6807267	2854_BV	IPO323dchr18dkmt1	Zt09-H3K27	6	832.115	5.66443e+09	1.05924e-09
6362127	2855_BZ	IPO323dchr18_28C	Zt09-H3K27	4	66.2908	4.2175e+08	9.48428e-09
8373353	2855_AE	IPO323dchr18dkmt6	Zt09-H3K9	11	1069.26	8.95327e+09	1.2286e-09
8947301	2822_AO	IPO323dchr18	Zt09-H3K4	1	1076.74	9.63392e+09	1.038e-10
7734913	2822_BS	IPO323dchr18	Zt09-H3K9	7	1076.74	8.32849e+09	8.40489e-10
18934867	2855_AX	IPO323dchr18_28C	GeneModel	0	66.2908	1.25521e+09	0
6423833	2854_BU	IPO323dchr18dkmt1	Zt09-H3K27	4	832.115	5.34537e+09	7.48312e-10
6807267	2854_CB	IPO323dchr18dkmt1	Zt09-H3K27	19	832.115	5.66443e+09	3.35427e-09
13636718	2855_CB	IPO323dchr18_28C	Genome-sub-TE-sub-Genemodels	0	66.2908	9.03989e+08	0
8947301	2854_CJ	IPO323dchr18dkmt1	Zt09-H3K4	4	832.115	7.44518e+09	5.3726e-10
5784961	2854_BY	IPO323dchr18dkmt1	Zt09-H3K27	7	832.115	4.81375e+09	1.45417e-09
8947301	2855_M	IPO323dchr18dkmt6	Zt09-H3K4	2	1069.26	9.56697e+09	2.09053e-10
18934867	2855_BQ	IPO323dchr18_28C	GeneModel	2	66.2908	1.25521e+09	1.59336e-09
13841345	2855_BI	IPO323dchr18_28C	Genome-sub-TE-sub-Genemodels	2	66.2908	9.17553e+08	2.17971e-09
39112553	2855_AA	IPO323dchr18dkmt6	Genome	10	1069.26	4.18214e+10	2.39112e-10
8947301	2855_AY	IPO323dchr18_28C	Zt09-H3K4	0	66.2908	5.93123e+08	0
18934867	2855_X	IPO323dchr18dkmt6	GeneModel	3	1069.26	2.02462e+10	1.48176e-10
8947301	2822_BK	IPO323dchr18	Zt09-H3K4	1	1076.74	9.63392e+09	1.038e-10
6807267	2822_BT	IPO323dchr18	Zt09-H3K27	3	1076.74	7.32966e+09	4.09296e-10
8908669	2855_CB	IPO323dchr18_28C	Zt09-H3K4	0	66.2908	5.90563e+08	0
18934867	2822_BK	IPO323dchr18	GeneModel	6	1076.74	2.03879e+10	2.94292e-10
13226859	2854_BO	IPO323dchr18dkmt1	Genome-sub-TE-sub-Genemodels	9	832.115	1.10063e+10	8.17716e-10
7940653	2854_CG	IPO323dchr18dkmt1	Zt09-H3K9	11	832.115	6.60754e+09	1.66477e-09
13841345	2855_H	IPO323dchr18dkmt6	Genome-sub-TE-sub-Genemodels	4	1069.26	1.48e+10	2.70271e-10
8373353	2855_R	IPO323dchr18dkmt6	Zt09-H3K9	2	1069.26	8.95327e+09	2.23382e-10
39112553	2822_CA	IPO323dchr18	Genome	21	1076.74	4.2114e+10	4.98646e-10
8373353	2855_X	IPO323dchr18dkmt6	Zt09-H3K9	7	1069.26	8.95327e+09	7.81837e-10
8947301	2855_AZ	IPO323dchr18_28C	Zt09-H3K4	0	66.2908	5.93123e+08	0
37866008	2855_BB	IPO323dchr18_28C	Genome	1	66.2908	2.51017e+09	3.9838e-10
39112553	2822_BT	IPO323dchr18	Genome	11	1076.74	4.2114e+10	2.61196e-10
13555613	2855_CG	IPO323dchr18_28C	Genome-sub-TE-sub-Genemodels	2	66.2908	8.98612e+08	2.22565e-09
39112553	2854_CC	IPO323dchr18dkmt1	Genome	34	832.115	3.25461e+10	1.04467e-09
18594645	2822_BH	IPO323dchr18	GeneModel	1	1076.74	2.00216e+10	4.99461e-11
6288760	2854_BS	IPO323dchr18dkmt1	Zt09-H3K27	3	832.115	5.23297e+09	5.73288e-10
13841345	2855_AZ	IPO323dchr18_28C	Genome-sub-TE-sub-Genemodels	2	66.2908	9.17553e+08	2.17971e-09
8373353	2822_AR	IPO323dchr18	Zt09-H3K9	6	1076.74	9.01592e+09	6.65489e-10
8910516	2854_CI	IPO323dchr18dkmt1	Zt09-H3K4	3	832.115	7.41457e+09	4.04609e-10
6807267	2855_AX	IPO323dchr18_28C	Zt09-H3K27	2	66.2908	4.51259e+08	4.43204e-09
13841345	2855_Y	IPO323dchr18dkmt6	Genome-sub-TE-sub-Genemodels	8	1069.26	1.48e+10	5.40542e-10
8373353	2855_AB	IPO323dchr18dkmt6	Zt09-H3K9	2	1069.26	8.95327e+09	2.23382e-10
18934867	2822_AR	IPO323dchr18	GeneModel	5	1076.74	2.03879e+10	2.45243e-10
39112553	2855_AZ	IPO323dchr18_28C	Genome	7	66.2908	2.5928e+09	2.69978e-09
39112553	2822_BQ	IPO323dchr18	Genome	10	1076.74	4.2114e+10	2.3745e-10
38640448	2854_BZ	IPO323dchr18dkmt1	Genome	24	832.115	3.21533e+10	7.46424e-10
18784119	2854_CD	IPO323dchr18dkmt1	GeneModel	10	832.115	1.56305e+10	6.39773e-10
8373353	2822_BY	IPO323dchr18	Zt09-H3K9	7	1076.74	9.01592e+09	7.76404e-10
13514086	2855_BP	IPO323dchr18_28C	Genome-sub-TE-sub-Genemodels	2	66.2908	8.95859e+08	2.23249e-09
13555613	2855_CD	IPO323dchr18_28C	Genome-sub-TE-sub-Genemodels	0	66.2908	8.98612e+08	0
39112553	2855_AN	IPO323dchr18dkmt6	Genome	9	1069.26	4.18214e+10	2.15201e-10
13841345	2854_CE	IPO323dchr18dkmt1	Genome-sub-TE-sub-Genemodels	4	832.115	1.15176e+10	3.47295e-10
39112553	2855_AH	IPO323dchr18dkmt6	Genome	3	1069.26	4.18214e+10	7.17336e-11
6807267	2822_BW	IPO323dchr18	Zt09-H3K27	4	1076.74	7.32966e+09	5.45728e-10
39112553	2855_AC	IPO323dchr18dkmt6	Genome	7	1069.26	4.18214e+10	1.67378e-10
8947301	2855_AK	IPO323dchr18dkmt6	Zt09-H3K4	0	1069.26	9.56697e+09	0
18845822	2855_BP	IPO323dchr18_28C	GeneModel	0	66.2908	1.2493e+09	0
38640448	2855_BD	IPO323dchr18_28C	Genome	4	66.2908	2.56151e+09	1.56158e-09
8947301	2822_AP	IPO323dchr18	Zt09-H3K4	1	1076.74	9.63392e+09	1.038e-10
6807267	2822_BG	IPO323dchr18	Zt09-H3K27	1	1076.74	7.32966e+09	1.36432e-10
37867350	2854_CQ	IPO323dchr18dkmt1	Genome	19	832.115	3.151e+10	6.02983e-10
13841345	2855_I	IPO323dchr18dkmt6	Genome-sub-TE-sub-Genemodels	3	1069.26	1.48e+10	2.02703e-10
39112553	2822_BL	IPO323dchr18	Genome	20	1076.74	4.2114e+10	4.74901e-10
18693636	2854_CK	IPO323dchr18dkmt1	GeneModel	8	832.115	1.55553e+10	5.14296e-10
13512591	2822_BX	IPO323dchr18	Genome-sub-TE-sub-Genemodels	3	1076.74	1.45495e+10	2.06192e-10
38339455	2855_CC	IPO323dchr18_28C	Genome	2	66.2908	2.54155e+09	7.86921e-10
8373353	2855_BR	IPO323dchr18_28C	Zt09-H3K9	1	66.2908	5.55076e+08	1.80155e-09
8947301	2855_BH	IPO323dchr18_28C	Zt09-H3K4	0	66.2908	5.93123e+08	0
7940653	2855_CC	IPO323dchr18_28C	Zt09-H3K9	0	66.2908	5.26392e+08	0
18934867	2855_Z	IPO323dchr18dkmt6	GeneModel	0	1069.26	2.02462e+10	0
39112553	2854_BQ	IPO323dchr18dkmt1	Genome	40	832.115	3.25461e+10	1.22902e-09
18934867	2855_Q	IPO323dchr18dkmt6	GeneModel	1	1069.26	2.02462e+10	4.93919e-11
18934867	2822_AX	IPO323dchr18	GeneModel	1	1076.74	2.03879e+10	4.90486e-11
8373353	2855_CE	IPO323dchr18_28C	Zt09-H3K9	6	66.2908	5.55076e+08	1.08093e-08
6807267	2872_A	IPO323dchr18	Zt09-H3K27	9	1076.74	7.32966e+09	1.22789e-09
6807267	2855_X	IPO323dchr18dkmt6	Zt09-H3K27	5	1069.26	7.27872e+09	6.86934e-10
6288760	2855_CC	IPO323dchr18_28C	Zt09-H3K27	1	66.2908	4.16887e+08	2.39873e-09
13636718	2854_BW	IPO323dchr18dkmt1	Genome-sub-TE-sub-Genemodels	3	832.115	1.13473e+10	2.6438e-10
18934867	2855_R	IPO323dchr18dkmt6	GeneModel	4	1069.26	2.02462e+10	1.97567e-10
13841345	2822_BT	IPO323dchr18	Genome-sub-TE-sub-Genemodels	4	1076.74	1.49035e+10	2.68393e-10
13555613	2854_BZ	IPO323dchr18dkmt1	Genome-sub-TE-sub-Genemodels	6	832.115	1.12798e+10	5.31923e-10
37867350	2855_CQ	IPO323dchr18dkmt1	Genome	13	832.115	3.151e+10	4.12568e-10
38473052	2855_BO	IPO323dchr18_28C	Genome	2	66.2908	2.55041e+09	7.84188e-10
13512591	2854_BS	IPO323dchr18dkmt1	Genome-sub-TE-sub-Genemodels	3	832.115	1.1244e+10	2.66808e-10
13226859	2855_CH	IPO323dchr18_28C	Genome-sub-TE-sub-Genemodels	6	66.2908	8.76819e+08	6.84292e-09
38562706	2855_BX	IPO323dchr18_28C	Genome	1	66.2908	2.55635e+09	3.91183e-10
6807267	2822_BU	IPO323dchr18	Zt09-H3K27	3	1076.74	7.32966e+09	4.09296e-10
8923801	2822_BO	IPO323dchr18	Zt09-H3K4	2	1076.74	9.60861e+09	2.08147e-10
7795360	2855_G	IPO323dchr18dkmt1	Zt09-H3K9	12	832.115	6.48664e+09	1.84996e-09
8373353	2822_CA	IPO323dchr18	Zt09-H3K9	11	1076.74	9.01592e+09	1.22006e-09
6288760	2855_BV	IPO323dchr18_28C	Zt09-H3K27	2	66.2908	4.16887e+08	4.79747e-09
18838159	2855_S	IPO323dchr18dkmt6	GeneModel	2	1069.26	2.01428e+10	9.92909e-11
6807267	2855_AS	IPO323dchr18dkmt6	Zt09-H3K27	3	1069.26	7.27872e+09	4.1216e-10
6807267	2822_BQ	IPO323dchr18	Zt09-H3K27	5	1076.74	7.32966e+09	6.8216e-10
39112553	2822_AX	IPO323dchr18	Genome	8	1076.74	4.2114e+10	1.8996e-10
18934867	2822_AS	IPO323dchr18	GeneModel	4	1076.74	2.03879e+10	1.96195e-10
18842101	2855_C	IPO323dchr18dkmt1	GeneModel	8	832.115	1.56788e+10	5.10243e-10
8908669	2855_BS	IPO323dchr18_28C	Zt09-H3K4	0	66.2908	5.90563e+08	0
13841345	2855_BQ	IPO323dchr18_28C	Genome-sub-TE-sub-Genemodels	1	66.2908	9.17553e+08	1.08985e-09
6447320	2822_BA	IPO323dchr18	TE	2	1076.74	6.94209e+09	2.88098e-10
8228060	2855_CD	IPO323dchr18_28C	Zt09-H3K9	4	66.2908	5.45444e+08	7.33347e-09
6447320	2855_AO	IPO323dchr18dkmt6	TE	4	1069.26	6.89385e+09	5.80228e-10
8873705	2854_CQ	IPO323dchr18dkmt1	Zt09-H3K4	2	832.115	7.38394e+09	2.70858e-10
6447320	2855_X	IPO323dchr18dkmt6	TE	7	1069.26	6.89385e+09	1.0154e-09
13226859	2854_CO	IPO323dchr18dkmt1	Genome-sub-TE-sub-Genemodels	6	832.115	1.10063e+10	5.45144e-10
6447320	2855_BR	IPO323dchr18_28C	TE	1	66.2908	4.27398e+08	2.33974e-09
18934867	2855_AI	IPO323dchr18dkmt6	GeneModel	0	1069.26	2.02462e+10	0
8373353	2855_J	IPO323dchr18dkmt6	Zt09-H3K9	4	1069.26	8.95327e+09	4.46764e-10
8887016	2822_BB	IPO323dchr18	Zt09-H3K4	1	1076.74	9.569e+09	1.04504e-10
8373353	2822_BT	IPO323dchr18	Zt09-H3K9	5	1076.74	9.01592e+09	5.54574e-10
18934867	2855_AP	IPO323dchr18dkmt6	GeneModel	0	1069.26	2.02462e+10	0
6447320	2822_BP	IPO323dchr18	TE	2	1076.74	6.94209e+09	2.88098e-10
8923801	2822_AV	IPO323dchr18	Zt09-H3K4	2	1076.74	9.60861e+09	2.08147e-10
18804293	2822_AW	IPO323dchr18	GeneModel	5	1076.74	2.02473e+10	2.46946e-10
37699954	2855_AL	IPO323dchr18dkmt6	Genome	12	1069.26	4.0311e+10	2.97686e-10
18838159	2855_BO	IPO323dchr18_28C	GeneModel	0	66.2908	1.2488e+09	0
6447320	2855_AU	IPO323dchr18dkmt6	TE	12	1069.26	6.89385e+09	1.74068e-09
8947301	2855_Q	IPO323dchr18dkmt6	Zt09-H3K4	1	1069.26	9.56697e+09	1.04526e-10
8029154	2854_BY	IPO323dchr18dkmt1	Zt09-H3K9	13	832.115	6.68118e+09	1.94576e-09
6362127	2854_BZ	IPO323dchr18dkmt1	Zt09-H3K27	8	832.115	5.29402e+09	1.51114e-09
18934867	2854_BR	IPO323dchr18dkmt1	GeneModel	5	832.115	1.5756e+10	3.1734e-10
18934867	2855_AG	IPO323dchr18dkmt6	GeneModel	1	1069.26	2.02462e+10	4.93919e-11
8373353	2855_W	IPO323dchr18dkmt6	Zt09-H3K9	9	1069.26	8.95327e+09	1.00522e-09
6447320	2855_AR	IPO323dchr18dkmt6	TE	0	1069.26	6.89385e+09	0
13841345	2822_BL	IPO323dchr18	Genome-sub-TE-sub-Genemodels	7	1076.74	1.49035e+10	4.69687e-10
8947301	2854_CC	IPO323dchr18dkmt1	Zt09-H3K4	5	832.115	7.44518e+09	6.71575e-10
8053900	2855_BO	IPO323dchr18_28C	Zt09-H3K9	2	66.2908	5.33899e+08	3.74603e-09
18934867	2855_AR	IPO323dchr18dkmt6	GeneModel	0	1069.26	2.02462e+10	0
13841345	2854_BP	IPO323dchr18dkmt1	Genome-sub-TE-sub-Genemodels	6	832.115	1.15176e+10	5.20942e-10
8373353	2855_BH	IPO323dchr18_28C	Zt09-H3K9	4	66.2908	5.55076e+08	7.20622e-09
8053900	2855_AV	IPO323dchr18_28C	Zt09-H3K9	1	66.2908	5.33899e+08	1.87301e-09
18842101	2854_CN	IPO323dchr18dkmt1	GeneModel	12	832.115	1.56788e+10	7.65365e-10
13841345	2855_Z	IPO323dchr18dkmt6	Genome-sub-TE-sub-Genemodels	0	1069.26	1.48e+10	0
6219169	2822_AV	IPO323dchr18	Zt09-H3K27	6	1076.74	6.69643e+09	8.96e-10
13841345	2855_AY	IPO323dchr18_28C	Genome-sub-TE-sub-Genemodels	0	66.2908	9.17553e+08	0
39112553	2855_AB	IPO323dchr18dkmt6	Genome	5	1069.26	4.18214e+10	1.19556e-10
8228060	2854_BM	IPO323dchr18dkmt1	Zt09-H3K9	9	832.115	6.84669e+09	1.3145e-09
18934867	2855_BC	IPO323dchr18_28C	GeneModel	0	66.2908	1.25521e+09	0
8228060	2854_BZ	IPO323dchr18dkmt1	Zt09-H3K9	10	832.115	6.84669e+09	1.46056e-09
6362127	2855_CG	IPO323dchr18_28C	Zt09-H3K27	6	66.2908	4.2175e+08	1.42264e-08
18691353	2855_A	IPO323dchr18dkmt1	GeneModel	6	832.115	1.55534e+10	3.85769e-10
8923801	2822_BE	IPO323dchr18	Zt09-H3K4	1	1076.74	9.60861e+09	1.04073e-10
6447320	2855_AX	IPO323dchr18_28C	TE	0	66.2908	4.27398e+08	0
8909255	2855_V	IPO323dchr18dkmt6	Zt09-H3K4	2	1069.26	9.52629e+09	2.09945e-10
8947301	2855_D	IPO323dchr18dkmt1	Zt09-H3K4	2	832.115	7.44518e+09	2.6863e-10
8947301	2822_BV	IPO323dchr18	Zt09-H3K4	0	1076.74	9.63392e+09	0
6447320	2855_AQ	IPO323dchr18dkmt6	TE	1	1069.26	6.89385e+09	1.45057e-10
6447320	2822_BW	IPO323dchr18	TE	11	1076.74	6.94209e+09	1.58454e-09
6447320	2855_R	IPO323dchr18dkmt6	TE	1	1069.26	6.89385e+09	1.45057e-10
6447320	2855_Y	IPO323dchr18dkmt6	TE	10	1069.26	6.89385e+09	1.45057e-09
39112553	2855_W	IPO323dchr18dkmt6	Genome	14	1069.26	4.18214e+10	3.34757e-10
8947301	2855_AH	IPO323dchr18dkmt6	Zt09-H3K4	1	1069.26	9.56697e+09	1.04526e-10
13841345	2822_AX	IPO323dchr18	Genome-sub-TE-sub-Genemodels	6	1076.74	1.49035e+10	4.02589e-10
8373353	2855_AS	IPO323dchr18dkmt6	Zt09-H3K9	4	1069.26	8.95327e+09	4.46764e-10
18602308	2854_CH	IPO323dchr18dkmt1	GeneModel	7	832.115	1.54793e+10	4.52218e-10
18934867	2822_AZ	IPO323dchr18	GeneModel	2	1076.74	2.03879e+10	9.80973e-11
6447320	2855_I	IPO323dchr18dkmt6	TE	5	1069.26	6.89385e+09	7.25285e-10
6447320	2855_BT	IPO323dchr18_28C	TE	3	66.2908	4.27398e+08	7.01922e-09
13841345	2855_AH	IPO323dchr18dkmt6	Genome-sub-TE-sub-Genemodels	0	1069.26	1.48e+10	0
13512591	2855_BV	IPO323dchr18_28C	Genome-sub-TE-sub-Genemodels	2	66.2908	8.9576e+08	2.23274e-09
6447320	2855_AJ	IPO323dchr18dkmt6	TE	1	1069.26	6.89385e+09	1.45057e-10
8910490	2854_CN	IPO323dchr18dkmt1	Zt09-H3K4	1	832.115	7.41455e+09	1.3487e-10
6447320	2855_J	IPO323dchr18dkmt6	TE	2	1069.26	6.89385e+09	2.90114e-10
13555613	2854_CN	IPO323dchr18dkmt1	Genome-sub-TE-sub-Genemodels	3	832.115	1.12798e+10	2.65962e-10
6447320	2822_AO	IPO323dchr18	TE	6	1076.74	6.94209e+09	8.64294e-10
6447320	2855_BI	IPO323dchr18_28C	TE	3	66.2908	4.27398e+08	7.01922e-09
5700662	2822_BS	IPO323dchr18	Zt09-H3K27	6	1076.74	6.13813e+09	9.77496e-10
39112553	2855_BT	IPO323dchr18_28C	Genome	4	66.2908	2.5928e+09	1.54273e-09
6807267	2855_AE	IPO323dchr18dkmt6	Zt09-H3K27	9	1069.26	7.27872e+09	1.23648e-09
8373353	2855_H	IPO323dchr18dkmt6	Zt09-H3K9	3	1069.26	8.95327e+09	3.35073e-10
7940653	2855_BG	IPO323dchr18_28C	Zt09-H3K9	2	66.2908	5.26392e+08	3.79945e-09
6807267	2855_BQ	IPO323dchr18_28C	Zt09-H3K27	3	66.2908	4.51259e+08	6.64807e-09
8873705	2855_BJ	IPO323dchr18_28C	Zt09-H3K4	0	66.2908	5.88245e+08	0
13512591	2854_CD	IPO323dchr18dkmt1	Genome-sub-TE-sub-Genemodels	8	832.115	1.1244e+10	7.11489e-10
6447320	2855_AN	IPO323dchr18dkmt6	TE	2	1069.26	6.89385e+09	2.90114e-10
6447320	2854_BQ	IPO323dchr18dkmt1	TE	21	832.115	5.36491e+09	3.91432e-09
37732411	2822_BS	IPO323dchr18	Genome	14	1076.74	4.0628e+10	3.4459e-10
6447320	2855_AA	IPO323dchr18dkmt6	TE	3	1069.26	6.89385e+09	4.35171e-10
39112553	2822_BP	IPO323dchr18	Genome	11	1076.74	4.2114e+10	2.61196e-10
8373353	2855_BA	IPO323dchr18_28C	Zt09-H3K9	4	66.2908	5.55076e+08	7.20622e-09
39112553	2854_CJ	IPO323dchr18dkmt1	Genome	37	832.115	3.25461e+10	1.13685e-09
8947301	2855_BI	IPO323dchr18_28C	Zt09-H3K4	1	66.2908	5.93123e+08	1.68599e-09
18784119	2854_CG	IPO323dchr18dkmt1	GeneModel	4	832.115	1.56305e+10	2.55909e-10
6447320	2855_AW	IPO323dchr18_28C	TE	2	66.2908	4.27398e+08	4.67948e-09
6447320	2855_BH	IPO323dchr18_28C	TE	2	66.2908	4.27398e+08	4.67948e-09
6447320	2855_BA	IPO323dchr18_28C	TE	4	66.2908	4.27398e+08	9.35896e-09
8947301	2822_BA	IPO323dchr18	Zt09-H3K4	0	1076.74	9.63392e+09	0
39112553	2855_AU	IPO323dchr18dkmt6	Genome	19	1069.26	4.18214e+10	4.54313e-10
39112553	2854_BR	IPO323dchr18dkmt1	Genome	16	832.115	3.25461e+10	4.9161e-10
39112553	2855_AE	IPO323dchr18dkmt6	Genome	20	1069.26	4.18214e+10	4.78224e-10
8947301	2855_AP	IPO323dchr18dkmt6	Zt09-H3K4	1	1069.26	9.56697e+09	1.04526e-10
8909255	2855_AT	IPO323dchr18dkmt6	Zt09-H3K4	1	1069.26	9.52629e+09	1.04973e-10
8909255	2855_BP	IPO323dchr18_28C	Zt09-H3K4	0	66.2908	5.90601e+08	0
6362127	2854_CP	IPO323dchr18dkmt1	Zt09-H3K27	5	832.115	5.29402e+09	9.44462e-10
13226859	2855_CQ	IPO323dchr18dkmt1	Genome-sub-TE-sub-Genemodels	4	832.115	1.10063e+10	3.63429e-10
5306072	2854_CH	IPO323dchr18dkmt1	Zt09-H3K27	18	832.115	4.41526e+09	4.07677e-09
13841345	2855_AO	IPO323dchr18dkmt6	Genome-sub-TE-sub-Genemodels	7	1069.26	1.48e+10	4.72974e-10
6807267	2822_AS	IPO323dchr18	Zt09-H3K27	2	1076.74	7.32966e+09	2.72864e-10
18934867	2855_AN	IPO323dchr18dkmt6	GeneModel	1	1069.26	2.02462e+10	4.93919e-11
18842101	2854_CP	IPO323dchr18dkmt1	GeneModel	11	832.115	1.56788e+10	7.01585e-10
6447320	2855_AH	IPO323dchr18dkmt6	TE	1	1069.26	6.89385e+09	1.45057e-10
8947301	2855_BW	IPO323dchr18_28C	Zt09-H3K4	1	66.2908	5.93123e+08	1.68599e-09
8148296	2855_BP	IPO323dchr18_28C	Zt09-H3K9	6	66.2908	5.40157e+08	1.11079e-08
6447320	2855_BN	IPO323dchr18_28C	TE	4	66.2908	4.27398e+08	9.35896e-09
8873705	2854_CO	IPO323dchr18dkmt1	Zt09-H3K4	5	832.115	7.38394e+09	6.77145e-10
8947301	2854_BR	IPO323dchr18dkmt1	Zt09-H3K4	2	832.115	7.44518e+09	2.6863e-10
39112553	2822_BF	IPO323dchr18	Genome	16	1076.74	4.2114e+10	3.79921e-10
8947301	2822_BY	IPO323dchr18	Zt09-H3K4	2	1076.74	9.63392e+09	2.076e-10
8373353	2855_AJ	IPO323dchr18dkmt6	Zt09-H3K9	1	1069.26	8.95327e+09	1.11691e-10
8373353	2855_O	IPO323dchr18dkmt6	Zt09-H3K9	2	1069.26	8.95327e+09	2.23382e-10
6447320	2855_D	IPO323dchr18dkmt1	TE	5	832.115	5.36491e+09	9.31982e-10
13841345	2822_BR	IPO323dchr18	Genome-sub-TE-sub-Genemodels	6	1076.74	1.49035e+10	4.02589e-10
18691353	2854_BO	IPO323dchr18dkmt1	GeneModel	9	832.115	1.55534e+10	5.78653e-10
39112553	2855_AY	IPO323dchr18_28C	Genome	1	66.2908	2.5928e+09	3.85683e-10
13555613	2855_CK	IPO323dchr18_28C	Genome-sub-TE-sub-Genemodels	2	66.2908	8.98612e+08	2.22565e-09
39112553	2855_BA	IPO323dchr18_28C	Genome	6	66.2908	2.5928e+09	2.3141e-09
38231235	2855_BU	IPO323dchr18_28C	Genome	3	66.2908	2.53438e+09	1.18372e-09
6447320	2822_BV	IPO323dchr18	TE	4	1076.74	6.94209e+09	5.76196e-10
6447320	2854_BV	IPO323dchr18dkmt1	TE	13	832.115	5.36491e+09	2.42315e-09
13841345	2855_CE	IPO323dchr18_28C	Genome-sub-TE-sub-Genemodels	3	66.2908	9.17553e+08	3.26956e-09
8908669	2854_BW	IPO323dchr18dkmt1	Zt09-H3K4	0	832.115	7.41304e+09	0
6807267	2855_AJ	IPO323dchr18dkmt6	Zt09-H3K27	1	1069.26	7.27872e+09	1.37387e-10
6807267	2822_AT	IPO323dchr18	Zt09-H3K27	3	1076.74	7.32966e+09	4.09296e-10
37789608	2855_BY	IPO323dchr18_28C	Genome	5	66.2908	2.5051e+09	1.99593e-09
13841345	2855_AW	IPO323dchr18_28C	Genome-sub-TE-sub-Genemodels	3	66.2908	9.17553e+08	3.26956e-09
18934867	2855_AQ	IPO323dchr18dkmt6	GeneModel	0	1069.26	2.02462e+10	0
6447320	2822_AZ	IPO323dchr18	TE	13	1076.74	6.94209e+09	1.87264e-09
8947301	2855_R	IPO323dchr18dkmt6	Zt09-H3K4	2	1069.26	9.56697e+09	2.09053e-10
13514086	2855_AT	IPO323dchr18dkmt6	Genome-sub-TE-sub-Genemodels	3	1069.26	1.445e+10	2.07612e-10
8910516	2854_CD	IPO323dchr18dkmt1	Zt09-H3K4	5	832.115	7.41457e+09	6.74348e-10
6447320	2855_AF	IPO323dchr18dkmt6	TE	5	1069.26	6.89385e+09	7.25285e-10
18691353	2854_BT	IPO323dchr18dkmt1	GeneModel	6	832.115	1.55534e+10	3.85769e-10
39112553	2855_BQ	IPO323dchr18_28C	Genome	5	66.2908	2.5928e+09	1.92842e-09
39112553	2855_BC	IPO323dchr18_28C	Genome	0	66.2908	2.5928e+09	0
18594645	2855_CA	IPO323dchr18_28C	GeneModel	0	66.2908	1.23265e+09	0
13226859	2854_CF	IPO323dchr18dkmt1	Genome-sub-TE-sub-Genemodels	4	832.115	1.10063e+10	3.63429e-10
6807267	2855_BR	IPO323dchr18_28C	Zt09-H3K27	4	66.2908	4.51259e+08	8.86409e-09
38505509	2822_AW	IPO323dchr18	Genome	15	1076.74	4.14604e+10	3.61791e-10
13502641	2822_BO	IPO323dchr18	Genome-sub-TE-sub-Genemodels	6	1076.74	1.45388e+10	4.12688e-10
13841345	2855_R	IPO323dchr18dkmt6	Genome-sub-TE-sub-Genemodels	1	1069.26	1.48e+10	6.75677e-11
8373353	2822_BW	IPO323dchr18	Zt09-H3K9	12	1076.74	9.01592e+09	1.33098e-09
13841345	2855_X	IPO323dchr18dkmt6	Genome-sub-TE-sub-Genemodels	2	1069.26	1.48e+10	1.35135e-10
8373353	2855_K	IPO323dchr18dkmt6	Zt09-H3K9	1	1069.26	8.95327e+09	1.11691e-10
18842101	2855_CK	IPO323dchr18_28C	GeneModel	0	66.2908	1.24906e+09	0
8947301	2822_BL	IPO323dchr18	Zt09-H3K4	1	1076.74	9.63392e+09	1.038e-10
18838159	2855_AV	IPO323dchr18_28C	GeneModel	0	66.2908	1.2488e+09	0
18784119	2854_CI	IPO323dchr18dkmt1	GeneModel	7	832.115	1.56305e+10	4.47841e-10
8373353	2822_AO	IPO323dchr18	Zt09-H3K9	6	1076.74	9.01592e+09	6.65489e-10
8373353	2855_BN	IPO323dchr18_28C	Zt09-H3K9	6	66.2908	5.55076e+08	1.08093e-08
8203086	2854_BW	IPO323dchr18dkmt1	Zt09-H3K9	6	832.115	6.82591e+09	8.79004e-10
18934867	2855_L	IPO323dchr18dkmt6	GeneModel	5	1069.26	2.02462e+10	2.46959e-10
6447320	2855_N	IPO323dchr18dkmt6	TE	19	1069.26	6.89385e+09	2.75608e-09
13226859	2855_BJ	IPO323dchr18_28C	Genome-sub-TE-sub-Genemodels	0	66.2908	8.76819e+08	0
6362127	2854_BM	IPO323dchr18dkmt1	Zt09-H3K27	4	832.115	5.29402e+09	7.55569e-10
6807267	2855_AH	IPO323dchr18dkmt6	Zt09-H3K27	1	1069.26	7.27872e+09	1.37387e-10
6447320	2855_AE	IPO323dchr18dkmt6	TE	9	1069.26	6.89385e+09	1.30551e-09
6447320	2855_AD	IPO323dchr18dkmt6	TE	7	1069.26	6.89385e+09	1.0154e-09
6447320	2855_CF	IPO323dchr18_28C	TE	5	66.2908	4.27398e+08	1.16987e-08
39112553	2855_AQ	IPO323dchr18dkmt6	Genome	5	1069.26	4.18214e+10	1.19556e-10
6807267	2854_CJ	IPO323dchr18dkmt1	Zt09-H3K27	18	832.115	5.66443e+09	3.17773e-09
18934867	2855_M	IPO323dchr18dkmt6	GeneModel	2	1069.26	2.02462e+10	9.87837e-11
6269719	2822_BD	IPO323dchr18	Zt09-H3K27	6	1076.74	6.75086e+09	8.88776e-10
8373353	2855_AN	IPO323dchr18dkmt6	Zt09-H3K9	1	1069.26	8.95327e+09	1.11691e-10
6447320	2855_AB	IPO323dchr18dkmt6	TE	2	1069.26	6.89385e+09	2.90114e-10
8947301	2855_N	IPO323dchr18dkmt6	Zt09-H3K4	3	1069.26	9.56697e+09	3.13579e-10
5843620	2855_BJ	IPO323dchr18_28C	Zt09-H3K27	0	66.2908	3.87378e+08	0
6447320	2855_Q	IPO323dchr18dkmt6	TE	3	1069.26	6.89385e+09	4.35171e-10
6807267	2822_AP	IPO323dchr18	Zt09-H3K27	0	1076.74	7.32966e+09	0
18934867	2822_BY	IPO323dchr18	GeneModel	6	1076.74	2.03879e+10	2.94292e-10
6288760	2822_BX	IPO323dchr18	Zt09-H3K27	2	1076.74	6.77136e+09	2.95362e-10
13841345	2855_AE	IPO323dchr18dkmt6	Genome-sub-TE-sub-Genemodels	6	1069.26	1.48e+10	4.05406e-10
38505509	2822_BC	IPO323dchr18	Genome	14	1076.74	4.14604e+10	3.37671e-10
8866073	2855_CA	IPO323dchr18_28C	Zt09-H3K4	0	66.2908	5.87739e+08	0
18934867	2855_U	IPO323dchr18dkmt6	GeneModel	4	1069.26	2.02462e+10	1.97567e-10
18691353	2855_CH	IPO323dchr18_28C	GeneModel	0	66.2908	1.23906e+09	0
6447320	2822_AR	IPO323dchr18	TE	3	1076.74	6.94209e+09	4.32147e-10
8053900	2855_S	IPO323dchr18dkmt6	Zt09-H3K9	3	1069.26	8.61169e+09	3.48364e-10
6447320	2822_BQ	IPO323dchr18	TE	4	1076.74	6.94209e+09	5.76196e-10
8947301	2855_O	IPO323dchr18dkmt6	Zt09-H3K4	2	1069.26	9.56697e+09	2.09053e-10
6423833	2822_AY	IPO323dchr18	Zt09-H3K27	4	1076.74	6.9168e+09	5.78302e-10
8373353	2855_AA	IPO323dchr18dkmt6	Zt09-H3K9	3	1069.26	8.95327e+09	3.35073e-10
39112553	2855_L	IPO323dchr18dkmt6	Genome	15	1069.26	4.18214e+10	3.58668e-10
8373353	2855_AQ	IPO323dchr18dkmt6	Zt09-H3K9	3	1069.26	8.95327e+09	3.35073e-10
38339455	2855_BG	IPO323dchr18_28C	Genome	2	66.2908	2.54155e+09	7.86921e-10
18934867	2855_AU	IPO323dchr18dkmt6	GeneModel	3	1069.26	2.02462e+10	1.48176e-10
8947301	2822_AZ	IPO323dchr18	Zt09-H3K4	2	1076.74	9.63392e+09	2.076e-10
18804293	2822_AV	IPO323dchr18	GeneModel	7	1076.74	2.02473e+10	3.45725e-10
13841345	2855_AU	IPO323dchr18dkmt6	Genome-sub-TE-sub-Genemodels	4	1069.26	1.48e+10	2.70271e-10
6807267	2855_BF	IPO323dchr18_28C	Zt09-H3K27	0	66.2908	4.51259e+08	0
39112553	2855_BW	IPO323dchr18_28C	Genome	7	66.2908	2.5928e+09	2.69978e-09
8148296	2822_BD	IPO323dchr18	Zt09-H3K9	6	1076.74	8.77359e+09	6.8387e-10
8373353	2855_AP	IPO323dchr18dkmt6	Zt09-H3K9	1	1069.26	8.95327e+09	1.11691e-10
18784119	2822_BX	IPO323dchr18	GeneModel	2	1076.74	2.02256e+10	9.88845e-11
6362127	2854_CN	IPO323dchr18dkmt1	Zt09-H3K27	9	832.115	5.29402e+09	1.70003e-09
8373353	2822_AX	IPO323dchr18	Zt09-H3K9	1	1076.74	9.01592e+09	1.10915e-10
6447320	2822_AX	IPO323dchr18	TE	1	1076.74	6.94209e+09	1.44049e-10
8910490	2855_BM	IPO323dchr18_28C	Zt09-H3K4	0	66.2908	5.90683e+08	0
38473052	2855_AV	IPO323dchr18_28C	Genome	3	66.2908	2.55041e+09	1.17628e-09
8373353	2855_D	IPO323dchr18dkmt1	Zt09-H3K9	5	832.115	6.96759e+09	7.17608e-10
8910490	2854_CL	IPO323dchr18dkmt1	Zt09-H3K4	5	832.115	7.41455e+09	6.7435e-10
6807267	2822_AO	IPO323dchr18	Zt09-H3K27	6	1076.74	7.32966e+09	8.18592e-10
8947301	2822_BP	IPO323dchr18	Zt09-H3K4	2	1076.74	9.63392e+09	2.076e-10
39112553	2855_O	IPO323dchr18dkmt6	Genome	7	1069.26	4.18214e+10	1.67378e-10
6447320	2855_H	IPO323dchr18dkmt6	TE	3	1069.26	6.89385e+09	4.35171e-10
13841345	2855_P	IPO323dchr18dkmt6	Genome-sub-TE-sub-Genemodels	2	1069.26	1.48e+10	1.35135e-10
13226859	2855_A	IPO323dchr18dkmt1	Genome-sub-TE-sub-Genemodels	8	832.115	1.10063e+10	7.26859e-10
8871884	2854_CK	IPO323dchr18dkmt1	Zt09-H3K4	1	832.115	7.38243e+09	1.35457e-10
18842101	2854_CL	IPO323dchr18dkmt1	GeneModel	9	832.115	1.56788e+10	5.74024e-10
8910490	2854_BM	IPO323dchr18dkmt1	Zt09-H3K4	2	832.115	7.41455e+09	2.6974e-10
8923801	2822_BZ	IPO323dchr18	Zt09-H3K4	0	1076.74	9.60861e+09	0
8373353	2854_CC	IPO323dchr18dkmt1	Zt09-H3K9	10	832.115	6.96759e+09	1.43522e-09
18691353	2854_CA	IPO323dchr18dkmt1	GeneModel	6	832.115	1.55534e+10	3.85769e-10
13841345	2855_BN	IPO323dchr18_28C	Genome-sub-TE-sub-Genemodels	4	66.2908	9.17553e+08	4.35942e-09
6807267	2855_U	IPO323dchr18dkmt6	Zt09-H3K27	3	1069.26	7.27872e+09	4.1216e-10
36620805	2855_CP	IPO323dchr18dkmt1	Genome	26	832.115	3.04727e+10	8.53222e-10
6447320	2855_T	IPO323dchr18dkmt6	TE	9	1069.26	6.89385e+09	1.30551e-09
39112553	2822_BJ	IPO323dchr18	Genome	20	1076.74	4.2114e+10	4.74901e-10
13502641	2822_BI	IPO323dchr18	Genome-sub-TE-sub-Genemodels	2	1076.74	1.45388e+10	1.37563e-10
18934867	2855_Y	IPO323dchr18dkmt6	GeneModel	7	1069.26	2.02462e+10	3.45743e-10
6807267	2822_BA	IPO323dchr18	Zt09-H3K27	3	1076.74	7.32966e+09	4.09296e-10
6288760	2854_CG	IPO323dchr18dkmt1	Zt09-H3K27	10	832.115	5.23297e+09	1.91096e-09
39112553	2855_N	IPO323dchr18dkmt6	Genome	26	1069.26	4.18214e+10	6.21691e-10
18844384	2855_CB	IPO323dchr18_28C	GeneModel	0	66.2908	1.24921e+09	0
13841345	2822_AR	IPO323dchr18	Genome-sub-TE-sub-Genemodels	3	1076.74	1.49035e+10	2.01295e-10
8887016	2822_BS	IPO323dchr18	Zt09-H3K4	2	1076.74	9.569e+09	2.09008e-10
6447320	2855_M	IPO323dchr18dkmt6	TE	3	1069.26	6.89385e+09	4.35171e-10
39112553	2822_AZ	IPO323dchr18	Genome	17	1076.74	4.2114e+10	4.03666e-10
5584815	2822_BM	IPO323dchr18	Zt09-H3K27	3	1076.74	6.01339e+09	4.98886e-10
13841345	2855_L	IPO323dchr18dkmt6	Genome-sub-TE-sub-Genemodels	5	1069.26	1.48e+10	3.37839e-10
7795360	2855_A	IPO323dchr18dkmt1	Zt09-H3K9	11	832.115	6.48664e+09	1.69579e-09
38562706	2855_BP	IPO323dchr18_28C	Genome	6	66.2908	2.55635e+09	2.3471e-09
8167613	2822_BI	IPO323dchr18	Zt09-H3K9	11	1076.74	8.79439e+09	1.2508e-09
8947301	2855_T	IPO323dchr18dkmt6	Zt09-H3K4	0	1069.26	9.56697e+09	0
6172913	2855_AV	IPO323dchr18_28C	Zt09-H3K27	1	66.2908	4.09207e+08	2.44375e-09
18842101	2854_BM	IPO323dchr18dkmt1	GeneModel	5	832.115	1.56788e+10	3.18902e-10
13502641	2822_AW	IPO323dchr18	Genome-sub-TE-sub-Genemodels	7	1076.74	1.45388e+10	4.81469e-10
39112553	2822_AQ	IPO323dchr18	Genome	10	1076.74	4.2114e+10	2.3745e-10
6447320	2822_AU	IPO323dchr18	TE	8	1076.74	6.94209e+09	1.15239e-09
7940653	2854_CI	IPO323dchr18dkmt1	Zt09-H3K9	8	832.115	6.60754e+09	1.21074e-09
37227849	2855_CA	IPO323dchr18_28C	Genome	2	66.2908	2.46786e+09	8.10418e-10
13841345	2855_CF	IPO323dchr18_28C	Genome-sub-TE-sub-Genemodels	1	66.2908	9.17553e+08	1.08985e-09
6447320	2855_AM	IPO323dchr18dkmt6	TE	9	1069.26	6.89385e+09	1.30551e-09
37867350	2855_G	IPO323dchr18dkmt1	Genome	22	832.115	3.151e+10	6.98191e-10
39112553	2822_AS	IPO323dchr18	Genome	7	1076.74	4.2114e+10	1.66215e-10
18934867	2855_AD	IPO323dchr18dkmt6	GeneModel	4	1069.26	2.02462e+10	1.97567e-10
8873705	2855_G	IPO323dchr18dkmt1	Zt09-H3K4	6	832.115	7.38394e+09	8.12574e-10
6807267	2822_BP	IPO323dchr18	Zt09-H3K27	3	1076.74	7.32966e+09	4.09296e-10
6447320	2855_AY	IPO323dchr18_28C	TE	1	66.2908	4.27398e+08	2.33974e-09
8373353	2855_AF	IPO323dchr18dkmt6	Zt09-H3K9	5	1069.26	8.95327e+09	5.58455e-10
5843620	2855_CH	IPO323dchr18_28C	Zt09-H3K27	7	66.2908	3.87378e+08	1.80702e-08
39112553	2855_K	IPO323dchr18dkmt6	Genome	7	1069.26	4.18214e+10	1.67378e-10
6447320	2855_AS	IPO323dchr18dkmt6	TE	3	1069.26	6.89385e+09	4.35171e-10
13841345	2855_AG	IPO323dchr18dkmt6	Genome-sub-TE-sub-Genemodels	8	1069.26	1.48e+10	5.40542e-10
8910490	2855_F	IPO323dchr18dkmt1	Zt09-H3K4	2	832.115	7.41455e+09	2.6974e-10
13841345	2822_BA	IPO323dchr18	Genome-sub-TE-sub-Genemodels	2	1076.74	1.49035e+10	1.34196e-10
18844384	2854_BU	IPO323dchr18dkmt1	GeneModel	3	832.115	1.56807e+10	1.91318e-10
18842101	2855_F	IPO323dchr18dkmt1	GeneModel	7	832.115	1.56788e+10	4.46463e-10
39112553	2822_BR	IPO323dchr18	Genome	18	1076.74	4.2114e+10	4.27411e-10
18934867	2822_BQ	IPO323dchr18	GeneModel	4	1076.74	2.03879e+10	1.96195e-10
8910516	2854_BS	IPO323dchr18dkmt1	Zt09-H3K4	4	832.115	7.41457e+09	5.39478e-10
13841345	2855_AA	IPO323dchr18dkmt6	Genome-sub-TE-sub-Genemodels	2	1069.26	1.48e+10	1.35135e-10
18934867	2855_AS	IPO323dchr18dkmt6	GeneModel	2	1069.26	2.02462e+10	9.87837e-11
13307964	2854_CK	IPO323dchr18dkmt1	Genome-sub-TE-sub-Genemodels	2	832.115	1.10738e+10	1.80607e-10
37867350	2855_A	IPO323dchr18dkmt1	Genome	25	832.115	3.151e+10	7.93399e-10
8873705	2855_CH	IPO323dchr18_28C	Zt09-H3K4	1	66.2908	5.88245e+08	1.69997e-09
13841345	2822_AQ	IPO323dchr18	Genome-sub-TE-sub-Genemodels	4	1076.74	1.49035e+10	2.68393e-10
39112553	2855_AI	IPO323dchr18dkmt6	Genome	4	1069.26	4.18214e+10	9.56448e-11
13841345	2822_AZ	IPO323dchr18	Genome-sub-TE-sub-Genemodels	2	1076.74	1.49035e+10	1.34196e-10
6807267	2855_N	IPO323dchr18dkmt6	Zt09-H3K27	16	1069.26	7.27872e+09	2.19819e-09
13841345	2855_J	IPO323dchr18dkmt6	Genome-sub-TE-sub-Genemodels	6	1069.26	1.48e+10	4.05406e-10
6807267	2855_O	IPO323dchr18dkmt6	Zt09-H3K27	0	1069.26	7.27872e+09	0
8947301	2855_BF	IPO323dchr18_28C	Zt09-H3K4	1	66.2908	5.93123e+08	1.68599e-09
38640448	2854_CP	IPO323dchr18dkmt1	Genome	25	832.115	3.21533e+10	7.77525e-10
13841345	2854_BR	IPO323dchr18dkmt1	Genome-sub-TE-sub-Genemodels	4	832.115	1.15176e+10	3.47295e-10
6447320	2855_AI	IPO323dchr18dkmt6	TE	4	1069.26	6.89385e+09	5.80228e-10
13514083	2855_AV	IPO323dchr18_28C	Genome-sub-TE-sub-Genemodels	2	66.2908	8.95859e+08	2.23249e-09
6447320	2822_AQ	IPO323dchr18	TE	2	1076.74	6.94209e+09	2.88098e-10
39112553	2855_BH	IPO323dchr18_28C	Genome	5	66.2908	2.5928e+09	1.92842e-09
13841345	2855_AM	IPO323dchr18dkmt6	Genome-sub-TE-sub-Genemodels	6	1069.26	1.48e+10	4.05406e-10
18934867	2822_BT	IPO323dchr18	GeneModel	4	1076.74	2.03879e+10	1.96195e-10
6807267	2855_AN	IPO323dchr18dkmt6	Zt09-H3K27	4	1069.26	7.27872e+09	5.49547e-10
39112553	2822_AO	IPO323dchr18	Genome	14	1076.74	4.2114e+10	3.32431e-10
8228060	2854_CM	IPO323dchr18dkmt1	Zt09-H3K9	21	832.115	6.84669e+09	3.06717e-09
6447320	2855_O	IPO323dchr18dkmt6	TE	2	1069.26	6.89385e+09	2.90114e-10
6807267	2855_L	IPO323dchr18dkmt6	Zt09-H3K27	4	1069.26	7.27872e+09	5.49547e-10
8947301	2855_U	IPO323dchr18dkmt6	Zt09-H3K4	2	1069.26	9.56697e+09	2.09053e-10
6807267	2855_BC	IPO323dchr18_28C	Zt09-H3K27	0	66.2908	4.51259e+08	0
13512591	2855_CC	IPO323dchr18_28C	Genome-sub-TE-sub-Genemodels	0	66.2908	8.9576e+08	0
8923801	2822_BC	IPO323dchr18	Zt09-H3K4	0	1076.74	9.60861e+09	0
13841345	2854_CJ	IPO323dchr18dkmt1	Genome-sub-TE-sub-Genemodels	8	832.115	1.15176e+10	6.9459e-10
6362127	2854_CM	IPO323dchr18dkmt1	Zt09-H3K27	8	832.115	5.29402e+09	1.51114e-09
6447320	2854_BR	IPO323dchr18dkmt1	TE	7	832.115	5.36491e+09	1.30477e-09
18804293	2822_BE	IPO323dchr18	GeneModel	1	1076.74	2.02473e+10	4.93892e-11
8947301	2855_BK	IPO323dchr18_28C	Zt09-H3K4	0	66.2908	5.93123e+08	0
8373353	2855_AI	IPO323dchr18dkmt6	Zt09-H3K9	4	1069.26	8.95327e+09	4.46764e-10
18934867	2855_BH	IPO323dchr18_28C	GeneModel	0	66.2908	1.25521e+09	0
13841345	2855_AQ	IPO323dchr18dkmt6	Genome-sub-TE-sub-Genemodels	4	1069.26	1.48e+10	2.70271e-10
5843620	2855_B	IPO323dchr18dkmt1	Zt09-H3K27	5	832.115	4.86256e+09	1.02826e-09
13514083	2855_S	IPO323dchr18dkmt6	Genome-sub-TE-sub-Genemodels	4	1069.26	1.445e+10	2.76816e-10
8939669	2855_AV	IPO323dchr18_28C	Zt09-H3K4	1	66.2908	5.92618e+08	1.68743e-09
6807267	2855_Z	IPO323dchr18dkmt6	Zt09-H3K27	0	1069.26	7.27872e+09	0
8373353	2854_CB	IPO323dchr18dkmt1	Zt09-H3K9	20	832.115	6.96759e+09	2.87043e-09
8910490	2855_CD	IPO323dchr18_28C	Zt09-H3K4	0	66.2908	5.90683e+08	0
8373353	2855_AW	IPO323dchr18_28C	Zt09-H3K9	4	66.2908	5.55076e+08	7.20622e-09
6447320	2855_AK	IPO323dchr18dkmt6	TE	2	1069.26	6.89385e+09	2.90114e-10
6447320	2855_W	IPO323dchr18dkmt6	TE	8	1069.26	6.89385e+09	1.16046e-09
7621200	2855_AL	IPO323dchr18dkmt6	Zt09-H3K9	7	1069.26	8.14903e+09	8.58998e-10
18804293	2822_BI	IPO323dchr18	GeneModel	1	1076.74	2.02473e+10	4.93892e-11
6447320	2822_BT	IPO323dchr18	TE	3	1076.74	6.94209e+09	4.32147e-10
18691353	2855_B	IPO323dchr18dkmt1	GeneModel	11	832.115	1.55534e+10	7.07243e-10
6447320	2822_CA	IPO323dchr18	TE	10	1076.74	6.94209e+09	1.44049e-09
39112553	2822_AR	IPO323dchr18	Genome	11	1076.74	4.2114e+10	2.61196e-10
13226859	2854_BT	IPO323dchr18dkmt1	Genome-sub-TE-sub-Genemodels	4	832.115	1.10063e+10	3.63429e-10
8947301	2855_L	IPO323dchr18dkmt6	Zt09-H3K4	2	1069.26	9.56697e+09	2.09053e-10
13841345	2855_N	IPO323dchr18dkmt6	Genome-sub-TE-sub-Genemodels	2	1069.26	1.48e+10	1.35135e-10
13841345	2855_AC	IPO323dchr18dkmt6	Genome-sub-TE-sub-Genemodels	2	1069.26	1.48e+10	1.35135e-10
12560893	2855_CP	IPO323dchr18dkmt1	Genome-sub-TE-sub-Genemodels	15	832.115	1.04521e+10	1.43512e-09
6447320	2855_CE	IPO323dchr18_28C	TE	3	66.2908	4.27398e+08	7.01922e-09
8947301	2822_BW	IPO323dchr18	Zt09-H3K4	2	1076.74	9.63392e+09	2.076e-10
8947301	2855_CE	IPO323dchr18_28C	Zt09-H3K4	0	66.2908	5.93123e+08	0
18784119	2854_BX	IPO323dchr18dkmt1	GeneModel	7	832.115	1.56305e+10	4.47841e-10
8866073	2822_BH	IPO323dchr18	Zt09-H3K4	1	1076.74	9.54645e+09	1.04751e-10
7795360	2854_CQ	IPO323dchr18dkmt1	Zt09-H3K9	9	832.115	6.48664e+09	1.38747e-09
39112553	2855_P	IPO323dchr18dkmt6	Genome	8	1069.26	4.18214e+10	1.9129e-10
18842101	2855_BM	IPO323dchr18_28C	GeneModel	0	66.2908	1.24906e+09	0
6807267	2822_BR	IPO323dchr18	Zt09-H3K27	3	1076.74	7.32966e+09	4.09296e-10
6447320	2822_BJ	IPO323dchr18	TE	17	1076.74	6.94209e+09	2.44883e-09
38640448	2855_F	IPO323dchr18dkmt1	Genome	35	832.115	3.21533e+10	1.08854e-09
18934867	2855_K	IPO323dchr18dkmt6	GeneModel	2	1069.26	2.02462e+10	9.87837e-11
8947301	2855_P	IPO323dchr18dkmt6	Zt09-H3K4	0	1069.26	9.56697e+09	0
6807267	2855_P	IPO323dchr18dkmt6	Zt09-H3K27	2	1069.26	7.27872e+09	2.74774e-10
8947301	2854_CE	IPO323dchr18dkmt1	Zt09-H3K4	4	832.115	7.44518e+09	5.3726e-10
8947301	2854_BV	IPO323dchr18dkmt1	Zt09-H3K4	3	832.115	7.44518e+09	4.02945e-10
5843620	2854_BT	IPO323dchr18dkmt1	Zt09-H3K27	3	832.115	4.86256e+09	6.16959e-10
13841345	2855_U	IPO323dchr18dkmt6	Genome-sub-TE-sub-Genemodels	1	1069.26	1.48e+10	6.75677e-11
13841345	2855_K	IPO323dchr18dkmt6	Genome-sub-TE-sub-Genemodels	5	1069.26	1.48e+10	3.37839e-10
6807267	2822_AZ	IPO323dchr18	Zt09-H3K27	2	1076.74	7.32966e+09	2.72864e-10
13502641	2822_AV	IPO323dchr18	Genome-sub-TE-sub-Genemodels	3	1076.74	1.45388e+10	2.06344e-10
13514086	2822_BD	IPO323dchr18	Genome-sub-TE-sub-Genemodels	2	1076.74	1.45512e+10	1.37446e-10
39112553	2822_BW	IPO323dchr18	Genome	21	1076.74	4.2114e+10	4.98646e-10
6219169	2822_AW	IPO323dchr18	Zt09-H3K27	5	1076.74	6.69643e+09	7.46667e-10
8947301	2855_AX	IPO323dchr18_28C	Zt09-H3K4	0	66.2908	5.93123e+08	0
13841345	2822_BK	IPO323dchr18	Genome-sub-TE-sub-Genemodels	2	1076.74	1.49035e+10	1.34196e-10
39112553	2822_BY	IPO323dchr18	Genome	13	1076.74	4.2114e+10	3.08686e-10
13841345	2855_CI	IPO323dchr18_28C	Genome-sub-TE-sub-Genemodels	0	66.2908	9.17553e+08	0
6807267	2855_CE	IPO323dchr18_28C	Zt09-H3K27	6	66.2908	4.51259e+08	1.32961e-08
18934867	2854_BV	IPO323dchr18dkmt1	GeneModel	7	832.115	1.5756e+10	4.44276e-10
6447320	2855_BQ	IPO323dchr18_28C	TE	2	66.2908	4.27398e+08	4.67948e-09
8910516	2854_CG	IPO323dchr18dkmt1	Zt09-H3K4	1	832.115	7.41457e+09	1.3487e-10
13841345	2872_A	IPO323dchr18	Genome-sub-TE-sub-Genemodels	5	1076.74	1.49035e+10	3.35491e-10
6447320	2854_BP	IPO323dchr18dkmt1	TE	10	832.115	5.36491e+09	1.86396e-09
13841345	2855_T	IPO323dchr18dkmt6	Genome-sub-TE-sub-Genemodels	2	1069.26	1.48e+10	1.35135e-10
39112553	2855_I	IPO323dchr18dkmt6	Genome	11	1069.26	4.18214e+10	2.63023e-10
37867350	2854_CF	IPO323dchr18dkmt1	Genome	12	832.115	3.151e+10	3.80832e-10
39112553	2872_A	IPO323dchr18	Genome	21	1076.74	4.2114e+10	4.98646e-10
8947301	2822_BQ	IPO323dchr18	Zt09-H3K4	0	1076.74	9.63392e+09	0
18934867	2822_BA	IPO323dchr18	GeneModel	3	1076.74	2.03879e+10	1.47146e-10
7099900	2855_E	IPO323dchr18dkmt1	Zt09-H3K9	16	832.115	5.90793e+09	2.70822e-09
6807267	2855_AC	IPO323dchr18dkmt6	Zt09-H3K27	4	1069.26	7.27872e+09	5.49547e-10
6172913	2855_S	IPO323dchr18dkmt6	Zt09-H3K27	3	1069.26	6.60043e+09	4.54516e-10
8167613	2822_BC	IPO323dchr18	Zt09-H3K9	5	1076.74	8.79439e+09	5.68544e-10
7770386	2854_CK	IPO323dchr18dkmt1	Zt09-H3K9	4	832.115	6.46585e+09	6.18634e-10
18373588	2855_E	IPO323dchr18dkmt1	GeneModel	6	832.115	1.52889e+10	3.92441e-10
18934867	2822_AQ	IPO323dchr18	GeneModel	4	1076.74	2.03879e+10	1.96195e-10
18842101	2855_BZ	IPO323dchr18_28C	GeneModel	0	66.2908	1.24906e+09	0
13841345	2822_AT	IPO323dchr18	Genome-sub-TE-sub-Genemodels	4	1076.74	1.49035e+10	2.68393e-10
13502641	2822_BN	IPO323dchr18	Genome-sub-TE-sub-Genemodels	3	1076.74	1.45388e+10	2.06344e-10
18934867	2855_AJ	IPO323dchr18dkmt6	GeneModel	3	1069.26	2.02462e+10	1.48176e-10
39112553	2855_D	IPO323dchr18dkmt1	Genome	16	832.115	3.25461e+10	4.9161e-10
8373353	2822_AT	IPO323dchr18	Zt09-H3K9	4	1076.74	9.01592e+09	4.4366e-10
6447320	2854_CB	IPO323dchr18dkmt1	TE	21	832.115	5.36491e+09	3.91432e-09
38640448	2855_CD	IPO323dchr18_28C	Genome	4	66.2908	2.56151e+09	1.56158e-09
13841345	2855_AF	IPO323dchr18dkmt6	Genome-sub-TE-sub-Genemodels	2	1069.26	1.48e+10	1.35135e-10
38640448	2855_C	IPO323dchr18dkmt1	Genome	25	832.115	3.21533e+10	7.77525e-10
6447320	2822_BY	IPO323dchr18	TE	6	1076.74	6.94209e+09	8.64294e-10
18934867	2822_BF	IPO323dchr18	GeneModel	3	1076.74	2.03879e+10	1.47146e-10
6447320	2855_AP	IPO323dchr18dkmt6	TE	1	1069.26	6.89385e+09	1.45057e-10
6447320	2855_AZ	IPO323dchr18_28C	TE	5	66.2908	4.27398e+08	1.16987e-08
6362127	2855_CK	IPO323dchr18_28C	Zt09-H3K27	2	66.2908	4.2175e+08	4.74214e-09
6807267	2855_AB	IPO323dchr18dkmt6	Zt09-H3K27	3	1069.26	7.27872e+09	4.1216e-10
13175379	2822_BM	IPO323dchr18	Genome-sub-TE-sub-Genemodels	2	1076.74	1.41865e+10	1.4098e-10
8923801	2822_BN	IPO323dchr18	Zt09-H3K4	0	1076.74	9.60861e+09	0
18844384	2854_BW	IPO323dchr18dkmt1	GeneModel	5	832.115	1.56807e+10	3.18863e-10
8373353	2822_BU	IPO323dchr18	Zt09-H3K9	2	1076.74	9.01592e+09	2.2183e-10
39112553	2855_U	IPO323dchr18dkmt6	Genome	8	1069.26	4.18214e+10	1.9129e-10
7795360	2855_CH	IPO323dchr18_28C	Zt09-H3K9	8	66.2908	5.1676e+08	1.54811e-08
38640448	2855_BM	IPO323dchr18_28C	Genome	5	66.2908	2.56151e+09	1.95198e-09
6447320	2822_AS	IPO323dchr18	TE	2	1076.74	6.94209e+09	2.88098e-10
8373353	2855_I	IPO323dchr18dkmt6	Zt09-H3K9	5	1069.26	8.95327e+09	5.58455e-10
7795360	2855_B	IPO323dchr18dkmt1	Zt09-H3K9	9	832.115	6.48664e+09	1.38747e-09
6447320	2854_CC	IPO323dchr18dkmt1	TE	9	832.115	5.36491e+09	1.67757e-09
6447320	2855_L	IPO323dchr18dkmt6	TE	6	1069.26	6.89385e+09	8.70342e-10
8947301	2855_Z	IPO323dchr18dkmt6	Zt09-H3K4	0	1069.26	9.56697e+09	0
38339455	2854_BX	IPO323dchr18dkmt1	Genome	27	832.115	3.19028e+10	8.4632e-10
6447320	2855_U	IPO323dchr18dkmt6	TE	3	1069.26	6.89385e+09	4.35171e-10
6447320	2854_CE	IPO323dchr18dkmt1	TE	24	832.115	5.36491e+09	4.47351e-09
8373353	2854_BR	IPO323dchr18dkmt1	Zt09-H3K9	10	832.115	6.96759e+09	1.43522e-09
12899597	2855_CA	IPO323dchr18_28C	Genome-sub-TE-sub-Genemodels	0	66.2908	8.55124e+08	0
8373353	2854_BP	IPO323dchr18dkmt1	Zt09-H3K9	12	832.115	6.96759e+09	1.72226e-09
6447320	2855_BK	IPO323dchr18_28C	TE	2	66.2908	4.27398e+08	4.67948e-09
6447320	2872_A	IPO323dchr18	TE	11	1076.74	6.94209e+09	1.58454e-09
18934867	2855_P	IPO323dchr18dkmt6	GeneModel	2	1069.26	2.02462e+10	9.87837e-11
13841345	2822_BV	IPO323dchr18	Genome-sub-TE-sub-Genemodels	4	1076.74	1.49035e+10	2.68393e-10
8373353	2855_BC	IPO323dchr18_28C	Zt09-H3K9	0	66.2908	5.55076e+08	0
8947301	2822_BR	IPO323dchr18	Zt09-H3K4	1	1076.74	9.63392e+09	1.038e-10
8373353	2855_Z	IPO323dchr18dkmt6	Zt09-H3K9	0	1069.26	8.95327e+09	0
6807267	2854_CC	IPO323dchr18dkmt1	Zt09-H3K27	9	832.115	5.66443e+09	1.58886e-09
8373353	2855_AZ	IPO323dchr18_28C	Zt09-H3K9	7	66.2908	5.55076e+08	1.26109e-08
8373353	2855_AD	IPO323dchr18dkmt6	Zt09-H3K9	7	1069.26	8.95327e+09	7.81837e-10
18691353	2855_CQ	IPO323dchr18dkmt1	GeneModel	4	832.115	1.55534e+10	2.57179e-10
7795360	2855_CQ	IPO323dchr18dkmt1	Zt09-H3K9	4	832.115	6.48664e+09	6.16653e-10
6447320	2855_P	IPO323dchr18dkmt6	TE	4	1069.26	6.89385e+09	5.80228e-10
6362127	2854_CL	IPO323dchr18dkmt1	Zt09-H3K27	2	832.115	5.29402e+09	3.77785e-10
38505509	2822_BE	IPO323dchr18	Genome	14	1076.74	4.14604e+10	3.37671e-10
8947301	2822_AX	IPO323dchr18	Zt09-H3K4	5	1076.74	9.63392e+09	5.19e-10
39112553	2855_AX	IPO323dchr18_28C	Genome	2	66.2908	2.5928e+09	7.71366e-10
13841345	2822_AO	IPO323dchr18	Genome-sub-TE-sub-Genemodels	5	1076.74	1.49035e+10	3.35491e-10
8873705	2854_CA	IPO323dchr18dkmt1	Zt09-H3K4	3	832.115	7.38394e+09	4.06287e-10
6447320	2855_Z	IPO323dchr18dkmt6	TE	0	1069.26	6.89385e+09	0
8228060	2855_CG	IPO323dchr18_28C	Zt09-H3K9	6	66.2908	5.45444e+08	1.10002e-08
13841345	2855_M	IPO323dchr18dkmt6	Genome-sub-TE-sub-Genemodels	4	1069.26	1.48e+10	2.70271e-10
8373353	2855_M	IPO323dchr18dkmt6	Zt09-H3K9	4	1069.26	8.95327e+09	4.46764e-10
8947301	2872_A	IPO323dchr18	Zt09-H3K4	1	1076.74	9.63392e+09	1.038e-10
4621168	2855_CP	IPO323dchr18dkmt1	Zt09-H3K27	9	832.115	3.84534e+09	2.34049e-09
6447320	2855_BC	IPO323dchr18_28C	TE	0	66.2908	4.27398e+08	0
5843620	2854_BO	IPO323dchr18dkmt1	Zt09-H3K27	4	832.115	4.86256e+09	8.22611e-10
18934867	2855_BF	IPO323dchr18_28C	GeneModel	1	66.2908	1.25521e+09	7.96681e-10
13841345	2855_AR	IPO323dchr18dkmt6	Genome-sub-TE-sub-Genemodels	0	1069.26	1.48e+10	0
8916169	2822_BM	IPO323dchr18	Zt09-H3K4	1	1076.74	9.60039e+09	1.04162e-10
6447320	2822_BU	IPO323dchr18	TE	2	1076.74	6.94209e+09	2.88098e-10
6447320	2822_BR	IPO323dchr18	TE	9	1076.74	6.94209e+09	1.29644e-09
6807267	2855_AI	IPO323dchr18dkmt6	Zt09-H3K27	2	1069.26	7.27872e+09	2.74774e-10
8373353	2822_BQ	IPO323dchr18	Zt09-H3K9	4	1076.74	9.01592e+09	4.4366e-10
7570303	2854_CH	IPO323dchr18dkmt1	Zt09-H3K9	24	832.115	6.29936e+09	3.80991e-09
8873705	2855_CQ	IPO323dchr18dkmt1	Zt09-H3K4	3	832.115	7.38394e+09	4.06287e-10
8910490	2855_BZ	IPO323dchr18_28C	Zt09-H3K4	0	66.2908	5.90683e+08	0
6269719	2855_BP	IPO323dchr18_28C	Zt09-H3K27	5	66.2908	4.15625e+08	1.20301e-08
6807267	2822_BV	IPO323dchr18	Zt09-H3K27	6	1076.74	7.32966e+09	8.18592e-10
8947301	2855_BN	IPO323dchr18_28C	Zt09-H3K4	1	66.2908	5.93123e+08	1.68599e-09
18934867	2855_BK	IPO323dchr18_28C	GeneModel	0	66.2908	1.25521e+09	0
13841345	2855_BA	IPO323dchr18_28C	Genome-sub-TE-sub-Genemodels	0	66.2908	9.17553e+08	0
8373353	2855_AX	IPO323dchr18_28C	Zt09-H3K9	2	66.2908	5.55076e+08	3.60311e-09
38000947	2854_BN	IPO323dchr18dkmt1	Genome	22	832.115	3.16212e+10	6.95737e-10
8373353	2822_BR	IPO323dchr18	Zt09-H3K9	9	1076.74	9.01592e+09	9.98234e-10
38640448	2855_CK	IPO323dchr18_28C	Genome	3	66.2908	2.56151e+09	1.17119e-09
39112553	2855_M	IPO323dchr18dkmt6	Genome	9	1069.26	4.18214e+10	2.15201e-10
13555613	2855_C	IPO323dchr18dkmt1	Genome-sub-TE-sub-Genemodels	12	832.115	1.12798e+10	1.06385e-09
6447320	2854_CJ	IPO323dchr18dkmt1	TE	21	832.115	5.36491e+09	3.91432e-09
6447320	2855_BF	IPO323dchr18_28C	TE	1	66.2908	4.27398e+08	2.33974e-09
6807267	2822_AQ	IPO323dchr18	Zt09-H3K27	0	1076.74	7.32966e+09	0
13841345	2855_BH	IPO323dchr18_28C	Genome-sub-TE-sub-Genemodels	3	66.2908	9.17553e+08	3.26956e-09
13841345	2855_Q	IPO323dchr18dkmt6	Genome-sub-TE-sub-Genemodels	3	1069.26	1.48e+10	2.02703e-10
8373353	2822_BP	IPO323dchr18	Zt09-H3K9	2	1076.74	9.01592e+09	2.2183e-10
13841345	2855_BW	IPO323dchr18_28C	Genome-sub-TE-sub-Genemodels	3	66.2908	9.17553e+08	3.26956e-09
8373353	2872_A	IPO323dchr18	Zt09-H3K9	12	1076.74	9.01592e+09	1.33098e-09
39112553	2822_BA	IPO323dchr18	Genome	7	1076.74	4.2114e+10	1.66215e-10
8947301	2855_AE	IPO323dchr18dkmt6	Zt09-H3K4	2	1069.26	9.56697e+09	2.09053e-10
8947301	2854_CB	IPO323dchr18dkmt1	Zt09-H3K4	5	832.115	7.44518e+09	6.71575e-10
8947301	2855_H	IPO323dchr18dkmt6	Zt09-H3K4	3	1069.26	9.56697e+09	3.13579e-10
7940653	2854_CD	IPO323dchr18dkmt1	Zt09-H3K9	12	832.115	6.60754e+09	1.81611e-09
18844384	2822_AY	IPO323dchr18	GeneModel	4	1076.74	2.02905e+10	1.97137e-10
5727773	2854_BN	IPO323dchr18dkmt1	Zt09-H3K27	4	832.115	4.76617e+09	8.39249e-10
7795360	2854_CA	IPO323dchr18dkmt1	Zt09-H3K9	22	832.115	6.48664e+09	3.39159e-09
18934867	2855_AK	IPO323dchr18dkmt6	GeneModel	0	1069.26	2.02462e+10	0
7475907	2822_BH	IPO323dchr18	Zt09-H3K9	4	1076.74	8.04961e+09	4.96919e-10
8947301	2855_AU	IPO323dchr18dkmt6	Zt09-H3K4	1	1069.26	9.56697e+09	1.04526e-10
6807267	2855_K	IPO323dchr18dkmt6	Zt09-H3K27	2	1069.26	7.27872e+09	2.74774e-10
6447320	2855_AC	IPO323dchr18dkmt6	TE	2	1069.26	6.89385e+09	2.90114e-10
5843620	2854_CQ	IPO323dchr18dkmt1	Zt09-H3K27	5	832.115	4.86256e+09	1.02826e-09
18934867	2822_BV	IPO323dchr18	GeneModel	4	1076.74	2.03879e+10	1.96195e-10
6447320	2855_AG	IPO323dchr18dkmt6	TE	2	1069.26	6.89385e+09	2.90114e-10
5700662	2822_BB	IPO323dchr18	Zt09-H3K27	3	1076.74	6.13813e+09	4.88748e-10
39112553	2854_CB	IPO323dchr18dkmt1	Genome	39	832.115	3.25461e+10	1.1983e-09
6447320	2822_BL	IPO323dchr18	TE	5	1076.74	6.94209e+09	7.20245e-10
13512591	2854_CI	IPO323dchr18dkmt1	Genome-sub-TE-sub-Genemodels	4	832.115	1.1244e+10	3.55744e-10
6807267	2855_AU	IPO323dchr18dkmt6	Zt09-H3K27	9	1069.26	7.27872e+09	1.23648e-09
8947301	2855_AO	IPO323dchr18dkmt6	Zt09-H3K4	3	1069.26	9.56697e+09	3.13579e-10
39112553	2855_CF	IPO323dchr18_28C	Genome	9	66.2908	2.5928e+09	3.47115e-09
13841345	2855_BF	IPO323dchr18_28C	Genome-sub-TE-sub-Genemodels	1	66.2908	9.17553e+08	1.08985e-09
6807267	2855_J	IPO323dchr18dkmt6	Zt09-H3K27	1	1069.26	7.27872e+09	1.37387e-10
18934867	2855_CI	IPO323dchr18_28C	GeneModel	0	66.2908	1.25521e+09	0
8947301	2855_BT	IPO323dchr18_28C	Zt09-H3K4	0	66.2908	5.93123e+08	0
6447320	2822_BG	IPO323dchr18	TE	4	1076.74	6.94209e+09	5.76196e-10
8373353	2855_U	IPO323dchr18dkmt6	Zt09-H3K9	3	1069.26	8.95327e+09	3.35073e-10
6447320	2855_CI	IPO323dchr18_28C	TE	3	66.2908	4.27398e+08	7.01922e-09
18934867	2855_AZ	IPO323dchr18_28C	GeneModel	0	66.2908	1.25521e+09	0
18934867	2822_BW	IPO323dchr18	GeneModel	4	1076.74	2.03879e+10	1.96195e-10
39112553	2854_CE	IPO323dchr18dkmt1	Genome	35	832.115	3.25461e+10	1.0754e-09
6423833	2855_BS	IPO323dchr18_28C	Zt09-H3K27	7	66.2908	4.25841e+08	1.64381e-08
18784119	2855_BG	IPO323dchr18_28C	GeneModel	0	66.2908	1.24521e+09	0
13555613	2854_CP	IPO323dchr18dkmt1	Genome-sub-TE-sub-Genemodels	9	832.115	1.12798e+10	7.97885e-10
8947301	2855_AQ	IPO323dchr18dkmt6	Zt09-H3K4	0	1069.26	9.56697e+09	0
6423833	2854_BW	IPO323dchr18dkmt1	Zt09-H3K27	5	832.115	5.34537e+09	9.35389e-10
13175379	2855_BB	IPO323dchr18_28C	Genome-sub-TE-sub-Genemodels	0	66.2908	8.73406e+08	0
6447320	2822_BK	IPO323dchr18	TE	5	1076.74	6.94209e+09	7.20245e-10
6447320	2822_AT	IPO323dchr18	TE	2	1076.74	6.94209e+09	2.88098e-10
13514086	2855_BX	IPO323dchr18_28C	Genome-sub-TE-sub-Genemodels	0	66.2908	8.95859e+08	0
6807267	2855_BK	IPO323dchr18_28C	Zt09-H3K27	1	66.2908	4.51259e+08	2.21602e-09
6807267	2855_R	IPO323dchr18dkmt6	Zt09-H3K27	2	1069.26	7.27872e+09	2.74774e-10
13841345	2855_BK	IPO323dchr18_28C	Genome-sub-TE-sub-Genemodels	0	66.2908	9.17553e+08	0
13173887	2822_BS	IPO323dchr18	Genome-sub-TE-sub-Genemodels	4	1076.74	1.41848e+10	2.81991e-10
8947301	2855_BA	IPO323dchr18_28C	Zt09-H3K4	2	66.2908	5.93123e+08	3.37198e-09
6807267	2855_AA	IPO323dchr18dkmt6	Zt09-H3K27	0	1069.26	7.27872e+09	0
8947301	2855_AN	IPO323dchr18dkmt6	Zt09-H3K4	0	1069.26	9.56697e+09	0
8167613	2822_AW	IPO323dchr18	Zt09-H3K9	6	1076.74	8.79439e+09	6.82253e-10
13841345	2855_AB	IPO323dchr18dkmt6	Genome-sub-TE-sub-Genemodels	2	1069.26	1.48e+10	1.35135e-10
6807267	2855_AD	IPO323dchr18dkmt6	Zt09-H3K27	6	1069.26	7.27872e+09	8.24321e-10
6447320	2855_BW	IPO323dchr18_28C	TE	2	66.2908	4.27398e+08	4.67948e-09
8373353	2822_BL	IPO323dchr18	Zt09-H3K9	8	1076.74	9.01592e+09	8.87319e-10
12899597	2822_BH	IPO323dchr18	Genome-sub-TE-sub-Genemodels	3	1076.74	1.38895e+10	2.1599e-10
6807267	2855_CF	IPO323dchr18_28C	Zt09-H3K27	4	66.2908	4.51259e+08	8.86409e-09
6219169	2822_BZ	IPO323dchr18	Zt09-H3K27	3	1076.74	6.69643e+09	4.48e-10
6807267	2822_BK	IPO323dchr18	Zt09-H3K27	4	1076.74	7.32966e+09	5.45728e-10
38703340	2855_BS	IPO323dchr18_28C	Genome	8	66.2908	2.56567e+09	3.11809e-09
38703340	2855_CB	IPO323dchr18_28C	Genome	0	66.2908	2.56567e+09	0
8373353	2855_AY	IPO323dchr18_28C	Zt09-H3K9	1	66.2908	5.55076e+08	1.80155e-09
6807267	2822_AU	IPO323dchr18	Zt09-H3K27	5	1076.74	7.32966e+09	6.8216e-10
13841345	2855_D	IPO323dchr18dkmt1	Genome-sub-TE-sub-Genemodels	5	832.115	1.15176e+10	4.34119e-10
13350986	2855_BU	IPO323dchr18_28C	Genome-sub-TE-sub-Genemodels	0	66.2908	8.85047e+08	0
6447320	2855_K	IPO323dchr18dkmt6	TE	0	1069.26	6.89385e+09	0
6447320	2822_BF	IPO323dchr18	TE	7	1076.74	6.94209e+09	1.00834e-09
18934867	2855_AM	IPO323dchr18dkmt6	GeneModel	3	1069.26	2.02462e+10	1.48176e-10
8373353	2822_AU	IPO323dchr18	Zt09-H3K9	8	1076.74	9.01592e+09	8.87319e-10
18934867	2855_AA	IPO323dchr18dkmt6	GeneModel	5	1069.26	2.02462e+10	2.46959e-10
13841345	2855_AP	IPO323dchr18dkmt6	Genome-sub-TE-sub-Genemodels	2	1069.26	1.48e+10	1.35135e-10
7848160	2822_BM	IPO323dchr18	Zt09-H3K9	6	1076.74	8.45043e+09	7.10023e-10
18707585	2822_BM	IPO323dchr18	GeneModel	0	1076.74	2.01432e+10	0
18934867	2854_CB	IPO323dchr18dkmt1	GeneModel	8	832.115	1.5756e+10	5.07744e-10
13502641	2822_BC	IPO323dchr18	Genome-sub-TE-sub-Genemodels	2	1076.74	1.45388e+10	1.37563e-10
37732411	2855_BL	IPO323dchr18_28C	Genome	5	66.2908	2.50131e+09	1.99895e-09
13226859	2855_G	IPO323dchr18dkmt1	Genome-sub-TE-sub-Genemodels	6	832.115	1.10063e+10	5.45144e-10
39112553	2855_AO	IPO323dchr18dkmt6	Genome	20	1069.26	4.18214e+10	4.78224e-10
8947301	2855_AW	IPO323dchr18_28C	Zt09-H3K4	0	66.2908	5.93123e+08	0
18745393	2854_BN	IPO323dchr18dkmt1	GeneModel	5	832.115	1.55983e+10	3.20547e-10
6807267	2855_M	IPO323dchr18dkmt6	Zt09-H3K27	1	1069.26	7.27872e+09	1.37387e-10
13841345	2822_CA	IPO323dchr18	Genome-sub-TE-sub-Genemodels	6	1076.74	1.49035e+10	4.02589e-10
5700662	2855_BL	IPO323dchr18_28C	Zt09-H3K27	2	66.2908	3.77901e+08	5.29239e-09
18845822	2822_BD	IPO323dchr18	GeneModel	5	1076.74	2.0292e+10	2.46402e-10
6807267	2855_I	IPO323dchr18dkmt6	Zt09-H3K27	1	1069.26	7.27872e+09	1.37387e-10
6807267	2855_AK	IPO323dchr18dkmt6	Zt09-H3K27	3	1069.26	7.27872e+09	4.1216e-10
8167613	2822_BZ	IPO323dchr18	Zt09-H3K9	4	1076.74	8.79439e+09	4.54835e-10
8203086	2855_CB	IPO323dchr18_28C	Zt09-H3K9	0	66.2908	5.43789e+08	0
18934867	2855_T	IPO323dchr18dkmt6	GeneModel	3	1069.26	2.02462e+10	1.48176e-10
8947301	2855_CF	IPO323dchr18_28C	Zt09-H3K4	1	66.2908	5.93123e+08	1.68599e-09
13226859	2855_B	IPO323dchr18dkmt1	Genome-sub-TE-sub-Genemodels	9	832.115	1.10063e+10	8.17716e-10
6807267	2822_AR	IPO323dchr18	Zt09-H3K27	2	1076.74	7.32966e+09	2.72864e-10
8910516	2822_BX	IPO323dchr18	Zt09-H3K4	2	1076.74	9.59431e+09	2.08457e-10
8373353	2855_AH	IPO323dchr18dkmt6	Zt09-H3K9	1	1069.26	8.95327e+09	1.11691e-10
18934867	2855_CF	IPO323dchr18_28C	GeneModel	3	66.2908	1.25521e+09	2.39004e-09
6352806	2855_C	IPO323dchr18dkmt1	TE	5	832.115	5.28626e+09	9.45847e-10
18691353	2854_CQ	IPO323dchr18dkmt1	GeneModel	1	832.115	1.55534e+10	6.42948e-11
8148296	2855_AT	IPO323dchr18dkmt6	Zt09-H3K9	1	1069.26	8.71263e+09	1.14776e-10
8939669	2855_BO	IPO323dchr18_28C	Zt09-H3K4	0	66.2908	5.92618e+08	0
18934867	2872_A	IPO323dchr18	GeneModel	5	1076.74	2.03879e+10	2.45243e-10
8947301	2855_AI	IPO323dchr18dkmt6	Zt09-H3K4	0	1069.26	9.56697e+09	0
6288760	2855_BG	IPO323dchr18_28C	Zt09-H3K27	2	66.2908	4.16887e+08	4.79747e-09
8373353	2855_BK	IPO323dchr18_28C	Zt09-H3K9	2	66.2908	5.55076e+08	3.60311e-09
6352806	2854_CN	IPO323dchr18dkmt1	TE	15	832.115	5.28626e+09	2.83754e-09
8057793	2855_BU	IPO323dchr18_28C	Zt09-H3K9	1	66.2908	5.34157e+08	1.87211e-09
6352806	2855_CG	IPO323dchr18_28C	TE	5	66.2908	4.21132e+08	1.18728e-08
39112553	2855_AW	IPO323dchr18_28C	Genome	5	66.2908	2.5928e+09	1.92842e-09
6352806	2855_CK	IPO323dchr18_28C	TE	1	66.2908	4.21132e+08	2.37455e-09
39112553	2855_AF	IPO323dchr18dkmt6	Genome	10	1069.26	4.18214e+10	2.39112e-10
6352806	2854_CL	IPO323dchr18dkmt1	TE	5	832.115	5.28626e+09	9.45847e-10
13226859	2854_CQ	IPO323dchr18dkmt1	Genome-sub-TE-sub-Genemodels	10	832.115	1.10063e+10	9.08573e-10
37867350	2855_B	IPO323dchr18dkmt1	Genome	29	832.115	3.151e+10	9.20343e-10
13512591	2855_BG	IPO323dchr18_28C	Genome-sub-TE-sub-Genemodels	1	66.2908	8.9576e+08	1.11637e-09
6352806	2855_BZ	IPO323dchr18_28C	TE	2	66.2908	4.21132e+08	4.7491e-09
6352806	2855_CD	IPO323dchr18_28C	TE	4	66.2908	4.21132e+08	9.4982e-09
8947301	2822_AT	IPO323dchr18	Zt09-H3K4	2	1076.74	9.63392e+09	2.076e-10
6352806	2855_BM	IPO323dchr18_28C	TE	4	66.2908	4.21132e+08	9.4982e-09
13841345	2822_BQ	IPO323dchr18	Genome-sub-TE-sub-Genemodels	2	1076.74	1.49035e+10	1.34196e-10
13841345	2855_O	IPO323dchr18dkmt6	Genome-sub-TE-sub-Genemodels	2	1069.26	1.48e+10	1.35135e-10
8373353	2822_BA	IPO323dchr18	Zt09-H3K9	3	1076.74	9.01592e+09	3.32745e-10
38339455	2854_BS	IPO323dchr18dkmt1	Genome	14	832.115	3.19028e+10	4.38833e-10
6352806	2854_CM	IPO323dchr18dkmt1	TE	19	832.115	5.28626e+09	3.59422e-09
6352806	2855_F	IPO323dchr18dkmt1	TE	19	832.115	5.28626e+09	3.59422e-09
6352806	2854_BZ	IPO323dchr18dkmt1	TE	10	832.115	5.28626e+09	1.89169e-09
7940653	2822_BX	IPO323dchr18	Zt09-H3K9	1	1076.74	8.55002e+09	1.16959e-10
8916169	2855_BB	IPO323dchr18_28C	Zt09-H3K4	0	66.2908	5.9106e+08	0
18691353	2855_BJ	IPO323dchr18_28C	GeneModel	1	66.2908	1.23906e+09	8.07061e-10
8373353	2855_AK	IPO323dchr18dkmt6	Zt09-H3K9	2	1069.26	8.95327e+09	2.23382e-10
6352806	2854_CP	IPO323dchr18dkmt1	TE	5	832.115	5.28626e+09	9.45847e-10
18934867	2854_CE	IPO323dchr18dkmt1	GeneModel	7	832.115	1.5756e+10	4.44276e-10
39112553	2855_AS	IPO323dchr18dkmt6	Genome	8	1069.26	4.18214e+10	1.9129e-10
6352806	2855_BD	IPO323dchr18_28C	TE	2	66.2908	4.21132e+08	4.7491e-09
39112553	2854_BP	IPO323dchr18dkmt1	Genome	24	832.115	3.25461e+10	7.37415e-10
39112553	2855_AM	IPO323dchr18dkmt6	Genome	18	1069.26	4.18214e+10	4.30402e-10
6352806	2854_BM	IPO323dchr18dkmt1	TE	8	832.115	5.28626e+09	1.51336e-09
6362127	2855_BD	IPO323dchr18_28C	Zt09-H3K27	2	66.2908	4.2175e+08	4.74214e-09
14074442	2822_AP	IPO323dchr18	Genome-sub-TE-sub-Genemodels	0	1076.74	1.51545e+10	0
8947301	2855_I	IPO323dchr18dkmt6	Zt09-H3K4	2	1069.26	9.56697e+09	2.09053e-10
6322948	2854_BU	IPO323dchr18dkmt1	TE	7	832.115	5.26142e+09	1.33044e-09
7270167	2855_CP	IPO323dchr18dkmt1	Zt09-H3K9	12	832.115	6.04961e+09	1.9836e-09
18845822	2855_V	IPO323dchr18dkmt6	GeneModel	4	1069.26	2.0151e+10	1.98501e-10
6322948	2822_AY	IPO323dchr18	TE	7	1076.74	6.80817e+09	1.02818e-09
6322948	2855_CB	IPO323dchr18_28C	TE	0	66.2908	4.19153e+08	0
13841345	2855_AI	IPO323dchr18dkmt6	Genome-sub-TE-sub-Genemodels	0	1069.26	1.48e+10	0
37867350	2854_CA	IPO323dchr18dkmt1	Genome	34	832.115	3.151e+10	1.07902e-09
6807267	2855_AZ	IPO323dchr18_28C	Zt09-H3K27	6	66.2908	4.51259e+08	1.32961e-08
8902351	2854_BY	IPO323dchr18dkmt1	Zt09-H3K4	7	832.115	7.40778e+09	9.44953e-10
6807267	2855_AF	IPO323dchr18dkmt6	Zt09-H3K27	4	1069.26	7.27872e+09	5.49547e-10
6322948	2855_BS	IPO323dchr18_28C	TE	3	66.2908	4.19153e+08	7.15729e-09
37317503	2854_CH	IPO323dchr18dkmt1	Genome	37	832.115	3.10525e+10	1.19153e-09
6322948	2854_BW	IPO323dchr18dkmt1	TE	4	832.115	5.26142e+09	7.60251e-10
6312215	2855_AT	IPO323dchr18dkmt6	TE	0	1069.26	6.74938e+09	0
6312215	2855_BX	IPO323dchr18_28C	TE	1	66.2908	4.18442e+08	2.38982e-09
13841345	2855_AN	IPO323dchr18dkmt6	Genome-sub-TE-sub-Genemodels	6	1069.26	1.48e+10	4.05406e-10
6807267	2855_T	IPO323dchr18dkmt6	Zt09-H3K27	6	1069.26	7.27872e+09	8.24321e-10
13841345	2855_BC	IPO323dchr18_28C	Genome-sub-TE-sub-Genemodels	0	66.2908	9.17553e+08	0
6312215	2855_V	IPO323dchr18dkmt6	TE	3	1069.26	6.74938e+09	4.44485e-10
13841345	2855_BT	IPO323dchr18_28C	Genome-sub-TE-sub-Genemodels	1	66.2908	9.17553e+08	1.08985e-09
8910516	2855_BG	IPO323dchr18_28C	Zt09-H3K4	0	66.2908	5.90685e+08	0
13841345	2855_W	IPO323dchr18dkmt6	Genome-sub-TE-sub-Genemodels	3	1069.26	1.48e+10	2.02703e-10
13636718	2855_BS	IPO323dchr18_28C	Genome-sub-TE-sub-Genemodels	3	66.2908	9.03989e+08	3.31863e-09
13841345	2822_AS	IPO323dchr18	Genome-sub-TE-sub-Genemodels	1	1076.74	1.49035e+10	6.70982e-11
6312215	2855_BP	IPO323dchr18_28C	TE	4	66.2908	4.18442e+08	9.55928e-09
39112553	2855_BI	IPO323dchr18_28C	Genome	5	66.2908	2.5928e+09	1.92842e-09
6312215	2822_BD	IPO323dchr18	TE	4	1076.74	6.79661e+09	5.88528e-10
5843620	2854_CF	IPO323dchr18dkmt1	Zt09-H3K27	0	832.115	4.86256e+09	0
8910490	2854_BZ	IPO323dchr18dkmt1	Zt09-H3K4	2	832.115	7.41455e+09	2.6974e-10
6306188	2822_AV	IPO323dchr18	TE	6	1076.74	6.79012e+09	8.83636e-10
8908669	2822_AY	IPO323dchr18	Zt09-H3K4	2	1076.74	9.59232e+09	2.085e-10
39112553	2855_CE	IPO323dchr18_28C	Genome	7	66.2908	2.5928e+09	2.69978e-09
18934867	2822_AT	IPO323dchr18	GeneModel	7	1076.74	2.03879e+10	3.4334e-10
18934867	2854_BP	IPO323dchr18dkmt1	GeneModel	8	832.115	1.5756e+10	5.07744e-10
13841345	2854_CC	IPO323dchr18dkmt1	Genome-sub-TE-sub-Genemodels	10	832.115	1.15176e+10	8.68237e-10
8148296	2855_BX	IPO323dchr18_28C	Zt09-H3K9	1	66.2908	5.40157e+08	1.85131e-09
7908607	2854_BN	IPO323dchr18dkmt1	Zt09-H3K9	9	832.115	6.58087e+09	1.3676e-09
18784119	2854_BS	IPO323dchr18dkmt1	GeneModel	9	832.115	1.56305e+10	5.75796e-10
5654406	2855_AL	IPO323dchr18dkmt6	Zt09-H3K27	3	1069.26	6.04602e+09	4.96195e-10
8373353	2854_CE	IPO323dchr18dkmt1	Zt09-H3K9	23	832.115	6.96759e+09	3.301e-09
6306188	2822_BE	IPO323dchr18	TE	10	1076.74	6.79012e+09	1.47273e-09
13841345	2855_AD	IPO323dchr18dkmt6	Genome-sub-TE-sub-Genemodels	3	1069.26	1.48e+10	2.02703e-10
6306188	2822_BN	IPO323dchr18	TE	1	1076.74	6.79012e+09	1.47273e-10
8873705	2854_BT	IPO323dchr18dkmt1	Zt09-H3K4	4	832.115	7.38394e+09	5.41716e-10
6306188	2822_AW	IPO323dchr18	TE	5	1076.74	6.79012e+09	7.36364e-10
38562706	2855_AT	IPO323dchr18dkmt6	Genome	7	1069.26	4.12335e+10	1.69765e-10
13208918	2854_BY	IPO323dchr18dkmt1	Genome-sub-TE-sub-Genemodels	5	832.115	1.09913e+10	4.54904e-10
6807267	2822_BF	IPO323dchr18	Zt09-H3K27	7	1076.74	7.32966e+09	9.55024e-10
6807267	2855_AQ	IPO323dchr18dkmt6	Zt09-H3K27	1	1069.26	7.27872e+09	1.37387e-10
8947301	2822_BT	IPO323dchr18	Zt09-H3K4	1	1076.74	9.63392e+09	1.038e-10
6306188	2822_BI	IPO323dchr18	TE	9	1076.74	6.79012e+09	1.32545e-09
39112553	2855_X	IPO323dchr18dkmt6	Genome	12	1069.26	4.18214e+10	2.86935e-10
7940653	2855_BV	IPO323dchr18_28C	Zt09-H3K9	3	66.2908	5.26392e+08	5.69917e-09
7848160	2855_BB	IPO323dchr18_28C	Zt09-H3K9	1	66.2908	5.20261e+08	1.92211e-09
6219169	2822_BO	IPO323dchr18	Zt09-H3K27	5	1076.74	6.69643e+09	7.46667e-10
8873705	2855_A	IPO323dchr18dkmt1	Zt09-H3K4	3	832.115	7.38394e+09	4.06287e-10
18934867	2855_W	IPO323dchr18dkmt6	GeneModel	3	1069.26	2.02462e+10	1.48176e-10
13555613	2855_BM	IPO323dchr18_28C	Genome-sub-TE-sub-Genemodels	1	66.2908	8.98612e+08	1.11283e-09
18687411	2855_AL	IPO323dchr18dkmt6	GeneModel	1	1069.26	1.99817e+10	5.00459e-11
8228060	2855_CK	IPO323dchr18_28C	Zt09-H3K9	2	66.2908	5.45444e+08	3.66673e-09
8373353	2822_BJ	IPO323dchr18	Zt09-H3K9	17	1076.74	9.01592e+09	1.88555e-09
37930242	2854_CK	IPO323dchr18dkmt1	Genome	13	832.115	3.15623e+10	4.11884e-10
18934867	2855_AC	IPO323dchr18dkmt6	GeneModel	3	1069.26	2.02462e+10	1.48176e-10
6807267	2855_BN	IPO323dchr18_28C	Zt09-H3K27	5	66.2908	4.51259e+08	1.10801e-08
38505509	2822_BO	IPO323dchr18	Genome	14	1076.74	4.14604e+10	3.37671e-10
38703340	2822_AY	IPO323dchr18	Genome	15	1076.74	4.16734e+10	3.59942e-10
38640448	2854_CM	IPO323dchr18dkmt1	Genome	33	832.115	3.21533e+10	1.02633e-09
6306188	2822_BZ	IPO323dchr18	TE	3	1076.74	6.79012e+09	4.41818e-10
6306188	2822_BC	IPO323dchr18	TE	7	1076.74	6.79012e+09	1.03091e-09
5978693	2855_BU	IPO323dchr18_28C	Zt09-H3K27	0	66.2908	3.96332e+08	0
6306188	2822_BO	IPO323dchr18	TE	5	1076.74	6.79012e+09	7.36364e-10
6219169	2822_BC	IPO323dchr18	Zt09-H3K27	2	1076.74	6.69643e+09	2.98667e-10
8842573	2855_CP	IPO323dchr18dkmt1	Zt09-H3K4	3	832.115	7.35804e+09	4.07717e-10
6807267	2854_BQ	IPO323dchr18dkmt1	Zt09-H3K27	18	832.115	5.66443e+09	3.17773e-09
8947301	2854_BQ	IPO323dchr18dkmt1	Zt09-H3K4	2	832.115	7.44518e+09	2.6863e-10
5843620	2854_CO	IPO323dchr18dkmt1	Zt09-H3K27	8	832.115	4.86256e+09	1.64522e-09
38505509	2822_AV	IPO323dchr18	Genome	15	1076.74	4.14604e+10	3.61791e-10
8947301	2855_AD	IPO323dchr18dkmt6	Zt09-H3K4	2	1069.26	9.56697e+09	2.09053e-10
8873705	2854_CF	IPO323dchr18dkmt1	Zt09-H3K4	5	832.115	7.38394e+09	6.77145e-10
8947301	2854_BP	IPO323dchr18dkmt1	Zt09-H3K4	3	832.115	7.44518e+09	4.02945e-10
19052696	2822_AP	IPO323dchr18	GeneModel	3	1076.74	2.05148e+10	1.46236e-10
8373353	2855_BI	IPO323dchr18_28C	Zt09-H3K9	4	66.2908	5.55076e+08	7.20622e-09
8910490	2855_C	IPO323dchr18dkmt1	Zt09-H3K4	4	832.115	7.41455e+09	5.3948e-10
13636718	2822_AY	IPO323dchr18	Genome-sub-TE-sub-Genemodels	4	1076.74	1.46832e+10	2.7242e-10
8373353	2822_AZ	IPO323dchr18	Zt09-H3K9	13	1076.74	9.01592e+09	1.44189e-09
4237734	2855_E	IPO323dchr18dkmt1	Zt09-H3K27	6	832.115	3.52628e+09	1.70151e-09
8902858	2854_BN	IPO323dchr18dkmt1	Zt09-H3K4	3	832.115	7.4082e+09	4.04957e-10
6228434	2855_BU	IPO323dchr18_28C	TE	1	66.2908	4.12888e+08	2.42197e-09
8167613	2822_BE	IPO323dchr18	Zt09-H3K9	10	1076.74	8.79439e+09	1.13709e-09
39112553	2855_Q	IPO323dchr18dkmt6	Genome	7	1069.26	4.18214e+10	1.67378e-10
18707585	2855_BB	IPO323dchr18_28C	GeneModel	0	66.2908	1.24014e+09	0
8167613	2822_BO	IPO323dchr18	Zt09-H3K9	7	1076.74	8.79439e+09	7.95962e-10
8228060	2855_C	IPO323dchr18dkmt1	Zt09-H3K9	9	832.115	6.84669e+09	1.3145e-09
6807267	2855_AY	IPO323dchr18_28C	Zt09-H3K27	0	66.2908	4.51259e+08	0
38505509	2822_BN	IPO323dchr18	Genome	6	1076.74	4.14604e+10	1.44716e-10
6227689	2855_BO	IPO323dchr18_28C	TE	2	66.2908	4.12838e+08	4.84451e-09
8373353	2855_Q	IPO323dchr18dkmt6	Zt09-H3K9	3	1069.26	8.95327e+09	3.35073e-10
7795360	2855_BJ	IPO323dchr18_28C	Zt09-H3K9	1	66.2908	5.1676e+08	1.93513e-09
6227689	2855_AV	IPO323dchr18_28C	TE	1	66.2908	4.12838e+08	2.42226e-09
39112553	2822_BG	IPO323dchr18	Genome	7	1076.74	4.2114e+10	1.66215e-10
6807267	2822_BL	IPO323dchr18	Zt09-H3K27	8	1076.74	7.32966e+09	1.09146e-09
37867350	2854_BO	IPO323dchr18dkmt1	Genome	21	832.115	3.151e+10	6.66455e-10
8947301	2855_AS	IPO323dchr18dkmt6	Zt09-H3K4	1	1069.26	9.56697e+09	1.04526e-10
6362127	2855_CD	IPO323dchr18_28C	Zt09-H3K27	2	66.2908	4.2175e+08	4.74214e-09
8947301	2855_W	IPO323dchr18dkmt6	Zt09-H3K4	1	1069.26	9.56697e+09	1.04526e-10
18842101	2854_CM	IPO323dchr18dkmt1	GeneModel	5	832.115	1.56788e+10	3.18902e-10
6807267	2855_BW	IPO323dchr18_28C	Zt09-H3K27	2	66.2908	4.51259e+08	4.43204e-09
6807267	2822_AX	IPO323dchr18	Zt09-H3K27	1	1076.74	7.32966e+09	1.36432e-10
18934867	2854_CC	IPO323dchr18dkmt1	GeneModel	15	832.115	1.5756e+10	9.52019e-10
8947301	2855_AB	IPO323dchr18dkmt6	Zt09-H3K4	0	1069.26	9.56697e+09	0
8909255	2855_BX	IPO323dchr18_28C	Zt09-H3K4	0	66.2908	5.90601e+08	0
6227689	2855_S	IPO323dchr18dkmt6	TE	2	1069.26	6.659e+09	3.00345e-10
8228060	2854_CN	IPO323dchr18dkmt1	Zt09-H3K9	15	832.115	6.84669e+09	2.19084e-09
37866008	2822_BM	IPO323dchr18	Genome	7	1076.74	4.07718e+10	1.71687e-10
6216135	2854_BY	IPO323dchr18dkmt1	TE	12	832.115	5.17254e+09	2.31994e-09
37867350	2854_CO	IPO323dchr18dkmt1	Genome	32	832.115	3.151e+10	1.01555e-09
6807267	2855_BI	IPO323dchr18_28C	Zt09-H3K27	4	66.2908	4.51259e+08	8.86409e-09
6269719	2855_AT	IPO323dchr18dkmt6	Zt09-H3K27	2	1069.26	6.70394e+09	2.98332e-10
39112553	2855_AJ	IPO323dchr18dkmt6	Genome	3	1069.26	4.18214e+10	7.17336e-11
6362127	2855_F	IPO323dchr18dkmt1	Zt09-H3K27	18	832.115	5.29402e+09	3.40006e-09
8228060	2854_CP	IPO323dchr18dkmt1	Zt09-H3K9	10	832.115	6.84669e+09	1.46056e-09
8887016	2855_BL	IPO323dchr18_28C	Zt09-H3K4	0	66.2908	5.89127e+08	0
6807267	2855_AG	IPO323dchr18dkmt6	Zt09-H3K27	3	1069.26	7.27872e+09	4.1216e-10
38640448	2854_CL	IPO323dchr18dkmt1	Genome	20	832.115	3.21533e+10	6.2202e-10
8873705	2854_BO	IPO323dchr18dkmt1	Zt09-H3K4	3	832.115	7.38394e+09	4.06287e-10
18934867	2822_BJ	IPO323dchr18	GeneModel	2	1076.74	2.03879e+10	9.80973e-11
8373353	2855_T	IPO323dchr18dkmt6	Zt09-H3K9	9	1069.26	8.95327e+09	1.00522e-09
12356266	2855_E	IPO323dchr18dkmt1	Genome-sub-TE-sub-Genemodels	2	832.115	1.02818e+10	1.94518e-10
6153542	2855_BV	IPO323dchr18_28C	TE	1	66.2908	4.07923e+08	2.45144e-09
39112553	2855_J	IPO323dchr18dkmt6	Genome	13	1069.26	4.18214e+10	3.10846e-10
13512591	2854_BX	IPO323dchr18dkmt1	Genome-sub-TE-sub-Genemodels	12	832.115	1.1244e+10	1.06723e-09
8947301	2822_CA	IPO323dchr18	Zt09-H3K4	3	1076.74	9.63392e+09	3.114e-10
7734913	2822_BB	IPO323dchr18	Zt09-H3K9	4	1076.74	8.32849e+09	4.80279e-10
7795360	2854_CF	IPO323dchr18dkmt1	Zt09-H3K9	4	832.115	6.48664e+09	6.16653e-10
38505509	2822_BZ	IPO323dchr18	Genome	13	1076.74	4.14604e+10	3.13552e-10
39112553	2855_T	IPO323dchr18dkmt6	Genome	14	1069.26	4.18214e+10	3.34757e-10
18845822	2855_BX	IPO323dchr18_28C	GeneModel	0	66.2908	1.2493e+09	0
6153542	2855_CC	IPO323dchr18_28C	TE	0	66.2908	4.07923e+08	0
6153542	2855_BG	IPO323dchr18_28C	TE	1	66.2908	4.07923e+08	2.45144e-09
39112553	2855_BK	IPO323dchr18_28C	Genome	2	66.2908	2.5928e+09	7.71366e-10
6153542	2854_BX	IPO323dchr18dkmt1	TE	8	832.115	5.12045e+09	1.56236e-09
5843620	2854_CA	IPO323dchr18dkmt1	Zt09-H3K27	13	832.115	4.86256e+09	2.67349e-09
6153542	2822_BX	IPO323dchr18	TE	1	1076.74	6.62576e+09	1.50926e-10
6219169	2822_BE	IPO323dchr18	Zt09-H3K27	4	1076.74	6.69643e+09	5.97333e-10
18934867	2855_AF	IPO323dchr18dkmt6	GeneModel	3	1069.26	2.02462e+10	1.48176e-10
39112553	2855_BN	IPO323dchr18_28C	Genome	9	66.2908	2.5928e+09	3.47115e-09
6153542	2854_BS	IPO323dchr18dkmt1	TE	2	832.115	5.12045e+09	3.9059e-10
12899600	2854_CH	IPO323dchr18dkmt1	Genome-sub-TE-sub-Genemodels	7	832.115	1.07339e+10	6.52136e-10
13555613	2855_BD	IPO323dchr18_28C	Genome-sub-TE-sub-Genemodels	2	66.2908	8.98612e+08	2.22565e-09
8947301	2855_BR	IPO323dchr18_28C	Zt09-H3K4	0	66.2908	5.93123e+08	0
18934867	2822_BP	IPO323dchr18	GeneModel	8	1076.74	2.03879e+10	3.92389e-10
8947301	2855_AG	IPO323dchr18dkmt6	Zt09-H3K4	1	1069.26	9.56697e+09	1.04526e-10
18695074	2855_BY	IPO323dchr18_28C	GeneModel	1	66.2908	1.23931e+09	8.069e-10
6153542	2854_CI	IPO323dchr18dkmt1	TE	7	832.115	5.12045e+09	1.36707e-09
6153542	2854_CG	IPO323dchr18dkmt1	TE	9	832.115	5.12045e+09	1.75766e-09
8947301	2822_BU	IPO323dchr18	Zt09-H3K4	2	1076.74	9.63392e+09	2.076e-10
6423833	2855_CB	IPO323dchr18_28C	Zt09-H3K27	0	66.2908	4.25841e+08	0
6807267	2855_BH	IPO323dchr18_28C	Zt09-H3K27	3	66.2908	4.51259e+08	6.64807e-09
6153542	2854_CD	IPO323dchr18dkmt1	TE	12	832.115	5.12045e+09	2.34354e-09
6807267	2855_CI	IPO323dchr18_28C	Zt09-H3K27	2	66.2908	4.51259e+08	4.43204e-09
8873705	2855_B	IPO323dchr18dkmt1	Zt09-H3K4	6	832.115	7.38394e+09	8.12574e-10
18934867	2822_BL	IPO323dchr18	GeneModel	9	1076.74	2.03879e+10	4.41438e-10
18934867	2855_BT	IPO323dchr18_28C	GeneModel	0	66.2908	1.25521e+09	0
6133175	2854_BN	IPO323dchr18dkmt1	TE	7	832.115	5.10351e+09	1.37161e-09
18804293	2822_BO	IPO323dchr18	GeneModel	3	1076.74	2.02473e+10	1.48168e-10
38640448	2855_CG	IPO323dchr18_28C	Genome	7	66.2908	2.56151e+09	2.73277e-09
6086557	2855_BB	IPO323dchr18_28C	TE	1	66.2908	4.03483e+08	2.47842e-09
36211592	2855_E	IPO323dchr18dkmt1	Genome	24	832.115	3.01322e+10	7.9649e-10
13841345	2855_AK	IPO323dchr18dkmt6	Genome-sub-TE-sub-Genemodels	2	1069.26	1.48e+10	1.35135e-10
8947301	2855_AJ	IPO323dchr18dkmt6	Zt09-H3K4	1	1069.26	9.56697e+09	1.04526e-10
8947301	2822_AU	IPO323dchr18	Zt09-H3K4	3	1076.74	9.63392e+09	3.114e-10
13555613	2854_BM	IPO323dchr18dkmt1	Genome-sub-TE-sub-Genemodels	6	832.115	1.12798e+10	5.31923e-10
13841345	2822_BG	IPO323dchr18	Genome-sub-TE-sub-Genemodels	0	1076.74	1.49035e+10	0
8373353	2855_BW	IPO323dchr18_28C	Zt09-H3K9	5	66.2908	5.55076e+08	9.00777e-09
18934867	2855_BR	IPO323dchr18_28C	GeneModel	2	66.2908	1.25521e+09	1.59336e-09
6086557	2822_BM	IPO323dchr18	TE	5	1076.74	6.55364e+09	7.62935e-10
13173887	2855_BL	IPO323dchr18_28C	Genome-sub-TE-sub-Genemodels	2	66.2908	8.73307e+08	2.29015e-09
6807267	2822_BJ	IPO323dchr18	Zt09-H3K27	15	1076.74	7.32966e+09	2.04648e-09
5905326	2854_CK	IPO323dchr18dkmt1	Zt09-H3K27	7	832.115	4.91391e+09	1.42453e-09
8203086	2855_BS	IPO323dchr18_28C	Zt09-H3K9	5	66.2908	5.43789e+08	9.19474e-09
18691353	2854_CF	IPO323dchr18dkmt1	GeneModel	4	832.115	1.55534e+10	2.57179e-10
39686251	2822_AP	IPO323dchr18	Genome	5	1076.74	4.27318e+10	1.17009e-10
18934867	2855_O	IPO323dchr18dkmt6	GeneModel	3	1069.26	2.02462e+10	1.48176e-10
39112553	2855_H	IPO323dchr18dkmt6	Genome	10	1069.26	4.18214e+10	2.39112e-10
6288760	2854_CD	IPO323dchr18dkmt1	Zt09-H3K27	5	832.115	5.23297e+09	9.5548e-10
6059028	2854_CA	IPO323dchr18dkmt1	TE	19	832.115	5.04181e+09	3.76849e-09
13636718	2854_BU	IPO323dchr18dkmt1	Genome-sub-TE-sub-Genemodels	5	832.115	1.13473e+10	4.40633e-10
18934867	2855_AO	IPO323dchr18dkmt6	GeneModel	9	1069.26	2.02462e+10	4.44527e-10
8373353	2855_BQ	IPO323dchr18_28C	Zt09-H3K9	1	66.2908	5.55076e+08	1.80155e-09
13841345	2822_BY	IPO323dchr18	Genome-sub-TE-sub-Genemodels	1	1076.74	1.49035e+10	6.70982e-11
8373353	2822_BF	IPO323dchr18	Zt09-H3K9	8	1076.74	9.01592e+09	8.87319e-10
39112553	2855_CI	IPO323dchr18_28C	Genome	3	66.2908	2.5928e+09	1.15705e-09
18934867	2854_BQ	IPO323dchr18dkmt1	GeneModel	8	832.115	1.5756e+10	5.07744e-10
8947301	2822_AS	IPO323dchr18	Zt09-H3K4	2	1076.74	9.63392e+09	2.076e-10
8910490	2854_CP	IPO323dchr18dkmt1	Zt09-H3K4	7	832.115	7.41455e+09	9.44089e-10
7795360	2854_BO	IPO323dchr18dkmt1	Zt09-H3K9	5	832.115	6.48664e+09	7.70816e-10
8373353	2855_BT	IPO323dchr18_28C	Zt09-H3K9	4	66.2908	5.55076e+08	7.20622e-09
18934867	2855_H	IPO323dchr18dkmt6	GeneModel	3	1069.26	2.02462e+10	1.48176e-10
6362127	2855_BM	IPO323dchr18_28C	Zt09-H3K27	4	66.2908	4.2175e+08	9.48428e-09
6059028	2855_B	IPO323dchr18dkmt1	TE	9	832.115	5.04181e+09	1.78507e-09
6807267	2855_AR	IPO323dchr18dkmt6	Zt09-H3K27	0	1069.26	7.27872e+09	0
6059028	2855_G	IPO323dchr18dkmt1	TE	9	832.115	5.04181e+09	1.78507e-09
8228060	2855_F	IPO323dchr18dkmt1	Zt09-H3K9	20	832.115	6.84669e+09	2.92112e-09
8908669	2854_BU	IPO323dchr18dkmt1	Zt09-H3K4	1	832.115	7.41304e+09	1.34897e-10
6288760	2854_CI	IPO323dchr18dkmt1	Zt09-H3K27	3	832.115	5.23297e+09	5.73288e-10
18842101	2855_CG	IPO323dchr18_28C	GeneModel	0	66.2908	1.24906e+09	0
18653545	2822_BB	IPO323dchr18	GeneModel	3	1076.74	2.0085e+10	1.49365e-10
18804293	2822_BN	IPO323dchr18	GeneModel	2	1076.74	2.02473e+10	9.87785e-11
7795360	2854_CO	IPO323dchr18dkmt1	Zt09-H3K9	17	832.115	6.48664e+09	2.62077e-09
18804293	2822_BZ	IPO323dchr18	GeneModel	4	1076.74	2.02473e+10	1.97557e-10
8910516	2855_CC	IPO323dchr18_28C	Zt09-H3K4	0	66.2908	5.90685e+08	0
38640448	2854_BM	IPO323dchr18dkmt1	Genome	19	832.115	3.21533e+10	5.90919e-10
13502641	2822_BZ	IPO323dchr18	Genome-sub-TE-sub-Genemodels	6	1076.74	1.45388e+10	4.12688e-10
8909255	2822_BD	IPO323dchr18	Zt09-H3K4	1	1076.74	9.59295e+09	1.04243e-10
8373353	2855_Y	IPO323dchr18dkmt6	Zt09-H3K9	14	1069.26	8.95327e+09	1.56367e-09
18934867	2822_BR	IPO323dchr18	GeneModel	3	1076.74	2.03879e+10	1.47146e-10
13185329	2855_AL	IPO323dchr18dkmt6	Genome-sub-TE-sub-Genemodels	5	1069.26	1.40985e+10	3.54647e-10
8871858	2855_BU	IPO323dchr18_28C	Zt09-H3K4	1	66.2908	5.88122e+08	1.70033e-09
5209266	2855_CA	IPO323dchr18_28C	Zt09-H3K27	2	66.2908	3.45326e+08	5.79162e-09
6059028	2855_CH	IPO323dchr18_28C	TE	3	66.2908	4.01658e+08	7.46905e-09
18845822	2855_AT	IPO323dchr18dkmt6	GeneModel	4	1069.26	2.0151e+10	1.98501e-10
8902884	2855_AL	IPO323dchr18dkmt6	Zt09-H3K4	1	1069.26	9.51948e+09	1.05048e-10
18934867	2855_AW	IPO323dchr18_28C	GeneModel	0	66.2908	1.25521e+09	0
6059028	2855_A	IPO323dchr18dkmt1	TE	11	832.115	5.04181e+09	2.18176e-09
6288760	2854_BX	IPO323dchr18dkmt1	Zt09-H3K27	8	832.115	5.23297e+09	1.52877e-09
5751212	2855_BY	IPO323dchr18_28C	Zt09-H3K27	3	66.2908	3.81252e+08	7.86881e-09
13173887	2822_BB	IPO323dchr18	Genome-sub-TE-sub-Genemodels	4	1076.74	1.41848e+10	2.81991e-10
18934867	2855_I	IPO323dchr18dkmt6	GeneModel	3	1069.26	2.02462e+10	1.48176e-10
13555613	2854_CM	IPO323dchr18dkmt1	Genome-sub-TE-sub-Genemodels	9	832.115	1.12798e+10	7.97885e-10
6172913	2855_BO	IPO323dchr18_28C	Zt09-H3K27	1	66.2908	4.09207e+08	2.44375e-09
18934867	2822_BG	IPO323dchr18	GeneModel	3	1076.74	2.03879e+10	1.47146e-10
8947301	2855_AM	IPO323dchr18dkmt6	Zt09-H3K4	1	1069.26	9.56697e+09	1.04526e-10
5209266	2822_BH	IPO323dchr18	Zt09-H3K27	1	1076.74	5.60902e+09	1.78284e-10
18934867	2822_CA	IPO323dchr18	GeneModel	5	1076.74	2.03879e+10	2.45243e-10
8167613	2822_AV	IPO323dchr18	Zt09-H3K9	6	1076.74	8.79439e+09	6.82253e-10
6219169	2822_BN	IPO323dchr18	Zt09-H3K27	2	1076.74	6.69643e+09	2.98667e-10
18934867	2855_AH	IPO323dchr18dkmt6	GeneModel	2	1069.26	2.02462e+10	9.87837e-11
18730332	2854_BY	IPO323dchr18dkmt1	GeneModel	9	832.115	1.55858e+10	5.77449e-10
6269719	2855_BX	IPO323dchr18_28C	Zt09-H3K27	0	66.2908	4.15625e+08	0
18842101	2855_CD	IPO323dchr18_28C	GeneModel	0	66.2908	1.24906e+09	0
6807267	2822_CA	IPO323dchr18	Zt09-H3K27	8	1076.74	7.32966e+09	1.09146e-09
6059028	2854_CQ	IPO323dchr18dkmt1	TE	8	832.115	5.04181e+09	1.58673e-09
6807267	2855_BT	IPO323dchr18_28C	Zt09-H3K27	4	66.2908	4.51259e+08	8.86409e-09
8939669	2855_S	IPO323dchr18dkmt6	Zt09-H3K4	2	1069.26	9.55881e+09	2.09231e-10
38640448	2854_CN	IPO323dchr18dkmt1	Genome	30	832.115	3.21533e+10	9.3303e-10
6059028	2855_BJ	IPO323dchr18_28C	TE	1	66.2908	4.01658e+08	2.48968e-09
18653545	2822_BS	IPO323dchr18	GeneModel	4	1076.74	2.0085e+10	1.99153e-10
6059028	2854_BO	IPO323dchr18dkmt1	TE	3	832.115	5.04181e+09	5.95025e-10
8373353	2822_BV	IPO323dchr18	Zt09-H3K9	6	1076.74	9.01592e+09	6.65489e-10
8910516	2854_BX	IPO323dchr18dkmt1	Zt09-H3K4	4	832.115	7.41457e+09	5.39478e-10
18934867	2855_D	IPO323dchr18dkmt1	GeneModel	6	832.115	1.5756e+10	3.80808e-10
13841345	2822_AU	IPO323dchr18	Genome-sub-TE-sub-Genemodels	0	1076.74	1.49035e+10	0
13841345	2855_AX	IPO323dchr18_28C	Genome-sub-TE-sub-Genemodels	2	66.2908	9.17553e+08	2.17971e-09
18751618	2855_BU	IPO323dchr18_28C	GeneModel	2	66.2908	1.24306e+09	1.60893e-09
39112553	2855_BF	IPO323dchr18_28C	Genome	3	66.2908	2.5928e+09	1.15705e-09
6059028	2854_CF	IPO323dchr18dkmt1	TE	4	832.115	5.04181e+09	7.93366e-10
8947301	2855_BQ	IPO323dchr18_28C	Zt09-H3K4	1	66.2908	5.93123e+08	1.68599e-09
8148296	2855_V	IPO323dchr18dkmt6	Zt09-H3K9	3	1069.26	8.71263e+09	3.44328e-10
38703340	2854_BU	IPO323dchr18dkmt1	Genome	15	832.115	3.22056e+10	4.65757e-10
8373353	2854_CJ	IPO323dchr18dkmt1	Zt09-H3K9	23	832.115	6.96759e+09	3.301e-09
6059028	2855_CQ	IPO323dchr18dkmt1	TE	5	832.115	5.04181e+09	9.91708e-10
7475907	2855_CA	IPO323dchr18_28C	Zt09-H3K9	2	66.2908	4.95584e+08	4.03565e-09
8382408	2822_AP	IPO323dchr18	Zt09-H3K9	2	1076.74	9.02567e+09	2.2159e-10
38339455	2854_CD	IPO323dchr18dkmt1	Genome	30	832.115	3.19028e+10	9.40355e-10
6059028	2854_BT	IPO323dchr18dkmt1	TE	5	832.115	5.04181e+09	9.91708e-10
8947301	2855_J	IPO323dchr18dkmt6	Zt09-H3K4	2	1069.26	9.56697e+09	2.09053e-10
13841345	2855_BR	IPO323dchr18_28C	Genome-sub-TE-sub-Genemodels	2	66.2908	9.17553e+08	2.17971e-09
18934867	2855_J	IPO323dchr18dkmt6	GeneModel	5	1069.26	2.02462e+10	2.46959e-10
6059028	2854_CO	IPO323dchr18dkmt1	TE	18	832.115	5.04181e+09	3.57015e-09
38339455	2822_BX	IPO323dchr18	Genome	6	1076.74	4.12816e+10	1.45343e-10
39112553	2855_AD	IPO323dchr18dkmt6	Genome	14	1069.26	4.18214e+10	3.34757e-10
13841345	2855_AS	IPO323dchr18dkmt6	Genome-sub-TE-sub-Genemodels	3	1069.26	1.48e+10	2.02703e-10
8373353	2855_AR	IPO323dchr18dkmt6	Zt09-H3K9	0	1069.26	8.95327e+09	0
8167613	2822_BN	IPO323dchr18	Zt09-H3K9	2	1076.74	8.79439e+09	2.27418e-10
6029170	2854_CK	IPO323dchr18dkmt1	TE	4	832.115	5.01696e+09	7.97295e-10
6018437	2855_BY	IPO323dchr18_28C	TE	3	66.2908	3.98967e+08	7.51942e-09
6807267	2822_BY	IPO323dchr18	Zt09-H3K27	3	1076.74	7.32966e+09	4.09296e-10
6012410	2822_BS	IPO323dchr18	TE	6	1076.74	6.4738e+09	9.26813e-10
13185332	2855_BY	IPO323dchr18_28C	Genome-sub-TE-sub-Genemodels	1	66.2908	8.74066e+08	1.14408e-09
6269719	2855_V	IPO323dchr18dkmt6	Zt09-H3K27	1	1069.26	6.70394e+09	1.49166e-10
6012410	2822_BB	IPO323dchr18	TE	4	1076.74	6.4738e+09	6.17875e-10
39112553	2855_Z	IPO323dchr18dkmt6	Genome	0	1069.26	4.18214e+10	0
39112553	2855_Y	IPO323dchr18dkmt6	Genome	25	1069.26	4.18214e+10	5.9778e-10
8203086	2822_AY	IPO323dchr18	Zt09-H3K9	7	1076.74	8.83259e+09	7.9252e-10
38339455	2855_BV	IPO323dchr18_28C	Genome	3	66.2908	2.54155e+09	1.18038e-09
13555613	2854_CL	IPO323dchr18dkmt1	Genome-sub-TE-sub-Genemodels	6	832.115	1.12798e+10	5.31923e-10
6012410	2855_BL	IPO323dchr18_28C	TE	2	66.2908	3.98567e+08	5.01797e-09
5933911	2855_AL	IPO323dchr18dkmt6	TE	6	1069.26	6.34488e+09	9.45645e-10
38562706	2855_V	IPO323dchr18dkmt6	Genome	11	1069.26	4.12335e+10	2.66774e-10
13555613	2855_BZ	IPO323dchr18_28C	Genome-sub-TE-sub-Genemodels	2	66.2908	8.98612e+08	2.22565e-09
8373353	2855_AU	IPO323dchr18dkmt6	Zt09-H3K9	10	1069.26	8.95327e+09	1.11691e-09
8373353	2822_BG	IPO323dchr18	Zt09-H3K9	4	1076.74	9.01592e+09	4.4366e-10
18842101	2854_BZ	IPO323dchr18dkmt1	GeneModel	8	832.115	1.56788e+10	5.10243e-10
8910516	2855_BV	IPO323dchr18_28C	Zt09-H3K4	0	66.2908	5.90685e+08	0
7734913	2855_BL	IPO323dchr18_28C	Zt09-H3K9	4	66.2908	5.12753e+08	7.80102e-09
8947301	2855_AA	IPO323dchr18dkmt6	Zt09-H3K4	2	1069.26	9.56697e+09	2.09053e-10
5923923	2854_CH	IPO323dchr18dkmt1	TE	23	832.115	4.92938e+09	4.6659e-09
18934867	2822_AU	IPO323dchr18	GeneModel	4	1076.74	2.03879e+10	1.96195e-10
5584815	2855_BB	IPO323dchr18_28C	Zt09-H3K27	1	66.2908	3.70222e+08	2.70108e-09
13841345	2854_CB	IPO323dchr18dkmt1	Genome-sub-TE-sub-Genemodels	10	832.115	1.15176e+10	8.68237e-10
18653545	2855_BL	IPO323dchr18_28C	GeneModel	1	66.2908	1.23656e+09	8.08696e-10
38562706	2822_BD	IPO323dchr18	Genome	11	1076.74	4.1522e+10	2.6492e-10
18934867	2855_N	IPO323dchr18dkmt6	GeneModel	5	1069.26	2.02462e+10	2.46959e-10
8373353	2854_BQ	IPO323dchr18dkmt1	Zt09-H3K9	25	832.115	6.96759e+09	3.58804e-09
37867350	2855_CH	IPO323dchr18_28C	Genome	9	66.2908	2.51026e+09	3.58529e-09
39112553	2822_BK	IPO323dchr18	Genome	13	1076.74	4.2114e+10	3.08686e-10
5839397	2822_BH	IPO323dchr18	TE	3	1076.74	6.28751e+09	4.77136e-10
8228060	2855_BD	IPO323dchr18_28C	Zt09-H3K9	3	66.2908	5.45444e+08	5.5001e-09
6807267	2855_AP	IPO323dchr18dkmt6	Zt09-H3K27	0	1069.26	7.27872e+09	0
6362127	2855_C	IPO323dchr18dkmt1	Zt09-H3K27	11	832.115	5.29402e+09	2.07782e-09
13502641	2822_BE	IPO323dchr18	Genome-sub-TE-sub-Genemodels	3	1076.74	1.45388e+10	2.06344e-10
5839397	2855_CA	IPO323dchr18_28C	TE	2	66.2908	3.87098e+08	5.16665e-09
8373353	2855_P	IPO323dchr18dkmt6	Zt09-H3K9	4	1069.26	8.95327e+09	4.46764e-10
8947301	2822_BG	IPO323dchr18	Zt09-H3K4	1	1076.74	9.63392e+09	1.038e-10
38339455	2854_CI	IPO323dchr18dkmt1	Genome	18	832.115	3.19028e+10	5.64213e-10
13555613	2855_F	IPO323dchr18dkmt1	Genome-sub-TE-sub-Genemodels	9	832.115	1.12798e+10	7.97885e-10
8373353	2855_AO	IPO323dchr18dkmt6	Zt09-H3K9	6	1069.26	8.95327e+09	6.70146e-10
8923801	2822_BI	IPO323dchr18	Zt09-H3K4	0	1076.74	9.60861e+09	0
8373353	2822_BK	IPO323dchr18	Zt09-H3K9	5	1076.74	9.01592e+09	5.54574e-10
18934867	2855_AY	IPO323dchr18_28C	GeneModel	0	66.2908	1.25521e+09	0
8373353	2855_L	IPO323dchr18dkmt6	Zt09-H3K9	6	1069.26	8.95327e+09	6.70146e-10
18934867	2855_BN	IPO323dchr18_28C	GeneModel	1	66.2908	1.25521e+09	7.96681e-10
7940653	2854_BS	IPO323dchr18dkmt1	Zt09-H3K9	2	832.115	6.60754e+09	3.02685e-10
8947301	2822_AQ	IPO323dchr18	Zt09-H3K4	1	1076.74	9.63392e+09	1.038e-10
13512591	2854_CG	IPO323dchr18dkmt1	Genome-sub-TE-sub-Genemodels	7	832.115	1.1244e+10	6.22553e-10
7795360	2854_BT	IPO323dchr18dkmt1	Zt09-H3K9	5	832.115	6.48664e+09	7.70816e-10
8373353	2822_AQ	IPO323dchr18	Zt09-H3K9	2	1076.74	9.01592e+09	2.2183e-10
38703340	2854_BW	IPO323dchr18dkmt1	Genome	12	832.115	3.22056e+10	3.72606e-10
8373353	2854_BV	IPO323dchr18dkmt1	Zt09-H3K9	14	832.115	6.96759e+09	2.0093e-09
13841345	2855_AJ	IPO323dchr18dkmt6	Genome-sub-TE-sub-Genemodels	0	1069.26	1.48e+10	0
39112553	2855_R	IPO323dchr18dkmt6	Genome	6	1069.26	4.18214e+10	1.43467e-10
5698265	2855_CP	IPO323dchr18dkmt1	TE	5	832.115	4.74161e+09	1.05449e-09
13841345	2822_BP	IPO323dchr18	Genome-sub-TE-sub-Genemodels	1	1076.74	1.49035e+10	6.70982e-11
5573893	2855_E	IPO323dchr18dkmt1	TE	16	832.115	4.63812e+09	3.44967e-09
18691353	2855_G	IPO323dchr18dkmt1	GeneModel	7	832.115	1.55534e+10	4.50064e-10
18844384	2855_BS	IPO323dchr18_28C	GeneModel	2	66.2908	1.24921e+09	1.60101e-09
13228351	2854_BN	IPO323dchr18dkmt1	Genome-sub-TE-sub-Genemodels	10	832.115	1.10075e+10	9.08471e-10
5843620	2855_G	IPO323dchr18dkmt1	Zt09-H3K27	7	832.115	4.86256e+09	1.43957e-09
8803941	2855_E	IPO323dchr18dkmt1	Zt09-H3K4	3	832.115	7.32589e+09	4.09507e-10
6807267	2855_BA	IPO323dchr18_28C	Zt09-H3K27	2	66.2908	4.51259e+08	4.43204e-09
8947301	2855_AC	IPO323dchr18dkmt6	Zt09-H3K4	1	1069.26	9.56697e+09	1.04526e-10
37867350	2854_BT	IPO323dchr18dkmt1	Genome	15	832.115	3.151e+10	4.7604e-10

[truncated: 28 more sheets: Source Data_Fig5b, SourceData_Fig5c, SourceData_Fig5d, SourceData_Fig5e, Fig6_statistic, SourceData_Fig6a, SourceData_Fig6b, Fig7_statistic, SourceData_Fig7, SupplFig2_statistic, SourceDataSupplFig2a, SourceDataSupplFig2a_2, SourceDataSupplFig2b, SupplFig3_statistic, SourceDataSupplFig3, SupplFig5_statistic, SourceDataSupplFig5, SupplFig6_statistic, SourceDataSupplFig6a, SourceDataSupplFig6b …]
