# Supplementary material for: Epigenetic modifications affect the rate of spontaneous mutations in a pathogenic fungus
Source: Nat Commun. 2021 Oct 7;12:5869. doi: 10.1038/s41467-021-26108-y (PMC8497519; doi:10.1038/s41467-021-26108-y)
Supplement: Supplementary file 5 — Supplementary Data 2 [file 41467_2021_26108_MOESM5_ESM.xlsx]

## Sheet: Tabelle1
Supplementary Data 2. Summary of sequencing and assembly statistics
ID (Strain-replicate-transfer)	Strain	Genotype	Type	Number of Reads	Assembly	# contigs (>= 0 bp)	# contigs (>= 1000 bp)	# contigs (>= 5000 bp)	# contigs (>= 10000 bp)	# contigs (>= 25000 bp)	# contigs (>= 50000 bp)	Total length (>= 0 bp)	Total length (>= 1000 bp)	Total length (>= 5000 bp)	Total length (>= 10000 bp)	Total length (>= 25000 bp)	Total length (>= 50000 bp)	# contigs	Largest contig	Total length	GC (%)	N50	N75	L50	L75	# N's per 100 kbp
1-00-000	Strain1	IPO323	Progenitor	9305508	2855_CJ	3172	312	233	195	164	139	43992490	43293372	43092212	42822601	42272043	41403710	505	2587611	43419566	51.36	461397	237300	28	61	0
1-01-053	Strain1	IPO323	Evolved	9925284	2822_A	2493	261	203	175	145	119	39671960	39122898	38986323	38782760	38304914	37342062	413	1557788	39221554	52.19	420112	231053	25	55	0
1-02-053	Strain1	IPO323	Evolved	8360220	2822_B	3123	296	218	190	152	122	39815156	39124418	38927084	38723326	38116961	37028507	497	1202310	39254623	52.2	457190	218069	25	54	0.03
1-03-053	Strain1	IPO323	Evolved	10305608	2822_C	2394	252	177	151	126	106	38495285	37887130	37719551	37522152	37070191	36358179	541	1598376	38086059	52.25	511157	283479	24	49	0
1-04-053	Strain1	IPO323	Evolved	10365174	2822_D	2853	287	218	195	154	126	38515450	37877581	37709479	37553761	36867652	35805365	473	1499651	38000172	52.24	404669	208180	25	57	0
1-05-053	Strain1	IPO323	Evolved	8854042	2822_E	2949	270	208	184	151	118	39784720	39128238	38987241	38817573	38295218	37125039	455	1493130	39248931	52.2	467964	229377	23	52	0.01
1-06-053	Strain1	IPO323	Evolved	9690794	2822_F	2761	257	203	178	140	116	39704585	39101537	38972069	38778352	38142362	37253741	413	1701031	39203555	52.2	479150	242349	24	53	0
1-07-053	Strain1	IPO323	Evolved	9979262	2822_G	2464	252	184	168	132	109	39124281	38580433	38410289	38292123	37683579	36865490	398	1701730	38676869	52.2	480024	226249	22	48	0
1-08-053	Strain1	IPO323	Evolved	8334998	2822_H	3021	282	211	177	138	109	39793806	39139772	38977815	38724616	38047287	37004105	453	1497817	39251650	52.2	510108	229647	22	49	0
1-09-053	Strain1	IPO323	Evolved	7801754	2822_I	3399	307	237	199	156	128	39794753	39050545	38878904	38596436	37893853	36872235	503	2362914	39179989	52.21	410991	211278	25	58	0.02
1-10-053	Strain1	IPO323	Evolved	7898800	2822_J	2861	274	194	165	140	115	38467073	37792067	37611606	37406234	36978606	36084244	523	1717869	37961157	52.27	498953	229740	23	51	0.01
1-11-053	Strain1	IPO323	Evolved	8704830	2822_K	2769	261	195	172	142	108	39760303	39145112	38983664	38822395	38314678	37057106	429	2436059	39256014	52.19	501031	229677	20	48	0
1-12-053	Strain1	IPO323	Evolved	9077942	2822_L	2367	233	173	148	124	105	38305090	37769945	37621677	37446599	37033618	36352673	384	1709778	37870546	52.29	479951	291629	21	47	0
1-13-053	Strain1	IPO323	Evolved	8647936	2822_M	3387	287	223	184	147	119	39824621	39074453	38933008	38662750	38034502	37027537	506	1494823	39219574	52.2	467964	237781	26	54	0
1-14-053	Strain1	IPO323	Evolved	8972324	2822_N	3037	277	210	181	142	117	39770671	39096394	38928588	38716949	38081321	37215657	469	1502927	39222176	52.2	479925	216882	23	53	0
1-15-053	Strain1	IPO323	Evolved	9926898	2822_O	2528	257	195	168	132	107	39148780	38584360	38442874	38242383	37637052	36714407	412	1507083	38685901	52.2	544049	296330	20	44	0.01
1-16-053	Strain1	IPO323	Evolved	8236400	2822_P	3022	308	228	198	167	132	39731681	39070873	38888132	38669882	38145835	36901817	496	1401995	39190294	52.21	342785	204759	27	65	0
1-17-053	Strain1	IPO323	Evolved	9639522	2822_Q	2976	414	195	173	141	111	39445511	38758818	38335008	38173409	37634501	36549418	697	2575001	38958693	52.21	499865	227474	20	48	0.01
1-18-053	Strain1	IPO323	Evolved	10413164	2822_R	2728	385	185	162	133	104	39497043	38859203	38430128	38273753	37784116	36751671	642	2235236	39044555	52.21	482492	229600	21	46	0.01
1-19-053	Strain1	IPO323	Evolved	8057910	2822_S	3311	299	231	199	159	126	39818157	39088561	38923991	38698366	38013685	36817906	509	1502609	39225804	52.21	455036	213654	25	56	0
1-20-053	Strain1	IPO323	Evolved	9879298	2822_T	2438	239	178	153	124	105	38982303	38439824	38302166	38118014	37640360	36957374	385	1599475	38535074	52.27	529560	258007	21	47	0
1-21-053	Strain1	IPO323	Evolved	9102864	2822_U	2689	257	191	163	127	101	39186536	38548218	38398751	38185350	37565246	36628775	487	2582443	38707617	52.21	516660	286927	21	46	0.05
1-22-053	Strain1	IPO323	Evolved	7769924	2822_V	3373	312	229	193	158	125	39807295	39082123	38867431	38607346	38023331	36790591	491	1921502	39197788	52.21	391502	201419	25	59	0
1-23-053	Strain1	IPO323	Evolved	8536342	2822_W	3224	296	227	193	152	117	39745257	39036005	38882522	38630559	37924785	36674911	492	1172981	39165863	52.2	459967	218628	26	57	0
1-24-053	Strain1	IPO323	Evolved	7811614	2822_X	2833	260	193	170	133	110	39157124	38530008	38369830	38205934	37576059	36688113	422	1701094	38635061	52.21	493707	252272	22	49	0
1-25-053	Strain1	IPO323	Evolved	9403700	2822_Y	2685	249	200	173	139	112	39730277	39151207	39043482	38845171	38224609	37234388	388	2672685	39241788	52.2	560171	226611	20	48	0
1-26-053	Strain1	IPO323	Evolved	8766278	2822_Z	2681	255	198	175	138	107	39157480	38543099	38420476	38247878	37631819	36521322	460	1503129	38681570	52.2	544021	248192	20	47	0.01
1-27-053	Strain1	IPO323	Evolved	9573074	2822_AA	3060	273	212	182	144	111	39757198	39071000	38918271	38697500	38036671	36827818	477	2581751	39204778	52.21	540158	238005	19	45	0
1-28-053	Strain1	IPO323	Evolved	9619892	2822_AB	4547	768	218	180	142	114	40829963	39304856	38423805	38155850	37530027	36471149	2127	1302631	40311954	52.05	403341	198131	27	59	0.11
1-29-053	Strain1	IPO323	Evolved	9993472	2822_AC	2451	234	181	155	121	99	38736188	38172639	38057507	37871397	37298593	36468081	415	2603318	38293299	52.21	598864	299861	18	41	0
1-30-053	Strain1	IPO323	Evolved	9408684	2822_AD	2685	268	207	177	148	114	39625331	39026169	38877542	38663438	38150209	36886149	439	1978012	39139746	52.2	501031	236188	23	51	0
1-31-053	Strain1	IPO323	Evolved	8061830	2822_AE	2843	264	201	172	137	111	39157771	38532454	38373679	38164637	37542539	36649764	418	1912403	38634435	52.21	479067	236179	22	50	0
1-32-053	Strain1	IPO323	Evolved	8015326	2822_AF	2878	275	210	176	145	117	39165897	38523132	38364202	38109567	37551108	36524709	464	1500029	38647157	52.21	499838	232523	22	49	0
1-33-053	Strain1	IPO323	Evolved	9305252	2822_AG	2632	260	191	169	137	109	39151716	38557259	38398886	38234823	37667269	36692193	428	2360526	38668630	52.21	447802	259675	23	51	0.01
1-34-053	Strain1	IPO323	Evolved	10248428	2822_AH	2333	271	197	170	135	108	39180912	38632339	38470091	38272764	37687030	36760894	482	1717748	38777359	52.2	560170	258133	21	46	0.1
1-35-053	Strain1	IPO323	Evolved	10098214	2822_AI	2509	386	208	162	127	103	39551125	38942696	38521304	38196116	37650478	36775389	668	2582235	39138950	52.23	479150	229385	21	48	0.01
1-36-053	Strain1	IPO323	Evolved	11411808	2822_AJ	2461	256	199	180	142	116	39731501	39182220	39048165	38910161	38236357	37364798	414	1493501	39287819	52.19	477328	255849	25	53	0
1-37-053	Strain1	IPO323	Evolved	10241244	2822_AK	2520	247	194	166	131	104	39128807	38561742	38446119	38248362	37654633	36691216	415	1502957	38673669	52.21	604395	284789	21	44	0.02
1-38-053	Strain1	IPO323	Evolved	10317778	2822_AL	2484	277	201	174	134	112	39715683	39156572	38982700	38792701	38083145	37271181	438	1922365	39260642	52.2	511151	248139	22	50	0.01
1-39-053	Strain1	IPO323	Evolved	6986256	2822_AM	3929	372	261	224	174	134	39239919	38373412	38130196	37851624	36998777	35496282	620	1606006	38536439	52.22	368753	175571	29	65	0
1-40-053	Strain1	IPO323	Evolved	8018588	2822_AN	2927	280	204	175	144	111	39019586	38368703	38180348	37960841	37432561	36268163	466	2574497	38488253	52.28	499395	236252	22	51	0
2-00-000	Strain2	IPO323∆chr18	Progenitor	10080968	2855_BE	2556	275	203	175	136	110	39144348	38578578	38417941	38206581	37505659	36536231	441	1507831	38685023	52.25	504800	260797	23	49	0.01
2-01-053	Strain2	IPO323∆chr18	Evolved	9098598	2822_AO	2593	247	193	167	130	103	39150010	38571597	38455991	38263137	37622232	36661089	401	2349206	38673227	52.25	529499	276371	20	45	0.01
2-02-053	Strain2	IPO323∆chr18	Evolved	8889106	2822_AP	2995	401	215	183	144	110	39042354	38320992	37962337	37725084	37052520	35850786	734	2134688	38557979	52.23	476816	218024	21	49	0
2-03-053	Strain2	IPO323∆chr18	Evolved	7920568	2822_AQ	2695	273	200	172	136	116	39174461	38585872	38403682	38199588	37603383	36895030	415	1449946	38678442	52.24	479150	241887	26	55	0.01
2-04-053	Strain2	IPO323∆chr18	Evolved	8049012	2822_AR	2611	268	219	185	154	122	39084295	38515954	38400844	38148482	37612360	36481546	418	1980483	38612648	52.26	449268	218442	23	54	0
2-05-053	Strain2	IPO323∆chr18	Evolved	9008758	2822_AS	2596	261	202	175	146	115	39075679	38504390	38362343	38171017	37685757	36571065	429	2243364	38614753	52.25	450721	242001	24	52	0.02
2-06-053	Strain2	IPO323∆chr18	Evolved	9048760	2822_AT	2612	250	188	163	135	109	39101247	38512352	38361935	38177433	37725559	36835858	427	1531506	38631479	52.25	509216	293516	22	47	0.13
2-07-053	Strain2	IPO323∆chr18	Evolved	10557712	2822_AU	2742	279	211	176	140	121	39134093	38530978	38362877	38106417	37501865	36794760	452	1557776	38643633	52.25	477699	230432	24	53	0
2-08-053	Strain2	IPO323∆chr18	Evolved	9623384	2822_AV	3860	527	354	289	234	162	38586930	37707111	37315196	36826275	35940761	33372990	885	1222348	37939213	52.36	242604	105710	38	97	0
2-09-053	Strain2	IPO323∆chr18	Evolved	10231412	2822_AW	2006	233	172	148	119	93	38482114	38033454	37878141	37707741	37220688	36245567	360	2597207	38116364	52.25	542316	306691	20	42	0
2-10-053	Strain2	IPO323∆chr18	Evolved	10000136	2822_AX	2383	256	191	169	133	111	39128504	38602379	38448359	38291012	37689793	36861874	411	1637901	38702443	52.24	560147	231899	21	47	0
2-11-053	Strain2	IPO323∆chr18	Evolved	10106212	2822_AY	2126	231	186	160	131	107	38723507	38255742	38154978	37968251	37484365	36596463	364	2257296	38341632	52.24	544878	258762	20	47	0
2-12-053	Strain2	IPO323∆chr18	Evolved	9313230	2822_AZ	2683	257	195	171	140	114	39166124	38580476	38440449	38269429	37760049	36835825	412	1565790	38680589	52.24	447952	235710	24	53	0
2-13-053	Strain2	IPO323∆chr18	Evolved	10225998	2822_BA	2353	238	183	158	123	100	39311424	38779618	38648609	38463568	37884444	37033395	390	2638753	38879784	52.24	529626	292002	19	44	0
2-14-053	Strain2	IPO323∆chr18	Evolved	10463144	2822_BB	2189	300	211	179	150	120	37684627	37195759	36969974	36744142	36241332	35182454	457	1977898	37297515	52.34	418641	219159	27	56	0
2-15-053	Strain2	IPO323∆chr18	Evolved	10979352	2822_BC	2116	237	181	159	127	108	38507247	38034010	37897565	37734013	37205305	36562996	371	2596460	38122665	52.25	489755	259577	22	48	0
2-16-053	Strain2	IPO323∆chr18	Evolved	8890392	2822_BD	2436	261	199	170	138	116	38592578	38059280	37897102	37675073	37134308	36370880	401	1856098	38150633	52.26	456187	220700	24	53	0
2-17-053	Strain2	IPO323∆chr18	Evolved	7976240	2822_BE	2612	280	214	180	141	118	38549768	37971910	37806046	37566635	36917396	36056161	440	1411329	38076399	52.26	415287	231762	27	57	0
2-18-053	Strain2	IPO323∆chr18	Evolved	7895554	2822_BF	2803	279	219	191	153	122	39171898	38553562	38406972	38203229	37543042	36427649	454	1386914	38667810	52.25	411021	213207	26	58	0
2-19-053	Strain2	IPO323∆chr18	Evolved	9915044	2822_BG	2167	247	183	160	131	106	39104575	38616004	38466550	38309637	37790682	36920689	391	1701036	38709456	52.24	585977	252179	20	46	0.03
2-20-053	Strain2	IPO323∆chr18	Evolved	9978772	2822_BH	1852	203	154	135	112	93	37238489	36820342	36703261	36570511	36161482	35504938	320	1977570	36897765	52.33	544208	295399	20	43	0
2-21-053	Strain2	IPO323∆chr18	Evolved	10723406	2822_BI	2106	242	183	156	123	105	38506859	38035426	37889826	37694569	37138154	36474222	387	2395839	38128815	52.25	510930	260814	19	44	0
2-22-053	Strain2	IPO323∆chr18	Evolved	10240064	2822_BJ	2517	263	202	171	137	114	39130511	38581288	38438232	38223120	37653376	36809718	419	2658968	38682278	52.24	453446	219060	21	50	0
2-23-053	Strain2	IPO323∆chr18	Evolved	10407612	2822_BK	2397	255	189	164	135	112	39130906	38595165	38425509	38242280	37744533	36902896	407	1531392	38694280	52.25	525583	242622	22	48	0
2-24-053	Strain2	IPO323∆chr18	Evolved	9731600	2822_BL	2182	243	185	159	132	111	39088891	38602487	38453957	38262935	37809641	37069314	381	1593461	38693095	52.24	489029	229935	23	53	0
2-25-053	Strain2	IPO323∆chr18	Evolved	10361880	2822_BM	2198	242	182	162	133	109	37863040	37373947	37230711	37086960	36599210	35773286	386	1709880	37467405	52.27	472656	242464	23	51	0
2-26-053	Strain2	IPO323∆chr18	Evolved	10860406	2822_BN	2153	229	176	152	119	100	37706022	37230489	37108749	36923975	36364676	35702481	362	2593106	37319209	52.23	529533	296331	21	44	0
2-27-053	Strain2	IPO323∆chr18	Evolved	11176474	2822_BO	2164	233	183	158	130	110	38503052	38017323	37899130	37719084	37228954	36496604	368	1717905	38106146	52.25	529628	292033	23	47	0
2-28-053	Strain2	IPO323∆chr18	Evolved	9953350	2822_BP	2430	269	207	176	134	111	39134625	38594308	38445534	38225889	37512600	36679401	417	1157702	38691206	52.25	479074	242622	26	53	0
2-29-053	Strain2	IPO323∆chr18	Evolved	9241358	2822_BQ	2505	262	203	176	146	112	39121358	38564108	38422965	38235968	37740522	36543676	416	1504600	38664735	52.25	501031	241896	25	51	0
2-30-053	Strain2	IPO323∆chr18	Evolved	10904564	2822_BR	2076	241	194	172	144	115	39104228	38637166	38530006	38371570	37889634	36847901	386	1701114	38730650	52.24	479082	241474	22	49	0
2-31-053	Strain2	IPO323∆chr18	Evolved	10407612	2872_A	2252	267	198	172	138	108	39114517	38614610	38460202	38272770	37720640	36618340	412	1717909	38708252	52.24	478592	242405	25	51	0.05
2-32-053	Strain2	IPO323∆chr18	Evolved	10463216	2822_BS	1688	202	149	131	108	96	37711215	37325106	37200511	37067682	36717280	36296094	312	1638108	37397401	52.32	550122	293504	20	42	0
2-33-053	Strain2	IPO323∆chr18	Evolved	9592104	2822_BT	2282	252	187	163	134	105	39122489	38613909	38454885	38284604	37820957	36788113	394	1606628	38706382	52.24	500503	261764	22	47	0
2-34-053	Strain2	IPO323∆chr18	Evolved	8368478	2822_BU	2532	262	203	178	140	114	39147377	38583221	38437640	38264100	37649432	36706302	417	2431657	38683814	52.25	510042	231664	22	50	0
2-35-053	Strain2	IPO323∆chr18	Evolved	8927926	2822_BV	2454	261	195	168	133	109	39139173	38593860	38438006	38244229	37695696	36825562	425	1334865	38700306	52.24	529667	254131	23	49	0
2-36-053	Strain2	IPO323∆chr18	Evolved	11359082	2822_BW	2258	238	188	163	128	103	39128981	38621359	38503528	38321572	37757430	36888330	377	2596452	38713997	52.24	535775	299434	21	45	0
2-37-053	Strain2	IPO323∆chr18	Evolved	9889822	2822_BX	1964	219	160	141	117	99	38306916	37851460	37713099	37574613	37164536	36538657	358	2593740	37945690	52.31	511157	295430	21	45	0.1
2-38-053	Strain2	IPO323∆chr18	Evolved	9918164	2822_BY	2462	257	187	161	133	108	39139134	38598531	38436614	38250065	37773532	36888797	399	1500111	38691820	52.24	509990	248334	22	49	0
2-39-053	Strain2	IPO323∆chr18	Evolved	10030180	2822_BZ	2297	245	189	164	135	111	38529878	38019436	37883347	37698299	37197060	36348536	384	1717740	38110876	52.25	500392	232047	22	48	0
2-40-053	Strain2	IPO323∆chr18	Evolved	10521844	2822_CA	2017	226	170	151	116	95	39066273	38613117	38476500	38332701	37736782	36974875	358	2596260	38700929	52.24	499732	296328	19	43	0
3-00-000	Strain3	Zt05	Progenitor	8626092	2855_CL	2934	294	234	209	176	141	41034088	40384543	40259396	40092222	39542490	38258695	476	2209389	40503548	51.99	422745	188764	27	65	0
3-01-053	Strain3	Zt05	Evolved	10938062	2822_CB	2752	301	232	212	172	137	41013859	40412615	40272884	40135763	39516156	38256618	460	1276465	40513330	52	476746	191793	29	63	0
3-02-053	Strain3	Zt05	Evolved	11178090	2822_CC	2408	251	191	171	148	122	40982718	40437483	40301811	40172458	39788252	38860284	406	1714900	40538484	51.99	567236	223346	22	52	0
3-03-053	Strain3	Zt05	Evolved	10247662	2822_CD	2481	295	227	210	173	142	40529081	39991334	39841894	39721956	39123430	37984420	439	2370121	40086053	52.01	439739	177906	27	64	0.19
3-04-053	Strain3	Zt05	Evolved	10086650	2822_CE	2637	298	230	207	170	133	40770770	40168541	40009359	39860238	39266866	37847803	493	1508611	40299184	51.99	509223	183190	25	58	0
3-05-053	Strain3	Zt05	Evolved	8207036	2822_CF	3620	337	272	248	197	151	41101332	40313933	40155019	39985539	39119956	37451835	563	2025823	40459586	52.01	367933	156162	34	77	0
3-06-053	Strain3	Zt05	Evolved	9306676	2822_CG	2962	299	232	210	178	143	41027729	40384255	40219024	40067720	39551664	38321912	476	1399078	40497859	52	447718	191171	30	67	0
3-07-053	Strain3	Zt05	Evolved	10612316	2822_CH	2325	278	217	199	160	127	40981900	40474569	40339118	40209730	39523440	38317678	415	2168068	40562522	51.99	476995	192343	27	59	0
3-08-053	Strain3	Zt05	Evolved	10024324	2822_CI	3111	325	260	237	192	149	41036217	40359668	40212295	40053361	39286559	37692356	508	1508211	40477726	52	371768	176086	32	74	0
3-09-053	Strain3	Zt05	Evolved	10507532	2822_CJ	2557	293	232	212	176	142	41010027	40442617	40308320	40159918	39569962	38342388	459	1439574	40552070	51.99	408846	181559	30	68	0
3-10-053	Strain3	Zt05	Evolved	10807418	2822_CK	2357	288	227	203	173	145	40973241	40447936	40316386	40156325	39614258	38600818	444	1483400	40549331	51.99	392639	183062	29	67	0
3-11-053	Strain3	Zt05	Evolved	8122986	2822_CL	3057	316	248	220	176	142	40768113	40093218	39931064	39736062	39009359	37807071	498	2210322	40213027	52.01	449635	181480	30	65	0
3-12-053	Strain3	Zt05	Evolved	9992248	2822_CM	3197	357	235	209	170	136	41303767	40470745	40232086	40050996	39400113	38135644	798	1276759	40781192	51.91	479768	190079	29	63	0
3-13-053	Strain3	Zt05	Evolved	10043056	2822_CN	2640	306	240	215	179	144	41003161	40427574	40264053	40086531	39489421	38225158	468	1222769	40532293	51.99	434918	179475	31	69	0
3-14-053	Strain3	Zt05	Evolved	10446458	2822_CO	2630	312	246	217	177	144	41042325	40455526	40305141	40105900	39493674	38330876	495	1276708	40577579	51.99	423324	183101	31	68	0
3-15-053	Strain3	Zt05	Evolved	11149578	2822_CP	2778	288	219	196	163	136	41004169	40390244	40245363	40076441	39525078	38506310	463	1281803	40503756	52	434920	203017	28	60	0
3-16-053	Strain3	Zt05	Evolved	8410812	2822_CQ	2543	277	215	189	153	130	40109485	39546320	39409777	39236374	38666691	37807005	432	1660939	39646793	52.07	581596	203360	23	53	0
3-17-053	Strain3	Zt05	Evolved	9907230	2854_A	2589	351	258	228	184	148	42991890	42434840	42214660	42002729	41272093	40007858	515	1415368	42539870	51.51	444676	194392	30	69	0.28
3-18-053	Strain3	Zt05	Evolved	10089892	2854_B	2447	262	204	189	164	130	40478981	39942730	39794749	39684071	39280612	38004697	416	2053677	40043642	51.99	488682	201407	26	57	0
3-19-053	Strain3	Zt05	Evolved	10137876	2854_C	3115	305	236	211	173	136	41065456	40375221	40223171	40050627	39428049	38081359	495	2209436	40500127	52	441109	183236	25	61	0.26
3-20-053	Strain3	Zt05	Evolved	10005960	2854_D	3031	287	225	204	174	144	41054174	40386744	40248560	40097885	39571399	38487084	471	1439515	40508817	51.99	476284	180674	26	63	0
3-21-053	Strain3	Zt05	Evolved	9977508	2854_E	2484	283	226	202	175	144	40282310	39734842	39609261	39440807	38986948	37822921	442	1276461	39837800	52.04	458124	182573	29	63	0.07
3-22-053	Strain3	Zt05	Evolved	9289240	2854_F	2756	300	239	216	179	152	41051670	40447594	40311851	40155533	39564970	38599261	461	1099382	40553517	51.99	386157	176161	31	70	0
3-23-053	Strain3	Zt05	Evolved	10038032	2854_G	2872	320	270	246	196	159	40757277	40115179	39999273	39828517	39012587	37641369	521	1158061	40245104	52.01	371341	153642	36	78	0.19
3-24-053	Strain3	Zt05	Evolved	8764160	2854_H	3231	322	257	234	193	152	41063227	40347924	40208858	40042461	39391926	37871282	540	1549933	40490944	52	427793	156202	30	73	0.35
3-25-053	Strain3	Zt05	Evolved	10077064	2854_I	2723	305	244	219	179	148	41030370	40424014	40260725	40083603	39423171	38279317	474	2209470	40535577	51.99	401675	176161	29	67	0
3-26-053	Strain3	Zt05	Evolved	9590220	2854_J	3013	294	231	208	165	133	41043737	40380679	40245141	40078092	39355274	38187868	480	1276468	40503692	52	508999	191283	28	61	0.18
3-27-053	Strain3	Zt05	Evolved	9226552	2854_K	3087	300	246	215	181	144	41074103	40386116	40270648	40047316	39510476	38141629	504	1439595	40522145	51.99	409554	176452	31	69	0
3-28-053	Strain3	Zt05	Evolved	10081768	2854_L	2764	280	232	204	167	137	40758853	40144261	40035152	39837669	39205491	38112468	462	2211581	40266115	52	511736	191172	26	60	0
3-29-053	Strain3	Zt05	Evolved	10108528	2854_M	2735	306	241	219	178	144	40812180	40213263	40061087	39903908	39235275	37956249	490	1276546	40332912	52.02	388732	176118	32	72	0.17
3-30-053	Strain3	Zt05	Evolved	7931560	2854_N	3699	374	287	253	197	156	41028941	40213732	40011560	39768506	38809013	37274372	610	1111553	40367768	52	380431	147259	36	80	0
3-31-053	Strain3	Zt05	Evolved	9760228	2854_O	3048	304	242	217	184	141	41068579	40390458	40239078	40056464	39518081	37987568	511	1276447	40527899	51.99	441106	177795	27	63	0
3-32-053	Strain3	Zt05	Evolved	10912764	2854_P	2903	306	237	215	180	144	41053162	40404776	40262197	40107916	39564127	38250750	494	1276724	40526876	51.99	422709	176161	30	66	0.06
3-33-053	Strain3	Zt05	Evolved	10115876	2854_Q	2425	278	215	193	159	130	40269834	39746093	39603811	39442449	38872905	37799634	422	1276447	39840108	52.04	436730	190111	29	64	0
3-34-053	Strain3	Zt05	Evolved	9940434	2854_R	3398	358	275	241	190	149	41039392	40294356	40107152	39869500	39019166	37542133	576	1148933	40434363	52	387987	168694	35	76	0
3-35-053	Strain3	Zt05	Evolved	9835970	2854_S	2715	305	240	217	176	148	41042886	40436006	40289157	40128487	39436123	38386393	495	1497001	40561068	51.99	377505	179546	29	69	0.04
3-36-053	Strain3	Zt05	Evolved	11281142	2854_T	3268	348	265	235	180	137	41068218	40355971	40166217	39964930	39051387	37395368	558	2306154	40493899	51.99	450420	172810	28	65	0
3-37-053	Strain3	Zt05	Evolved	10049894	2854_U	2943	316	238	217	181	147	41035018	40394378	40211795	40071235	39446347	38187166	479	1130672	40501719	51.99	409193	173151	30	69	0.19
3-38-053	Strain3	Zt05	Evolved	10070196	2854_V	2640	292	222	201	177	147	41033964	40435564	40284609	40143530	39782658	38707800	477	1832312	40557569	51.99	453890	180911	27	64	0.02
3-39-053	Strain3	Zt05	Evolved	7867776	2854_W	3850	381	293	259	205	161	41132639	40294762	40084671	39843092	38974345	37414372	620	1276457	40449628	52	371768	148173	34	79	0.1
3-40-053	Strain3	Zt05	Evolved	10087010	2854_X	2632	299	229	212	173	140	41034574	40449336	40295381	40181926	39547709	38341309	461	2305082	40555130	51.99	480202	197472	27	61	0.08
4-00-000	Strain4	Zt10	Progenitor	9409384	2855_CM	1289	197	159	141	113	89	39264751	38945288	38863950	38737707	38263798	37367944	316	2381394	39021403	51.79	649306	306045	17	39	0
4-01-053	Strain4	Zt10	Evolved	8363472	2854_Y	3743	1753	208	142	108	92	43232904	42199520	39284933	38849586	38328884	37731025	2797	2505390	42999711	51.56	562658	215865	19	49	0.04
4-02-053	Strain4	Zt10	Evolved	9733288	2854_Z	1170	182	151	131	104	90	39306857	39008251	38935049	38787369	38351594	37811230	314	2488567	39094709	51.78	739824	349618	15	35	0
4-03-053	Strain4	Zt10	Evolved	9864638	2854_AA	1121	169	142	124	101	89	39293597	39006649	38947542	38815638	38448399	37999030	293	2366860	39088264	51.78	775410	349623	15	34	0
4-04-053	Strain4	Zt10	Evolved	10749930	2854_AB	1304	202	157	134	112	91	39334971	39017064	38905370	38731488	38351826	37570340	328	4544772	39098238	51.77	678236	296115	16	39	0.11
4-05-053	Strain4	Zt10	Evolved	10213594	2854_AC	1144	170	123	107	90	75	39365413	39044033	38951260	38836830	38556075	37984598	353	2217670	39169241	51.75	772625	413408	16	32	0.01
4-06-053	Strain4	Zt10	Evolved	9479332	2854_AD	1102	183	154	137	108	91	39294583	39010929	38950782	38821185	38347540	37762233	317	3094153	39099487	51.77	734299	320090	14	35	0
4-07-053	Strain4	Zt10	Evolved	9820696	2854_AE	1087	179	152	133	107	91	39274585	38991657	38922957	38783487	38383201	37826965	325	2356402	39086548	51.78	716261	306045	15	34	0
4-08-053	Strain4	Zt10	Evolved	9294568	2854_AF	1261	179	147	130	110	90	39290625	38975271	38905754	38783803	38442472	37706094	312	3589756	39061175	51.78	678381	349633	17	36	0
4-09-053	Strain4	Zt10	Evolved	9543378	2854_AG	1253	183	149	132	112	90	39302568	38994823	38909020	38791370	38477440	37705365	298	2505409	39070099	51.78	794101	317384	14	34	0
4-10-053	Strain4	Zt10	Evolved	9806898	2854_AH	926	147	122	110	87	70	39213268	38968748	38906009	38816481	38425477	37742048	265	3230088	39045455	51.78	792274	465602	13	28	0
4-11-053	Strain4	Zt10	Evolved	10025198	2854_AI	1064	166	130	114	96	77	39282816	39021993	38941505	38831017	38552936	37844313	269	3590018	39090303	51.78	862546	404316	12	28	0.06
4-12-053	Strain4	Zt10	Evolved	9883510	2854_AJ	1027	161	140	123	99	83	39272817	39005613	38949758	38828600	38423099	37831447	286	2923442	39088829	51.78	727711	381570	14	32	0.11
4-13-053	Strain4	Zt10	Evolved	8468306	2854_AK	1283	188	156	134	102	74	39300098	38971452	38904679	38752265	38224184	37163942	332	3725753	39064033	51.78	1105859	344313	10	28	0
4-14-053	Strain4	Zt10	Evolved	7807326	2854_AL	1631	216	164	143	125	97	39344771	38954282	38831741	38685879	38399259	37360590	353	2366593	39041552	51.79	594598	288217	19	43	0
4-15-053	Strain4	Zt10	Evolved	10072204	2854_AM	984	167	138	122	96	80	39102156	38861715	38795349	38675954	38278854	37717261	261	2244758	38922874	51.78	744597	377992	14	31	0.15
4-16-053	Strain4	Zt10	Evolved	10492984	2854_AN	808	141	120	106	81	68	39261544	39060356	39017538	38913778	38490506	38031831	226	3729306	39116128	51.77	858943	496432	12	27	0
4-17-053	Strain4	Zt10	Evolved	10127514	2854_AO	1033	170	137	120	96	78	39288806	39035158	38968159	38850495	38459911	37794901	272	3592827	39101413	51.77	871080	356448	11	28	0
4-18-053	Strain4	Zt10	Evolved	10121394	2854_AP	6424	650	431	353	271	194	41869947	40298672	39769892	39207775	37889463	35189320	1183	1276216	40641968	51.8	201541	101034	58	132	0.02
4-19-053	Strain4	Zt10	Evolved	9618342	2854_AQ	1245	185	154	136	104	87	38901944	38580419	38504090	38371897	37871210	37253965	344	3719170	38684983	51.8	831376	346893	14	35	0
4-20-053	Strain4	Zt10	Evolved	9863042	2854_AR	1325	220	169	149	123	96	39280055	38952836	38840966	38707559	38292639	37326886	354	2139020	39037690	51.78	677958	264984	17	41	0
4-21-053	Strain4	Zt10	Evolved	10124084	2854_AS	1429	204	164	146	112	86	39319777	38970914	38880119	38746408	38209249	37310870	339	2366530	39058189	51.78	806382	300138	14	35	0.27
4-22-053	Strain4	Zt10	Evolved	8703708	2854_AT	1116	179	156	135	109	90	39282757	38988916	38938074	38792385	38380199	37681348	321	2408139	39081585	51.78	685423	306045	17	36	0
4-23-053	Strain4	Zt10	Evolved	8996768	2854_AU	1699	226	181	156	122	98	39342109	38914332	38803108	38619876	38052492	37157577	398	2488572	39027093	51.79	550910	276805	21	47	0.14
4-24-053	Strain4	Zt10	Evolved	8516286	2854_AV	1335	206	167	147	126	99	39309902	38996311	38913909	38776190	38450190	37482528	311	1477392	39064225	51.78	685702	289775	18	41	0
4-25-053	Strain4	Zt10	Evolved	9661118	2854_AW	1027	169	140	117	96	82	39275728	39016338	38953502	38785689	38456434	37891019	278	3068766	39088690	51.78	852511	343544	14	32	0.01
4-26-053	Strain4	Zt10	Evolved	9052360	2854_AX	1159	180	149	131	108	85	39301159	39013467	38933444	38807641	38419746	37606992	288	2495019	39085245	51.78	712861	318321	15	35	0.15
4-27-053	Strain4	Zt10	Evolved	10817354	2854_AY	1032	165	134	116	96	79	39288149	39028384	38962212	38833586	38523308	37902150	276	3593379	39101208	51.77	877406	381514	12	30	0.18
4-28-053	Strain4	Zt10	Evolved	9245386	2854_AZ	1568	261	217	191	146	112	39268129	38874346	38763022	38578782	37869743	36596679	433	1588181	38984081	51.8	433720	228894	26	56	0
4-29-053	Strain4	Zt10	Evolved	9894128	2854_BA	1028	165	123	108	92	79	39285222	39038465	38941910	38826744	38569188	38113773	257	2521809	39098387	51.78	945346	404176	13	29	0.1
4-30-053	Strain4	Zt10	Evolved	8965088	2854_BB	1312	214	168	149	120	97	38657817	38339725	38238270	38103490	37645763	36808184	325	2488163	38413140	51.9	664414	274499	17	42	0
4-31-053	Strain4	Zt10	Evolved	6776608	2854_BC	2460	353	263	223	184	139	39371411	38781234	38567623	38270575	37641092	36098846	564	1719405	38914737	51.8	344738	150719	27	69	0
4-32-053	Strain4	Zt10	Evolved	9205192	2854_BD	1045	186	147	130	108	86	38226104	37974017	37889169	37775917	37444242	36649256	291	2505589	38040887	51.89	661707	318450	14	35	0
4-33-053	Strain4	Zt10	Evolved	9230136	2854_BE	1394	194	151	129	106	82	39327358	39003451	38896307	38750040	38399821	37527706	305	2568223	39075378	51.78	833712	336795	15	35	0.22
4-34-053	Strain4	Zt10	Evolved	7861506	2854_BF	1313	191	154	135	115	94	39318873	38990114	38904822	38768339	38435019	37651010	333	2577274	39081243	51.78	727050	281507	17	39	0.22
4-35-053	Strain4	Zt10	Evolved	9792562	2854_BG	1338	199	153	132	109	88	39322653	39002604	38902203	38761682	38392176	37616223	325	2694386	39083525	51.78	678334	313451	16	38	0
4-36-053	Strain4	Zt10	Evolved	10466462	2854_BH	1033	166	138	120	97	84	39271154	39013954	38944416	38821446	38457498	37972536	272	2310646	39085027	51.78	719285	363495	15	34	0.19
4-37-053	Strain4	Zt10	Evolved	9899796	2854_BI	1251	199	150	133	113	90	39300308	39011660	38896365	38778762	38462832	37618793	294	2217553	39073596	51.78	717653	336337	17	36	0.1
4-38-053	Strain4	Zt10	Evolved	10891248	2854_BJ	1020	172	134	119	101	81	38690167	38417491	38332278	38227657	37930758	37213822	317	2366867	38517157	51.9	1040161	339112	12	31	0.06
4-39-053	Strain4	Zt10	Evolved	10052158	2854_BK	1114	184	151	134	106	87	39301324	39036548	38958021	38831271	38416519	37706956	274	2366792	39095420	51.78	744633	321340	15	35	0
4-40-053	Strain4	Zt10	Evolved	10249394	2854_BL	1220	212	157	140	113	92	39303837	39033433	38904252	38780748	38355706	37591151	296	1661496	39086504	51.78	686339	297109	19	40	0
5-00-000	Strain5	IPO323∆chr18∆KMT1	Progenitor	9382082	2855_CN	2540	250	188	165	126	102	39054371	38493403	38349579	38182986	37479343	36606114	403	2596538	38595281	52.25	516557	262313	21	45	0.04
5-01-053	Strain5	IPO323∆chr18∆KMT1	Evolved	10167574	2854_BM	2400	294	220	196	152	130	38549579	38030281	37867600	37688288	36920393	36148118	442	1643915	38124811	52.25	407997	209156	27	61	0.01
5-02-053	Strain5	IPO323∆chr18∆KMT1	Evolved	9981654	2854_BN	2033	238	178	157	123	103	37899250	37447633	37319522	37170406	36544393	35805797	361	1592406	37528062	52.27	479947	274642	21	46	0
5-03-053	Strain5	IPO323∆chr18∆KMT1	Evolved	10203734	2854_BO	3104	327	231	204	162	133	37789944	37098775	36884932	36676279	35963844	34968763	526	1560777	37229320	52.34	371303	175763	30	67	0
5-04-053	Strain5	IPO323∆chr18∆KMT1	Evolved	11139594	2854_BP	2204	229	179	161	123	105	38941170	38449809	38343523	38221778	37556402	36964021	370	1566735	38542779	52.25	613416	289988	21	44	0.26
5-05-053	Strain5	IPO323∆chr18∆KMT1	Evolved	10327344	2854_BQ	2719	285	210	180	141	118	39082984	38497658	38328113	38126965	37478104	36696930	438	2529559	38595528	52.25	427453	229768	24	54	0.01
5-06-053	Strain5	IPO323∆chr18∆KMT1	Evolved	10014784	2854_BR	2556	277	206	176	139	113	38990772	38429063	38265234	38039775	37425777	36456285	430	2593011	38529478	52.25	462383	247354	25	52	0
5-07-053	Strain5	IPO323∆chr18∆KMT1	Evolved	9921336	2854_BS	2150	249	181	154	129	109	38157249	37677485	37513568	37323425	36881384	36171223	390	1709870	37768845	52.32	440466	258602	24	52	0
5-08-053	Strain5	IPO323∆chr18∆KMT1	Evolved	8914190	2854_BT	2183	260	184	161	126	103	37792693	37313305	37139740	36975192	36372020	35547111	395	1709782	37401935	52.32	439290	291818	24	48	0.04
5-09-053	Strain5	IPO323∆chr18∆KMT1	Evolved	11406162	2854_BU	2524	321	231	189	148	121	38613949	38073829	37851201	37570353	36885424	35914687	472	1633263	38170813	52.26	427453	217471	26	57	0.1
5-10-053	Strain5	IPO323∆chr18∆KMT1	Evolved	10407612	2855_CP	1636	213	158	143	118	93	36393705	36013959	35891148	35779710	35364678	34482557	353	1667795	36103238	52.36	529718	287284	19	41	0
5-11-053	Strain5	IPO323∆chr18∆KMT1	Evolved	10302206	2854_BV	2500	265	203	185	142	118	38874989	38334404	38172580	38043954	37350683	36471623	403	1599548	38424143	52.26	419122	231099	26	56	0
5-12-053	Strain5	IPO323∆chr18∆KMT1	Evolved	10343384	2854_BW	2349	277	204	180	145	120	38657378	38133858	37973738	37794708	37188394	36286356	449	1310132	38250500	52.24	443888	213310	24	54	0.17
5-13-053	Strain5	IPO323∆chr18∆KMT1	Evolved	10996870	2854_BX	2059	228	181	161	132	109	38246478	37768556	37650145	37503500	36985303	36168798	396	1507575	37880539	52.31	478431	278105	25	51	0.03
5-14-053	Strain5	IPO323∆chr18∆KMT1	Evolved	7753906	2854_BY	2730	285	209	187	154	122	38010444	37427890	37253202	37102265	36534577	35339209	431	2124662	37522331	52.25	401924	189764	26	57	0.01
5-15-053	Strain5	IPO323∆chr18∆KMT1	Evolved	10025878	2854_BZ	2491	253	191	173	141	118	38529120	37991813	37843957	37712754	37180433	36388318	391	1498799	38082399	52.25	438305	235710	25	54	0.12
5-16-053	Strain5	IPO323∆chr18∆KMT1	Evolved	11164510	2854_CA	1972	232	166	146	123	105	37752705	37309693	37156911	37014067	36591775	36000390	356	2727597	37393267	52.32	501024	282674	19	45	0.06
5-17-053	Strain5	IPO323∆chr18∆KMT1	Evolved	11422220	2854_CB	2003	238	182	161	125	103	38924872	38482043	38348101	38195210	37576643	36794240	367	1403104	38566225	52.24	479925	292130	24	49	0.02
5-18-053	Strain5	IPO323∆chr18∆KMT1	Evolved	10521844	2854_CC	2063	277	208	186	150	118	38871546	38412187	38256494	38089677	37496416	36342407	428	1717820	38509722	52.26	473949	216647	24	53	0.02
5-19-053	Strain5	IPO323∆chr18∆KMT1	Evolved	10002254	2854_CD	2227	232	174	151	119	99	38145911	37652005	37508704	37345613	36801813	36056855	368	1717731	37743612	52.32	488693	288873	21	46	0.02
5-20-053	Strain5	IPO323∆chr18∆KMT1	Evolved	10335570	2854_CE	2342	256	193	175	143	121	39039053	38530089	38378941	38242646	37707546	36884590	395	2425578	38620425	52.24	429283	207921	24	55	0.01
5-21-053	Strain5	IPO323∆chr18∆KMT1	Evolved	9976762	2854_CF	2071	247	184	164	131	112	37805506	37349238	37194829	37064410	36503583	35812503	382	1594388	37437773	52.32	479897	260322	22	48	0.13
5-22-053	Strain5	IPO323∆chr18∆KMT1	Evolved	10003170	2854_CG	2310	253	195	175	140	120	38188958	37683960	37547037	37407618	36824144	36147597	382	1324195	37770301	52.32	414287	229313	28	57	0
5-23-053	Strain5	IPO323∆chr18∆KMT1	Evolved	10331668	2854_CH	2189	255	180	160	128	111	37173453	36688694	36509295	36366819	35845236	35234391	399	2596261	36782900	52.35	440705	235710	22	49	0
5-24-053	Strain5	IPO323∆chr18∆KMT1	Evolved	10279410	2854_CI	2240	254	187	160	125	109	38250461	37764396	37602247	37414919	36837953	36310106	374	2467673	37843253	52.32	483171	276370	22	48	0.01
5-25-053	Strain5	IPO323∆chr18∆KMT1	Evolved	8467198	2854_CJ	2550	258	198	178	143	117	39030584	38472962	38328656	38189536	37581639	36614501	413	1948333	38574618	52.25	427453	226609	25	55	0.37
5-26-053	Strain5	IPO323∆chr18∆KMT1	Evolved	10225998	2854_CK	1844	225	165	149	119	96	37824124	37428371	37268076	37155800	36646433	35836601	326	2524839	37494700	52.32	525685	278114	20	45	0.05
5-27-053	Strain5	IPO323∆chr18∆KMT1	Evolved	8225646	2854_CL	2710	308	220	196	159	130	38606752	38018933	37808468	37640025	37034932	36019573	479	2656208	38130301	52.25	411107	174085	25	60	0.02
5-28-053	Strain5	IPO323∆chr18∆KMT1	Evolved	8818058	2854_CM	2675	294	208	182	139	120	38594403	38024328	37822441	37643872	36928071	36250170	442	1859884	38119567	52.25	432772	229190	23	52	0.05
5-29-053	Strain5	IPO323∆chr18∆KMT1	Evolved	9053752	2854_CN	2699	287	206	182	140	113	38695839	38117741	37923604	37756502	37061097	36103313	437	1665787	38216183	52.26	500767	235421	22	49	0.1
5-30-053	Strain5	IPO323∆chr18∆KMT1	Evolved	10271906	2854_CO	2199	245	174	153	129	106	37781692	37301378	37125887	36973110	36573783	35775896	379	2596927	37389454	52.32	478592	282878	22	47	0
5-31-053	Strain5	IPO323∆chr18∆KMT1	Evolved	8395884	2854_CP	2560	301	231	205	161	139	38606100	38054945	37895606	37716473	36987962	36127402	451	1157902	38151739	52.25	381188	181174	32	67	0.07
5-32-053	Strain5	IPO323∆chr18∆KMT1	Evolved	10521844	2854_CQ	2232	276	192	171	137	117	37774589	37280239	37083096	36929690	36361776	35682650	425	1606620	37376984	52.32	446499	236493	25	54	0.05
5-33-053	Strain5	IPO323∆chr18∆KMT1	Evolved	9548750	2855_A	2044	258	181	159	129	112	37736188	37279568	37108506	36940114	36458115	35849252	401	1601903	37373730	52.32	479074	241984	21	47	0
5-34-053	Strain5	IPO323∆chr18∆KMT1	Evolved	11185696	2855_B	4510	1715	217	164	137	112	41233323	40122954	37239873	36899794	36428163	35530536	2614	1557986	40816217	52.19	439553	159114	26	63	0.01
5-35-053	Strain5	IPO323∆chr18∆KMT1	Evolved	9346600	2855_C	2411	268	202	174	141	118	38572942	38048085	37881221	37680274	37130574	36318469	409	1700975	38140359	52.25	479074	236179	24	51	0
5-36-053	Strain5	IPO323∆chr18∆KMT1	Evolved	10463144	2855_D	2260	253	182	163	135	112	38922908	38419150	38258681	38120443	37647351	36837600	408	1614002	38518927	52.25	479700	253429	24	51	0.01
5-37-053	Strain5	IPO323∆chr18∆KMT1	Evolved	8801568	2855_CQ	2271	221	163	145	122	104	37815533	37318184	37180938	37052709	36662462	36025822	348	1600318	37402294	52.32	515329	292196	23	46	0
5-38-053	Strain5	IPO323∆chr18∆KMT1	Evolved	10287480	2855_E	1753	218	151	133	107	90	36138642	35746185	35594711	35461283	35031499	34419970	338	2597651	35828965	52.35	559144	291992	17	40	0
5-39-053	Strain5	IPO323∆chr18∆KMT1	Evolved	9598008	2855_F	2737	285	202	182	136	115	38552466	37956491	37765458	37624778	36833341	36025060	445	2305406	38061415	52.25	454894	226493	22	51	0
5-40-053	Strain5	IPO323∆chr18∆KMT1	Evolved	7704812	2855_G	3033	312	212	184	147	117	37852187	37194613	36979437	36781089	36150264	35074703	481	1551661	37306135	52.33	407735	191893	25	58	0
6-00-000	Strain6	IPO323∆chr18∆KMT6	Progenitor	8649082	2855_CO	2859	322	239	207	169	130	39150124	38511471	38296801	38065346	37373041	35936990	520	1170695	38640575	52.26	404169	189767	28	62	0
6-01-053	Strain6	IPO323∆chr18∆KMT6	Evolved	9632100	2855_H	2440	278	212	187	157	126	39157565	38622343	38459645	38279811	37777437	36618195	424	1173431	38718505	52.24	413984	211382	28	60	0
6-02-053	Strain6	IPO323∆chr18∆KMT6	Evolved	9946110	2855_I	2361	269	199	177	143	115	39163123	38617996	38453088	38305486	37750785	36729726	452	1216030	38742180	52.24	461231	231684	28	57	0
6-03-053	Strain6	IPO323∆chr18∆KMT6	Evolved	9401892	2855_J	2554	272	210	183	145	120	39162704	38609244	38450044	38259323	37648042	36742639	414	1557757	38702273	52.24	479074	235562	24	53	0
6-04-053	Strain6	IPO323∆chr18∆KMT6	Evolved	9001628	2855_K	2576	344	209	174	138	120	39614979	38965628	38673223	38414503	37789291	37178068	672	1216281	39198346	52.13	478913	222983	26	56	0
6-05-053	Strain6	IPO323∆chr18∆KMT6	Evolved	9609304	2855_L	2686	366	221	194	157	123	39667424	38958136	38644014	38446404	37850680	36643993	767	1489119	39243114	52.12	414687	210855	26	59	0.02
6-06-053	Strain6	IPO323∆chr18∆KMT6	Evolved	9042846	2855_M	2675	347	212	174	140	112	39462834	38814760	38509967	38230001	37641418	36618308	624	1499259	39009547	52.17	501222	231952	23	52	0.01
6-07-053	Strain6	IPO323∆chr18∆KMT6	Evolved	9876048	2855_N	2625	338	211	187	152	126	39340871	38737747	38467798	38302640	37720018	36741410	565	1157024	38893543	52.2	401611	220609	30	63	0
6-08-053	Strain6	IPO323∆chr18∆KMT6	Evolved	11007500	2855_O	2410	291	229	199	156	133	39173165	38647273	38501817	38282725	37525352	36712189	438	1568602	38742622	52.23	418120	209602	30	62	0
6-09-053	Strain6	IPO323∆chr18∆KMT6	Evolved	8370156	2855_P	3214	383	289	251	208	159	39184820	38474427	38260376	37984106	37269842	35506923	608	1233366	38619733	52.27	300629	144078	40	85	0
6-10-053	Strain6	IPO323∆chr18∆KMT6	Evolved	7914528	2855_Q	2802	290	220	197	156	131	39188686	38580369	38419851	38248425	37583982	36651787	443	1498962	38680120	52.24	393812	212206	29	62	0
6-11-053	Strain6	IPO323∆chr18∆KMT6	Evolved	11474978	2855_R	2227	241	184	162	133	112	39149125	38649559	38523829	38364467	37870689	37111988	389	1396671	38749451	52.23	501031	247753	23	49	0
6-12-053	Strain6	IPO323∆chr18∆KMT6	Evolved	10119800	2855_S	2565	369	198	168	126	105	39121057	38421093	38066226	37864142	37151001	36432485	794	1680000	38728797	52.12	566721	274235	21	46	0
6-13-053	Strain6	IPO323∆chr18∆KMT6	Evolved	9458652	2855_T	2707	382	211	178	139	115	39677408	38983027	38648208	38414715	37758236	36923754	748	1732958	39243950	52.12	510036	218244	23	50	0
6-14-053	Strain6	IPO323∆chr18∆KMT6	Evolved	9847780	2855_U	4277	759	231	178	138	115	41157029	39714701	38757551	38383683	37683720	36889527	2054	1679155	40662564	51.8	459446	211511	25	57	0
6-15-053	Strain6	IPO323∆chr18∆KMT6	Evolved	8447212	2855_V	2844	313	210	183	147	118	38766221	38092266	37884918	37684240	37104214	36093552	576	1679288	38277103	52.25	394467	226609	24	56	0.1
6-16-053	Strain6	IPO323∆chr18∆KMT6	Evolved	7814564	2855_W	2625	278	214	190	146	124	39161762	38581342	38431095	38261181	37517418	36735676	447	2590621	38691293	52.24	438383	209987	24	57	0
6-17-053	Strain6	IPO323∆chr18∆KMT6	Evolved	8438746	2855_X	2501	269	202	181	146	122	39161102	38610214	38458934	38314671	37753386	36904344	424	1777915	38710475	52.24	444652	215366	25	56	0.09
6-18-053	Strain6	IPO323∆chr18∆KMT6	Evolved	8576962	2855_Y	2562	294	211	185	146	119	39145462	38589434	38383783	38187671	37553843	36543953	439	1499651	38681863	52.24	498880	212186	23	53	0
6-19-053	Strain6	IPO323∆chr18∆KMT6	Evolved	7663262	2855_Z	2893	316	240	203	163	139	39192971	38551492	38372256	38105801	37388201	36562633	505	1172201	38673719	52.25	380357	183262	30	66	0
6-20-053	Strain6	IPO323∆chr18∆KMT6	Evolved	7803064	2855_AA	2767	301	228	197	158	131	39183405	38577659	38383522	38155486	37527639	36625510	467	1216281	38688135	52.24	432486	179476	28	62	0
6-21-053	Strain6	IPO323∆chr18∆KMT6	Evolved	9821226	2855_AB	2272	249	181	160	134	112	39214688	38655645	38503040	38350916	37915511	37176530	499	1679155	38826525	52.22	516557	241037	21	48	0.01
6-22-053	Strain6	IPO323∆chr18∆KMT6	Evolved	8623552	2855_AC	2499	281	215	193	151	123	39154683	38602262	38438684	38278606	37559209	36562795	438	1415288	38703963	52.24	439138	205730	28	59	0
6-23-053	Strain6	IPO323∆chr18∆KMT6	Evolved	8371972	2855_AD	2518	281	216	185	145	115	39151106	38592482	38434591	38204801	37511474	36391019	446	1489159	38699756	52.24	540695	219907	23	53	0.01
6-24-053	Strain6	IPO323∆chr18∆KMT6	Evolved	9023028	2855_AE	2596	280	213	190	151	123	39165425	38600620	38450856	38288825	37629950	36635400	423	1503177	38695091	52.24	415674	216647	26	58	0
6-25-053	Strain6	IPO323∆chr18∆KMT6	Evolved	8523398	2855_AF	2479	267	212	183	151	130	39153545	38599602	38465492	38246659	37697479	36936451	426	1365033	38704298	52.24	411017	211513	25	58	0
6-26-053	Strain6	IPO323∆chr18∆KMT6	Evolved	9519780	2855_AG	2196	268	212	189	149	122	39174625	38683481	38547659	38372974	37673163	36724680	415	1557648	38781729	52.22	419016	213099	26	58	0
6-27-053	Strain6	IPO323∆chr18∆KMT6	Evolved	9078048	2855_AH	2219	263	201	172	143	117	39134244	38642504	38506598	38302282	37853523	36939385	392	1593450	38728234	52.23	479925	231664	23	52	0.08
6-28-053	Strain6	IPO323∆chr18∆KMT6	Evolved	9624248	2855_AI	2468	313	223	197	153	127	39101294	38552393	38327293	38141716	37432383	36543146	483	1503728	38665950	52.24	469550	213744	27	59	0.01
6-29-053	Strain6	IPO323∆chr18∆KMT6	Evolved	10624060	2855_AJ	2567	320	247	212	164	135	39126654	38548563	38373917	38123152	37315588	36291197	513	1212008	38673909	52.25	392574	206379	28	63	0
6-30-053	Strain6	IPO323∆chr18∆KMT6	Evolved	8071820	2855_AK	2794	311	238	208	166	139	39191211	38571427	38400095	38185501	37506956	36546012	492	1559783	38689720	52.24	368771	175801	30	66	0.01
6-31-053	Strain6	IPO323∆chr18∆KMT6	Evolved	10225998	2855_AL	1696	232	169	152	119	101	37452627	37057563	36911408	36789631	36259451	35635370	372	1679489	37149855	52.35	496204	278359	20	44	0
6-32-053	Strain6	IPO323∆chr18∆KMT6	Evolved	9647102	2855_AM	2357	272	206	186	146	118	39152680	38622609	38463998	38309528	37642796	36614481	444	1216116	38734403	52.23	477979	207491	23	54	0.04
6-33-053	Strain6	IPO323∆chr18∆KMT6	Evolved	7994554	2855_AN	2528	301	228	198	162	129	39151130	38599930	38438488	38216995	37654503	36506979	443	1216282	38692864	52.24	456184	194061	26	58	0
6-34-053	Strain6	IPO323∆chr18∆KMT6	Evolved	9489874	2855_AO	2255	259	193	169	137	112	39051209	38557213	38398886	38222631	37698462	36832101	398	1557951	38648202	52.24	479074	249590	24	52	0.01
6-35-053	Strain6	IPO323∆chr18∆KMT6	Evolved	8491296	2855_AP	2503	274	204	175	140	120	39166728	38618666	38444095	38237443	37658937	36958402	422	1237357	38715597	52.24	463588	236177	29	59	0
6-36-053	Strain6	IPO323∆chr18∆KMT6	Evolved	9661866	2855_AQ	2666	442	211	183	151	122	38938238	38351370	37885677	37687542	37175959	36169610	653	1679155	38497863	52.25	414723	213065	26	58	0.06
6-37-053	Strain6	IPO323∆chr18∆KMT6	Evolved	8055814	2855_AR	2646	321	229	192	153	125	39141132	38559120	38345378	38076289	37442378	36463638	485	1365033	38666768	52.25	457615	210857	27	58	0
6-38-053	Strain6	IPO323∆chr18∆KMT6	Evolved	11009532	2855_AS	2274	261	204	181	151	124	39149505	38652253	38521858	38358630	37871927	36881761	398	1702681	38744314	52.23	479910	202678	23	55	0
6-39-053	Strain6	IPO323∆chr18∆KMT6	Evolved	8392398	2855_AT	2735	278	207	182	137	119	38636929	38031369	37859550	37669275	36928687	36275340	448	1499188	38144245	52.25	501031	212692	26	54	0
6-40-053	Strain6	IPO323∆chr18∆KMT6	Evolved	10796810	2855_AU	2553	280	211	186	151	126	39122608	38556351	38390316	38207370	37586584	36670415	444	1502574	38665554	52.24	409620	223459	29	61	0
7-01-005	Strain7	IPO323 ∆chr18 (28°C)	Evolved	9470278	2855_AV	4581	744	465	377	283	206	38475792	37488104	36837716	36216788	34692490	32058541	1098	726989	37718182	52.35	166017	76579	62	146	0
7-02-005	Strain7	IPO323 ∆chr18 (28°C)	Evolved	10290824	2855_AW	2258	249	186	161	132	112	38939599	38456571	38285647	38111236	37656661	36909200	367	1557787	38533008	52.24	447952	229465	24	53	0
7-03-005	Strain7	IPO323 ∆chr18 (28°C)	Evolved	8106320	2855_AX	2509	349	186	156	133	111	38914310	38367398	37995065	37777572	37411482	36633892	524	2596856	38487472	52.25	542399	241574	22	49	0.05
7-04-005	Strain7	IPO323 ∆chr18 (28°C)	Evolved	7784356	2855_AY	2457	406	234	187	141	119	38868955	38348091	37937202	37597309	36827335	36047244	570	1502965	38457571	52.28	433502	222226	27	56	0.05
7-05-005	Strain7	IPO323 ∆chr18 (28°C)	Evolved	11931214	2855_AZ	2106	245	194	167	137	116	38989226	38530289	38427463	38225001	37717785	36937453	382	1498028	38622705	52.24	479074	274224	27	53	0.03
7-06-005	Strain7	IPO323 ∆chr18 (28°C)	Evolved	9798404	2855_BA	2006	260	187	156	127	112	38961882	38524840	38351776	38123317	37613444	37116063	392	1643625	38612470	52.24	501031	277089	23	49	0
7-07-005	Strain7	IPO323 ∆chr18 (28°C)	Evolved	10324646	2855_BB	2118	264	201	173	141	118	37663934	37190391	37037584	36831916	36295846	35435937	412	1315581	37285534	52.28	404605	214943	26	57	0
7-08-005	Strain7	IPO323 ∆chr18 (28°C)	Evolved	8017960	2855_BC	2690	278	221	191	156	128	39038250	38455465	38317746	38094990	37487630	36481335	442	1216282	38562778	52.25	431398	215366	28	60	0.02
7-09-005	Strain7	IPO323 ∆chr18 (28°C)	Evolved	8533286	2855_BD	2712	336	189	165	132	110	38630898	37958467	37680126	37509896	36954746	36189372	662	1216281	38190578	52.12	509998	284789	25	51	0
7-10-005	Strain7	IPO323 ∆chr18 (28°C)	Evolved	10019688	2855_CK	1923	247	176	151	122	101	38464744	38032871	37871048	37697946	37220701	36480630	384	1924947	38121756	52.25	566721	300629	19	41	0
7-11-005	Strain7	IPO323 ∆chr18 (28°C)	Evolved	7827648	2855_BF	2844	290	217	186	153	125	39076379	38458476	38290924	38064109	37466509	36455886	455	1709961	38563254	52.25	447952	213327	24	57	0.01
7-12-005	Strain7	IPO323 ∆chr18 (28°C)	Evolved	9740866	2855_BG	2215	249	183	163	135	110	38260430	37762726	37598933	37446147	36985214	36139082	402	1508016	37864558	52.31	456875	261773	25	51	0
7-13-005	Strain7	IPO323 ∆chr18 (28°C)	Evolved	9776022	2855_BH	2233	234	181	160	130	107	39001951	38511858	38390888	38246390	37725994	36887007	373	1531530	38602313	52.24	535578	258886	20	46	0.03
7-14-005	Strain7	IPO323 ∆chr18 (28°C)	Evolved	9833250	2855_BI	2348	267	205	176	140	117	39073040	38545086	38408625	38201259	37616507	36848560	428	1701745	38651558	52.24	465984	231984	24	52	0
7-15-005	Strain7	IPO323 ∆chr18 (28°C)	Evolved	7733178	2855_BJ	2197	250	182	160	132	112	37884816	37411738	37244068	37082638	36564506	35875069	373	1717867	37492506	52.31	506034	259437	23	47	0.02
7-16-005	Strain7	IPO323 ∆chr18 (28°C)	Evolved	7681716	2855_BK	2748	292	215	182	148	117	39156725	38564706	38385146	38150713	37586267	36433327	446	1701069	38665036	52.25	438359	236977	26	55	0.08
7-17-005	Strain7	IPO323 ∆chr18 (28°C)	Evolved	7652952	2855_BL	2100	228	171	154	129	105	37673904	37199856	37062187	36928163	36517709	35636578	364	1701017	37289495	52.33	461136	292038	24	48	0.19
7-18-005	Strain7	IPO323 ∆chr18 (28°C)	Evolved	10426546	2855_BM	2491	279	216	190	153	125	38645841	38106181	37963431	37772579	37133030	36096603	424	1592924	38201563	52.24	437155	209459	27	60	0.01
7-19-005	Strain7	IPO323 ∆chr18 (28°C)	Evolved	8719324	2855_BN	2591	275	205	183	152	124	38996069	38434615	38267498	38110239	37572520	36545336	425	1500712	38531137	52.25	394467	213282	27	60	0
7-20-005	Strain7	IPO323 ∆chr18 (28°C)	Evolved	8117114	2855_BO	2424	255	199	182	148	120	38339153	37807126	37670322	37552131	36997788	36000481	400	1643563	37905751	52.28	456131	220134	25	55	0
7-21-005	Strain7	IPO323 ∆chr18 (28°C)	Evolved	8387472	2855_BP	2208	238	185	160	132	107	38502806	38028391	37901813	37714549	37244862	36320752	353	1502817	38102862	52.26	513420	260826	23	48	0
7-22-005	Strain7	IPO323 ∆chr18 (28°C)	Evolved	7945220	2855_BQ	2305	245	202	177	144	121	39006120	38504734	38396293	38226592	37669504	36847140	378	1216030	38592308	52.25	431349	218244	28	58	0
7-23-005	Strain7	IPO323 ∆chr18 (28°C)	Evolved	8309688	2855_BR	2610	261	202	182	142	114	39043098	38468133	38330733	38189747	37506409	36503405	418	1541961	38571223	52.25	472481	236493	26	53	0.26
7-24-005	Strain7	IPO323 ∆chr18 (28°C)	Evolved	8907992	2855_BS	2007	228	182	162	133	110	37851927	37427230	37315026	37161917	36664405	35832856	333	1557798	37494939	52.26	465635	248561	24	51	0.03
7-25-005	Strain7	IPO323 ∆chr18 (28°C)	Evolved	8446322	2855_BT	2434	268	203	180	146	119	39073911	38552248	38405458	38237720	37658268	36700614	407	1701114	38642977	52.24	447952	226247	24	53	0.04
7-26-005	Strain7	IPO323 ∆chr18 (28°C)	Evolved	9310010	2855_BU	1853	213	171	152	131	109	38001120	37600414	37494246	37358110	37027122	36204431	321	1499978	37669552	52.27	479925	290546	21	47	0
7-27-005	Strain7	IPO323 ∆chr18 (28°C)	Evolved	7937008	2855_BV	2196	238	164	145	119	101	38225991	37740176	37562440	37417438	36958531	36301480	375	2594506	37829555	52.32	502098	274239	21	46	0
7-28-005	Strain7	IPO323 ∆chr18 (28°C)	Evolved	10175522	2855_BW	2777	305	223	188	152	124	39023729	38430514	38239183	37994506	37394246	36402219	462	1219883	38531500	52.25	461134	226611	26	56	0
7-29-005	Strain7	IPO323 ∆chr18 (28°C)	Evolved	8946072	2855_BX	2346	237	182	159	130	103	38462424	37948931	37817068	37658316	37136298	36185792	376	2636772	38040708	52.26	511157	274230	21	46	0
7-30-005	Strain7	IPO323 ∆chr18 (28°C)	Evolved	8355434	2855_BY	2065	204	167	142	115	98	37727357	37273618	37188718	37012319	36551298	35968363	322	2586909	37351735	52.33	560039	299961	19	42	0.01
7-31-005	Strain7	IPO323 ∆chr18 (28°C)	Evolved	8362586	2855_BZ	2318	245	201	181	148	125	38430111	37931005	37832980	37689642	37128348	36324245	376	1638170	38017165	52.26	437090	223077	27	57	0
7-32-005	Strain7	IPO323 ∆chr18 (28°C)	Evolved	8872720	2855_CA	1645	204	164	144	121	101	37061572	36695422	36599401	36455749	36062394	35388800	308	1241443	36763626	52.35	500739	295741	22	45	0.01
7-33-005	Strain7	IPO323 ∆chr18 (28°C)	Evolved	9079064	2855_CB	2242	246	193	164	132	107	38633872	38148335	38018925	37807621	37262546	36371508	366	1502796	38226582	52.25	510000	241482	23	50	0.02
7-34-005	Strain7	IPO323 ∆chr18 (28°C)	Evolved	8843162	2855_CC	1919	237	168	148	126	105	38148791	37728082	37567965	37426380	37051869	36319065	355	1701824	37806235	52.33	500767	260809	22	49	0
7-35-005	Strain7	IPO323 ∆chr18 (28°C)	Evolved	8273594	2855_CD	2367	261	208	184	147	118	38604402	38091227	37979468	37807461	37193044	36124192	393	1237321	38178021	52.25	411103	242529	28	57	0
7-36-005	Strain7	IPO323 ∆chr18 (28°C)	Evolved	8277156	2855_CE	2434	245	187	163	131	110	39122621	38592720	38468068	38288301	37740987	36994038	383	1541807	38682955	52.24	540845	242184	22	49	0
7-37-005	Strain7	IPO323 ∆chr18 (28°C)	Evolved	8462636	2855_CF	2524	247	192	169	133	108	39112662	38556481	38414497	38249307	37657520	36759098	396	2538987	38654827	52.24	510083	248334	21	48	0
7-38-005	Strain7	IPO323 ∆chr18 (28°C)	Evolved	9097240	2855_CG	2075	224	173	156	127	106	38168597	37714970	37587748	37464871	36996855	36182850	364	2661779	37804134	52.26	504051	258157	20	46	0
7-39-005	Strain7	IPO323 ∆chr18 (28°C)	Evolved	10641546	2855_CH	1669	205	159	142	124	108	37746219	37378263	37275290	37158445	36831797	36252140	306	1551444	37444168	52.31	479925	287339	23	48	0
7-40-005	Strain7	IPO323 ∆chr18 (28°C)	Evolved	8939578	2855_CI	2669	299	220	189	152	115	38921982	38336090	38146134	37912434	37288123	35932858	471	1328122	38448242	52.27	409945	258583	26	55	0.03
