# Supplementary material for: Epigenetic modifications affect the rate of spontaneous mutations in a pathogenic fungus
Source: Nat Commun. 2021 Oct 7;12:5869. doi: 10.1038/s41467-021-26108-y (PMC8497519; doi:10.1038/s41467-021-26108-y)
Supplement: Supplementary file 6 — Supplementary Data 3 [file 41467_2021_26108_MOESM6_ESM.xlsx]

## Sheet: Tabelle1
Supplementary Data 3. All in planta phenotypic data
exp	pot	tray	strain	group	ID	Assembly	cultivar	Experimentator	leafArea	necrosisArea	PLACL	pycnidiaCount	meanPycnidiaArea	pycnidiaPerCm2Leaf	pycnidiaPerCm2Lesion	pycnidiaGreyValue	Duplicated_contig_chromosome
1	1	11	IPO323	Progenitor	1-00-000	2855_CJ	Obelisk	Julian	413.976	407.198	98.3628	127	0.0179522	30.6781	31.1887	151.373	Progenitor
1	1	11	IPO323	Progenitor	1-00-000	2855_CJ	Obelisk	Julian	316.267	310.443	98.1585	89	0.0160427	28.1408	28.6687	168.081	Progenitor
1	1	11	IPO323	Progenitor	1-00-000	2855_CJ	Obelisk	Julian	369.309	363.026	98.2989	63	0.0154072	17.0589	17.3541	146.155	Progenitor
1	2	11	IPO323	01	1-01-053	2822_A	Obelisk	Julian	426.004	418.918	98.3368	232	0.0175279	54.4596	55.3807	142.506	None
1	2	11	IPO323	01	1-01-053	2822_A	Obelisk	Julian	424.086	417.977	98.5596	177	0.0172453	41.7369	42.3468	141.727	None
1	2	11	IPO323	01	1-01-053	2822_A	Obelisk	Julian	333.094	327.659	98.3684	123	0.0172304	36.9265	37.539	144.254	None
1	3	11	IPO323	01	1-01-053	2822_A	Obelisk	Julian	456	449.67	98.6117	72	0.0175257	15.7895	16.0118	155.162	None
1	3	11	IPO323	01	1-01-053	2822_A	Obelisk	Julian	268.189	262.708	97.9563	42	0.0166462	15.6606	15.9873	143.35	None
1	3	11	IPO323	01	1-01-053	2822_A	Obelisk	Julian	412.72	406.369	98.4611	52	0.0167568	12.5993	12.7962	139.033	None
1	4	11	IPO323	02	1-02-053	2822_B	Obelisk	Julian	395.055	387.527	98.0943	49	0.018513	12.4033	12.6443	166.991	None
1	4	11	IPO323	02	1-02-053	2822_B	Obelisk	Julian	480.212	472.571	98.4089	146	0.0179505	30.4032	30.8948	174.755	None
1	4	11	IPO323	02	1-02-053	2822_B	Obelisk	Julian	418.356	411.619	98.3896	129	0.0179582	30.835	31.3397	158.196	None
1	5	11	IPO323	03	1-03-053	2822_C	Obelisk	Julian	397.036	390.385	98.3247	29	0.0154398	7.30412	7.42857	138.608	lost
1	5	11	IPO323	03	1-03-053	2822_C	Obelisk	Julian	387.73	381.859	98.4859	123	0.0164522	31.7231	32.2108	145.732	lost
1	5	11	IPO323	03	1-03-053	2822_C	Obelisk	Julian	232.929	227.991	97.8799	37	0.0153656	15.8846	16.2287	147.521	lost
1	6	11	IPO323	04	1-04-053	2822_D	Obelisk	Julian	521.911	514.307	98.5431	114	0.0167191	21.8428	22.1657	138.837	dup
1	6	11	IPO323	04	1-04-053	2822_D	Obelisk	Julian	473.37	466.55	98.5592	216	0.0177556	45.6303	46.2973	143.745	dup
1	6	11	IPO323	04	1-04-053	2822_D	Obelisk	Julian	450.241	443.249	98.447	81	0.0171136	17.9904	18.2742	156.568	dup
1	7	11	IPO323	05	1-05-053	2822_E	Obelisk	Julian	499.249	492.828	98.7139	289	0.0169203	57.887	58.6411	150.692	None
1	7	11	IPO323	05	1-05-053	2822_E	Obelisk	Julian	388.031	381.344	98.2766	54	0.0168734	13.9164	14.1605	164.283	None
1	7	11	IPO323	05	1-05-053	2822_E	Obelisk	Julian	355.048	349	98.2964	214	0.0172276	60.2735	61.3181	156.327	None
1	8	11	IPO323	06	1-06-053	2822_F	Obelisk	Julian	471.623	464.506	98.4908	36	0.016687	7.63321	7.75018	165.178	None
1	8	11	IPO323	06	1-06-053	2822_F	Obelisk	Julian	371.69	365.133	98.236	20	0.0167069	5.38083	5.47745	161.486	None
1	8	11	IPO323	06	1-06-053	2822_F	Obelisk	Julian	411.169	404.103	98.2816	9	0.0159043	2.18888	2.22715	132.24	None
1	9	11	IPO323	07	1-07-053	2822_G	Obelisk	Julian	383.574	377.639	98.4526	94	0.0162982	24.5064	24.8915	146.481	lost
1	9	11	IPO323	07	1-07-053	2822_G	Obelisk	Julian	411.348	404.642	98.37	81	0.0157496	19.6914	20.0177	135.787	lost
1	9	11	IPO323	07	1-07-053	2822_G	Obelisk	Julian	445.196	438.72	98.5452	163	0.0163363	36.6131	37.1536	143.541	lost
1	10	11	IPO323	Progenitor	1-00-000	2855_CJ	Obelisk	Julian	473.436	466.884	98.616	93	0.0170458	19.6436	19.9193	150.142	Progenitor
1	10	11	IPO323	Progenitor	1-00-000	2855_CJ	Obelisk	Julian	410.132	404.249	98.5656	63	0.0176225	15.3609	15.5845	163.009	Progenitor
1	10	11	IPO323	Progenitor	1-00-000	2855_CJ	Obelisk	Julian	292.354	286.776	98.0922	104	0.0176385	35.5734	36.2652	160.934	Progenitor
1	11	11	IPO323	09	1-09-053	2822_I	Obelisk	Julian	396.905	390.466	98.3779	60	0.0153352	15.117	15.3662	148.429	None
1	11	11	IPO323	09	1-09-053	2822_I	Obelisk	Julian	458.672	452.667	98.6907	217	0.0168884	47.3105	47.9381	148.826	None
1	11	11	IPO323	09	1-09-053	2822_I	Obelisk	Julian	470.13	463.797	98.6531	84	0.0165557	17.8674	18.1114	139.085	None
1	12	11	IPO323	10	1-10-053	2822_J	Obelisk	Julian	455.883	449.014	98.4933	182	0.0167544	39.9225	40.5332	141.998	lost
1	12	11	IPO323	10	1-10-053	2822_J	Obelisk	Julian	392.895	386.79	98.4461	240	0.018088	61.085	62.0492	152.015	lost
1	12	11	IPO323	10	1-10-053	2822_J	Obelisk	Julian	458.538	451.662	98.5004	133	0.0179562	29.0052	29.4468	158.668	lost
1	13	11	IPO323	11	1-11-053	2822_K	Obelisk	Julian	456.513	450.918	98.7744	156	0.0170521	34.1721	34.5961	132.761	dup
1	13	11	IPO323	11	1-11-053	2822_K	Obelisk	Julian	343.373	338.458	98.5686	102	0.0164013	29.7053	30.1367	135.876	dup
1	13	11	IPO323	11	1-11-053	2822_K	Obelisk	Julian	802.2	796.305	99.2651	140	0.0154161	17.452	17.5812	131.498	dup
1	14	11	IPO323	04	1-04-053	2822_D	Obelisk	Julian	399.671	394.434	98.6899	13	0.0151396	3.25268	3.29586	114.534	dup
1	14	11	IPO323	04	1-04-053	2822_D	Obelisk	Julian	264.057	259.872	98.4151	8	0.0150407	3.02964	3.07843	127.205	dup
1	14	11	IPO323	04	1-04-053	2822_D	Obelisk	Julian	282.579	277.63	98.2486	22	0.0176076	7.78544	7.92423	130.28	dup
1	15	11	IPO323	Progenitor	1-00-000	2855_CJ	Obelisk	Julian	407.195	401.459	98.5915	88	0.016469	21.6113	21.92	136.591	Progenitor
1	15	11	IPO323	Progenitor	1-00-000	2855_CJ	Obelisk	Julian	306.804	301.46	98.2583	29	0.0175067	9.45229	9.61984	146.095	Progenitor
1	15	11	IPO323	Progenitor	1-00-000	2855_CJ	Obelisk	Julian	446.888	441.063	98.6965	156	0.0170952	34.908	35.3691	147.385	Progenitor
1	16	11	IPO323	13	1-13-053	2822_M	Obelisk	Julian	336.099	330.806	98.4252	41	0.0158303	12.1988	12.394	137.989	None
1	16	11	IPO323	13	1-13-053	2822_M	Obelisk	Julian	315.957	310.285	98.2047	24	0.0153575	7.59597	7.73483	134.392	None
1	16	11	IPO323	13	1-13-053	2822_M	Obelisk	Julian	393.796	388.131	98.5615	35	0.0163203	8.88786	9.01757	146.659	None
1	17	11	IPO323	14	1-14-053	2822_N	Obelisk	Julian	362.348	357.303	98.6076	183	0.0167288	50.504	51.2171	130.402	None
1	17	11	IPO323	14	1-14-053	2822_N	Obelisk	Julian	341.088	336.9	98.7724	106	0.0166559	31.077	31.4633	146.931	None
1	17	11	IPO323	14	1-14-053	2822_N	Obelisk	Julian	260.693	256.068	98.2257	121	0.0173673	46.4147	47.2531	136.467	None
1	18	11	IPO323	13	1-13-053	2822_M	Obelisk	Julian	382.622	376.837	98.4882	46	0.0160933	12.0223	12.2069	134.381	None
1	18	11	IPO323	13	1-13-053	2822_M	Obelisk	Julian	441.672	435.415	98.5834	48	0.0166529	10.8678	11.024	145.776	None
1	18	11	IPO323	13	1-13-053	2822_M	Obelisk	Julian	250.625	246.096	98.1927	44	0.0180041	17.5561	17.8792	139.761	None
1	19	11	IPO323	16	1-16-053	2822_P	Obelisk	Julian	425.014	418.992	98.5831	121	0.0173267	28.4696	28.8788	139.77	None
1	19	11	IPO323	16	1-16-053	2822_P	Obelisk	Julian	404.6	399.212	98.6684	20	0.0184514	4.94316	5.00987	123.446	None
1	19	11	IPO323	16	1-16-053	2822_P	Obelisk	Julian	405.464	399.965	98.6438	391	0.016865	96.4327	97.7585	137.869	None
1	20	11	IPO323	17	1-17-053	2822_Q	Obelisk	Julian	403.462	398.033	98.6545	188	0.0171737	46.5968	47.2323	155.041	lost
1	20	11	IPO323	17	1-17-053	2822_Q	Obelisk	Julian	344.095	339.097	98.5476	153	0.0171175	44.4645	45.1199	152.181	lost
1	20	11	IPO323	17	1-17-053	2822_Q	Obelisk	Julian	292.083	287.37	98.3865	47	0.0171214	16.0913	16.3552	153.814	lost
1	21	11	IPO323	14	1-14-053	2822_N	Obelisk	Julian	378.936	373.369	98.5308	159	0.0169076	41.9596	42.5852	146.449	None
1	21	11	IPO323	14	1-14-053	2822_N	Obelisk	Julian	284.664	279.704	98.2577	244	0.01739	85.7152	87.2351	135.898	None
1	21	11	IPO323	14	1-14-053	2822_N	Obelisk	Julian	361.3	355.886	98.5017	164	0.0166786	45.3917	46.0821	154.551	None
1	22	11	IPO323	16	1-16-053	2822_P	Obelisk	Julian	444.098	438.289	98.6921	166	0.0165827	37.3792	37.8745	135.676	None
1	22	11	IPO323	16	1-16-053	2822_P	Obelisk	Julian	428.116	421.969	98.5642	163	0.0170471	38.0738	38.6284	142.543	None
1	22	11	IPO323	16	1-16-053	2822_P	Obelisk	Julian	417.038	411.307	98.6259	292	0.0180455	70.0176	70.9931	144.235	None
1	23	11	IPO323	20	1-20-053	2822_T	Obelisk	Julian	465.056	458.615	98.615	103	0.0176013	22.1479	22.4589	144.119	lost
1	23	11	IPO323	20	1-20-053	2822_T	Obelisk	Julian	387.502	381.366	98.4165	116	0.0164385	29.9354	30.417	163.145	lost
1	23	11	IPO323	20	1-20-053	2822_T	Obelisk	Julian	403.05	396.946	98.4856	253	0.0162604	62.7714	63.7366	163.02	lost
1	24	11	IPO323	Progenitor	1-00-000	2855_CJ	Obelisk	Julian	350.571	344.901	98.3825	173	0.0170339	49.3481	50.1594	147.444	Progenitor
1	24	11	IPO323	Progenitor	1-00-000	2855_CJ	Obelisk	Julian	405.645	399.2	98.4111	222	0.0169775	54.7277	55.6113	164.103	Progenitor
1	24	11	IPO323	Progenitor	1-00-000	2855_CJ	Obelisk	Julian	464.82	457.607	98.4481	84	0.0177805	18.0715	18.3564	152.092	Progenitor
1	25	12	IPO323	Progenitor	1-00-000	2855_CJ	Obelisk	Julian	433.161	427.316	98.6506	299	0.0168825	69.0274	69.9716	144.143	Progenitor
1	25	12	IPO323	Progenitor	1-00-000	2855_CJ	Obelisk	Julian	437.52	431.773	98.6867	143	0.0170164	32.6843	33.1192	133.453	Progenitor
1	25	12	IPO323	Progenitor	1-00-000	2855_CJ	Obelisk	Julian	460.339	454.71	98.7771	988	0.0159885	214.624	217.282	135.492	Progenitor
1	26	12	IPO323	05	1-05-053	2822_E	Obelisk	Julian	412.856	407.3	98.6544	220	0.0174592	53.2874	54.0142	147.571	None
1	26	12	IPO323	05	1-05-053	2822_E	Obelisk	Julian	219.936	215.23	97.8604	170	0.0174897	77.2954	78.9853	148.888	None
1	26	12	IPO323	05	1-05-053	2822_E	Obelisk	Julian	320.528	315.788	98.5213	179	0.0172626	55.8453	56.6835	145.138	None
1	27	12	IPO323	04	1-04-053	2822_D	Obelisk	Julian	462.737	456.368	98.6236	21	0.0143777	4.53822	4.60155	138.713	dup
1	27	12	IPO323	04	1-04-053	2822_D	Obelisk	Julian	399.869	393.906	98.5087	41	0.0154375	10.2534	10.4086	153.432	dup
1	27	12	IPO323	04	1-04-053	2822_D	Obelisk	Julian	467.511	461.898	98.7992	25	0.0147253	5.34746	5.41245	140.771	dup
1	28	12	IPO323	04	1-04-053	2822_D	Obelisk	Julian	394.409	388.681	98.5476	32	0.0142998	8.1134	8.23297	164.912	dup
1	28	12	IPO323	04	1-04-053	2822_D	Obelisk	Julian	325.235	319.924	98.3671	19	0.0147847	5.84193	5.9389	171.323	dup
1	28	12	IPO323	04	1-04-053	2822_D	Obelisk	Julian	326.52	321.403	98.4328	5	0.0141349	1.5313	1.55568	151.866	dup
1	29	12	IPO323	01	1-01-053	2822_A	Obelisk	Julian	404.279	399.141	98.7289	32	0.0151246	7.91532	8.01723	144.945	None
1	29	12	IPO323	01	1-01-053	2822_A	Obelisk	Julian	418.117	411.616	98.445	64	0.0150966	15.3067	15.5485	159.56	None
1	29	12	IPO323	01	1-01-053	2822_A	Obelisk	Julian	395.403	381.995	96.609	44	0.0148933	11.1279	11.5185	147.987	None
1	30	12	IPO323	06	1-06-053	2822_F	Obelisk	Julian	311.365	306.467	98.4269	124	0.0166478	39.8247	40.4612	148.983	None
1	30	12	IPO323	06	1-06-053	2822_F	Obelisk	Julian	339.803	325.887	95.9049	135	0.0177167	39.7289	41.4254	142.068	None
1	30	12	IPO323	06	1-06-053	2822_F	Obelisk	Julian	425.417	419.718	98.6604	122	0.0177823	28.6778	29.0671	138.695	None
1	31	12	IPO323	10	1-10-053	2822_J	Obelisk	Julian	470.261	463.633	98.5907	392	0.0176492	83.358	84.5496	139.869	lost
1	31	12	IPO323	10	1-10-053	2822_J	Obelisk	Julian	249.169	245.157	98.3897	257	0.016714	103.143	104.831	142.046	lost
1	31	12	IPO323	10	1-10-053	2822_J	Obelisk	Julian	371.19	365.932	98.5834	283	0.0169945	76.2412	77.3368	135.17	lost
1	32	12	IPO323	13	1-13-053	2822_M	Obelisk	Julian	390.612	384.284	98.3801	182	0.0164643	46.5936	47.3608	141.231	None
1	32	12	IPO323	13	1-13-053	2822_M	Obelisk	Julian	377.847	372.234	98.5145	139	0.0175866	36.7874	37.3421	131.001	None
1	32	12	IPO323	13	1-13-053	2822_M	Obelisk	Julian	321.849	316.044	98.1966	162	0.0179613	50.3342	51.2586	148.285	None
1	33	12	IPO323	01	1-01-053	2822_A	Obelisk	Julian	300.054	293.857	97.9347	69	0.015202	22.9959	23.4808	141.394	None
1	33	12	IPO323	01	1-01-053	2822_A	Obelisk	Julian	314.926	309.651	98.3248	41	0.0152084	13.0189	13.2407	142.052	None
1	33	12	IPO323	01	1-01-053	2822_A	Obelisk	Julian	422.097	0	0	0	0	0	0	0	None
1	34	12	IPO323	Progenitor	1-00-000	2855_CJ	Obelisk	Julian	467.234	461.336	98.7378	372	0.0168534	79.6175	80.6353	140.326	Progenitor
1	34	12	IPO323	Progenitor	1-00-000	2855_CJ	Obelisk	Julian	362.07	357.111	98.6304	116	0.0178769	32.038	32.4829	129.39	Progenitor
1	34	12	IPO323	Progenitor	1-00-000	2855_CJ	Obelisk	Julian	373.327	367.528	98.4465	44	0.0174755	11.7859	11.9719	126.062	Progenitor
1	35	12	IPO323	16	1-16-053	2822_P	Obelisk	Julian	430.173	423.462	98.4399	198	0.0173162	46.028	46.7574	140.543	None
1	35	12	IPO323	16	1-16-053	2822_P	Obelisk	Julian	384.173	378.699	98.5751	259	0.0166384	67.4176	68.3921	140.497	None
1	35	12	IPO323	16	1-16-053	2822_P	Obelisk	Julian	343.861	338.56	98.4586	111	0.0172475	32.2805	32.7859	140.803	None
1	36	12	IPO323	13	1-13-053	2822_M	Obelisk	Julian	374.637	369.107	98.5241	202	0.0172324	53.9189	54.7266	154.317	None
1	36	12	IPO323	13	1-13-053	2822_M	Obelisk	Julian	388.99	383.049	98.4728	130	0.0169908	33.4199	33.9382	148.103	None
1	36	12	IPO323	13	1-13-053	2822_M	Obelisk	Julian	435.566	429.251	98.5501	78	0.0179439	17.9077	18.1712	141.155	None
1	37	12	IPO323	16	1-16-053	2822_P	Obelisk	Julian	443.617	379.137	85.465	200	0.0164989	45.0839	52.7513	129.154	None
1	37	12	IPO323	16	1-16-053	2822_P	Obelisk	Julian	430.092	424.223	98.6354	227	0.0168203	52.7794	53.5096	135.303	None
1	37	12	IPO323	16	1-16-053	2822_P	Obelisk	Julian	381.533	375.864	98.5142	289	0.0172159	75.7471	76.8895	137.829	None
1	38	12	IPO323	02	1-02-053	2822_B	Obelisk	Julian	299.519	294.446	98.3062	66	0.0164148	22.0353	22.415	141.975	None
1	38	12	IPO323	02	1-02-053	2822_B	Obelisk	Julian	412.354	406.361	98.5465	121	0.0174043	29.3437	29.7765	148.176	None
1	38	12	IPO323	02	1-02-053	2822_B	Obelisk	Julian	NA	NA	NA	NA	NA	0	0	NA	None
1	39	12	IPO323	Progenitor	1-00-000	2855_CJ	Obelisk	Julian	408.188	402.155	98.522	135	0.0161097	33.073	33.5691	142.99	Progenitor
1	39	12	IPO323	Progenitor	1-00-000	2855_CJ	Obelisk	Julian	366.416	360.304	98.3319	36	0.0155315	9.8249	9.99156	139.97	Progenitor
1	39	12	IPO323	Progenitor	1-00-000	2855_CJ	Obelisk	Julian	419.745	326.138	77.6991	164	0.0171204	39.0713	50.2854	136.176	Progenitor
1	40	12	IPO323	17	1-17-053	2822_Q	Obelisk	Julian	408.301	403.004	98.7029	240	0.0175177	58.7802	59.5527	150.956	lost
1	40	12	IPO323	17	1-17-053	2822_Q	Obelisk	Julian	453.653	447.36	98.6129	222	0.0174047	48.9361	49.6244	153.561	lost
1	40	12	IPO323	17	1-17-053	2822_Q	Obelisk	Julian	474.18	467.592	98.6108	217	0.0176119	45.7632	46.4079	155.128	lost
1	41	12	IPO323	20	1-20-053	2822_T	Obelisk	Julian	386.13	380.496	98.5411	95	0.0169883	24.6031	24.9674	139.373	lost
1	41	12	IPO323	20	1-20-053	2822_T	Obelisk	Julian	231.422	227.523	98.3149	90	0.0154917	38.8899	39.5565	160.131	lost
1	41	12	IPO323	20	1-20-053	2822_T	Obelisk	Julian	454.311	447.843	98.5762	139	0.0160612	30.5958	31.0377	139.536	lost
1	42	12	IPO323	14	1-14-053	2822_N	Obelisk	Julian	393.209	387.417	98.5269	136	0.0172772	34.5872	35.1043	137.705	None
1	42	12	IPO323	14	1-14-053	2822_N	Obelisk	Julian	420.041	413.775	98.5081	117	0.0162101	27.8544	28.2763	148.864	None
1	42	12	IPO323	14	1-14-053	2822_N	Obelisk	Julian	410.403	404.775	98.6287	23	0.017445	5.60424	5.68216	143.092	None
1	43	12	IPO323	14	1-14-053	2822_N	Obelisk	Julian	427.277	421.882	98.7374	72	0.0162894	16.8509	17.0664	137.784	None
1	43	12	IPO323	14	1-14-053	2822_N	Obelisk	Julian	469.282	463.69	98.8082	223	0.0169616	47.5194	48.0925	131.103	None
1	43	12	IPO323	14	1-14-053	2822_N	Obelisk	Julian	242.402	236.252	97.4632	115	0.0175305	47.4419	48.6768	127.654	None
1	44	12	IPO323	11	1-11-053	2822_K	Obelisk	Julian	425.453	419.235	98.5384	274	0.0172311	64.4019	65.3572	152.786	dup
1	44	12	IPO323	11	1-11-053	2822_K	Obelisk	Julian	289.813	284.337	98.1102	177	0.0172807	61.0738	62.2502	159.253	dup
1	44	12	IPO323	11	1-11-053	2822_K	Obelisk	Julian	302.913	298.313	98.4814	58	0.0172599	19.1474	19.4427	144.729	dup
1	45	12	IPO323	09	1-09-053	2822_I	Obelisk	Julian	292.925	288.757	98.5771	226	0.0169185	77.1528	78.2664	129.139	None
1	45	12	IPO323	09	1-09-053	2822_I	Obelisk	Julian	410.083	403.961	98.5072	143	0.0175044	34.871	35.3995	144.322	None
1	45	12	IPO323	09	1-09-053	2822_I	Obelisk	Julian	301.705	296.362	98.229	171	0.0159592	56.6779	57.6997	131.972	None
1	46	12	IPO323	07	1-07-053	2822_G	Obelisk	Julian	324.518	319.642	98.4974	66	0.0168553	20.3379	20.6481	152.33	lost
1	46	12	IPO323	07	1-07-053	2822_G	Obelisk	Julian	448.135	441.517	98.523	22	0.0160827	4.90923	4.98282	139.178	lost
1	46	12	IPO323	07	1-07-053	2822_G	Obelisk	Julian	441.881	436.431	98.7665	74	0.0169312	16.7466	16.9557	143.848	lost
1	47	12	IPO323	03	1-03-053	2822_C	Obelisk	Julian	354.839	349.809	98.5823	116	0.0166969	32.6909	33.161	146.397	lost
1	47	12	IPO323	03	1-03-053	2822_C	Obelisk	Julian	516.028	359.517	69.6701	117	0.0162827	22.6732	32.5436	137.177	lost
1	47	12	IPO323	03	1-03-053	2822_C	Obelisk	Julian	387.17	380.93	98.3883	54	0.0162273	13.9474	14.1758	146.414	lost
1	48	12	IPO323	Progenitor	1-00-000	2855_CJ	Obelisk	Julian	341.829	336.667	98.4898	136	0.0170306	39.7859	40.396	164.024	Progenitor
1	48	12	IPO323	Progenitor	1-00-000	2855_CJ	Obelisk	Julian	357.542	352.379	98.5559	41	0.0172268	11.4672	11.6352	161.462	Progenitor
1	48	12	IPO323	Progenitor	1-00-000	2855_CJ	Obelisk	Julian	335.086	329.51	98.3358	71	0.017319	21.1886	21.5472	151.288	Progenitor
1	49	13	IPO323	Progenitor	1-00-000	2855_CJ	Obelisk	Michael	321.913	317.461	98.6171	361	0.0170931	112.142	113.715	143.273	Progenitor
1	49	13	IPO323	Progenitor	1-00-000	2855_CJ	Obelisk	Michael	318.244	313.671	98.5632	183	0.0176552	57.5031	58.3413	131.11	Progenitor
1	49	13	IPO323	Progenitor	1-00-000	2855_CJ	Obelisk	Michael	278.777	273.705	98.1806	103	0.017141	36.9472	37.6318	139.773	Progenitor
1	50	13	IPO323	01	1-01-053	2822_A	Obelisk	Michael	344.613	339.683	98.5693	27	0.0157883	7.83488	7.94859	150.035	None
1	50	13	IPO323	01	1-01-053	2822_A	Obelisk	Michael	349.74	342.358	97.8892	13	0.0167224	3.71705	3.7972	137.98	None
1	50	13	IPO323	01	1-01-053	2822_A	Obelisk	Michael	319.426	314.981	98.6085	27	0.0160368	8.45266	8.57194	137.794	None
1	51	13	IPO323	01	1-01-053	2822_A	Obelisk	Michael	453.767	447.125	98.5364	69	0.0139119	15.2061	15.4319	149.545	None
1	51	13	IPO323	01	1-01-053	2822_A	Obelisk	Michael	461.919	455.56	98.6234	38	0.0157735	8.22655	8.34138	145.694	None
1	51	13	IPO323	01	1-01-053	2822_A	Obelisk	Michael	436.62	429.975	98.4782	51	0.0159627	11.6806	11.8611	134.56	None
1	52	13	IPO323	02	1-02-053	2822_B	Obelisk	Michael	388.564	383.021	98.5736	607	0.0171266	156.216	158.477	141.002	None
1	52	13	IPO323	02	1-02-053	2822_B	Obelisk	Michael	305.068	300.428	98.4792	320	0.0176966	104.895	106.515	140.422	None
1	52	13	IPO323	02	1-02-053	2822_B	Obelisk	Michael	278.901	274.18	98.3073	120	0.017404	43.026	43.7668	146.602	None
1	53	13	IPO323	03	1-03-053	2822_C	Obelisk	Michael	320.967	316.696	98.6694	120	0.0173406	37.3871	37.8913	145.303	lost
1	53	13	IPO323	03	1-03-053	2822_C	Obelisk	Michael	359.369	354.035	98.5158	174	0.0166069	48.4182	49.1477	146.082	lost
1	53	13	IPO323	03	1-03-053	2822_C	Obelisk	Michael	335.008	330.463	98.6433	379	0.0166495	113.132	114.688	135.833	lost
1	54	13	IPO323	04	1-04-053	2822_D	Obelisk	Michael	322.737	305.894	94.7812	25	0.0166577	7.74625	8.17276	130.949	dup
1	54	13	IPO323	04	1-04-053	2822_D	Obelisk	Michael	264.164	259.961	98.4088	13	0.0172729	4.92118	5.00075	146.941	dup
1	54	13	IPO323	04	1-04-053	2822_D	Obelisk	Michael	376.56	365.094	96.9551	41	0.0169758	10.888	11.23	147.411	dup
1	55	13	IPO323	05	1-05-053	2822_E	Obelisk	Michael	378.153	373.091	98.6613	402	0.0170555	106.306	107.749	138.126	None
1	55	13	IPO323	05	1-05-053	2822_E	Obelisk	Michael	438.734	433.212	98.7414	211	0.016915	48.0929	48.7059	128.795	None
1	55	13	IPO323	05	1-05-053	2822_E	Obelisk	Michael	323.986	319.036	98.4722	276	0.0161257	85.1888	86.5105	137.979	None
1	56	13	IPO323	06	1-06-053	2822_F	Obelisk	Michael	326.886	321.608	98.3852	200	0.0170894	61.1834	62.1876	133.723	None
1	56	13	IPO323	06	1-06-053	2822_F	Obelisk	Michael	410.188	305.307	74.4311	96	0.0162848	23.4039	31.4437	126.208	None
1	56	13	IPO323	06	1-06-053	2822_F	Obelisk	Michael	272.458	259.951	95.4094	341	0.0175394	125.157	131.179	130.221	None
1	57	13	IPO323	07	1-07-053	2822_G	Obelisk	Michael	281.553	276.93	98.3579	438	0.0165299	155.566	158.163	142.964	lost
1	57	13	IPO323	07	1-07-053	2822_G	Obelisk	Michael	292.463	288.466	98.6333	211	0.0166606	72.1458	73.1455	143.089	lost
1	57	13	IPO323	07	1-07-053	2822_G	Obelisk	Michael	260.775	256.782	98.4691	65	0.0153874	24.9257	25.3133	146.011	lost
1	58	13	IPO323	Progenitor	1-00-000	2855_CJ	Obelisk	Michael	359.537	354.536	98.609	98	0.0168607	27.2573	27.6418	140.612	Progenitor
1	58	13	IPO323	Progenitor	1-00-000	2855_CJ	Obelisk	Michael	306.464	242.997	79.2904	157	0.0174792	51.2294	64.6099	128.214	Progenitor
1	58	13	IPO323	Progenitor	1-00-000	2855_CJ	Obelisk	Michael	306.028	301.772	98.6092	190	0.0174144	62.0858	62.9614	146.741	Progenitor
1	59	13	IPO323	09	1-09-053	2822_I	Obelisk	Michael	335.902	331.442	98.6725	180	0.0169132	53.5871	54.3081	140.382	None
1	59	13	IPO323	09	1-09-053	2822_I	Obelisk	Michael	424.281	418.797	98.7076	280	0.0173427	65.9941	66.8582	140.618	None
1	59	13	IPO323	09	1-09-053	2822_I	Obelisk	Michael	373.299	367.419	98.4248	172	0.0173123	46.0756	46.813	129.06	None
1	60	13	IPO323	10	1-10-053	2822_J	Obelisk	Michael	353.698	348.68	98.5812	343	0.0171489	96.9753	98.371	143.019	lost
1	60	13	IPO323	10	1-10-053	2822_J	Obelisk	Michael	313.612	319.141	101.763	208	0.0173267	66.324	65.1749	149.686	lost
1	60	13	IPO323	10	1-10-053	2822_J	Obelisk	Michael	263.736	255.197	96.7624	188	0.0174926	71.2835	73.6685	139.189	lost
1	61	13	IPO323	11	1-11-053	2822_K	Obelisk	Michael	272.687	268.454	98.4474	177	0.0175056	64.9095	65.9332	140.651	dup
1	61	13	IPO323	11	1-11-053	2822_K	Obelisk	Michael	262.544	258.844	98.5908	58	0.0148228	22.0916	22.4073	142.94	dup
1	61	13	IPO323	11	1-11-053	2822_K	Obelisk	Michael	175.897	172.478	98.0564	151	0.0161031	85.8456	87.5472	134.894	dup
1	62	13	IPO323	04	1-04-053	2822_D	Obelisk	Michael	261.185	257.215	98.4799	25	0.0145464	9.57175	9.7195	131.229	dup
1	62	13	IPO323	04	1-04-053	2822_D	Obelisk	Michael	290.32	286.033	98.5232	20	0.015611	6.88895	6.99221	138.126	dup
1	62	13	IPO323	04	1-04-053	2822_D	Obelisk	Michael	343.465	334.913	97.5102	9	0.0173456	2.62036	2.68726	130.677	dup
1	63	13	IPO323	Progenitor	1-00-000	2855_CJ	Obelisk	Michael	297.808	291.638	97.9281	72	0.0162459	24.1766	24.6881	146.49	Progenitor
1	63	13	IPO323	Progenitor	1-00-000	2855_CJ	Obelisk	Michael	355.885	350.775	98.5641	108	0.0166788	30.3469	30.789	131.761	Progenitor
1	63	13	IPO323	Progenitor	1-00-000	2855_CJ	Obelisk	Michael	339.328	334.519	98.5827	141	0.0172705	41.5527	42.1501	151.98	Progenitor
1	64	13	IPO323	14	1-14-053	2822_N	Obelisk	Michael	308.647	304.199	98.559	227	0.0172795	73.5469	74.6222	126.869	None
1	64	13	IPO323	14	1-14-053	2822_N	Obelisk	Michael	342.116	337.5	98.6509	190	0.0178782	55.5368	56.2962	141.86	None
1	64	13	IPO323	14	1-14-053	2822_N	Obelisk	Michael	324.417	272.805	84.0908	240	0.0178103	73.9788	87.9749	129.67	None
1	65	13	IPO323	13	1-13-053	2822_M	Obelisk	Michael	375.387	370.254	98.6324	162	0.0166001	43.1554	43.7538	140.686	None
1	65	13	IPO323	13	1-13-053	2822_M	Obelisk	Michael	351.271	340.552	96.9486	227	0.0167651	64.6224	66.6564	131.225	None
1	65	13	IPO323	13	1-13-053	2822_M	Obelisk	Michael	308.456	303.576	98.4179	114	0.0165307	36.9582	37.5524	142.765	None
1	66	13	IPO323	16	1-16-053	2822_P	Obelisk	Michael	344.468	339.617	98.5917	299	0.0173223	86.8004	88.0402	146.871	None
1	66	13	IPO323	16	1-16-053	2822_P	Obelisk	Michael	258.158	253.835	98.3254	128	0.0166482	49.5821	50.4265	139.642	None
1	66	13	IPO323	16	1-16-053	2822_P	Obelisk	Michael	289.897	284.846	98.2577	94	0.0170072	32.4254	33.0003	132.591	None
1	67	13	IPO323	17	1-17-053	2822_Q	Obelisk	Michael	371.956	366.633	98.5688	271	0.0170703	72.858	73.9159	141.458	lost
1	67	13	IPO323	17	1-17-053	2822_Q	Obelisk	Michael	356.088	350.305	98.3759	205	0.0173992	57.57	58.5204	134.541	lost
1	67	13	IPO323	17	1-17-053	2822_Q	Obelisk	Michael	433.257	427.276	98.6196	165	0.0171793	38.0837	38.6167	135.612	lost
1	68	13	IPO323	14	1-14-053	2822_N	Obelisk	Michael	365.619	314.77	86.0922	146	0.0173653	39.9323	46.3831	140.866	None
1	68	13	IPO323	14	1-14-053	2822_N	Obelisk	Michael	377.425	355.724	94.2501	96	0.0172866	25.4355	26.9872	139.309	None
1	68	13	IPO323	14	1-14-053	2822_N	Obelisk	Michael	324.569	249.063	76.7364	43	0.0155101	13.2483	17.2647	131.155	None
1	69	13	IPO323	16	1-16-053	2822_P	Obelisk	Michael	184.626	181.112	98.0967	70	0.0166718	37.9145	38.6501	133.761	None
1	69	13	IPO323	16	1-16-053	2822_P	Obelisk	Michael	338.438	307.704	90.9187	216	0.0163288	63.8226	70.1974	130.309	None
1	69	13	IPO323	16	1-16-053	2822_P	Obelisk	Michael	353.094	319.637	90.5247	209	0.0177039	59.1911	65.3866	133.517	None
1	70	13	IPO323	20	1-20-053	2822_T	Obelisk	Michael	343.515	336.644	97.9998	225	0.0167969	65.4994	66.8362	142.316	lost
1	70	13	IPO323	20	1-20-053	2822_T	Obelisk	Michael	316.104	302.758	95.778	136	0.0168924	43.0238	44.9204	134.664	lost
1	70	13	IPO323	20	1-20-053	2822_T	Obelisk	Michael	306.194	301.373	98.4253	115	0.0177289	37.5579	38.1587	147.804	lost
1	71	13	IPO323	13	1-13-053	2822_M	Obelisk	Michael	302.522	295.781	97.7719	251	0.0162421	82.9692	84.86	139.837	None
1	71	13	IPO323	13	1-13-053	2822_M	Obelisk	Michael	310.728	306.341	98.5881	148	0.0174117	47.6301	48.3122	142.231	None
1	71	13	IPO323	13	1-13-053	2822_M	Obelisk	Michael	330.011	316.09	95.7816	161	0.0174061	48.7862	50.9349	126.522	None
1	72	13	IPO323	Progenitor	1-00-000	2855_CJ	Obelisk	Michael	270.03	266.088	98.5401	111	0.0167801	41.1066	41.7156	154.06	Progenitor
1	72	13	IPO323	Progenitor	1-00-000	2855_CJ	Obelisk	Michael	338.268	252.116	74.5313	85	0.017466	25.128	33.7147	128.518	Progenitor
1	72	13	IPO323	Progenitor	1-00-000	2855_CJ	Obelisk	Michael	363.388	358.7	98.71	84	0.017674	23.1158	23.4179	132.437	Progenitor
1	73	14	IPO323	Progenitor	1-00-000	2855_CJ	Obelisk	Michael	376.964	165.258	43.8391	68	0.0165635	18.0389	41.1479	123.105	Progenitor
1	73	14	IPO323	Progenitor	1-00-000	2855_CJ	Obelisk	Michael	377.506	302.384	80.1005	253	0.0167466	67.0189	83.6684	136.397	Progenitor
1	73	14	IPO323	Progenitor	1-00-000	2855_CJ	Obelisk	Michael	319.668	151.959	47.5366	124	0.0163015	38.7903	81.6009	116.456	Progenitor
1	74	14	IPO323	05	1-05-053	2822_E	Obelisk	Michael	376.248	288.519	76.6832	217	0.0170822	57.6747	75.2116	123.058	None
1	74	14	IPO323	05	1-05-053	2822_E	Obelisk	Michael	390.674	385.251	98.6118	172	0.0176816	44.0265	44.6462	138.8	None
1	74	14	IPO323	05	1-05-053	2822_E	Obelisk	Michael	237.629	233.753	98.3689	131	0.0178001	55.128	56.0421	143.744	None
1	75	14	IPO323	04	1-04-053	2822_D	Obelisk	Michael	374.769	369.818	98.679	52	0.0166192	13.8752	14.061	130.771	dup
1	75	14	IPO323	04	1-04-053	2822_D	Obelisk	Michael	331.203	326.758	98.658	13	0.0150708	3.92508	3.97848	149.128	dup
1	75	14	IPO323	04	1-04-053	2822_D	Obelisk	Michael	353.569	348.342	98.5216	59	0.0163532	16.687	16.9374	134.617	dup
1	76	14	IPO323	04	1-04-053	2822_D	Obelisk	Michael	344.261	325.971	94.6873	29	0.0151776	8.42384	8.89648	140.828	dup
1	76	14	IPO323	04	1-04-053	2822_D	Obelisk	Michael	369.574	364.935	98.7448	29	0.0159797	7.84686	7.94661	125.246	dup
1	76	14	IPO323	04	1-04-053	2822_D	Obelisk	Michael	337.932	333.011	98.5438	6	0.0128974	1.77551	1.80174	147.804	dup
1	77	14	IPO323	01	1-01-053	2822_A	Obelisk	Michael	396.714	391.72	98.7413	22	0.0144155	5.54556	5.61625	142.157	None
1	77	14	IPO323	01	1-01-053	2822_A	Obelisk	Michael	393.108	386.146	98.229	21	0.0168486	5.34205	5.43836	137.288	None
1	77	14	IPO323	01	1-01-053	2822_A	Obelisk	Michael	367.41	362.265	98.5997	50	0.0159331	13.6088	13.802	141.564	None
1	78	14	IPO323	06	1-06-053	2822_F	Obelisk	Michael	281.884	277.756	98.5357	223	0.0176977	79.1106	80.2862	141.379	None
1	78	14	IPO323	06	1-06-053	2822_F	Obelisk	Michael	382.829	145.921	38.1166	12	0.0155812	3.13456	8.22361	136.655	None
1	78	14	IPO323	06	1-06-053	2822_F	Obelisk	Michael	337.893	332.998	98.5514	149	0.017436	44.0968	44.745	142.63	None
1	79	14	IPO323	10	1-10-053	2822_J	Obelisk	Michael	335.364	330.525	98.5574	152	0.0174273	45.3239	45.9874	136.667	lost
1	79	14	IPO323	10	1-10-053	2822_J	Obelisk	Michael	362.554	357.574	98.6263	374	0.0172751	103.157	104.594	137.037	lost
1	79	14	IPO323	10	1-10-053	2822_J	Obelisk	Michael	331.642	326.673	98.5017	291	0.0179	87.7451	89.0798	138.159	lost
1	80	14	IPO323	13	1-13-053	2822_M	Obelisk	Michael	374.192	368.908	98.588	52	0.015217	13.8966	14.0957	135.339	None
1	80	14	IPO323	13	1-13-053	2822_M	Obelisk	Michael	279.35	274.206	98.1587	263	0.0172341	94.1471	95.9132	135.403	None
1	80	14	IPO323	13	1-13-053	2822_M	Obelisk	Michael	296.23	291.349	98.3521	81	0.0167602	27.3436	27.8018	151.368	None
1	81	14	IPO323	01	1-01-053	2822_A	Obelisk	Michael	303.628	210.574	69.3528	25	0.014618	8.23377	11.8723	129.179	None
1	81	14	IPO323	01	1-01-053	2822_A	Obelisk	Michael	344.228	339.136	98.5207	44	0.0142732	12.7822	12.9741	146.599	None
1	81	14	IPO323	01	1-01-053	2822_A	Obelisk	Michael	339.429	334.875	98.6582	24	0.0159167	7.0707	7.16686	134.02	None
1	82	14	IPO323	Progenitor	1-00-000	2855_CJ	Obelisk	Michael	350.007	344.604	98.4564	67	0.0170644	19.1425	19.4426	138.708	Progenitor
1	82	14	IPO323	Progenitor	1-00-000	2855_CJ	Obelisk	Michael	361.854	193.488	53.4714	85	0.0162241	23.4901	43.9303	137.329	Progenitor
1	82	14	IPO323	Progenitor	1-00-000	2855_CJ	Obelisk	Michael	271.252	267.015	98.4377	100	0.0178878	36.866	37.4511	148.676	Progenitor
1	83	14	IPO323	16	1-16-053	2822_P	Obelisk	Michael	312.295	307.277	98.3932	101	0.0168737	32.3412	32.8694	138.272	None
1	83	14	IPO323	16	1-16-053	2822_P	Obelisk	Michael	398.346	392.892	98.6308	174	0.0171056	43.6806	44.287	143.106	None
1	83	14	IPO323	16	1-16-053	2822_P	Obelisk	Michael	381.287	376.16	98.6553	192	0.0167996	50.3557	51.0421	145.624	None
1	84	14	IPO323	13	1-13-053	2822_M	Obelisk	Michael	344.545	338.756	98.3198	55	0.0164284	15.9631	16.2359	148.061	None
1	84	14	IPO323	13	1-13-053	2822_M	Obelisk	Michael	418.893	405.648	96.838	44	0.0159302	10.5039	10.8468	140.376	None
1	84	14	IPO323	13	1-13-053	2822_M	Obelisk	Michael	394.776	389.185	98.5838	71	0.0166701	17.9849	18.2432	140.538	None
1	85	14	IPO323	16	1-16-053	2822_P	Obelisk	Michael	495.454	488.978	98.693	173	0.01669	34.9175	35.3799	137.438	None
1	85	14	IPO323	16	1-16-053	2822_P	Obelisk	Michael	321.391	316.977	98.6269	150	0.0165444	46.6722	47.322	139.135	None
1	85	14	IPO323	16	1-16-053	2822_P	Obelisk	Michael	241.833	237.849	98.3527	115	0.0154924	47.5536	48.35	135.152	None
1	86	14	IPO323	02	1-02-053	2822_B	Obelisk	Michael	402.33	396.303	98.5019	111	0.0172636	27.5893	28.0089	140.518	None
1	86	14	IPO323	02	1-02-053	2822_B	Obelisk	Michael	378.02	372.708	98.5948	428	0.0176979	113.222	114.835	134.842	None
1	86	14	IPO323	02	1-02-053	2822_B	Obelisk	Michael	386.254	381.062	98.6558	287	0.0172564	74.3034	75.3158	144.147	None
1	87	14	IPO323	Progenitor	1-00-000	2855_CJ	Obelisk	Michael	363.716	352.155	96.8215	145	0.0170409	39.8663	41.175	138.06	Progenitor
1	87	14	IPO323	Progenitor	1-00-000	2855_CJ	Obelisk	Michael	366.419	177.465	48.4324	106	0.0157866	28.9287	59.7299	121.958	Progenitor
1	87	14	IPO323	Progenitor	1-00-000	2855_CJ	Obelisk	Michael	281.328	272.36	96.8121	137	0.0168573	48.6975	50.3011	137.351	Progenitor
1	88	14	IPO323	17	1-17-053	2822_Q	Obelisk	Michael	271.32	267.303	98.5192	142	0.0171111	52.3367	53.1233	147.438	lost
1	88	14	IPO323	17	1-17-053	2822_Q	Obelisk	Michael	251.244	246.799	98.231	60	0.0160583	23.8812	24.3112	137.265	lost
1	88	14	IPO323	17	1-17-053	2822_Q	Obelisk	Michael	447.125	363.174	81.2242	110	0.0161153	24.6016	30.2885	122.593	lost
1	89	14	IPO323	20	1-20-053	2822_T	Obelisk	Michael	322.333	318.075	98.6792	166	0.0172725	51.4996	52.1889	129.936	lost
1	89	14	IPO323	20	1-20-053	2822_T	Obelisk	Michael	345.791	340.845	98.5696	123	0.0166049	35.5706	36.0868	148.163	lost
1	89	14	IPO323	20	1-20-053	2822_T	Obelisk	Michael	305.364	219.195	71.7814	232	0.017418	75.9748	105.842	126.688	lost
1	90	14	IPO323	14	1-14-053	2822_N	Obelisk	Michael	270.813	266.052	98.2419	48	0.0166715	17.7244	18.0416	146.176	None
1	90	14	IPO323	14	1-14-053	2822_N	Obelisk	Michael	328.347	323.08	98.396	74	0.0177593	22.5371	22.9045	138.543	None
1	90	14	IPO323	14	1-14-053	2822_N	Obelisk	Michael	336.813	331.782	98.5062	236	0.0178639	70.0685	71.1311	133.37	None
1	91	14	IPO323	14	1-14-053	2822_N	Obelisk	Michael	345.072	340.039	98.5414	366	0.0173655	106.065	107.635	137.683	None
1	91	14	IPO323	14	1-14-053	2822_N	Obelisk	Michael	327.033	322.564	98.6335	233	0.0179806	71.2467	72.2338	148.39	None
1	91	14	IPO323	14	1-14-053	2822_N	Obelisk	Michael	372.039	367.008	98.6478	245	0.0168954	65.8534	66.7561	141.145	None
1	92	14	IPO323	11	1-11-053	2822_K	Obelisk	Michael	400.678	395.146	98.6193	176	0.0166901	43.9255	44.5405	123.406	dup
1	92	14	IPO323	11	1-11-053	2822_K	Obelisk	Michael	343.753	338.74	98.5418	97	0.0170299	28.218	28.6355	145.717	dup
1	92	14	IPO323	11	1-11-053	2822_K	Obelisk	Michael	359.839	351.122	97.5776	241	0.0175786	66.9744	68.6371	132.434	dup
1	93	14	IPO323	09	1-09-053	2822_I	Obelisk	Michael	348.995	343.95	98.5545	450	0.0173664	128.942	130.833	124.338	None
1	93	14	IPO323	09	1-09-053	2822_I	Obelisk	Michael	290.22	285.613	98.4125	327	0.0175011	112.673	114.491	142.645	None
1	93	14	IPO323	09	1-09-053	2822_I	Obelisk	Michael	362.083	356.994	98.5945	381	0.0169049	105.224	106.724	140.634	None
1	94	14	IPO323	07	1-07-053	2822_G	Obelisk	Michael	309.319	304.255	98.3629	109	0.0165134	35.2387	35.8252	159.61	lost
1	94	14	IPO323	07	1-07-053	2822_G	Obelisk	Michael	339.197	334.261	98.5447	194	0.0171429	57.1938	58.0385	154.78	lost
1	94	14	IPO323	07	1-07-053	2822_G	Obelisk	Michael	353.158	348.006	98.5411	338	0.0173285	95.7078	97.1247	143.041	lost
1	95	14	IPO323	03	1-03-053	2822_C	Obelisk	Michael	360.967	355.754	98.5558	201	0.0176786	55.6838	56.4998	141.811	lost
1	95	14	IPO323	03	1-03-053	2822_C	Obelisk	Michael	271.591	266.978	98.3018	71	0.016815	26.1423	26.5939	144.226	lost
1	95	14	IPO323	03	1-03-053	2822_C	Obelisk	Michael	367.906	362.255	98.4639	136	0.017001	36.966	37.5426	153.126	lost
1	96	14	IPO323	Progenitor	1-00-000	2855_CJ	Obelisk	Michael	349.82	344.564	98.4977	221	0.0172021	63.1754	64.139	148.161	Progenitor
1	96	14	IPO323	Progenitor	1-00-000	2855_CJ	Obelisk	Michael	372.672	367.333	98.5675	181	0.0181394	48.5682	49.2741	141.634	Progenitor
1	96	14	IPO323	Progenitor	1-00-000	2855_CJ	Obelisk	Michael	381.978	374.039	97.9217	101	0.017135	26.4413	27.0025	131.323	Progenitor
1	97	16	IPO323	21	1-21-053	2822_U	Obelisk	Julian	249.302	243.462	97.6574	6	0.017445	2.40672	2.46445	155.934	lost
1	97	16	IPO323	21	1-21-053	2822_U	Obelisk	Julian	481.353	10.9796	2.28099	0		0	0	NaN	lost
1	97	16	IPO323	21	1-21-053	2822_U	Obelisk	Julian	419.031	413.181	98.6038	6	0.0137174	1.43187	1.45215	175.781	lost
1	98	16	IPO323	21	1-21-053	2822_U	Obelisk	Julian	501.783	228.622	45.5619	2	0.00760422	0.398578	0.874807	139.829	lost
1	98	16	IPO323	21	1-21-053	2822_U	Obelisk	Julian	590.184	414.239	70.1882	6	0.0148357	1.01663	1.44844	162.752	lost
1	99	16	IPO323	21	1-21-053	2822_U	Obelisk	Julian	620.29	157.547	25.399	0	NaN	0	0	NaN	lost
1	99	16	IPO323	21	1-21-053	2822_U	Obelisk	Julian	409.603	276.249	67.443	5	0.0143138	1.22069	1.80996	185.332	lost
1	99	16	IPO323	21	1-21-053	2822_U	Obelisk	Julian	514.498	508.093	98.755	2	0.0152084	0.388728	0.393629	189.464	lost
1	100	16	IPO323	21	1-21-053	2822_U	Obelisk	Julian	465.865	32.89	7.05999	2	0.0100644	0.429309	6.08087	140.927	lost
1	100	16	IPO323	21	1-21-053	2822_U	Obelisk	Julian	496.443	468.653	94.4022	23	0.0143138	4.63296	4.90768	182.319	lost
1	100	16	IPO323	21	1-21-053	2822_U	Obelisk	Julian	347.255	341.861	98.4467	7	0.0132914	2.01581	2.04762	183.582	lost
2	1	21	IPO323	Progenitor	1-00-000	2855_CJ	Obelisk	Julian	215.711	213.691	99.0634	168	0.00600182	77.8818	78.6182	118.348	Progenitor
2	1	21	IPO323	Progenitor	1-00-000	2855_CJ	Obelisk	Julian	166.434	164.767	98.9985	70	0.00669845	42.0587	42.4842	124.976	Progenitor
2	1	21	IPO323	Progenitor	1-00-000	2855_CJ	Obelisk	Julian	192.906	191.074	99.0507	75	0.00699338	38.8791	39.2517	110.99	Progenitor
2	2	21	IPO323	28	1-28-053	2822_AB	Obelisk	Julian	226.349	224.011	98.9673	279	0.00693745	123.261	124.547	104.859	lost
2	2	21	IPO323	28	1-28-053	2822_AB	Obelisk	Julian	222.774	220.768	99.0999	249	0.00653681	111.773	112.788	95.7524	lost
2	2	21	IPO323	28	1-28-053	2822_AB	Obelisk	Julian	174.993	173.286	99.0244	266	0.00511711	152.006	153.503	90.4194	lost
2	3	21	IPO323	21	1-21-053	2822_U	Obelisk	Julian	235.532	233.58	99.1714	108	0.00630578	45.8537	46.2368	126.53	lost
2	3	21	IPO323	21	1-21-053	2822_U	Obelisk	Julian	NA	NA	NA	NA	NA	0	0	NA	lost
2	3	21	IPO323	21	1-21-053	2822_U	Obelisk	Julian	215.351	213.421	99.1038	87	0.00648241	40.3991	40.7644	89.9902	lost
2	4	21	IPO323	22	1-22-053	2822_V	Obelisk	Julian	147.243	204.779	139.076	74	0.0066197	50.2571	36.1366	128.264	None
2	4	21	IPO323	22	1-22-053	2822_V	Obelisk	Julian	NA	NA	NA	NA	NA	0	0	NA	None
2	4	21	IPO323	22	1-22-053	2822_V	Obelisk	Julian	216.078	214.053	99.0626	205	0.00590031	94.873	95.7708	108.049	None
2	5	21	IPO323	23	1-23-053	2822_W	Obelisk	Julian	205.261	203.319	99.054	39	0.0051892	19.0002	19.1816	106.108	dup
2	5	21	IPO323	23	1-23-053	2822_W	Obelisk	Julian	201.402	199.694	99.1523	133	0.00625772	66.0372	66.6018	113.402	dup
2	5	21	IPO323	23	1-23-053	2822_W	Obelisk	Julian	121.112	119.704	98.8373	17	0.00946436	14.0366	14.2017	123.493	dup
2	6	21	IPO323	24	1-24-053	2822_X	Obelisk	Julian	271.675	269.447	99.1797	137	0.0059989	50.4279	50.845	113.764	lost
2	6	21	IPO323	24	1-24-053	2822_X	Obelisk	Julian	245.729	243.609	99.1372	254	0.00627659	103.366	104.266	114.134	lost
2	6	21	IPO323	24	1-24-053	2822_X	Obelisk	Julian	232.1	230.184	99.1747	80	0.00806152	34.4679	34.7547	127.493	lost
2	7	21	IPO323	25	1-25-053	2822_Y	Obelisk	Julian	257.329	255.44	99.2659	355	0.00607287	137.956	138.976	112.056	None
2	7	21	IPO323	25	1-25-053	2822_Y	Obelisk	Julian	200.756	198.928	99.0895	35	0.00872304	17.4341	17.5943	133.763	None
2	7	21	IPO323	25	1-25-053	2822_Y	Obelisk	Julian	186.165	184.47	99.0894	122	0.0101314	65.5334	66.1356	127.361	None
2	8	21	IPO323	26	1-26-053	2822_Z	Obelisk	Julian	243.232	241.174	99.1542	21	0.0091192	8.63374	8.70739	142.847	both
2	8	21	IPO323	26	1-26-053	2822_Z	Obelisk	Julian	194.775	192.911	99.0428	26	0.00731807	13.3487	13.4777	131.62	both
2	8	21	IPO323	26	1-26-053	2822_Z	Obelisk	Julian	213.311	211.257	99.0368	17	0.00625901	7.96958	8.04709	116.963	both
2	9	21	IPO323	27	1-27-053	2822_AA	Obelisk	Julian	384.218	378.173	98.4266	94	0.0164885	24.4653	24.8563	146.587	None
2	9	21	IPO323	27	1-27-053	2822_AA	Obelisk	Julian	412.065	405.375	98.3765	76	0.0159618	18.4437	18.7481	135.272	None
2	9	21	IPO323	27	1-27-053	2822_AA	Obelisk	Julian	445.415	438.565	98.4622	154	0.016562	34.5745	35.1145	141.25	None
2	10	21	IPO323	Progenitor	1-00-000	2855_CJ	Obelisk	Julian	473.402	466.889	98.6243	82	0.0173141	17.3214	17.5631	148.488	Progenitor
2	10	21	IPO323	Progenitor	1-00-000	2855_CJ	Obelisk	Julian	410.646	404.773	98.5698	52	0.0178751	12.663	12.8467	160.288	Progenitor
2	10	21	IPO323	Progenitor	1-00-000	2855_CJ	Obelisk	Julian	292.595	287.023	98.0958	97	0.0176848	33.1517	33.7952	159.309	Progenitor
2	11	21	IPO323	23	1-23-053	2822_W	Obelisk	Julian	396.888	390.46	98.3802	57	0.0153262	14.3617	14.5982	146.853	dup
2	11	21	IPO323	23	1-23-053	2822_W	Obelisk	Julian	459.69	453.661	98.6883	197	0.0169227	42.8549	43.4245	148.333	dup
2	11	21	IPO323	23	1-23-053	2822_W	Obelisk	Julian	471.031	464.778	98.6726	86	0.0162903	18.2578	18.5034	139.094	dup
2	12	21	IPO323	30	1-30-053	2822_AD	Obelisk	Julian	455.983	449.075	98.4852	174	0.0169308	38.1594	38.7463	141.708	None
2	12	21	IPO323	30	1-30-053	2822_AD	Obelisk	Julian	391.816	385.689	98.4362	229	0.0179919	58.4458	59.3743	150.882	None
2	12	21	IPO323	30	1-30-053	2822_AD	Obelisk	Julian	458.515	451.675	98.5084	131	0.0176942	28.5705	29.0031	158.155	None
2	13	21	IPO323	31	1-31-053	2822_AE	Obelisk	Julian	422.056	415.245	98.3864	114	0.0176176	27.0107	27.4536	154.048	lost
2	13	21	IPO323	31	1-31-053	2822_AE	Obelisk	Julian	387.079	379.835	98.1285	166	0.0173857	42.8853	43.7032	153.439	lost
2	13	21	IPO323	31	1-31-053	2822_AE	Obelisk	Julian	538.68	531.651	98.6951	222	0.0171971	41.2119	41.7567	144.013	lost
2	14	21	IPO323	32	1-32-053	2822_AF	Obelisk	Julian	503.127	495.407	98.4655	364	0.0171058	72.3475	73.475	147.415	lost
2	14	21	IPO323	32	1-32-053	2822_AF	Obelisk	Julian	407.907	401.387	98.4017	58	0.0172522	14.2189	14.4499	163.223	lost
2	14	21	IPO323	32	1-32-053	2822_AF	Obelisk	Julian	485.613	478.667	98.5698	160	0.0179845	32.9481	33.4261	155.368	lost
2	15	21	IPO323	Progenitor	1-00-000	2855_CJ	Obelisk	Julian	276.24	270.37	97.875	102	0.0172564	36.9244	37.7261	145.299	Progenitor
2	15	21	IPO323	Progenitor	1-00-000	2855_CJ	Obelisk	Julian	428.386	422.057	98.5224	189	0.0160912	44.119	44.7807	149.301	Progenitor
2	15	21	IPO323	Progenitor	1-00-000	2855_CJ	Obelisk	Julian	291.272	326.176	111.983	184	0.0170779	63.1711	56.4112	155.681	Progenitor
2	16	21	IPO323	33	1-33-053	2822_AG	Obelisk	Julian	437.027	429.68	98.3189	100	0.0160896	22.8819	23.2732	155.885	lost
2	16	21	IPO323	33	1-33-053	2822_AG	Obelisk	Julian	481.289	473.169	98.3127	135	0.0167359	28.0497	28.5311	167.064	lost
2	16	21	IPO323	33	1-33-053	2822_AG	Obelisk	Julian	388.351	381.504	98.2368	111	0.0170662	28.5824	29.0954	162.41	lost
2	17	21	IPO323	26	1-26-053	2822_Z	Obelisk	Julian	457.563	450.949	98.5545	36	0.0145499	7.86777	7.98316	145.442	both
2	17	21	IPO323	26	1-26-053	2822_Z	Obelisk	Julian	417.583	411.008	98.4255	52	0.0133762	12.4526	12.6518	147.314	both
2	17	21	IPO323	26	1-26-053	2822_Z	Obelisk	Julian	564.47	557.198	98.7117	27	0.0153575	4.78325	4.84568	160.115	both
2	18	21	IPO323	35	1-35-053	2822_AI	Obelisk	Julian	382.244	376.716	98.5538	70	0.0173747	18.3129	18.5816	146.464	None
2	18	21	IPO323	35	1-35-053	2822_AI	Obelisk	Julian	396.697	390.728	98.4954	134	0.0175251	33.7789	34.2949	152.279	None
2	18	21	IPO323	35	1-35-053	2822_AI	Obelisk	Julian	328.314	323.021	98.3881	83	0.0174126	25.2807	25.6949	137.662	None
2	19	21	IPO323	36	1-36-053	2822_AJ	Obelisk	Julian	285.227	279.725	98.0711	19	0.0162443	6.66136	6.79238	149.42	None
2	19	21	IPO323	36	1-36-053	2822_AJ	Obelisk	Julian	410.389	404.123	98.4733	83	0.0167552	20.2247	20.5383	160.345	None
2	19	21	IPO323	36	1-36-053	2822_AJ	Obelisk	Julian	486.672	480.261	98.6825	203	0.0171056	41.7118	42.2687	145.513	None
2	20	21	IPO323	36	1-36-053	2822_AJ	Obelisk	Julian	418.188	411.798	98.4719	113	0.0154697	27.0214	27.4407	158.108	None
2	20	21	IPO323	36	1-36-053	2822_AJ	Obelisk	Julian	367.36	360.965	98.259	158	0.0173006	43.0095	43.7716	162.443	None
2	20	21	IPO323	36	1-36-053	2822_AJ	Obelisk	Julian	515.128	508.271	98.669	190	0.0174191	36.8841	37.3816	154.33	None
2	21	21	IPO323	39	1-39-053	2822_AM	Obelisk	Julian	307.845	301.506	97.9408	22	0.0134192	7.14645	7.2967	167.686	lost
2	21	21	IPO323	39	1-39-053	2822_AM	Obelisk	Julian	298.02	292.316	98.086	21	0.015954	7.04651	7.18402	114.251	lost
2	21	21	IPO323	39	1-39-053	2822_AM	Obelisk	Julian	159.066	154.923	97.396	6	0.0147611	3.77203	3.87288	145.468	lost
2	22	21	IPO323	39	1-39-053	2822_AM	Obelisk	Julian	288.98	283.059	97.9511	18	0.0152581	6.22881	6.35911	153.444	lost
2	22	21	IPO323	39	1-39-053	2822_AM	Obelisk	Julian	315.546	309.561	98.1033	10	0.0150295	3.16911	3.23038	128.073	lost
2	22	21	IPO323	39	1-39-053	2822_AM	Obelisk	Julian	410.13	402.752	98.2011	24	0.0159726	5.8518	5.959	166.885	lost
2	23	21	IPO323	40	1-40-053	2822_AN	Obelisk	Julian	308.039	303.086	98.3922	88	0.0169316	28.5678	29.0346	166.396	lost
2	23	21	IPO323	40	1-40-053	2822_AN	Obelisk	Julian	360.378	354.552	98.3832	262	0.0177113	72.7014	73.8961	160.839	lost
2	23	21	IPO323	40	1-40-053	2822_AN	Obelisk	Julian	393.764	387.421	98.3892	147	0.0180231	37.332	37.9432	158.872	lost
2	24	21	IPO323	Progenitor	1-00-000	2855_CJ	Obelisk	Julian	464.769	490.016	105.432	299	0.0180284	64.333	61.0184	159.989	Progenitor
2	24	21	IPO323	Progenitor	1-00-000	2855_CJ	Obelisk	Julian	354.447	370.743	104.597	71	0.0171048	20.0312	19.1507	171.785	Progenitor
2	24	21	IPO323	Progenitor	1-00-000	2855_CJ	Obelisk	Julian	500.812	493.581	98.556	175	0.0178821	34.9432	35.4552	151.137	Progenitor
2	25	22	IPO323	Progenitor	1-00-000	2855_CJ	Obelisk	Julian	431.623	424.343	98.3133	151	0.0167251	34.9842	35.5844	150.53	Progenitor
2	25	22	IPO323	Progenitor	1-00-000	2855_CJ	Obelisk	Julian	442.535	435.603	98.4336	109	0.0163985	24.6308	25.0228	137.202	Progenitor
2	25	22	IPO323	Progenitor	1-00-000	2855_CJ	Obelisk	Julian	461.483	435.937	94.4645	107	0.0167301	23.1861	24.5448	151.965	Progenitor
2	26	22	IPO323	25	1-25-053	2822_Y	Obelisk	Julian	458.03	450.911	98.4458	237	0.0172072	51.7433	52.5603	148.758	None
2	26	22	IPO323	25	1-25-053	2822_Y	Obelisk	Julian	535.151	527.952	98.6546	41	0.0161358	7.66138	7.76586	152.597	None
2	26	22	IPO323	25	1-25-053	2822_Y	Obelisk	Julian	492.006	485.573	98.6925	244	0.0176081	49.5929	50.2499	144.749	None
2	27	22	IPO323	24	1-24-053	2822_X	Obelisk	Julian	504.602	497.435	98.5796	133	0.0166412	26.3574	26.7372	137.052	lost
2	27	22	IPO323	24	1-24-053	2822_X	Obelisk	Julian	535.758	528.169	98.5837	202	0.0167253	37.7036	38.2453	153.948	lost
2	27	22	IPO323	24	1-24-053	2822_X	Obelisk	Julian	461.009	455.046	98.7064	242	0.0169274	52.4935	53.1814	151.954	lost
2	28	22	IPO323	32	1-32-053	2822_AF	Obelisk	Julian	361.789	355.291	98.204	31	0.0175027	8.56854	8.72524	159.665	lost
2	28	22	IPO323	32	1-32-053	2822_AF	Obelisk	Julian	386.854	380.208	98.2822	128	0.0174205	33.0875	33.6658	162.46	lost
2	28	22	IPO323	32	1-32-053	2822_AF	Obelisk	Julian	399.993	393.064	98.2678	43	0.0173618	10.7502	10.9397	162.752	lost
2	29	22	IPO323	28	1-28-053	2822_AB	Obelisk	Julian	486.664	479.596	98.5477	238	0.0176404	48.9044	49.6251	146.521	lost
2	29	22	IPO323	28	1-28-053	2822_AB	Obelisk	Julian	335.702	362.512	107.986	247	0.0172929	73.5772	68.1357	145.937	lost
2	29	22	IPO323	28	1-28-053	2822_AB	Obelisk	Julian	390.458	383.614	98.247	293	0.0170389	75.04	76.3789	150.942	lost
2	30	22	IPO323	26	1-26-053	2822_Z	Obelisk	Julian	414.236	408.02	98.4994	39	0.015174	9.41492	9.55835	152.449	both
2	30	22	IPO323	26	1-26-053	2822_Z	Obelisk	Julian	345.416	339.312	98.2329	22	0.0163267	6.36913	6.4837	150.023	both
2	30	22	IPO323	26	1-26-053	2822_Z	Obelisk	Julian	479.511	472.051	98.4441	35	0.0157963	7.2991	7.41446	150.434	both
2	31	22	IPO323	30	1-30-053	2822_AD	Obelisk	Julian	405.277	399.07	98.4686	217	0.01694	53.5437	54.3764	152.733	None
2	31	22	IPO323	30	1-30-053	2822_AD	Obelisk	Julian	381.908	375.818	98.4054	244	0.0176283	63.8897	64.925	144.751	None
2	31	22	IPO323	30	1-30-053	2822_AD	Obelisk	Julian	397.176	390.678	98.3638	135	0.0166365	33.9899	34.5553	142.338	None
2	32	22	IPO323	35	1-35-053	2822_AI	Obelisk	Julian	477.334	470.399	98.5471	29	0.0137894	6.07541	6.16498	151.125	None
2	32	22	IPO323	35	1-35-053	2822_AI	Obelisk	Julian	474.781	467.856	98.5415	74	0.0172878	15.5861	15.8168	150.422	None
2	32	22	IPO323	35	1-35-053	2822_AI	Obelisk	Julian	436.209	429.435	98.447	95	0.0184243	21.7785	22.1221	153.582	None
2	33	22	IPO323	21	1-21-053	2822_U	Obelisk	Julian	295.746	73.2528	24.7688	0		0	0		lost
2	33	22	IPO323	21	1-21-053	2822_U	Obelisk	Julian	272.494	265.8	97.5435	2	0.0129719	0.733961	0.752445	195.405	lost
2	33	22	IPO323	21	1-21-053	2822_U	Obelisk	Julian	205.616	0	0	0	0	0	0	0	lost
2	34	22	IPO323	Progenitor	1-00-000	2855_CJ	Obelisk	Julian	391.796	384.588	98.1603	3	0.0152084	0.765704	0.780055	188.994	Progenitor
2	34	22	IPO323	Progenitor	1-00-000	2855_CJ	Obelisk	Julian	402.251	395.029	98.2045	7	0.0136109	1.74021	1.77202	180.869	Progenitor
2	34	22	IPO323	Progenitor	1-00-000	2855_CJ	Obelisk	Julian	385.81	379.597	98.3895	3	0.0177432	0.777584	0.790312	189.94	Progenitor
2	35	22	IPO323	39	1-39-053	2822_AM	Obelisk	Julian	393.447	386.916	98.3399	8	0.0130278	2.03331	2.06763	189.908	lost
2	35	22	IPO323	39	1-39-053	2822_AM	Obelisk	Julian	229.417	223.736	97.5238	3	0.0165504	1.30766	1.34086	145.965	lost
2	35	22	IPO323	39	1-39-053	2822_AM	Obelisk	Julian	298.666	292.444	97.9169	18	0.0159043	6.0268	6.15502	143.896	lost
2	36	22	IPO323	33	1-33-053	2822_AG	Obelisk	Julian	418.482	411.513	98.3347	55	0.0182176	13.1427	13.3653	159.889	lost
2	36	22	IPO323	33	1-33-053	2822_AG	Obelisk	Julian	436.145	428.978	98.3566	93	0.0176566	21.3232	21.6794	155.645	lost
2	36	22	IPO323	33	1-33-053	2822_AG	Obelisk	Julian	427.473	421.173	98.5263	241	0.0177382	56.3779	57.2212	150.786	lost
2	37	22	IPO323	36	1-36-053	2822_AJ	Obelisk	Julian	383.62	377.978	98.5293	68	0.016057	17.7259	17.9905	142.671	None
2	37	22	IPO323	36	1-36-053	2822_AJ	Obelisk	Julian	359.332	353.855	98.4758	22	0.0158387	6.12247	6.21723	146.459	None
2	37	22	IPO323	36	1-36-053	2822_AJ	Obelisk	Julian	400.53	394.31	98.447	62	0.0164999	15.4795	15.7237	149.233	None
2	38	22	IPO323	22	1-22-053	2822_V	Obelisk	Julian	330.793	324.988	98.2449	77	0.0171139	23.2774	23.6932	152.119	None
2	38	22	IPO323	22	1-22-053	2822_V	Obelisk	Julian	410.984	404.937	98.5287	111	0.0178439	27.0084	27.4117	156.639	None
2	38	22	IPO323	22	1-22-053	2822_V	Obelisk	Julian	409.461	403.221	98.4762	76	0.0179747	18.561	18.8482	153.763	None
2	39	22	IPO323	Progenitor	1-00-000	2855_CJ	Obelisk	Julian	406.963	400.742	98.4715	111	0.0167277	27.2752	27.6986	152.538	Progenitor
2	39	22	IPO323	Progenitor	1-00-000	2855_CJ	Obelisk	Julian	426.215	420.018	98.546	101	0.0177461	23.6969	24.0466	143.568	Progenitor
2	39	22	IPO323	Progenitor	1-00-000	2855_CJ	Obelisk	Julian	381.074	374.767	98.3448	65	0.0177615	17.057	17.3441	138.571	Progenitor
2	40	22	IPO323	36	1-36-053	2822_AJ	Obelisk	Julian	489.917	482.843	98.556	97	0.0178185	19.7993	20.0893	145.831	None
2	40	22	IPO323	36	1-36-053	2822_AJ	Obelisk	Julian	550.747	542.762	98.5502	70	0.0178476	12.71	12.897	158.483	None
2	40	22	IPO323	36	1-36-053	2822_AJ	Obelisk	Julian	428.822	421.309	98.248	40	0.0176351	9.32788	9.49422	170.755	None
2	41	22	IPO323	40	1-40-053	2822_AN	Obelisk	Julian	377.871	410.491	108.633	120	0.0173331	31.7569	29.2333	149.185	lost
2	41	22	IPO323	40	1-40-053	2822_AN	Obelisk	Julian	408.866	402.513	98.4463	191	0.0175129	46.7146	47.4518	152.991	lost
2	41	22	IPO323	40	1-40-053	2822_AN	Obelisk	Julian	173.744	170.095	97.9	115	0.0175111	66.1894	67.6092	151.112	lost
2	42	22	IPO323	26	1-26-053	2822_Z	Obelisk	Julian	485.767	478.742	98.5539	37	0.0164899	7.61683	7.72859	147.04	both
2	42	22	IPO323	26	1-26-053	2822_Z	Obelisk	Julian	355.113	349.034	98.2882	33	0.0161573	9.29282	9.45466	156.571	both
2	42	22	IPO323	26	1-26-053	2822_Z	Obelisk	Julian	360.521	354.885	98.4369	18	0.0160782	4.99278	5.07206	148.684	both
2	43	22	IPO323	39	1-39-053	2822_AM	Obelisk	Julian	399.528	393.2	98.4162	14	0.0142819	3.50414	3.56053	185.057	lost
2	43	22	IPO323	39	1-39-053	2822_AM	Obelisk	Julian	142.576	137.898	96.7187	37	0.0152568	25.951	26.8314	152.098	lost
2	43	22	IPO323	39	1-39-053	2822_AM	Obelisk	Julian	341.422	335.042	98.1314	12	0.0147611	3.51471	3.58164	161.668	lost
2	44	22	IPO323	31	1-31-053	2822_AE	Obelisk	Julian	457.455	450.737	98.5315	30	0.0177134	6.55802	6.65576	144.384	lost
2	44	22	IPO323	31	1-31-053	2822_AE	Obelisk	Julian	288.241	302.058	104.794	14	0.0162628	4.85705	4.63488	149.259	lost
2	44	22	IPO323	31	1-31-053	2822_AE	Obelisk	Julian	391.596	384.529	98.1952	3	0.0147611	0.766095	0.780176	173.17	lost
2	45	22	IPO323	23	1-23-053	2822_W	Obelisk	Julian	477.678	470.468	98.4906	84	0.0171947	17.5851	17.8546	147.345	dup
2	45	22	IPO323	23	1-23-053	2822_W	Obelisk	Julian	472.385	464.675	98.3677	75	0.0176716	15.8769	16.1403	170.522	dup
2	45	22	IPO323	23	1-23-053	2822_W	Obelisk	Julian	487.215	479.789	98.4758	205	0.0172377	42.0758	42.7271	162.49	dup
2	46	22	IPO323	27	1-27-053	2822_AA	Obelisk	Julian	447.369	441.147	98.6093	211	0.0175467	47.1647	47.8298	150.055	None
2	46	22	IPO323	27	1-27-053	2822_AA	Obelisk	Julian	392.856	384.949	97.9874	5	0.0130614	1.27273	1.29887	181.694	None
2	46	22	IPO323	27	1-27-053	2822_AA	Obelisk	Julian	367.845	362.11	98.4409	73	0.0174143	19.8453	20.1596	145.689	None
2	47	22	IPO323	23	1-23-053	2822_W	Obelisk	Julian	226.937	225.098	99.1899	2	0.0176686	0.881303	0.888501	154.161	dup
2	47	22	IPO323	23	1-23-053	2822_W	Obelisk	Julian	355.525	0	0	0	0	0	0	0	dup
2	47	22	IPO323	23	1-23-053	2822_W	Obelisk	Julian	241.075	44.9986	18.6658	5	0.00867776	2.07405	11.1114	191.374	dup
2	48	22	IPO323	Progenitor	1-00-000	2855_CJ	Obelisk	Julian	475.357	468.725	98.6047	111	0.0180696	23.3509	23.6813	149.489	Progenitor
2	48	22	IPO323	Progenitor	1-00-000	2855_CJ	Obelisk	Julian	430.372	423.777	98.4677	134	0.0181693	31.1359	31.6204	160.514	Progenitor
2	48	22	IPO323	Progenitor	1-00-000	2855_CJ	Obelisk	Julian	386.5	379.42	98.1681	88	0.0187157	22.7684	23.1933	142.958	Progenitor
2	49	23	IPO323	Progenitor	1-00-000	2855_CJ	Obelisk	Julian	404.972	398.588	98.4235	210	0.0170041	51.8554	52.686	140.452	Progenitor
2	49	23	IPO323	Progenitor	1-00-000	2855_CJ	Obelisk	Julian	393.431	386.58	98.2588	128	0.0171235	32.5343	33.1109	137.556	Progenitor
2	49	23	IPO323	Progenitor	1-00-000	2855_CJ	Obelisk	Julian	360.574	354.742	98.3827	162	0.0169121	44.9284	45.667	154.635	Progenitor
2	50	23	IPO323	28	1-28-053	2822_AB	Obelisk	Julian	397.626	391.504	98.4602	272	0.0174844	68.4059	69.4757	141.471	lost
2	50	23	IPO323	28	1-28-053	2822_AB	Obelisk	Julian	428.463	422.592	98.6296	265	0.0173218	61.8489	62.7083	145.272	lost
2	50	23	IPO323	28	1-28-053	2822_AB	Obelisk	Julian	463.6	456.715	98.515	128	0.0173122	27.61	28.0262	151.932	lost
2	51	23	IPO323	21	1-21-053	2822_U	Obelisk	Julian	399.74	393.627	98.4708	187	0.0165312	46.7805	47.5069	148.154	lost
2	51	23	IPO323	21	1-21-053	2822_U	Obelisk	Julian	405.673	398.553	98.2449	67	0.0173982	16.5158	16.8108	144.343	lost
2	51	23	IPO323	21	1-21-053	2822_U	Obelisk	Julian	381.289	375.118	98.3814	52	0.0144601	13.6379	13.8623	146.155	lost
2	52	23	IPO323	22	1-22-053	2822_V	Obelisk	Julian	404.506	397.794	98.3407	282	0.0167613	69.7147	70.891	147.447	None
2	52	23	IPO323	22	1-22-053	2822_V	Obelisk	Julian	442.876	435.465	98.3265	92	0.0172019	20.7733	21.1268	158.512	None
2	52	23	IPO323	22	1-22-053	2822_V	Obelisk	Julian	362.414	356.508	98.3703	118	0.016774	32.5594	33.0988	143.211	None
2	53	23	IPO323	23	1-23-053	2822_W	Obelisk	Julian	354.924	348.9	98.3026	96	0.0161403	27.048	27.5151	138.772	dup
2	53	23	IPO323	23	1-23-053	2822_W	Obelisk	Julian	458.345	451.723	98.5553	118	0.0165617	25.7448	26.1222	146.942	dup
2	53	23	IPO323	23	1-23-053	2822_W	Obelisk	Julian	331.559	325.94	98.3054	259	0.0168802	78.1159	79.4624	152.083	dup
2	54	23	IPO323	24	1-24-053	2822_X	Obelisk	Julian	365.446	359.458	98.3614	52	0.0152514	14.2292	14.4662	145.397	lost
2	54	23	IPO323	24	1-24-053	2822_X	Obelisk	Julian	455.608	449.164	98.5856	261	0.0175118	57.2861	58.108	148.485	lost
2	54	23	IPO323	24	1-24-053	2822_X	Obelisk	Julian	380.489	374.08	98.3156	166	0.0178087	43.628	44.3755	147.197	lost
2	55	23	IPO323	25	1-25-053	2822_Y	Obelisk	Julian	561.592	555.11	98.8458	887	0.0163466	157.944	159.788	137.901	None
2	55	23	IPO323	25	1-25-053	2822_Y	Obelisk	Julian	549.197	541.679	98.6311	84	0.0162522	15.2951	15.5073	145.152	None
2	55	23	IPO323	25	1-25-053	2822_Y	Obelisk	Julian	449.884	443.246	98.5244	248	0.0171834	55.1253	55.9509	148.359	None
2	56	23	IPO323	26	1-26-053	2822_Z	Obelisk	Julian	457.126	450.155	98.4749	19	0.0150907	4.1564	4.22077	149.656	both
2	56	23	IPO323	26	1-26-053	2822_Z	Obelisk	Julian	454.767	448.108	98.5356	33	0.0160895	7.25646	7.3643	160.352	both
2	56	23	IPO323	26	1-26-053	2822_Z	Obelisk	Julian	488.983	481.959	98.5635	38	0.0165621	7.77124	7.88449	143.389	both
2	57	23	IPO323	27	1-27-053	2822_AA	Obelisk	Julian	449.767	443.222	98.5449	148	0.0170279	32.9059	33.3918	147.767	None
2	57	23	IPO323	27	1-27-053	2822_AA	Obelisk	Julian	297.936	292.745	98.2575	82	0.0173031	27.5227	28.0108	144.009	None
2	57	23	IPO323	27	1-27-053	2822_AA	Obelisk	Julian	268.294	263.437	98.1896	56	0.0166302	20.8726	21.2575	145.633	None
2	58	23	IPO323	Progenitor	1-00-000	2855_CJ	Obelisk	Julian	398.64	391.438	98.1936	119	0.017118	29.8515	30.4007	152.252	Progenitor
2	58	23	IPO323	Progenitor	1-00-000	2855_CJ	Obelisk	Julian	285.262	278.923	97.7776	84	0.0170243	29.4466	30.1159	157.49	Progenitor
2	58	23	IPO323	Progenitor	1-00-000	2855_CJ	Obelisk	Julian	433.109	426.174	98.3988	112	0.0173851	25.8596	26.2804	139.534	Progenitor
2	59	23	IPO323	23	1-23-053	2822_W	Obelisk	Julian	458.534	444.409	96.9194	156	0.016774	34.0215	35.1028	130.979	dup
2	59	23	IPO323	23	1-23-053	2822_W	Obelisk	Julian	361.134	353.929	98.0051	104	0.0171869	28.7982	29.3844	137.207	dup
2	59	23	IPO323	23	1-23-053	2822_W	Obelisk	Julian	478.126	447.388	93.5712	48	0.0165597	10.0392	10.7289	137.864	dup
2	60	23	IPO323	30	1-30-053	2822_AD	Obelisk	Julian	452.228	445.317	98.4717	138	0.0180381	30.5156	30.9892	128.195	None
2	60	23	IPO323	30	1-30-053	2822_AD	Obelisk	Julian	440.087	433.078	98.4073	45	0.0177134	10.2252	10.3907	130.717	None
2	60	23	IPO323	30	1-30-053	2822_AD	Obelisk	Julian	509.113	501.607	98.5257	30	0.0173257	5.8926	5.98078	134.08	None
2	61	23	IPO323	31	1-31-053	2822_AE	Obelisk	Julian	455.207	448.195	98.4597	255	0.0172397	56.0185	56.8949	139.489	lost
2	61	23	IPO323	31	1-31-053	2822_AE	Obelisk	Julian	348.948	342.913	98.2705	115	0.016881	32.9562	33.5362	147.5	lost
2	61	23	IPO323	31	1-31-053	2822_AE	Obelisk	Julian	440.831	434.324	98.5239	112	0.0164066	25.4066	25.7872	139.768	lost
2	62	23	IPO323	32	1-32-053	2822_AF	Obelisk	Julian	433.618	426.924	98.4564	211	0.0170104	48.6604	49.4233	134.628	lost
2	62	23	IPO323	32	1-32-053	2822_AF	Obelisk	Julian	243.756	238.362	97.7873	104	0.0173762	42.6657	43.6311	164.691	lost
2	62	23	IPO323	32	1-32-053	2822_AF	Obelisk	Julian	428.652	422.548	98.5761	228	0.0181787	53.19	53.9583	144.308	lost
2	63	23	IPO323	Progenitor	1-00-000	2855_CJ	Obelisk	Julian	455.825	449.406	98.5918	162	0.017514	35.5399	36.0476	135.068	Progenitor
2	63	23	IPO323	Progenitor	1-00-000	2855_CJ	Obelisk	Julian	455.92	450.15	98.7344	97	0.0162137	21.2756	21.5484	134.018	Progenitor
2	63	23	IPO323	Progenitor	1-00-000	2855_CJ	Obelisk	Julian	167.482	163.636	97.7039	105	0.0166696	62.6935	64.1668	139.355	Progenitor
2	64	23	IPO323	26	1-26-053	2822_Z	Obelisk	Julian	445.901	438.995	98.4512	49	0.0154093	10.989	11.1619	153.288	both
2	64	23	IPO323	26	1-26-053	2822_Z	Obelisk	Julian	425.732	419.404	98.5137	25	0.0158705	5.87224	5.96083	142.413	both
2	64	23	IPO323	26	1-26-053	2822_Z	Obelisk	Julian	333.53	326.965	98.0315	30	0.0164758	8.99468	9.1753	160.726	both
2	65	23	IPO323	35	1-35-053	2822_AI	Obelisk	Julian	399.637	393.087	98.361	26	0.0152084	6.5059	6.61431	131.692	None
2	65	23	IPO323	35	1-35-053	2822_AI	Obelisk	Julian	430.022	423.471	98.4765	207	0.017123	48.137	48.8817	138.776	None
2	65	23	IPO323	35	1-35-053	2822_AI	Obelisk	Julian	154.24	0	0	0	0	0	0	0	None
2	66	23	IPO323	36	1-36-053	2822_AJ	Obelisk	Julian	406.688	401.358	98.6896	75	0.0177014	18.4417	18.6865	150.184	None
2	66	23	IPO323	36	1-36-053	2822_AJ	Obelisk	Julian	376.664	369.453	98.0854	40	0.0170089	10.6195	10.8268	145.943	None
2	66	23	IPO323	36	1-36-053	2822_AJ	Obelisk	Julian	345.27	339.651	98.3726	29	0.0168126	8.39923	8.53819	143.186	None
2	67	23	IPO323	36	1-36-053	2822_AJ	Obelisk	Julian	461.127	454.31	98.5217	94	0.016893	20.3848	20.6907	152.516	None
2	67	23	IPO323	36	1-36-053	2822_AJ	Obelisk	Julian	378.619	372.544	98.3954	347	0.0177376	91.6487	93.1433	143.348	None
2	67	23	IPO323	36	1-36-053	2822_AJ	Obelisk	Julian	418.172	412.184	98.568	199	0.0170741	47.5881	48.2795	140.105	None
2	68	23	IPO323	39	1-39-053	2822_AM	Obelisk	Julian	356.416	349.138	97.9581	29	0.014283	8.13656	8.30616	150.539	lost
2	68	23	IPO323	39	1-39-053	2822_AM	Obelisk	Julian	393.355	385.978	98.1245	18	0.0155066	4.57602	4.66348	172.326	lost
2	68	23	IPO323	39	1-39-053	2822_AM	Obelisk	Julian	168.041	162.033	96.4248	4	0.0166622	2.38037	2.46863	175.072	lost
2	69	23	IPO323	39	1-39-053	2822_AM	Obelisk	Julian	311.096	305.178	98.0976	17	0.0159978	5.46455	5.57052	130.563	lost
2	69	23	IPO323	39	1-39-053	2822_AM	Obelisk	Julian	229.25	224.061	97.7364	20	0.0151637	8.72409	8.92614	150.094	lost
2	69	23	IPO323	39	1-39-053	2822_AM	Obelisk	Julian	404.331	397.971	98.4272	41	0.0149575	10.1402	10.3022	177.28	lost
2	70	23	IPO323	40	1-40-053	2822_AN	Obelisk	Julian	357.973	352.525	98.4783	102	0.0164276	28.4938	28.9341	137.33	lost
2	70	23	IPO323	40	1-40-053	2822_AN	Obelisk	Julian	291.031	285.903	98.2379	187	0.0175048	64.2542	65.4068	137.398	lost
2	70	23	IPO323	40	1-40-053	2822_AN	Obelisk	Julian	282.544	277.298	98.1431	46	0.0172602	16.2806	16.5887	147.348	lost
2	71	23	IPO323	33	1-33-053	2822_AG	Obelisk	Julian	590.341	582.21	98.6227	430	0.0168884	72.8393	73.8565	140.212	lost
2	71	23	IPO323	33	1-33-053	2822_AG	Obelisk	Julian	457.456	450.617	98.5049	302	0.0178138	66.0173	67.0193	145.364	lost
2	71	23	IPO323	33	1-33-053	2822_AG	Obelisk	Julian	264.739	259.273	97.9353	99	0.0171694	37.3953	38.1837	149.893	lost
2	72	23	IPO323	Progenitor	1-00-000	2855_CJ	Obelisk	Julian	268.767	305.553	113.687	11	0.0132159	4.09276	3.60003	162.298	Progenitor
2	72	23	IPO323	Progenitor	1-00-000	2855_CJ	Obelisk	Julian	324.044	317.184	97.8829	80	0.0176686	24.688	25.222	150.086	Progenitor
2	72	23	IPO323	Progenitor	1-00-000	2855_CJ	Obelisk	Julian	306.503	300.744	98.1209	81	0.0174947	26.4271	26.9332	148.962	Progenitor
2	73	24	IPO323	Progenitor	1-00-000	2855_CJ	Obelisk	Julian	426.002	419.537	98.4823	140	0.0165088	32.8637	33.3701	143.793	Progenitor
2	73	24	IPO323	Progenitor	1-00-000	2855_CJ	Obelisk	Julian	372.87	366.679	98.3397	231	0.0173114	61.9519	62.9979	163.544	Progenitor
2	73	24	IPO323	Progenitor	1-00-000	2855_CJ	Obelisk	Julian	424.347	417.245	98.3264	159	0.0169695	37.4693	38.1071	161.142	Progenitor
2	74	24	IPO323	25	1-25-053	2822_Y	Obelisk	Julian	315.16	308.689	97.9468	64	0.0162498	20.3071	20.7328	148.054	None
2	74	24	IPO323	25	1-25-053	2822_Y	Obelisk	Julian	225.45	219.731	97.4634	161	0.0157919	71.4128	73.2714	162.21	None
2	74	24	IPO323	25	1-25-053	2822_Y	Obelisk	Julian	337.61	331.273	98.1229	85	0.0172397	25.177	25.6586	154.778	None
2	75	24	IPO323	24	1-24-053	2822_X	Obelisk	Julian	405.021	398.294	98.339	59	0.0155724	14.5671	14.8132	141.838	lost
2	75	24	IPO323	24	1-24-053	2822_X	Obelisk	Julian	286.856	281.211	98.0323	65	0.0154837	22.6595	23.1143	133.196	lost
2	75	24	IPO323	24	1-24-053	2822_X	Obelisk	Julian	470.766	463.748	98.5093	92	0.0142214	19.5426	19.8384	177.893	lost
2	76	24	IPO323	32	1-32-053	2822_AF	Obelisk	Julian	429.876	422.841	98.3636	155	0.017621	36.057	36.6568	148.399	lost
2	76	24	IPO323	32	1-32-053	2822_AF	Obelisk	Julian	439.908	433.395	98.5196	273	0.0174155	62.0585	62.991	151.142	lost
2	76	24	IPO323	32	1-32-053	2822_AF	Obelisk	Julian	497.129	490.237	98.6137	143	0.0173449	28.7652	29.1695	137.173	lost
2	77	24	IPO323	28	1-28-053	2822_AB	Obelisk	Julian	491.961	485.534	98.6935	218	0.017484	44.3124	44.899	147.288	lost
2	77	24	IPO323	28	1-28-053	2822_AB	Obelisk	Julian	462.673	456.024	98.5631	148	0.0176807	31.9881	32.4544	153.395	lost
2	77	24	IPO323	28	1-28-053	2822_AB	Obelisk	Julian	356.824	350.859	98.3281	70	0.0173491	19.6175	19.9511	152.922	lost
2	78	24	IPO323	26	1-26-053	2822_Z	Obelisk	Julian	296.378	290.614	98.055	254	0.0176405	85.7014	87.4013	160.102	both
2	78	24	IPO323	26	1-26-053	2822_Z	Obelisk	Julian	385.743	379.218	98.3085	125	0.0173484	32.405	32.9625	152.843	both
2	78	24	IPO323	26	1-26-053	2822_Z	Obelisk	Julian	407.425	400.425	98.2819	389	0.0175577	95.4778	97.1468	145.09	both
2	79	24	IPO323	30	1-30-053	2822_AD	Obelisk	Julian	428.486	422.48	98.5982	103	0.0162116	24.0381	24.3799	151.558	None
2	79	24	IPO323	30	1-30-053	2822_AD	Obelisk	Julian	425.693	419.189	98.4721	276	0.0158924	64.8354	65.8414	151.186	None
2	79	24	IPO323	30	1-30-053	2822_AD	Obelisk	Julian	496.504	489.591	98.6075	218	0.0174922	43.907	44.527	152.742	None
2	80	24	IPO323	35	1-35-053	2822_AI	Obelisk	Julian	351.081	344.604	98.1554	201	0.0176564	57.2518	58.3277	138.593	None
2	80	24	IPO323	35	1-35-053	2822_AI	Obelisk	Julian	410.892	418.132	101.762	148	0.0170007	36.0192	35.3955	156.687	None
2	80	24	IPO323	35	1-35-053	2822_AI	Obelisk	Julian	540.108	532.867	98.6594	227	0.0176499	42.0287	42.5997	133.352	None
2	81	24	IPO323	21	1-21-053	2822_U	Obelisk	Julian	411.633	404.958	98.3784	210	0.0165461	51.0163	51.8573	151.602	lost
2	81	24	IPO323	21	1-21-053	2822_U	Obelisk	Julian	335.314	328.871	98.0785	104	0.0173891	31.0157	31.6233	142.544	lost
2	81	24	IPO323	21	1-21-053	2822_U	Obelisk	Julian	460.717	454.559	98.6633	126	0.0159114	27.3487	27.7192	133.112	lost
2	82	24	IPO323	Progenitor	1-00-000	2855_CJ	Obelisk	Julian	457.413	450.077	98.3962	74	0.0151722	16.178	16.4416	158.596	Progenitor
2	82	24	IPO323	Progenitor	1-00-000	2855_CJ	Obelisk	Julian	501.779	493.289	98.3081	37	0.0154986	7.37377	7.50067	146.088	Progenitor
2	82	24	IPO323	Progenitor	1-00-000	2855_CJ	Obelisk	Julian	466.59	459.511	98.483	23	0.0145667	4.92939	5.00532	140.032	Progenitor
2	83	24	IPO323	39	1-39-053	2822_AM	Obelisk	Julian	400.775	388.316	96.8914	84	0.0149848	20.9594	21.6319	178.971	lost
2	83	24	IPO323	39	1-39-053	2822_AM	Obelisk	Julian	481.026	473.798	98.4975	68	0.0157084	14.1365	14.3521	172.025	lost
2	83	24	IPO323	39	1-39-053	2822_AM	Obelisk	Julian	321.849	315.712	98.0933	22	0.0149441	6.83551	6.96838	152.862	lost
2	84	24	IPO323	33	1-33-053	2822_AG	Obelisk	Julian	436.181	430.021	98.5879	330	0.0173989	75.6567	76.7404	150.518	lost
2	84	24	IPO323	33	1-33-053	2822_AG	Obelisk	Julian	515.264	507.952	98.5808	278	0.0171023	53.9529	54.7296	151.453	lost
2	84	24	IPO323	33	1-33-053	2822_AG	Obelisk	Julian	289.559	283.574	97.9331	27	0.0151753	9.32453	9.52133	130.179	lost
2	85	24	IPO323	36	1-36-053	2822_AJ	Obelisk	Julian	522.048	514.957	98.6417	156	0.0169547	29.8823	30.2938	146.827	None
2	85	24	IPO323	36	1-36-053	2822_AJ	Obelisk	Julian	391.562	385.283	98.3966	135	0.0168983	34.4773	35.0391	144.322	None
2	85	24	IPO323	36	1-36-053	2822_AJ	Obelisk	Julian	482.999	476.399	98.6336	233	0.016919	48.2403	48.9086	137.823	None
2	86	24	IPO323	22	1-22-053	2822_V	Obelisk	Julian	573.197	565.322	98.6261	148	0.0168738	25.8201	26.1798	158.804	None
2	86	24	IPO323	22	1-22-053	2822_V	Obelisk	Julian	460.135	453.213	98.4956	79	0.0173997	17.1689	17.4311	146.522	None
2	86	24	IPO323	22	1-22-053	2822_V	Obelisk	Julian	457.644	449.887	98.305	81	0.0176162	17.6994	18.0045	154.578	None
2	87	24	IPO323	Progenitor	1-00-000	2855_CJ	Obelisk	Julian	442.196	435.055	98.3851	124	0.0165179	28.0419	28.5021	161.177	Progenitor
2	87	24	IPO323	Progenitor	1-00-000	2855_CJ	Obelisk	Julian	430.9	424.459	98.5051	57	0.0150829	13.2281	13.4289	148.504	Progenitor
2	87	24	IPO323	Progenitor	1-00-000	2855_CJ	Obelisk	Julian	263.106	312.673	118.839	91	0.0168355	34.5868	29.1039	161.034	Progenitor
2	88	24	IPO323	36	1-36-053	2822_AJ	Obelisk	Julian	484.429	477.193	98.5062	253	0.017254	52.2264	53.0184	154.089	None
2	88	24	IPO323	36	1-36-053	2822_AJ	Obelisk	Julian	418.297	410.954	98.2445	221	0.0174693	52.8333	53.7774	162.412	None
2	88	24	IPO323	36	1-36-053	2822_AJ	Obelisk	Julian	520.603	553.258	106.273	154	0.0177471	29.5811	27.8351	155.757	None
2	89	24	IPO323	40	1-40-053	2822_AN	Obelisk	Julian	411.633	404.958	98.3784	210	0.0165461	51.0163	51.8573	151.602	lost
2	89	24	IPO323	40	1-40-053	2822_AN	Obelisk	Julian	335.314	328.871	98.0785	104	0.0173891	31.0157	31.6233	142.544	lost
2	89	24	IPO323	40	1-40-053	2822_AN	Obelisk	Julian	460.717	454.559	98.6633	126	0.0159114	27.3487	27.7192	133.112	lost
2	90	24	IPO323	26	1-26-053	2822_Z	Obelisk	Julian	457.413	450.077	98.3962	74	0.0151722	16.178	16.4416	158.596	both
2	90	24	IPO323	26	1-26-053	2822_Z	Obelisk	Julian	501.779	493.289	98.3081	37	0.0154986	7.37377	7.50067	146.088	both
2	90	24	IPO323	26	1-26-053	2822_Z	Obelisk	Julian	466.59	459.511	98.483	23	0.0145667	4.92939	5.00532	140.032	both
2	91	24	IPO323	39	1-39-053	2822_AM	Obelisk	Julian	400.775	388.316	96.8914	84	0.0149848	20.9594	21.6319	178.971	lost
2	91	24	IPO323	39	1-39-053	2822_AM	Obelisk	Julian	481.026	473.798	98.4975	68	0.0157084	14.1365	14.3521	172.025	lost
2	91	24	IPO323	39	1-39-053	2822_AM	Obelisk	Julian	321.849	315.712	98.0933	22	0.0149441	6.83551	6.96838	152.862	lost
2	92	24	IPO323	31	1-31-053	2822_AE	Obelisk	Julian	436.181	430.021	98.5879	330	0.0173989	75.6567	76.7404	150.518	lost
2	92	24	IPO323	31	1-31-053	2822_AE	Obelisk	Julian	515.264	507.952	98.5808	278	0.0171023	53.9529	54.7296	151.453	lost
2	92	24	IPO323	31	1-31-053	2822_AE	Obelisk	Julian	289.559	283.574	97.9331	27	0.0151753	9.32453	9.52133	130.179	lost
2	93	24	IPO323	23	1-23-053	2822_W	Obelisk	Julian	522.048	514.957	98.6417	156	0.0169547	29.8823	30.2938	146.827	dup
2	93	24	IPO323	23	1-23-053	2822_W	Obelisk	Julian	391.562	385.283	98.3966	135	0.0168983	34.4773	35.0391	144.322	dup
2	93	24	IPO323	23	1-23-053	2822_W	Obelisk	Julian	482.999	476.399	98.6336	233	0.016919	48.2403	48.9086	137.823	dup
2	94	24	IPO323	27	1-27-053	2822_AA	Obelisk	Julian	573.197	565.322	98.6261	148	0.0168738	25.8201	26.1798	158.804	None
2	94	24	IPO323	27	1-27-053	2822_AA	Obelisk	Julian	460.135	453.213	98.4956	79	0.0173997	17.1689	17.4311	146.522	None
2	94	24	IPO323	27	1-27-053	2822_AA	Obelisk	Julian	457.644	449.887	98.305	81	0.0176162	17.6994	18.0045	154.578	None
2	95	24	IPO323	23	1-23-053	2822_W	Obelisk	Julian	442.196	435.055	98.3851	124	0.0165179	28.0419	28.5021	161.177	dup
2	95	24	IPO323	23	1-23-053	2822_W	Obelisk	Julian	430.9	424.459	98.5051	57	0.0150829	13.2281	13.4289	148.504	dup
2	95	24	IPO323	23	1-23-053	2822_W	Obelisk	Julian	263.106	312.673	118.839	91	0.0168355	34.5868	29.1039	161.034	dup
2	96	24	IPO323	Progenitor	1-00-000	2855_CJ	Obelisk	Julian	484.429	477.193	98.5062	253	0.017254	52.2264	53.0184	154.089	Progenitor
2	96	24	IPO323	Progenitor	1-00-000	2855_CJ	Obelisk	Julian	418.297	410.954	98.2445	221	0.0174693	52.8333	53.7774	162.412	Progenitor
2	96	24	IPO323	Progenitor	1-00-000	2855_CJ	Obelisk	Julian	520.603	553.258	106.273	154	0.0177471	29.5811	27.8351	155.757	Progenitor
2	121	26	IPO323	Mock	1-Mock-		Obelisk	Julian	255.012	248.856	97.5857	25	0.0154589	9.80344	10.046	173.683	Mock
2	121	26	IPO323	Mock	1-Mock-		Obelisk	Julian	222.434	216.366	97.2721	9	0.0134192	4.04614	4.15961	175.679	Mock
2	121	26	IPO323	Mock	1-Mock-		Obelisk	Julian	431.814	423.598	98.0973	22	0.0148425	5.09478	5.1936	179.563	Mock
2	122	26	IPO323	Mock	1-Mock-		Obelisk	Julian	349.224	342.218	97.9938	11	0.0148425	3.14984	3.21433	172.103	Mock
2	122	26	IPO323	Mock	1-Mock-		Obelisk	Julian	311.776	305.037	97.8386	8	0.0136988	2.56594	2.62263	181.099	Mock
2	122	26	IPO323	Mock	1-Mock-		Obelisk	Julian	359.817	353.536	98.2544	6	0.015954	1.66751	1.69714	170.007	Mock
2	123	26	IPO323	Mock	1-Mock-		Obelisk	Julian	276.002	159.516	57.7954	6	0.0135683	2.1739	3.76137	150.618	Mock
2	123	26	IPO323	Mock	1-Mock-		Obelisk	Julian	167.109	79.2771	47.4405	2	0.0118536	1.19683	2.5228	160.285	Mock
2	123	26	IPO323	Mock	1-Mock-		Obelisk	Julian	NA	NA	NA	NA	NA	0	0	NA	Mock
2	124	26	IPO323	Mock	1-Mock-		Obelisk	Julian	331.439	323.894	97.7235	4	0.0168858	1.20686	1.23497	166.259	Mock
2	124	26	IPO323	Mock	1-Mock-		Obelisk	Julian	366.371	359.637	98.1619	3	0.014612	0.818841	0.834174	180.182	Mock
2	124	26	IPO323	Mock	1-Mock-		Obelisk	Julian	170.635	165.725	97.1227	1	0.0169977	0.586047	0.603409	166.842	Mock
3	1	31	IPO323	Progenitor	1-00-000	2855_CJ	Obelisk	Julian	278.408	273.301	98.1655	411	0.0172099	147.625	150.384	153.785	Progenitor
3	1	31	IPO323	Progenitor	1-00-000	2855_CJ	Obelisk	Julian	339.283	333.964	98.4322	217	0.0172162	63.9583	64.9771	142.441	Progenitor
3	1	31	IPO323	Progenitor	1-00-000	2855_CJ	Obelisk	Julian	349.91	344.802	98.5403	253	0.01759	72.3043	73.3754	147.217	Progenitor
3	2	31	IPO323	12	1-12-053	2822_L	Obelisk	Julian	351.13	345.553	98.4118	351	0.0173685	99.963	101.576	150.671	lost
3	2	31	IPO323	12	1-12-053	2822_L	Obelisk	Julian	387.734	382.123	98.553	87	0.0169411	22.4381	22.7675	165.06	lost
3	2	31	IPO323	12	1-12-053	2822_L	Obelisk	Julian	348.908	343.519	98.4556	140	0.0169849	40.1252	40.7546	138.487	lost
3	3	31	IPO323	38	1-38-053	2822_AL	Obelisk	Julian	300.106	289.378	96.425	227	0.0173859	75.6398	78.4442	138.824	None
3	3	31	IPO323	38	1-38-053	2822_AL	Obelisk	Julian	398.657	393.413	98.6846	483	0.0178284	121.157	122.772	146.442	None
3	3	31	IPO323	38	1-38-053	2822_AL	Obelisk	Julian	349.672	344.941	98.647	291	0.0178907	83.2208	84.3623	145.452	None
3	4	31	IPO323	12	1-12-053	2822_L	Obelisk	Julian	344.322	339.225	98.5197	251	0.0170992	72.8968	73.9922	161.942	lost
3	4	31	IPO323	12	1-12-053	2822_L	Obelisk	Julian	355.374	349.963	98.4774	390	0.0175688	109.744	111.44	154.949	lost
3	4	31	IPO323	12	1-12-053	2822_L	Obelisk	Julian	274.897	269.666	98.0972	398	0.0176147	144.781	147.59	163.794	lost
3	5	31	IPO323	12	1-12-053	2822_L	Obelisk	Julian	408.967	403.263	98.6054	298	0.0168296	72.8666	73.8972	146.468	lost
3	5	31	IPO323	12	1-12-053	2822_L	Obelisk	Julian	348.257	343.177	98.5413	172	0.0171173	49.3888	50.1199	146.383	lost
3	5	31	IPO323	12	1-12-053	2822_L	Obelisk	Julian	286.04	281.332	98.3541	166	0.0175905	58.0338	59.0049	140.895	lost
3	6	31	IPO323	Progenitor	1-00-000	2855_CJ	Obelisk	Julian	379.924	371.809	97.8642	189	0.0174047	49.7468	50.8325	134.577	Progenitor
3	6	31	IPO323	Progenitor	1-00-000	2855_CJ	Obelisk	Julian	356.327	349.993	98.2223	68	0.0176884	19.0836	19.429	132.881	Progenitor
3	6	31	IPO323	Progenitor	1-00-000	2855_CJ	Obelisk	Julian	312.713	307.365	98.2897	97	0.0168962	31.0188	31.5586	157.146	Progenitor
3	7	31	IPO323	37	1-37-053	2822_AK	Obelisk	Julian	358.13	353.45	98.6933	325	0.0173225	90.7491	91.9507	153.071	lost
3	7	31	IPO323	37	1-37-053	2822_AK	Obelisk	Julian	386.586	380.993	98.5532	426	0.0169231	110.195	111.813	141.597	lost
3	7	31	IPO323	37	1-37-053	2822_AK	Obelisk	Julian	320.09	315.078	98.4343	121	0.0179477	37.8019	38.4032	144.383	lost
3	8	31	IPO323	38	1-38-053	2822_AL	Obelisk	Julian	464.105	458.195	98.7265	314	0.0178538	67.6571	68.5298	153.572	None
3	8	31	IPO323	38	1-38-053	2822_AL	Obelisk	Julian	318.808	313.178	98.234	269	0.0172055	84.3767	85.8936	152.756	None
3	8	31	IPO323	38	1-38-053	2822_AL	Obelisk	Julian	337.17	332.066	98.4863	243	0.0171008	72.0704	73.1781	157.35	None
3	9	31	IPO323	37	1-37-053	2822_AK	Obelisk	Julian	336.061	330.95	98.4789	70	0.0154129	20.8295	21.1513	142.669	lost
3	9	31	IPO323	37	1-37-053	2822_AK	Obelisk	Julian	353.313	348.575	98.6591	46	0.0165601	13.0196	13.1966	144.271	lost
3	9	31	IPO323	37	1-37-053	2822_AK	Obelisk	Julian	355.678	350.585	98.5682	248	0.0166081	69.726	70.7388	142.613	lost
3	10	31	IPO323	Progenitor	1-00-000	2855_CJ	Obelisk	Julian	361.962	356.951	98.6155	27	0.0147611	7.45935	7.56407	137.397	Progenitor
3	10	31	IPO323	Progenitor	1-00-000	2855_CJ	Obelisk	Julian	273.926	268.8	98.1288	225	0.0173933	82.139	83.7053	147.156	Progenitor
3	10	31	IPO323	Progenitor	1-00-000	2855_CJ	Obelisk	Julian	353.038	347.772	98.5083	54	0.0167823	15.2958	15.5274	142.845	Progenitor
3	11	31	IPO323	37	1-37-053	2822_AK	Obelisk	Julian	384.983	379.312	98.5268	269	0.0170675	69.8732	70.9179	145.247	lost
3	11	31	IPO323	37	1-37-053	2822_AK	Obelisk	Julian	331.629	326.489	98.4502	32	0.0167321	9.64934	9.80124	148.467	lost
3	11	31	IPO323	37	1-37-053	2822_AK	Obelisk	Julian	318.406	263.407	82.7269	167	0.0159932	52.4488	63.4	140.176	lost
3	12	31	IPO323	38	1-38-053	2822_AL	Obelisk	Julian	358.563	353.566	98.6064	351	0.0172819	97.8908	99.2743	146.639	None
3	12	31	IPO323	38	1-38-053	2822_AL	Obelisk	Julian	329.169	324.231	98.4998	165	0.0175236	50.1263	50.8897	153.496	None
3	12	31	IPO323	38	1-38-053	2822_AL	Obelisk	Julian	360.591	355.043	98.4616	120	0.0167106	33.2787	33.7987	170.973	None
3	13	31	IPO323	12	1-12-053	2822_L	Obelisk	Julian	386.962	381.483	98.5841	241	0.0168492	62.28	63.1745	147.314	lost
3	13	31	IPO323	12	1-12-053	2822_L	Obelisk	Julian	355.378	347.221	97.7047	176	0.0168604	49.5248	50.6882	148.094	lost
3	13	31	IPO323	12	1-12-053	2822_L	Obelisk	Julian	388.834	342.605	88.1109	266	0.0171793	68.4096	77.6403	149.13	lost
3	14	31	IPO323	12	1-12-053	2822_L	Obelisk	Julian	324.897	319.744	98.414	175	0.0171229	53.8633	54.7314	142.101	lost
3	14	31	IPO323	12	1-12-053	2822_L	Obelisk	Julian	323.414	318.091	98.3541	201	0.0165904	62.1495	63.1895	146.39	lost
3	14	31	IPO323	12	1-12-053	2822_L	Obelisk	Julian	312.891	307.937	98.4169	228	0.0178825	72.8689	74.041	150.269	lost
3	15	31	IPO323	Progenitor	1-00-000	2855_CJ	Obelisk	Julian	354.13	348.577	98.432	140	0.0164897	39.5335	40.1632	149.658	Progenitor
3	15	31	IPO323	Progenitor	1-00-000	2855_CJ	Obelisk	Julian	375.851	370.174	98.4895	312	0.0172027	83.0116	84.2847	150.733	Progenitor
3	15	31	IPO323	Progenitor	1-00-000	2855_CJ	Obelisk	Julian	377.922	372.913	98.6746	233	0.0169036	61.6529	62.481	151.611	Progenitor
3	16	31	IPO323	12	1-12-053	2822_L	Obelisk	Julian	371.135	365.686	98.5319	156	0.0168744	42.0332	42.6595	142.425	lost
3	16	31	IPO323	12	1-12-053	2822_L	Obelisk	Julian	439.61	430.421	97.9098	147	0.0168851	33.4387	34.1526	143.815	lost
3	16	31	IPO323	12	1-12-053	2822_L	Obelisk	Julian	384.076	322.136	83.873	98	0.0172031	25.5158	30.4219	133.182	lost
3	17	31	IPO323	Progenitor	1-00-000	2855_CJ	Obelisk	Julian	336.529	331.376	98.4688	173	0.016902	51.4071	52.2065	148.914	Progenitor
3	17	31	IPO323	Progenitor	1-00-000	2855_CJ	Obelisk	Julian	303.611	298.261	98.2379	119	0.0159527	39.1949	39.8979	137.838	Progenitor
3	17	31	IPO323	Progenitor	1-00-000	2855_CJ	Obelisk	Julian	466.288	456.327	97.8639	167	0.0168209	35.8148	36.5965	141.564	Progenitor
3	18	31	IPO323	37	1-37-053	2822_AK	Obelisk	Julian	343.934	338.654	98.4648	195	0.0165504	56.6969	57.5808	135.129	lost
3	18	31	IPO323	37	1-37-053	2822_AK	Obelisk	Julian	369.175	364.214	98.6562	237	0.0166089	64.1972	65.0716	137.227	lost
3	18	31	IPO323	37	1-37-053	2822_AK	Obelisk	Julian	324.99	319.771	98.3943	92	0.0162197	28.3086	28.7706	127.437	lost
3	19	31	IPO323	38	1-38-053	2822_AL	Obelisk	Julian	368.725	362.719	98.3713	225	0.0174748	61.0212	62.0315	147.249	None
3	19	31	IPO323	38	1-38-053	2822_AL	Obelisk	Julian	338.285	332.817	98.3836	128	0.016809	37.8379	38.4595	150.648	None
3	19	31	IPO323	38	1-38-053	2822_AL	Obelisk	Julian	413.608	407.742	98.5819	429	0.0164325	103.721	105.214	145.59	None
3	20	31	IPO323	37	1-37-053	2822_AK	Obelisk	Julian	205.827	200.827	97.5708	27	0.014612	13.1178	13.4444	145.35	lost
3	20	31	IPO323	37	1-37-053	2822_AK	Obelisk	Julian	516.507	44.5862	8.63226	0	NaN	0	0	NaN	lost
3	20	31	IPO323	37	1-37-053	2822_AK	Obelisk	Julian	462.715	455.429	98.4252	6	0.0131956	1.29669	1.31744	177.999	lost
3	21	31	IPO323	38	1-38-053	2822_AL	Obelisk	Julian	345.041	339.214	98.3115	111	0.0161434	32.1701	32.7227	138.912	None
3	21	31	IPO323	38	1-38-053	2822_AL	Obelisk	Julian	408.817	402.886	98.5493	306	0.0167272	74.8501	75.9519	157.756	None
3	21	31	IPO323	38	1-38-053	2822_AL	Obelisk	Julian	355.109	349.634	98.4582	133	0.0172365	37.4532	38.0397	143.381	None
3	22	31	IPO323	37	1-37-053	2822_AK	Obelisk	Julian	351.095	346.178	98.5996	45	0.0180613	12.817	12.9991	156.244	lost
3	22	31	IPO323	37	1-37-053	2822_AK	Obelisk	Julian	321.867	316.612	98.3673	92	0.016949	28.5833	29.0577	141.167	lost
3	22	31	IPO323	37	1-37-053	2822_AK	Obelisk	Julian	330.659	325.648	98.4848	123	0.0176377	37.1985	37.7708	159.921	lost
3	23	31	IPO323	38	1-38-053	2822_AL	Obelisk	Julian	342.27	337.186	98.5146	262	0.0172435	76.5478	77.7019	138.569	None
3	23	31	IPO323	38	1-38-053	2822_AL	Obelisk	Julian	339.415	334.284	98.4883	249	0.0177917	73.3615	74.4875	156.208	None
3	23	31	IPO323	38	1-38-053	2822_AL	Obelisk	Julian	360.589	355.469	98.5803	270	0.0174036	74.8776	75.956	125.553	None
3	24	31	IPO323	Progenitor	1-00-000	2855_CJ	Obelisk	Julian	328.411	323.428	98.4827	194	0.0173689	59.0723	59.9824	160.667	Progenitor
3	24	31	IPO323	Progenitor	1-00-000	2855_CJ	Obelisk	Julian	384.996	379.555	98.5868	132	0.0162183	34.2861	34.7775	161.001	Progenitor
3	24	31	IPO323	Progenitor	1-00-000	2855_CJ	Obelisk	Julian	288.331	284.49	98.6677	368	0.0172165	127.631	129.354	145.647	Progenitor
3	25	32	IPO323	Progenitor	1-00-000	2855_CJ	Obelisk	Julian	365.026	359.489	98.4831	241	0.0162311	66.0226	67.0396	147.43	Progenitor
3	25	32	IPO323	Progenitor	1-00-000	2855_CJ	Obelisk	Julian	369.154	363.786	98.5461	241	0.016658	65.2845	66.2477	126.541	Progenitor
3	25	32	IPO323	Progenitor	1-00-000	2855_CJ	Obelisk	Julian	336.585	330.77	98.2724	238	0.0167759	70.7102	71.9533	150.588	Progenitor
3	26	32	IPO323	37	1-37-053	2822_AK	Obelisk	Julian	342.619	337.484	98.5014	224	0.0167221	65.3788	66.3735	129	lost
3	26	32	IPO323	37	1-37-053	2822_AK	Obelisk	Julian	340.186	334.379	98.2927	212	0.0160841	62.3188	63.4012	126.288	lost
3	26	32	IPO323	37	1-37-053	2822_AK	Obelisk	Julian	329.329	323.82	98.3272	192	0.0168649	58.3003	59.2921	127.521	lost
3	27	32	IPO323	Progenitor	1-00-000	2855_CJ	Obelisk	Julian	412.168	406.614	98.6527	143	0.017567	34.6946	35.1685	138.721	Progenitor
3	27	32	IPO323	Progenitor	1-00-000	2855_CJ	Obelisk	Julian	367.108	361.941	98.5926	189	0.0171633	51.4835	52.2185	141.266	Progenitor
3	27	32	IPO323	Progenitor	1-00-000	2855_CJ	Obelisk	Julian	380.766	374.901	98.4597	110	0.0158957	28.8892	29.3411	143.409	Progenitor
3	28	32	IPO323	12	1-12-053	2822_L	Obelisk	Julian	317.228	309.396	97.531	1	0.01163	0.315231	0.323211	188.077	lost
3	28	32	IPO323	12	1-12-053	2822_L	Obelisk	Julian	414.733	408.289	98.4463	6	0.0135683	1.44671	1.46955	172.804	lost
3	28	32	IPO323	12	1-12-053	2822_L	Obelisk	Julian	487.711	481.323	98.6903	1	0.00939345	0.20504	0.207761	169.381	lost
3	29	32	IPO323	12	1-12-053	2822_L	Obelisk	Julian	330.422	325.446	98.4942	253	0.0170702	76.5688	77.7394	140.246	lost
3	29	32	IPO323	12	1-12-053	2822_L	Obelisk	Julian	334.524	329.722	98.5644	208	0.0173159	62.1778	63.0834	128.001	lost
3	29	32	IPO323	12	1-12-053	2822_L	Obelisk	Julian	310.702	305.765	98.411	63	0.0172107	20.2767	20.6041	151.189	lost
3	30	32	IPO323	38	1-38-053	2822_AL	Obelisk	Julian	371.797	366.834	98.665	365	0.0174254	98.1718	99.5001	143.724	None
3	30	32	IPO323	38	1-38-053	2822_AL	Obelisk	Julian	300.331	295.972	98.5485	52	0.0163267	17.3142	17.5692	147.665	None
3	30	32	IPO323	38	1-38-053	2822_AL	Obelisk	Julian	318.901	243.917	76.4867	64	0.0179622	20.0689	26.2384	133.933	None
3	31	32	IPO323	38	1-38-053	2822_AL	Obelisk	Julian	327.788	322.324	98.333	210	0.0159966	64.0657	65.1518	137.721	None
3	31	32	IPO323	38	1-38-053	2822_AL	Obelisk	Julian	335.012	329.713	98.4183	205	0.0178465	61.1919	62.1753	161.533	None
3	31	32	IPO323	38	1-38-053	2822_AL	Obelisk	Julian	367.458	361.754	98.4477	224	0.0176187	60.9593	61.9205	149.856	None
3	32	32	IPO323	12	1-12-053	2822_L	Obelisk	Julian	378.828	321.753	84.9337	141	0.0161221	37.22	43.8225	132.225	lost
3	32	32	IPO323	12	1-12-053	2822_L	Obelisk	Julian	393.556	380.818	96.7634	136	0.0169418	34.5567	35.7126	138.181	lost
3	32	32	IPO323	12	1-12-053	2822_L	Obelisk	Julian	345.368	315.905	91.4693	62	0.0172285	17.9519	19.6261	142.574	lost
3	33	32	IPO323	38	1-38-053	2822_AL	Obelisk	Julian	378.97	372.358	98.2552	221	0.0171191	58.316	59.3515	142.902	None
3	33	32	IPO323	38	1-38-053	2822_AL	Obelisk	Julian	331.699	326.743	98.5057	151	0.0174509	45.5232	46.2137	156.448	None
3	33	32	IPO323	38	1-38-053	2822_AL	Obelisk	Julian	328.454	323.89	98.6104	133	0.0173138	40.4927	41.0633	141.67	None
3	34	32	IPO323	Progenitor	1-00-000	2855_CJ	Obelisk	Julian	375.745	360.806	96.0244	131	0.017124	34.8641	36.3076	143.718	Progenitor
3	34	32	IPO323	Progenitor	1-00-000	2855_CJ	Obelisk	Julian	349.629	343.82	98.3385	208	0.0177245	59.4916	60.4968	149.767	Progenitor
3	34	32	IPO323	Progenitor	1-00-000	2855_CJ	Obelisk	Julian	453.733	446.867	98.4868	95	0.017332	20.9374	21.2591	136.304	Progenitor
3	35	32	IPO323	38	1-38-053	2822_AL	Obelisk	Julian	354.443	346.517	97.7639	138	0.0167222	38.9343	39.8249	137.32	None
3	35	32	IPO323	38	1-38-053	2822_AL	Obelisk	Julian	302.126	296.979	98.2965	38	0.0161148	12.5776	12.7955	142.887	None
3	35	32	IPO323	38	1-38-053	2822_AL	Obelisk	Julian	330.366	317.785	96.1917	146	0.0167893	44.1934	45.943	140.764	None
3	36	32	IPO323	37	1-37-053	2822_AK	Obelisk	Julian	388.656	376.476	96.8661	122	0.0173423	31.3902	32.4058	150.841	lost
3	36	32	IPO323	37	1-37-053	2822_AK	Obelisk	Julian	357.873	352.826	98.5899	129	0.0171225	36.0463	36.5619	141.977	lost
3	36	32	IPO323	37	1-37-053	2822_AK	Obelisk	Julian	412.318	309.221	74.9957	74	0.0163025	17.9473	23.9311	136.201	lost
3	37	32	IPO323	37	1-37-053	2822_AK	Obelisk	Julian	308.846	304.007	98.4332	124	0.016388	40.1495	40.7886	139.338	lost
3	37	32	IPO323	37	1-37-053	2822_AK	Obelisk	Julian	342.442	337.837	98.6551	177	0.0163305	51.6876	52.3922	138.415	lost
3	37	32	IPO323	37	1-37-053	2822_AK	Obelisk	Julian	279.022	272.069	97.5079	148	0.0168224	53.0424	54.398	141.814	lost
3	38	32	IPO323	12	1-12-053	2822_L	Obelisk	Julian	369.439	364.725	98.724	49	0.0169338	13.2633	13.4348	140.531	lost
3	38	32	IPO323	12	1-12-053	2822_L	Obelisk	Julian	350.476	344.859	98.3975	101	0.0173608	28.818	29.2873	145.635	lost
3	38	32	IPO323	12	1-12-053	2822_L	Obelisk	Julian	358.397	352.564	98.3724	100	0.0175121	27.902	28.3637	127.999	lost
3	39	32	IPO323	Progenitor	1-00-000	2855_CJ	Obelisk	Julian	349.677	344.584	98.5436	134	0.0166271	38.3211	38.8874	141.771	Progenitor
3	39	32	IPO323	Progenitor	1-00-000	2855_CJ	Obelisk	Julian	367.567	362.285	98.5628	102	0.0167389	27.75	28.1547	140.438	Progenitor
3	39	32	IPO323	Progenitor	1-00-000	2855_CJ	Obelisk	Julian	380.934	331.482	87.0182	168	0.0168113	44.1021	50.6814	135.178	Progenitor
3	40	32	IPO323	37	1-37-053	2822_AK	Obelisk	Julian	417.371	411.347	98.5567	116	0.0174064	27.793	28.2001	143.525	lost
3	40	32	IPO323	37	1-37-053	2822_AK	Obelisk	Julian	340.139	334.932	98.4691	203	0.0171189	59.6815	60.6093	137.113	lost
3	40	32	IPO323	37	1-37-053	2822_AK	Obelisk	Julian	386.603	375.185	97.0466	42	0.0163693	10.8639	11.1945	128.981	lost
3	41	32	IPO323	38	1-38-053	2822_AL	Obelisk	Julian	361.875	356.609	98.5449	283	0.0171779	78.2038	79.3586	153.543	None
3	41	32	IPO323	38	1-38-053	2822_AL	Obelisk	Julian	365.44	360.45	98.6346	179	0.0167503	48.9821	49.6602	148.203	None
3	41	32	IPO323	38	1-38-053	2822_AL	Obelisk	Julian	321.722	317.49	98.6843	234	0.017445	72.7335	73.7032	144.731	None
3	42	32	IPO323	38	1-38-053	2822_AL	Obelisk	Julian	396.241	390.224	98.4817	64	0.016767	16.1518	16.4008	143.213	None
3	42	32	IPO323	38	1-38-053	2822_AL	Obelisk	Julian	402.264	396.557	98.5813	134	0.0175351	33.3114	33.7908	157.591	None
3	42	32	IPO323	38	1-38-053	2822_AL	Obelisk	Julian	282.964	278.002	98.2464	38	0.0179394	13.4293	13.669	152.086	None
3	43	32	IPO323	Progenitor	1-00-000	2855_CJ	Obelisk	Julian	374.363	368.639	98.471	185	0.0171572	49.4172	50.1846	144.559	Progenitor
3	43	32	IPO323	Progenitor	1-00-000	2855_CJ	Obelisk	Julian	371.657	324.983	87.4417	96	0.0164991	25.8303	29.54	141.942	Progenitor
3	43	32	IPO323	Progenitor	1-00-000	2855_CJ	Obelisk	Julian	444.567	425.577	95.7284	192	0.0164082	43.1881	45.1152	143.619	Progenitor
3	44	32	IPO323	12	1-12-053	2822_L	Obelisk	Julian	390.075	357.633	91.6831	48	0.0155719	12.3053	13.4216	139	lost
3	44	32	IPO323	12	1-12-053	2822_L	Obelisk	Julian	384.502	379.1	98.595	269	0.0173568	69.9605	70.9575	152.367	lost
3	44	32	IPO323	12	1-12-053	2822_L	Obelisk	Julian	370.897	365.929	98.6605	150	0.0168993	40.4425	40.9916	145.988	lost
3	45	32	IPO323	37	1-37-053	2822_AK	Obelisk	Julian	407.844	402.348	98.6523	479	0.0170378	117.447	119.051	153.306	lost
3	45	32	IPO323	37	1-37-053	2822_AK	Obelisk	Julian	323.777	319.148	98.5704	117	0.0167836	36.136	36.6601	147.19	lost
3	45	32	IPO323	37	1-37-053	2822_AK	Obelisk	Julian	364.143	358.357	98.4111	181	0.0171015	49.7057	50.5082	138.556	lost
3	46	32	IPO323	37	1-37-053	2822_AK	Obelisk	Julian	347.451	342.11	98.4627	157	0.0172911	45.1862	45.8917	161.149	lost
3	46	32	IPO323	37	1-37-053	2822_AK	Obelisk	Julian	319.208	314.643	98.57	134	0.0169309	41.9789	42.588	158.569	lost
3	46	32	IPO323	37	1-37-053	2822_AK	Obelisk	Julian	330.769	325.887	98.5241	179	0.0172226	54.1163	54.927	143.195	lost
3	47	32	IPO323	12	1-12-053	2822_L	Obelisk	Julian	417.434	411.677	98.6209	514	0.0171282	123.133	124.855	152.805	lost
3	47	32	IPO323	12	1-12-053	2822_L	Obelisk	Julian	325.013	319.847	98.4105	191	0.0170351	58.7669	59.7161	154.264	lost
3	47	32	IPO323	12	1-12-053	2822_L	Obelisk	Julian	393.201	387.944	98.6632	276	0.017586	70.1931	71.1442	140.69	lost
3	48	32	IPO323	Progenitor	1-00-000	2855_CJ	Obelisk	Julian	393.904	388.222	98.5575	215	0.017341	54.5818	55.3807	152.36	Progenitor
3	48	32	IPO323	Progenitor	1-00-000	2855_CJ	Obelisk	Julian	378.826	373.003	98.4628	241	0.0169847	63.6176	64.6108	157.631	Progenitor
3	48	32	IPO323	Progenitor	1-00-000	2855_CJ	Obelisk	Julian	285.196	65.471	22.9565	4	0.0123009	1.40254	6.10958	183.157	Progenitor
3	121	33	IPO323	Mock	1-Mock-		Obelisk	Julian	325.646	321.247	98.6491	9	0.0129222	2.76374	2.80158	174.298	Mock
3	121	33	IPO323	Mock	1-Mock-		Obelisk	Julian	472.982	354.772	75.0076	20	0.0133968	4.22849	5.63742	169.462	Mock
3	121	33	IPO323	Mock	1-Mock-		Obelisk	Julian	310.804	305.599	98.3252	3	0.0166995	0.965238	0.981679	192.209	Mock
3	122	33	IPO323	Mock	1-Mock-		Obelisk	Julian	518.457	512.796	98.9083	5	0.0136876	0.964401	0.975046	178.887	Mock
3	122	33	IPO323	Mock	1-Mock-		Obelisk	Julian	389.119	383.792	98.631	1	0.00536768	0.256991	0.260558	199.833	Mock
3	122	33	IPO323	Mock	1-Mock-		Obelisk	Julian	533.255	406.072	76.1496	3	0.0141647	0.562582	0.738785	160.167	Mock
3	123	33	IPO323	Mock	1-Mock-		Obelisk	Julian	385.513	380.348	98.6601	11	0.0125246	2.85334	2.89209	169.975	Mock
3	123	33	IPO323	Mock	1-Mock-		Obelisk	Julian	352.51	347.518	98.584	10	0.0133745	2.8368	2.87755	175.567	Mock
3	123	33	IPO323	Mock	1-Mock-		Obelisk	Julian	473.764	468.405	98.8689	9	0.0133198	1.89968	1.92141	184.551	Mock
3	124	33	IPO323	Mock	1-Mock-		Obelisk	Julian	410.763	111.117	27.0513	3	0.013121	0.730347	2.69986	175.211	Mock
3	124	33	IPO323	Mock	1-Mock-		Obelisk	Julian	464.07	428.885	92.4181	3	0.0140156	0.646454	0.699488	178.692	Mock
3	124	33	IPO323	Mock	1-Mock-		Obelisk	Julian	375.071	88.3597	23.5582	0	NaN	0	0	NaN	Mock
0	1	1	IPO323	Progenitor	1-00-000	2855_CJ	Obelisk	Hannah	300.398	296.198	98.6019	179	0.0168252	59.5877	60.4326	145.076	Progenitor
0	1	1	IPO323	Progenitor	1-00-000	2855_CJ	Obelisk	Hannah	316.765	312.076	98.5197	58	0.016666	18.3101	18.5852	137.169	Progenitor
0	1	1	IPO323	Progenitor	1-00-000	2855_CJ	Obelisk	Hannah	374.436	369.165	98.5923	233	0.0177445	62.227	63.1155	148.061	Progenitor
0	2	1	IPO323	08	1-08-053	2822_H	Obelisk	Hannah	268.951	264.486	98.34	207	0.0169307	76.9658	78.265	130.62	None
0	2	1	IPO323	08	1-08-053	2822_H	Obelisk	Hannah	300.516	296.135	98.5422	66	0.0180075	21.9623	22.2872	132.886	None
0	2	1	IPO323	08	1-08-053	2822_H	Obelisk	Hannah	331.108	326.617	98.6437	206	0.0176751	62.2153	63.0707	134.961	None
0	3	1	IPO323	01	1-01-053	2822_A	Obelisk	Hannah	459.229	453.323	98.7141	21	0.0163374	4.57289	4.63246	137.453	None
0	3	1	IPO323	01	1-01-053	2822_A	Obelisk	Hannah	551.409	544.679	98.7795	30	0.0137621	5.44061	5.50783	134.065	None
0	3	1	IPO323	01	1-01-053	2822_A	Obelisk	Hannah	359.422	353.989	98.4883	18	0.0147363	5.00804	5.08491	132.396	None
0	4	1	IPO323	02	1-02-053	2822_B	Obelisk	Hannah	320.659	315.423	98.3672	107	0.0171022	33.3688	33.9226	127.753	None
0	4	1	IPO323	02	1-02-053	2822_B	Obelisk	Hannah	263.804	259.238	98.269	115	0.01783	43.5929	44.3608	139.365	None
0	4	1	IPO323	02	1-02-053	2822_B	Obelisk	Hannah	507.582	0	0	0	0	0	0	0	None
0	5	1	IPO323	03	1-03-053	2822_C	Obelisk	Hannah	401.753	396.497	98.6919	42	0.0150593	10.4542	10.5928	130.736	lost
0	5	1	IPO323	03	1-03-053	2822_C	Obelisk	Hannah	248.937	241.716	97.0993	171	0.0168826	68.6922	70.7442	150.149	lost
0	5	1	IPO323	03	1-03-053	2822_C	Obelisk	Hannah	459.026	452.924	98.6706	140	0.0160072	30.4994	30.9103	145.325	lost
0	6	1	IPO323	04	1-04-053	2822_D	Obelisk	Hannah	409.247	403.986	98.7143	22	0.0155541	5.37572	5.44574	126.487	dup
0	6	1	IPO323	04	1-04-053	2822_D	Obelisk	Hannah	413.398	407.783	98.6416	29	0.0154552	7.01503	7.11163	126.747	dup
0	6	1	IPO323	04	1-04-053	2822_D	Obelisk	Hannah	523.002	516.328	98.7239	8	0.0156557	1.52963	1.5494	137.829	dup
0	7	1	IPO323	05	1-05-053	2822_E	Obelisk	Hannah	321.912	317.365	98.5874	128	0.0172178	39.7624	40.3321	133.015	None
0	7	1	IPO323	05	1-05-053	2822_E	Obelisk	Hannah	378.861	370.972	97.9175	83	0.016615	21.9077	22.3737	122.807	None
0	7	1	IPO323	05	1-05-053	2822_E	Obelisk	Hannah	507.3	500.4	98.6398	128	0.0168369	25.2316	25.5795	141.075	None
0	8	1	IPO323	06	1-06-053	2822_F	Obelisk	Hannah	413.258	394.181	95.3838	62	0.016875	15.0027	15.7288	146.498	None
0	8	1	IPO323	06	1-06-053	2822_F	Obelisk	Hannah	457.623	405.827	88.6814	80	0.0172772	17.4816	19.7128	133.333	None
0	8	1	IPO323	06	1-06-053	2822_F	Obelisk	Hannah	349.788	0	0	0	0	0	0	0	None
0	9	1	IPO323	07	1-07-053	2822_G	Obelisk	Hannah	443.955	364.767	82.163	96	0.01635	21.6238	26.3182	126.975	lost
0	9	1	IPO323	07	1-07-053	2822_G	Obelisk	Hannah	416.307	410.632	98.6367	38	0.0159383	9.12787	9.25403	119.836	lost
0	9	1	IPO323	07	1-07-053	2822_G	Obelisk	Hannah	288.751	283.933	98.3315	115	0.0164998	39.8267	40.5025	136.438	lost
0	10	1	IPO323	Progenitor	1-00-000	2855_CJ	Obelisk	Hannah	462.195	452.521	97.907	56	0.0171255	12.1161	12.3751	134.921	Progenitor
0	10	1	IPO323	Progenitor	1-00-000	2855_CJ	Obelisk	Hannah	461.727	455.839	98.7248	86	0.0179963	18.6257	18.8663	144.848	Progenitor
0	10	1	IPO323	Progenitor	1-00-000	2855_CJ	Obelisk	Hannah	401.701	395.927	98.5627	89	0.0168921	22.1558	22.4789	142.191	Progenitor
0	11	1	IPO323	09	1-09-053	2822_I	Obelisk	Hannah	353.154	347.638	98.4381	84	0.0163427	23.7857	24.1631	123.162	None
0	11	1	IPO323	09	1-09-053	2822_I	Obelisk	Hannah	468.066	375.226	80.1651	130	0.0170252	27.7739	34.6458	130.92	None
0	11	1	IPO323	09	1-09-053	2822_I	Obelisk	Hannah	481.772	461.93	95.8814	76	0.0173037	15.7751	16.4527	127.885	None
0	12	1	IPO323	10	1-10-053	2822_J	Obelisk	Hannah	296.258	290.682	98.1178	104	0.0176858	35.1046	35.778	140.685	lost
0	12	1	IPO323	10	1-10-053	2822_J	Obelisk	Hannah	414.966	409.195	98.6092	114	0.0176882	27.4721	27.8596	143.946	lost
0	12	1	IPO323	10	1-10-053	2822_J	Obelisk	Hannah	466.279	457.737	98.1682	91	0.0169583	19.5162	19.8804	135.608	lost
0	13	1	IPO323	11	1-11-053	2822_K	Obelisk	Hannah	491.461	459.052	93.4055	145	0.0172044	29.5039	31.5869	135.976	dup
0	13	1	IPO323	11	1-11-053	2822_K	Obelisk	Hannah	260.077	255.545	98.2572	38	0.0173508	14.611	14.8702	145.549	dup
0	13	1	IPO323	11	1-11-053	2822_K	Obelisk	Hannah	455.881	435.974	95.6331	108	0.0171882	23.6904	24.7721	138.114	dup
0	14	1	IPO323	12	1-12-053	2822_L	Obelisk	Hannah	302.011	297.277	98.4327	78	0.0171697	25.8269	26.2381	133.227	lost
0	14	1	IPO323	12	1-12-053	2822_L	Obelisk	Hannah	301.862	296.685	98.2851	100	0.0174897	33.1277	33.7057	137.042	lost
0	14	1	IPO323	12	1-12-053	2822_L	Obelisk	Hannah	356.868	351.941	98.6192	157	0.0173595	43.9938	44.6098	136.767	lost
0	15	1	IPO323	Progenitor	1-00-000	2855_CJ	Obelisk	Hannah	421.707	407.282	96.5794	139	0.0165986	32.9613	34.1286	138.718	Progenitor
0	15	1	IPO323	Progenitor	1-00-000	2855_CJ	Obelisk	Hannah	351.499	346	98.4355	75	0.0176358	21.3372	21.6763	141.041	Progenitor
0	15	1	IPO323	Progenitor	1-00-000	2855_CJ	Obelisk	Hannah	508.445	494.438	97.2452	106	0.0167065	20.8479	21.4385	136.787	Progenitor
0	16	1	IPO323	13	1-13-053	2822_M	Obelisk	Hannah	436.168	429.714	98.5202	43	0.0164983	9.85859	10.0067	139.46	None
0	16	1	IPO323	13	1-13-053	2822_M	Obelisk	Hannah	409.882	404.022	98.5705	38	0.0174803	9.27097	9.40542	124.309	None
0	16	1	IPO323	13	1-13-053	2822_M	Obelisk	Hannah	341.274	335.867	98.4158	97	0.0167994	28.4229	28.8805	140.36	None
0	17	1	IPO323	14	1-14-053	2822_N	Obelisk	Hannah	332.888	327.73	98.4504	29	0.0159642	8.71163	8.84875	136.514	None
0	17	1	IPO323	14	1-14-053	2822_N	Obelisk	Hannah	460.202	453.954	98.6422	137	0.0167756	29.7695	30.1793	136.908	None
0	17	1	IPO323	14	1-14-053	2822_N	Obelisk	Hannah	495.954	489.33	98.6644	28	0.0160551	5.64569	5.72211	131.084	None
0	18	1	IPO323	15	1-15-053	2822_O	Obelisk	Hannah	407.089	401.924	98.7313	235	0.0177552	57.727	58.4687	146.508	lost
0	18	1	IPO323	15	1-15-053	2822_O	Obelisk	Hannah	433.19	427.295	98.6393	72	0.0178985	16.6209	16.8502	136.956	lost
0	18	1	IPO323	15	1-15-053	2822_O	Obelisk	Hannah	295.807	290.836	98.3194	50	0.0170603	16.9029	17.1918	161.902	lost
0	19	1	IPO323	16	1-16-053	2822_P	Obelisk	Hannah	502.863	496.675	98.7693	365	0.0168322	72.5843	73.4888	143.944	None
0	19	1	IPO323	16	1-16-053	2822_P	Obelisk	Hannah	276.585	272.281	98.444	57	0.0152398	20.6085	20.9342	128.915	None
0	19	1	IPO323	16	1-16-053	2822_P	Obelisk	Hannah	244.84	240.364	98.172	194	0.0171037	79.2355	80.7109	128.432	None
0	20	1	IPO323	17	1-17-053	2822_Q	Obelisk	Hannah	441.034	434.996	98.631	192	0.017191	43.5341	44.1383	135.343	lost
0	20	1	IPO323	17	1-17-053	2822_Q	Obelisk	Hannah	544.004	537.288	98.7656	68	0.0170437	12.4999	12.6561	139.122	lost
0	20	1	IPO323	17	1-17-053	2822_Q	Obelisk	Hannah	343.857	338.416	98.4176	40	0.0165392	11.6327	11.8198	140.18	lost
0	21	1	IPO323	18	1-18-053	2822_R	Obelisk	Hannah	445.009	439.516	98.7657	134	0.0170878	30.1118	30.4881	139.597	lost
0	21	1	IPO323	18	1-18-053	2822_R	Obelisk	Hannah	487.287	481.181	98.7469	139	0.0171972	28.5253	28.8872	145.339	lost
0	21	1	IPO323	18	1-18-053	2822_R	Obelisk	Hannah	431.083	425.465	98.6968	93	0.0177768	21.5736	21.8584	141.37	lost
0	22	1	IPO323	19	1-19-053	2822_S	Obelisk	Hannah	349.84	336.737	96.2546	28	0.0152244	8.00365	8.31509	142.755	None
0	22	1	IPO323	19	1-19-053	2822_S	Obelisk	Hannah	362.14	356.535	98.4524	177	0.0178822	48.8762	49.6444	143.366	None
0	22	1	IPO323	19	1-19-053	2822_S	Obelisk	Hannah	407.146	401.658	98.652	151	0.0180345	37.0874	37.5942	144.167	None
0	23	1	IPO323	20	1-20-053	2822_T	Obelisk	Hannah	352.732	346.722	98.296	805	0.0154913	228.218	232.174	126.019	lost
0	23	1	IPO323	20	1-20-053	2822_T	Obelisk	Hannah	428.085	422.507	98.697	102	0.0158575	23.827	24.1416	132.278	lost
0	23	1	IPO323	20	1-20-053	2822_T	Obelisk	Hannah	455.81	450.276	98.7859	62	0.0173079	13.6021	13.7693	131.309	lost
0	24	1	IPO323	Progenitor	1-00-000	2855_CJ	Obelisk	Hannah	411.204	405.045	98.5022	85	0.0165188	20.671	20.9853	152.109	Progenitor
0	24	1	IPO323	Progenitor	1-00-000	2855_CJ	Obelisk	Hannah	399.798	393.681	98.4701	105	0.0173853	26.2633	26.6713	156.598	Progenitor
0	24	1	IPO323	Progenitor	1-00-000	2855_CJ	Obelisk	Hannah	455.966	450.351	98.7687	129	0.0178923	28.2916	28.6443	146.402	Progenitor
0	25	2	IPO323	Progenitor	1-00-000	2855_CJ	Obelisk	Michael	438.707	432.731	98.6377	113	0.0168829	25.7575	26.1132	149.117	Progenitor
0	25	2	IPO323	Progenitor	1-00-000	2855_CJ	Obelisk	Michael	317.587	312.56	98.417	132	0.0169977	41.5634	42.2319	136.511	Progenitor
0	25	2	IPO323	Progenitor	1-00-000	2855_CJ	Obelisk	Michael	475.071	469.017	98.7258	194	0.0178393	40.836	41.3631	148.116	Progenitor
0	26	2	IPO323	05	1-05-053	2822_E	Obelisk	Michael	383.542	377.752	98.4904	149	0.0179523	38.8484	39.4439	153.959	None
0	26	2	IPO323	05	1-05-053	2822_E	Obelisk	Michael	434.567	422.657	97.2594	162	0.0178177	37.2785	38.3289	153.513	None
0	26	2	IPO323	05	1-05-053	2822_E	Obelisk	Michael	379.816	374.228	98.5288	83	0.0173749	21.8527	22.179	141.853	None
0	27	2	IPO323	04	1-04-053	2822_D	Obelisk	Michael	513.692	507.002	98.6976	39	0.0160572	7.5921	7.69228	132.61	dup
0	27	2	IPO323	04	1-04-053	2822_D	Obelisk	Michael	347.724	341.987	98.3501	39	0.0162636	11.2158	11.4039	149.856	dup
0	27	2	IPO323	04	1-04-053	2822_D	Obelisk	Michael	522.851	0	0	0	0	0	0	0	dup
0	28	2	IPO323	12	1-12-053	2822_L	Obelisk	Michael	496.525	489.914	98.6685	582	0.0175372	117.215	118.796	145.58	lost
0	28	2	IPO323	12	1-12-053	2822_L	Obelisk	Michael	443.605	438.047	98.7471	152	0.0180218	34.2647	34.6995	146.593	lost
0	28	2	IPO323	12	1-12-053	2822_L	Obelisk	Michael	364.173	358.685	98.4931	354	0.0181197	97.2066	98.6938	142.883	lost
0	29	2	IPO323	08	1-08-053	2822_H	Obelisk	Michael	346.881	342.248	98.6643	34	0.0168398	9.80164	9.93433	135.471	None
0	29	2	IPO323	08	1-08-053	2822_H	Obelisk	Michael	385.527	380.696	98.7469	104	0.0163482	26.976	27.3184	149.282	None
0	29	2	IPO323	08	1-08-053	2822_H	Obelisk	Michael	425.975	415.225	97.4764	100	0.0177357	23.4756	24.0833	133.251	None
0	30	2	IPO323	06	1-06-053	2822_F	Obelisk	Michael	271.659	267.085	98.3164	73	0.0159682	26.872	27.3321	149.75	None
0	30	2	IPO323	06	1-06-053	2822_F	Obelisk	Michael	350.921	346.358	98.6997	95	0.0181136	27.0716	27.4282	147.068	None
0	30	2	IPO323	06	1-06-053	2822_F	Obelisk	Michael	394.503	388.823	98.5602	54	0.0165504	13.6881	13.8881	146.518	None
0	31	2	IPO323	10	1-10-053	2822_J	Obelisk	Michael	327.796	323.08	98.5616	165	0.0171441	50.3363	51.0709	132.817	lost
0	31	2	IPO323	10	1-10-053	2822_J	Obelisk	Michael	414.455	408.643	98.5976	191	0.0172014	46.0846	46.7401	144.725	lost
0	31	2	IPO323	10	1-10-053	2822_J	Obelisk	Michael	461.721	455.425	98.6365	91	0.0175335	19.7089	19.9813	146.156	lost
0	32	2	IPO323	15	1-15-053	2822_O	Obelisk	Michael	326.165	321.612	98.604	230	0.0179681	70.5164	71.5147	139.345	lost
0	32	2	IPO323	15	1-15-053	2822_O	Obelisk	Michael	360.693	355.891	98.6687	173	0.0179673	47.9632	48.6103	142.559	lost
0	32	2	IPO323	15	1-15-053	2822_O	Obelisk	Michael	379.277	373.698	98.529	108	0.0181118	28.4752	28.9003	142.346	lost
0	33	2	IPO323	01	1-01-053	2822_A	Obelisk	Michael	429.46	423.802	98.6823	25	0.0147432	5.82126	5.89899	140.709	None
0	33	2	IPO323	01	1-01-053	2822_A	Obelisk	Michael	353.988	348.738	98.5168	15	0.014791	4.23743	4.30123	137.706	None
0	33	2	IPO323	01	1-01-053	2822_A	Obelisk	Michael	375.885	362.387	96.4089	10	0.0140454	2.66039	2.75948	135.835	None
0	34	2	IPO323	Progenitor	1-00-000	2855_CJ	Obelisk	Michael	428.383	422.494	98.6253	84	0.0171201	19.6086	19.8819	133.678	Progenitor
0	34	2	IPO323	Progenitor	1-00-000	2855_CJ	Obelisk	Michael	302.278	297.287	98.3491	89	0.017641	29.4431	29.9374	139.828	Progenitor
0	34	2	IPO323	Progenitor	1-00-000	2855_CJ	Obelisk	Michael	282.006	277.624	98.4462	98	0.0180292	34.751	35.2995	143.192	Progenitor
0	35	2	IPO323	19	1-19-053	2822_S	Obelisk	Michael	371.667	297.023	79.9164	76	0.0156381	20.4484	25.5872	121.25	None
0	35	2	IPO323	19	1-19-053	2822_S	Obelisk	Michael	289.69	284.798	98.3112	148	0.0163328	51.0891	51.9667	128.405	None
0	35	2	IPO323	19	1-19-053	2822_S	Obelisk	Michael	432.571	422.446	97.6594	119	0.0178058	27.5099	28.1693	134.305	None
0	36	2	IPO323	13	1-13-053	2822_M	Obelisk	Michael	323.76	318.513	98.3795	42	0.015677	12.9726	13.1863	132.805	None
0	36	2	IPO323	13	1-13-053	2822_M	Obelisk	Michael	320.549	314.939	98.2498	35	0.0164226	10.9188	11.1133	147.176	None
0	36	2	IPO323	13	1-13-053	2822_M	Obelisk	Michael	259.316	254.337	98.0801	70	0.0172277	26.9941	27.5225	150.114	None
0	37	2	IPO323	16	1-16-053	2822_P	Obelisk	Michael	278.412	273.901	98.3799	164	0.0160512	58.9056	59.8757	135.422	None
0	37	2	IPO323	16	1-16-053	2822_P	Obelisk	Michael	424.524	418.987	98.6958	162	0.0167989	38.1604	38.6647	134.203	None
0	37	2	IPO323	16	1-16-053	2822_P	Obelisk	Michael	402.109	396.58	98.625	135	0.0165073	33.573	34.041	130.999	None
0	38	2	IPO323	02	1-02-053	2822_B	Obelisk	Michael	342.618	337.264	98.4372	87	0.0172753	25.3927	25.7958	124.272	None
0	38	2	IPO323	02	1-02-053	2822_B	Obelisk	Michael	480.677	472.871	98.376	67	0.0164702	13.9387	14.1688	127.912	None
0	38	2	IPO323	02	1-02-053	2822_B	Obelisk	Michael	391.989	222.925	56.8703	113	0.0175637	28.8273	50.6896	148.939	None
0	39	2	IPO323	Progenitor	1-00-000	2855_CJ	Obelisk	Michael	375.101	366.496	97.7058	199	0.0173618	53.0523	54.298	130.494	Progenitor
0	39	2	IPO323	Progenitor	1-00-000	2855_CJ	Obelisk	Michael	479.444	470.977	98.234	130	0.0174553	27.1148	27.6022	135.005	Progenitor
0	39	2	IPO323	Progenitor	1-00-000	2855_CJ	Obelisk	Michael	264.007	257.463	97.5212	117	0.017013	44.317	45.4434	147.45	Progenitor
0	40	2	IPO323	17	1-17-053	2822_Q	Obelisk	Michael	419.316	413.812	98.6873	167	0.0177343	39.8267	40.3565	143.3	lost
0	40	2	IPO323	17	1-17-053	2822_Q	Obelisk	Michael	386.159	379.569	98.2934	110	0.0183477	28.4857	28.9802	146.784	lost
0	40	2	IPO323	17	1-17-053	2822_Q	Obelisk	Michael	374.734	369.681	98.6516	121	0.0172417	32.2896	32.7309	120.717	lost
0	41	2	IPO323	20	1-20-053	2822_T	Obelisk	Michael	381.971	377.296	98.7761	170	0.0172187	44.506	45.0575	142.655	lost
0	41	2	IPO323	20	1-20-053	2822_T	Obelisk	Michael	306.781	302.175	98.4985	87	0.0175478	28.359	28.7913	135.589	lost
0	41	2	IPO323	20	1-20-053	2822_T	Obelisk	Michael	437.35	404.013	92.3774	82	0.0171286	18.7493	20.2964	142.647	lost
0	42	2	IPO323	14	1-14-053	2822_N	Obelisk	Michael	404.75	399.467	98.6947	44	0.0157269	10.8709	11.0147	138.554	None
0	42	2	IPO323	14	1-14-053	2822_N	Obelisk	Michael	377.045	372.195	98.7138	34	0.0164583	9.0175	9.135	128.705	None
0	42	2	IPO323	14	1-14-053	2822_N	Obelisk	Michael	314.598	308.97	98.2109	66	0.0167876	20.9791	21.3613	125.831	None
0	43	2	IPO323	18	1-18-053	2822_R	Obelisk	Michael	393.477	385.518	97.9774	57	0.016001	14.4862	14.7853	124.623	lost
0	43	2	IPO323	18	1-18-053	2822_R	Obelisk	Michael	426.387	420.398	98.5955	62	0.0153239	14.5408	14.7479	133.288	lost
0	43	2	IPO323	18	1-18-053	2822_R	Obelisk	Michael	411.382	406.186	98.7369	54	0.0172627	13.1265	13.2944	135.914	lost
0	44	2	IPO323	11	1-11-053	2822_K	Obelisk	Michael	392.927	387.799	98.6947	220	0.017878	55.99	56.7305	144.399	dup
0	44	2	IPO323	11	1-11-053	2822_K	Obelisk	Michael	383.843	378.373	98.575	88	0.0181973	22.926	23.2574	142.65	dup
0	44	2	IPO323	11	1-11-053	2822_K	Obelisk	Michael	441.997	436.063	98.6575	81	0.0171965	18.3259	18.5753	138.588	dup
0	45	2	IPO323	09	1-09-053	2822_I	Obelisk	Michael	344.435	329.766	95.7411	95	0.0166775	27.5814	28.8083	137.642	None
0	45	2	IPO323	09	1-09-053	2822_I	Obelisk	Michael	365.147	360.158	98.6336	184	0.017355	50.3906	51.0887	130.301	None
0	45	2	IPO323	09	1-09-053	2822_I	Obelisk	Michael	447.044	0	0	0	0	0	0	0	None
0	46	2	IPO323	07	1-07-053	2822_G	Obelisk	Michael	507.925	501.123	98.6609	104	0.0164643	20.4755	20.7534	131.409	lost
0	46	2	IPO323	07	1-07-053	2822_G	Obelisk	Michael	406.275	400.691	98.6254	34	0.017445	8.36871	8.48535	135.818	lost
0	46	2	IPO323	07	1-07-053	2822_G	Obelisk	Michael	349.574	344.492	98.546	111	0.0171226	31.7529	32.2214	139.937	lost
0	47	2	IPO323	03	1-03-053	2822_C	Obelisk	Michael	386.603	380.94	98.5351	71	0.0156872	18.3651	18.6381	133.491	lost
0	47	2	IPO323	03	1-03-053	2822_C	Obelisk	Michael	499.452	492.884	98.6849	91	0.0170468	18.22	18.4628	140.971	lost
0	47	2	IPO323	03	1-03-053	2822_C	Obelisk	Michael	445.802	440.058	98.7115	270	0.0179784	60.565	61.3555	141.492	lost
0	48	2	IPO323	Progenitor	1-00-000	2855_CJ	Obelisk	Michael	435.573	429.331	98.5669	394	0.0174756	90.4556	91.7708	145.792	Progenitor
0	48	2	IPO323	Progenitor	1-00-000	2855_CJ	Obelisk	Michael	431.627	425.576	98.5981	163	0.0182353	37.7641	38.301	145.558	Progenitor
0	48	2	IPO323	Progenitor	1-00-000	2855_CJ	Obelisk	Michael	348.6	343.743	98.6068	218	0.0176522	62.5359	63.4195	140.154	Progenitor
0	49	3	IPO323	Progenitor	1-00-000	2855_CJ	Obelisk	Hannah	352.463	344.804	97.8268	103	0.015925	29.2229	29.8721	126.407	Progenitor
0	49	3	IPO323	Progenitor	1-00-000	2855_CJ	Obelisk	Hannah	456.279	448.708	98.3406	62	0.0155908	13.5882	13.8175	141.729	Progenitor
0	49	3	IPO323	Progenitor	1-00-000	2855_CJ	Obelisk	Hannah	488.727	483.166	98.8623	210	0.0174258	42.9688	43.4633	136.832	Progenitor
0	50	3	IPO323	28	1-28-053	2822_AB	Obelisk	Hannah	288.444	284.028	98.4691	80	0.0173164	27.735	28.1662	130.093	lost
0	50	3	IPO323	28	1-28-053	2822_AB	Obelisk	Hannah	342.589	337.866	98.6212	120	0.017527	35.0274	35.5171	134.697	lost
0	50	3	IPO323	28	1-28-053	2822_AB	Obelisk	Hannah	458.053	156.866	34.2462	7	0.0131636	1.52821	4.46242	163.905	lost
0	51	3	IPO323	21	1-21-053	2822_U	Obelisk	Hannah	475.775	470.288	98.8467	51	0.0161995	10.7194	10.8444	123.273	lost
0	51	3	IPO323	21	1-21-053	2822_U	Obelisk	Hannah	348.208	342.604	98.3907	49	0.0149437	14.0721	14.3022	128.422	lost
0	51	3	IPO323	21	1-21-053	2822_U	Obelisk	Hannah	370.792	341.603	92.1279	60	0.0161254	16.1816	17.5642	131.957	lost
0	52	3	IPO323	22	1-22-053	2822_V	Obelisk	Hannah	421.849	416.401	98.7085	57	0.0172174	13.5119	13.6887	127.315	None
0	52	3	IPO323	22	1-22-053	2822_V	Obelisk	Hannah	453.735	447.949	98.7248	101	0.016918	22.2597	22.5472	148.693	None
0	52	3	IPO323	22	1-22-053	2822_V	Obelisk	Hannah	327.52	319.757	97.6298	67	0.0164502	20.4568	20.9534	144.336	None
0	53	3	IPO323	23	1-23-053	2822_W	Obelisk	Hannah	294.884	290.499	98.5127	19	0.0155851	6.4432	6.54048	127.292	dup
0	53	3	IPO323	23	1-23-053	2822_W	Obelisk	Hannah	328.061	322.418	98.2797	12	0.0125246	3.65785	3.72188	139.4	dup
0	53	3	IPO323	23	1-23-053	2822_W	Obelisk	Hannah	413.22	407.293	98.5655	19	0.0145493	4.59803	4.66495	134.381	dup
0	54	3	IPO323	24	1-24-053	2822_X	Obelisk	Hannah	323.857	319.108	98.5337	46	0.0160642	14.2038	14.4152	143.616	lost
0	54	3	IPO323	24	1-24-053	2822_X	Obelisk	Hannah	459.776	453.905	98.7232	50	0.0163714	10.8749	11.0155	130.292	lost
0	54	3	IPO323	24	1-24-053	2822_X	Obelisk	Hannah	442.185	436.428	98.6979	50	0.0162462	11.3075	11.4567	138.539	lost
0	55	3	IPO323	25	1-25-053	2822_Y	Obelisk	Hannah	460.116	454.411	98.7601	82	0.016894	17.8216	18.0453	149.228	None
0	55	3	IPO323	25	1-25-053	2822_Y	Obelisk	Hannah	430.411	424.107	98.5353	53	0.0166432	12.3138	12.4968	145.611	None
0	55	3	IPO323	25	1-25-053	2822_Y	Obelisk	Hannah	499.063	451.716	90.5128	54	0.0166912	10.8203	11.9544	139.226	None
0	56	3	IPO323	26	1-26-053	2822_Z	Obelisk	Hannah	425.027	418.8	98.5349	30	0.0151041	7.05838	7.16333	132.775	both
0	56	3	IPO323	26	1-26-053	2822_Z	Obelisk	Hannah	388.512	382.251	98.3884	24	0.0165876	6.17741	6.2786	135.228	both
0	56	3	IPO323	26	1-26-053	2822_Z	Obelisk	Hannah	481.828	475.799	98.7488	40	0.0165392	8.30173	8.40692	133.808	both
0	57	3	IPO323	27	1-27-053	2822_AA	Obelisk	Hannah	404.948	399.606	98.6808	219	0.017637	54.081	54.804	140.516	None
0	57	3	IPO323	27	1-27-053	2822_AA	Obelisk	Hannah	414.488	408.426	98.5376	135	0.0172263	32.5703	33.0537	145.705	None
0	57	3	IPO323	27	1-27-053	2822_AA	Obelisk	Hannah	325.475	320.554	98.488	121	0.0178183	37.1764	37.7471	144.27	None
0	58	3	IPO323	Progenitor	1-00-000	2855_CJ	Obelisk	Hannah	380.373	375.065	98.6044	91	0.0164865	23.9239	24.2625	144.474	Progenitor
0	58	3	IPO323	Progenitor	1-00-000	2855_CJ	Obelisk	Hannah	433.601	427.605	98.617	88	0.0172823	20.2952	20.5798	147.585	Progenitor
0	58	3	IPO323	Progenitor	1-00-000	2855_CJ	Obelisk	Hannah	313.551	309.027	98.557	43	0.0164151	13.7139	13.9147	160.494	Progenitor
0	59	3	IPO323	29	1-29-053	2822_AC	Obelisk	Hannah	378.659	373.716	98.6947	87	0.0172239	22.9758	23.2797	145.813	both
0	59	3	IPO323	29	1-29-053	2822_AC	Obelisk	Hannah	398.567	346.93	87.0444	28	0.0143618	7.02517	8.07078	138.837	both
0	59	3	IPO323	29	1-29-053	2822_AC	Obelisk	Hannah	417.316	372.943	89.3672	27	0.0141482	6.46992	7.23971	134.822	both
0	60	3	IPO323	30	1-30-053	2822_AD	Obelisk	Hannah	331.582	326.776	98.5504	127	0.0181564	38.3012	38.8646	153.428	None
0	60	3	IPO323	30	1-30-053	2822_AD	Obelisk	Hannah	424.868	419.104	98.6432	93	0.0172814	21.8891	22.1902	170.231	None
0	60	3	IPO323	30	1-30-053	2822_AD	Obelisk	Hannah	369.545	364.667	98.6799	41	0.0174232	11.0947	11.2431	136.306	None
0	61	3	IPO323	31	1-31-053	2822_AE	Obelisk	Hannah	490.265	483.748	98.6708	147	0.0161304	29.9838	30.3877	144.16	lost
0	61	3	IPO323	31	1-31-053	2822_AE	Obelisk	Hannah	464.15	458.197	98.7174	123	0.017325	26.5001	26.8444	141.963	lost
0	61	3	IPO323	31	1-31-053	2822_AE	Obelisk	Hannah	347.272	342.442	98.609	68	0.0167937	19.5812	19.8574	143.704	lost
0	62	3	IPO323	32	1-32-053	2822_AF	Obelisk	Hannah	292.689	257.551	87.9947	27	0.014612	9.2248	10.4834	165.329	lost
0	62	3	IPO323	32	1-32-053	2822_AF	Obelisk	Hannah	350.733	345.812	98.5969	95	0.0177981	27.0861	27.4716	136.314	lost
0	62	3	IPO323	32	1-32-053	2822_AF	Obelisk	Hannah	441.659	435.353	98.5722	166	0.0171189	37.5856	38.13	141.294	lost
0	63	3	IPO323	Progenitor	1-00-000	2855_CJ	Obelisk	Hannah	416.013	410.894	98.7695	84	0.0167048	20.1917	20.4432	142.029	Progenitor
0	63	3	IPO323	Progenitor	1-00-000	2855_CJ	Obelisk	Hannah	416.569	410.902	98.6395	55	0.0147693	13.2031	13.3852	138.745	Progenitor
0	63	3	IPO323	Progenitor	1-00-000	2855_CJ	Obelisk	Hannah	336.486	331.255	98.4455	53	0.0171327	15.751	15.9998	140.663	Progenitor
0	64	3	IPO323	34	1-34-053	2822_AH	Obelisk	Hannah	375.617	370.476	98.6312	88	0.0158642	23.4281	23.7532	160.987	lost
0	64	3	IPO323	34	1-34-053	2822_AH	Obelisk	Hannah	402.028	396.382	98.5955	88	0.0178364	21.889	22.2008	139.72	lost
0	64	3	IPO323	34	1-34-053	2822_AH	Obelisk	Hannah	342.58	337.393	98.486	146	0.0173071	42.6178	43.2729	145.395	lost
0	65	3	IPO323	35	1-35-053	2822_AI	Obelisk	Hannah	419.014	413.347	98.6473	52	0.0165332	12.4101	12.5802	136.196	None
0	65	3	IPO323	35	1-35-053	2822_AI	Obelisk	Hannah	335.047	330.047	98.5078	21	0.0145907	6.26778	6.36272	129.78	None
0	65	3	IPO323	35	1-35-053	2822_AI	Obelisk	Hannah	384.893	379.213	98.5244	97	0.0170761	25.2018	25.5793	140.59	None
0	66	3	IPO323	36	1-36-053	2822_AJ	Obelisk	Hannah	360.299	354.579	98.4124	65	0.0167293	18.0406	18.3316	147.408	None
0	66	3	IPO323	36	1-36-053	2822_AJ	Obelisk	Hannah	386.081	380.154	98.4649	45	0.0178128	11.6556	11.8373	147.757	None
0	66	3	IPO323	36	1-36-053	2822_AJ	Obelisk	Hannah	239.356	234.666	98.0404	32	0.0175848	13.3692	13.6364	141.491	None
0	67	3	IPO323	37	1-37-053	2822_AK	Obelisk	Hannah	291.892	287.083	98.3525	61	0.0162644	20.8982	21.2482	145.987	lost
0	67	3	IPO323	37	1-37-053	2822_AK	Obelisk	Hannah	331.632	326.837	98.5539	42	0.0167101	12.6646	12.8505	153.118	lost
0	67	3	IPO323	37	1-37-053	2822_AK	Obelisk	Hannah	276.154	271.413	98.2829	55	0.016225	19.9164	20.2644	157.62	lost
0	68	3	IPO323	38	1-38-053	2822_AL	Obelisk	Hannah	337.99	332.969	98.5144	89	0.0179425	26.3322	26.7292	158.159	None
0	68	3	IPO323	38	1-38-053	2822_AL	Obelisk	Hannah	373.203	368.107	98.6347	137	0.0176801	36.7093	37.2174	163.543	None
0	68	3	IPO323	38	1-38-053	2822_AL	Obelisk	Hannah	327.291	322.981	98.6832	23	0.0176784	7.02739	7.12116	161.018	None
0	69	3	IPO323	39	1-39-053	2822_AM	Obelisk	Hannah	550.825	544.472	98.8465	39	0.0135913	7.08029	7.16291	165.069	lost
0	69	3	IPO323	39	1-39-053	2822_AM	Obelisk	Hannah	378.331	372.595	98.4838	13	0.016516	3.43614	3.48905	135.82	lost
0	69	3	IPO323	39	1-39-053	2822_AM	Obelisk	Hannah	360.439	34.3957	9.54273	2	0.00984075	0.554879	5.81468	153.506	lost
0	70	3	IPO323	40	1-40-053	2822_AN	Obelisk	Hannah	379.595	374.386	98.6278	56	0.0154081	14.7526	14.9578	133.315	lost
0	70	3	IPO323	40	1-40-053	2822_AN	Obelisk	Hannah	303.233	298.63	98.4819	107	0.0179508	35.2864	35.8303	157.537	lost
0	70	3	IPO323	40	1-40-053	2822_AN	Obelisk	Hannah	276.847	272.391	98.3903	114	0.0178177	41.1779	41.8516	154.117	lost
0	71	3	IPO323	33	1-33-053	2822_AG	Obelisk	Hannah	400.951	395.47	98.6328	211	0.0165631	52.6248	53.3543	150.483	lost
0	71	3	IPO323	33	1-33-053	2822_AG	Obelisk	Hannah	355.131	349.877	98.5204	95	0.0169977	26.7507	27.1524	153.42	lost
0	71	3	IPO323	33	1-33-053	2822_AG	Obelisk	Hannah	383.279	377.84	98.581	117	0.0168868	30.5261	30.9655	163.655	lost
0	72	3	IPO323	Progenitor	1-00-000	2855_CJ	Obelisk	Hannah	373.302	368.108	98.6087	253	0.0181557	67.7736	68.7298	164.784	Progenitor
0	72	3	IPO323	Progenitor	1-00-000	2855_CJ	Obelisk	Hannah	429.676	423.53	98.5698	199	0.0177979	46.314	46.986	165.633	Progenitor
0	72	3	IPO323	Progenitor	1-00-000	2855_CJ	Obelisk	Hannah	457.946	451.841	98.6668	195	0.0174564	42.5815	43.1568	164.886	Progenitor
0	73	4	IPO323	Progenitor	1-00-000	2855_CJ	Obelisk	Michael	376.224	370.913	98.5885	123	0.0176377	32.6933	33.1614	153.128	Progenitor
0	73	4	IPO323	Progenitor	1-00-000	2855_CJ	Obelisk	Michael	555.317	548.404	98.7552	109	0.0169771	19.6284	19.8759	134.679	Progenitor
0	73	4	IPO323	Progenitor	1-00-000	2855_CJ	Obelisk	Michael	284.741	280.227	98.4146	130	0.0175482	45.6555	46.3909	147.679	Progenitor
0	74	4	IPO323	25	1-25-053	2822_Y	Obelisk	Michael	438.177	432.341	98.6681	85	0.0168135	19.3986	19.6604	153.971	None
0	74	4	IPO323	25	1-25-053	2822_Y	Obelisk	Michael	387.69	382.291	98.6074	77	0.0166201	19.8612	20.1417	147.922	None
0	74	4	IPO323	25	1-25-053	2822_Y	Obelisk	Michael	293.267	288.585	98.4035	31	0.0159155	10.5706	10.7421	142.461	None
0	75	4	IPO323	24	1-24-053	2822_X	Obelisk	Michael	426.503	420.341	98.5552	391	0.0174415	91.6758	93.0198	150.254	lost
0	75	4	IPO323	24	1-24-053	2822_X	Obelisk	Michael	377.65	372.07	98.5225	229	0.0170875	60.6382	61.5476	147.763	lost
0	75	4	IPO323	24	1-24-053	2822_X	Obelisk	Michael	370.208	364.75	98.5257	137	0.0178955	37.0062	37.5599	150.083	lost
0	76	4	IPO323	32	1-32-053	2822_AF	Obelisk	Michael	388.284	382.506	98.5121	199	0.017717	51.2512	52.0253	158.448	lost
0	76	4	IPO323	32	1-32-053	2822_AF	Obelisk	Michael	337.298	332.466	98.5675	96	0.0183023	28.4615	28.8751	146.39	lost
0	76	4	IPO323	32	1-32-053	2822_AF	Obelisk	Michael	328.003	322.783	98.4084	97	0.0173481	29.5729	30.0512	149.673	lost
0	77	4	IPO323	28	1-28-053	2822_AB	Obelisk	Michael	313.195	307.706	98.2474	109	0.0167391	34.8026	35.4234	150.66	lost
0	77	4	IPO323	28	1-28-053	2822_AB	Obelisk	Michael	256.229	248.866	97.1263	82	0.0166213	32.0027	32.9495	147.75	lost
0	77	4	IPO323	28	1-28-053	2822_AB	Obelisk	Michael	370.339	365.048	98.5711	125	0.0171408	33.7528	34.2421	127.984	lost
0	78	4	IPO323	26	1-26-053	2822_Z	Obelisk	Michael	337.06	332.017	98.5038	24	0.0150221	7.1204	7.22855	143.41	both
0	78	4	IPO323	26	1-26-053	2822_Z	Obelisk	Michael	348.554	343.713	98.6111	19	0.0153732	5.45109	5.52787	116	both
0	78	4	IPO323	26	1-26-053	2822_Z	Obelisk	Michael	365.27	360.096	98.5835	10	0.0168635	2.7377	2.77704	130.172	both
0	79	4	IPO323	30	1-30-053	2822_AD	Obelisk	Michael	449.328	443.39	98.6785	66	0.0160014	14.6886	14.8853	135.127	None
0	79	4	IPO323	30	1-30-053	2822_AD	Obelisk	Michael	414.574	409.117	98.6838	43	0.0162799	10.3721	10.5104	135.269	None
0	79	4	IPO323	30	1-30-053	2822_AD	Obelisk	Michael	306.722	301.714	98.3674	50	0.0177491	16.3014	16.572	150.443	None
0	80	4	IPO323	35	1-35-053	2822_AI	Obelisk	Michael	382.639	376.786	98.4706	210	0.017724	54.8821	55.7345	152.273	None
0	80	4	IPO323	35	1-35-053	2822_AI	Obelisk	Michael	422.115	416.197	98.5979	34	0.0169582	8.05467	8.16921	135.961	None
0	80	4	IPO323	35	1-35-053	2822_AI	Obelisk	Michael	383.264	377.206	98.4192	32	0.0182138	8.34933	8.48344	141.72	None
0	81	4	IPO323	21	1-21-053	2822_U	Obelisk	Michael	402.746	396.805	98.5247	52	0.0161117	12.9114	13.1047	140.359	lost
0	81	4	IPO323	21	1-21-053	2822_U	Obelisk	Michael	507.904	501.149	98.6701	75	0.0154112	14.7666	14.9656	140.938	lost
0	81	4	IPO323	21	1-21-053	2822_U	Obelisk	Michael	371.209	365.951	98.5836	56	0.0158714	15.0858	15.3026	140.626	lost
0	82	4	IPO323	Progenitor	1-00-000	2855_CJ	Obelisk	Michael	311.7	307.219	98.5625	114	0.0169349	36.5736	37.107	138.192	Progenitor
0	82	4	IPO323	Progenitor	1-00-000	2855_CJ	Obelisk	Michael	388.801	383.238	98.5694	139	0.0175093	35.751	36.2699	126.146	Progenitor
0	82	4	IPO323	Progenitor	1-00-000	2855_CJ	Obelisk	Michael	471.789	465.484	98.6637	60	0.0176761	12.7176	12.8898	141.144	Progenitor
0	83	4	IPO323	39	1-39-053	2822_AM	Obelisk	Michael	517.723	0	0	0	0	0	0	0	lost
0	83	4	IPO323	39	1-39-053	2822_AM	Obelisk	Michael	437.135	318.484	72.8571	20	0.0153203	4.57525	6.27975	169.425	lost
0	83	4	IPO323	39	1-39-053	2822_AM	Obelisk	Michael	479.414	0	0	0	0	0	0	0	lost
0	84	4	IPO323	33	1-33-053	2822_AG	Obelisk	Michael	390.092	384.427	98.548	157	0.0173111	40.247	40.84	142.552	lost
0	84	4	IPO323	33	1-33-053	2822_AG	Obelisk	Michael	361.502	356.283	98.5561	195	0.0179863	53.9416	54.7318	155.754	lost
0	84	4	IPO323	33	1-33-053	2822_AG	Obelisk	Michael	359.448	354.202	98.5407	124	0.0177913	34.4973	35.0082	146.273	lost
0	85	4	IPO323	36	1-36-053	2822_AJ	Obelisk	Michael	298.294	292.932	98.2023	294	0.0165138	98.5604	100.365	135.786	None
0	85	4	IPO323	36	1-36-053	2822_AJ	Obelisk	Michael	377.224	371.082	98.3719	90	0.0152681	23.8585	24.2534	145.284	None
0	85	4	IPO323	36	1-36-053	2822_AJ	Obelisk	Michael	328.795	324.044	98.5552	78	0.0163726	23.723	24.0708	138.822	None
0	86	4	IPO323	22	1-22-053	2822_V	Obelisk	Michael	391.242	385.541	98.5429	92	0.0170123	23.5149	23.8626	130.241	None
0	86	4	IPO323	22	1-22-053	2822_V	Obelisk	Michael	349.56	290.878	83.2128	36	0.0153078	10.2987	12.3763	126.506	None
0	86	4	IPO323	22	1-22-053	2822_V	Obelisk	Michael	272.906	268.733	98.4709	66	0.016835	24.1841	24.5597	132.229	None
0	87	4	IPO323	Progenitor	1-00-000	2855_CJ	Obelisk	Michael	436.355	427.286	97.9216	103	0.0163897	23.6046	24.1056	132.706	Progenitor
0	87	4	IPO323	Progenitor	1-00-000	2855_CJ	Obelisk	Michael	315.314	310.414	98.4459	97	0.0170115	30.763	31.2486	143.456	Progenitor
0	87	4	IPO323	Progenitor	1-00-000	2855_CJ	Obelisk	Michael	405.811	399.884	98.5393	93	0.016156	22.9171	23.2568	138.452	Progenitor
0	88	4	IPO323	37	1-37-053	2822_AK	Obelisk	Michael	380.953	375.796	98.6464	122	0.0173203	32.025	32.4644	153.187	lost
0	88	4	IPO323	37	1-37-053	2822_AK	Obelisk	Michael	353.713	348.002	98.3854	151	0.0175546	42.69	43.3906	157.197	lost
0	88	4	IPO323	37	1-37-053	2822_AK	Obelisk	Michael	335.58	330.633	98.5258	70	0.0177581	20.8594	21.1715	131.363	lost
0	89	4	IPO323	40	1-40-053	2822_AN	Obelisk	Michael	277.461	273.064	98.4154	41	0.0165285	14.7769	15.0148	133.503	lost
0	89	4	IPO323	40	1-40-053	2822_AN	Obelisk	Michael	241.275	236.43	97.992	109	0.0172972	45.1766	46.1024	143.415	lost
0	89	4	IPO323	40	1-40-053	2822_AN	Obelisk	Michael	391.213	0	0	0	0	0	0	0	lost
0	90	4	IPO323	34	1-34-053	2822_AH	Obelisk	Michael	369.338	364.599	98.7168	102	0.0173529	27.617	27.976	146.335	lost
0	90	4	IPO323	34	1-34-053	2822_AH	Obelisk	Michael	199.999	196.321	98.1611	69	0.0175228	34.5002	35.1465	137.277	lost
0	90	4	IPO323	34	1-34-053	2822_AH	Obelisk	Michael	380.662	375.105	98.5402	152	0.0178923	39.9304	40.522	138.057	lost
0	91	4	IPO323	38	1-38-053	2822_AL	Obelisk	Michael	268.025	264.044	98.5147	135	0.0159805	50.3683	51.1278	127.138	None
0	91	4	IPO323	38	1-38-053	2822_AL	Obelisk	Michael	458.404	452.393	98.6886	99	0.0172462	21.5967	21.8836	131.46	None
0	91	4	IPO323	38	1-38-053	2822_AL	Obelisk	Michael	306.956	302.344	98.4976	217	0.0165215	70.6943	71.7726	132.802	None
0	92	4	IPO323	31	1-31-053	2822_AE	Obelisk	Michael	340.778	336.163	98.6457	339	0.0174225	99.4782	100.844	152.168	lost
0	92	4	IPO323	31	1-31-053	2822_AE	Obelisk	Michael	268.233	263.574	98.263	143	0.0175388	53.3119	54.2542	145.207	lost
0	92	4	IPO323	31	1-31-053	2822_AE	Obelisk	Michael	288.302	283.802	98.4392	66	0.0162928	22.8926	23.2556	147.066	lost
0	93	4	IPO323	29	1-29-053	2822_AC	Obelisk	Michael	297.595	292.526	98.2967	199	0.0168763	66.8694	68.0281	148.88	both
0	93	4	IPO323	29	1-29-053	2822_AC	Obelisk	Michael	348.422	343.606	98.6177	68	0.0157347	19.5166	19.7901	133.602	both
0	93	4	IPO323	29	1-29-053	2822_AC	Obelisk	Michael	301.19	296.484	98.4373	110	0.0169367	36.5218	37.1015	131.593	both
0	94	4	IPO323	27	1-27-053	2822_AA	Obelisk	Michael	339.019	334.39	98.6347	154	0.0172475	45.4252	46.054	133.831	None
0	94	4	IPO323	27	1-27-053	2822_AA	Obelisk	Michael	262.938	258.206	98.2005	102	0.0173573	38.7924	39.5033	143.786	None
0	94	4	IPO323	27	1-27-053	2822_AA	Obelisk	Michael	168.155	164.263	97.6852	95	0.017977	56.4954	57.8342	144.705	None
0	95	4	IPO323	23	1-23-053	2822_W	Obelisk	Michael	264.224	258.937	97.999	17	0.0176292	6.43394	6.56531	146.835	dup
0	95	4	IPO323	23	1-23-053	2822_W	Obelisk	Michael	372.167	366.489	98.4744	27	0.0148771	7.25481	7.3672	140.496	dup
0	95	4	IPO323	23	1-23-053	2822_W	Obelisk	Michael	172.334	168.667	97.8716	16	0.0172493	9.28427	9.48617	133.101	dup
0	96	4	IPO323	Progenitor	1-00-000	2855_CJ	Obelisk	Michael	328.132	323.11	98.4697	410	0.0169082	124.95	126.892	162.456	Progenitor
0	96	4	IPO323	Progenitor	1-00-000	2855_CJ	Obelisk	Michael	307.713	303.183	98.528	333	0.0178789	108.218	109.835	155.871	Progenitor
0	96	4	IPO323	Progenitor	1-00-000	2855_CJ	Obelisk	Michael	202.521	198.941	98.2324	138	0.0171597	68.1412	69.3674	157.762	Progenitor
0	97	5	IPO323	Mock	1-Mock-		Obelisk	Michael	471.739	0	0	0	0	0	0	0	Mock
0	97	5	IPO323	Mock	1-Mock-		Obelisk	Michael	426.449	0	0	0	0	0	0	0	Mock
0	97	5	IPO323	Mock	1-Mock-		Obelisk	Michael	635.332	0	0	0	0	0	0	0	Mock
0	98	5	IPO323	Mock	1-Mock-		Obelisk	Michael	370.325	0	0	0	0	0	0	0	Mock
0	98	5	IPO323	Mock	1-Mock-		Obelisk	Michael	418.612	0	0	0	0	0	0	0	Mock
0	98	5	IPO323	Mock	1-Mock-		Obelisk	Michael	300.598	0	0	0	0	0	0	0	Mock
0	99	5	IPO323	Mock	1-Mock-		Obelisk	Michael	629.978	0	0	0	0	0	0	0	Mock
0	99	5	IPO323	Mock	1-Mock-		Obelisk	Michael	276.403	0	0	0	0	0	0	0	Mock
0	99	5	IPO323	Mock	1-Mock-		Obelisk	Michael	554.816	0	0	0	0	0	0	0	Mock
0	100	5	IPO323	Mock	1-Mock-		Obelisk	Michael	501.159	0	0	0	0	0	0	0	Mock
0	100	5	IPO323	Mock	1-Mock-		Obelisk	Michael	447.776	0	0	0	0	0	0	0	Mock
0	100	5	IPO323	Mock	1-Mock-		Obelisk	Michael	268.311	0	0	0	0	0	0	0	Mock
1	1	11	IPO323 dChr18	Progenitor	2-00-000	2855_BE	Obelisk	Hannah	411.606	405.446	98.5035	85	0.0170608	20.6508	20.9646	128.397	Progenitor
1	1	11	IPO323 dChr18	Progenitor	2-00-000	2855_BE	Obelisk	Hannah	352.857	346.998	98.3395	45	0.0167989	12.753	12.9684	123.928	Progenitor
1	1	11	IPO323 dChr18	Progenitor	2-00-000	2855_BE	Obelisk	Hannah	333.801	328.441	98.3942	33	0.0145849	9.88613	10.0475	120.696	Progenitor
1	2	11	IPO323 dChr18	08	2-08-053	2822_AV	Obelisk	Hannah	335.574	329.979	98.3327	98	0.0171437	29.2037	29.6989	139.721	lost
1	2	11	IPO323 dChr18	08	2-08-053	2822_AV	Obelisk	Hannah	242.364	237.576	98.0243	20	0.0162149	8.25204	8.41836	134.046	lost
1	2	11	IPO323 dChr18	08	2-08-053	2822_AV	Obelisk	Hannah	379.337	372.9	98.3029	127	0.0180437	33.4794	34.0574	143.4	lost
1	3	11	IPO323 dChr18	01	2-01-053	2822_AO	Obelisk	Hannah	339.641	334.459	98.4743	144	0.0174201	42.3977	43.0547	139.393	None
1	3	11	IPO323 dChr18	01	2-01-053	2822_AO	Obelisk	Hannah	318.974	313.947	98.4239	45	0.0161428	14.1077	14.3336	125.74	None
1	3	11	IPO323 dChr18	01	2-01-053	2822_AO	Obelisk	Hannah	394.917	388.786	98.4477	109	0.0171864	27.6008	28.036	135.996	None
1	4	11	IPO323 dChr18	02	2-02-053	2822_AP	Obelisk	Hannah	340.224	335.234	98.5334	165	0.0171956	48.4975	49.2193	143.537	lost
1	4	11	IPO323 dChr18	02	2-02-053	2822_AP	Obelisk	Hannah	242.453	237.839	98.0968	52	0.017574	21.4474	21.8635	160.499	lost
1	4	11	IPO323 dChr18	02	2-02-053	2822_AP	Obelisk	Hannah	260.52	256.016	98.2713	9	0.0162522	3.45463	3.5154	151.593	lost
1	5	11	IPO323 dChr18	03	2-03-053	2822_AQ	Obelisk	Hannah	239.134	234.606	98.1065	28	0.0176367	11.7089	11.9349	131.641	None
1	5	11	IPO323 dChr18	03	2-03-053	2822_AQ	Obelisk	Hannah	279.141	273.931	98.1336	79	0.0176318	28.3011	28.8394	128.322	None
1	5	11	IPO323 dChr18	03	2-03-053	2822_AQ	Obelisk	Hannah	280.539	275.786	98.3057	135	0.0179022	48.1216	48.9509	133.771	None
1	6	11	IPO323 dChr18	04	2-04-053	2822_AR	Obelisk	Hannah	374.713	369.054	98.4899	124	0.0173692	33.092	33.5994	129.183	None
1	6	11	IPO323 dChr18	04	2-04-053	2822_AR	Obelisk	Hannah	317.183	311.513	98.2124	75	0.0178863	23.6457	24.0761	144.067	None
1	6	11	IPO323 dChr18	04	2-04-053	2822_AR	Obelisk	Hannah	319.6	314.35	98.357	89	0.0179526	27.8473	28.3124	135.534	None
1	7	11	IPO323 dChr18	05	2-05-053	2822_AS	Obelisk	Hannah	309.055	304.108	98.3992	92	0.0171533	29.7681	30.2524	146.019	None
1	7	11	IPO323 dChr18	05	2-05-053	2822_AS	Obelisk	Hannah	280.493	276.162	98.4557	10	0.0129272	3.56515	3.62107	142.127	None
1	7	11	IPO323 dChr18	05	2-05-053	2822_AS	Obelisk	Hannah	204.568	200.625	98.0725	179	0.01736	87.5015	89.2213	138.333	None
1	8	11	IPO323 dChr18	06	2-06-053	2822_AT	Obelisk	Hannah	374.804	369.696	98.6371	142	0.0172056	37.8865	38.41	132.204	None
1	8	11	IPO323 dChr18	06	2-06-053	2822_AT	Obelisk	Hannah	323.077	318.063	98.4481	172	0.0180717	53.2381	54.0773	145.153	None
1	8	11	IPO323 dChr18	06	2-06-053	2822_AT	Obelisk	Hannah	383.498	377.717	98.4927	224	0.0178344	58.4097	59.3036	147.638	None
1	9	11	IPO323 dChr18	07	2-07-053	2822_AU	Obelisk	Hannah	223.488	219.739	98.3224	14	0.0172852	6.26431	6.37119	130.988	dup
1	9	11	IPO323 dChr18	07	2-07-053	2822_AU	Obelisk	Hannah	368.343	362.688	98.4645	49	0.0163587	13.3028	13.5102	126.419	dup
1	9	11	IPO323 dChr18	07	2-07-053	2822_AU	Obelisk	Hannah	396.162	389.657	98.3578	45	0.0172561	11.359	11.5486	128.06	dup
1	10	11	IPO323 dChr18	Progenitor	2-00-000	2855_BE	Obelisk	Hannah	325.199	320.004	98.4025	125	0.0170692	38.438	39.062	139.609	Progenitor
1	10	11	IPO323 dChr18	Progenitor	2-00-000	2855_BE	Obelisk	Hannah	414.66	408.952	98.6235	226	0.0179734	54.5025	55.2632	137.498	Progenitor
1	10	11	IPO323 dChr18	Progenitor	2-00-000	2855_BE	Obelisk	Hannah	332.852	326.987	98.2379	58	0.0174296	17.4251	17.7377	146.831	Progenitor
1	11	11	IPO323 dChr18	09	2-09-053	2822_AW	Obelisk	Hannah	304.734	299.881	98.4075	58	0.0164038	19.033	19.341	135.695	lost
1	11	11	IPO323 dChr18	09	2-09-053	2822_AW	Obelisk	Hannah	323.261	318.061	98.3914	64	0.0153342	19.7983	20.1219	138.893	lost
1	11	11	IPO323 dChr18	09	2-09-053	2822_AW	Obelisk	Hannah	297.775	292.967	98.3852	101	0.0177284	33.9182	34.4749	149.55	lost
1	12	11	IPO323 dChr18	10	2-10-053	2822_AX	Obelisk	Hannah	316.642	311.334	98.3239	268	0.0169259	84.6383	86.0811	152.859	None
1	12	11	IPO323 dChr18	10	2-10-053	2822_AX	Obelisk	Hannah	315.617	310.288	98.3116	119	0.0174224	37.7039	38.3514	135.477	None
1	12	11	IPO323 dChr18	10	2-10-053	2822_AX	Obelisk	Hannah	286.695	281.841	98.3072	231	0.0174566	80.5735	81.961	161.756	None
1	13	11	IPO323 dChr18	11	2-11-053	2822_AY	Obelisk	Hannah	323.23	318.082	98.4072	289	0.0164002	89.4099	90.8571	137.59	lost
1	13	11	IPO323 dChr18	11	2-11-053	2822_AY	Obelisk	Hannah	340.556	335.273	98.4487	129	0.0171086	37.8792	38.4761	135.454	lost
1	13	11	IPO323 dChr18	11	2-11-053	2822_AY	Obelisk	Hannah	336.011	330.799	98.4489	265	0.0175344	78.8665	80.1091	130.545	lost
1	14	11	IPO323 dChr18	12	2-12-053	2822_AZ	Obelisk	Hannah	367.51	362.185	98.5511	285	0.0172331	77.549	78.6891	157.396	None
1	14	11	IPO323 dChr18	12	2-12-053	2822_AZ	Obelisk	Hannah	311.037	305.482	98.2139	93	0.0170506	29.9	30.4437	142.578	None
1	14	11	IPO323 dChr18	12	2-12-053	2822_AZ	Obelisk	Hannah	211.072	207.036	98.0876	211	0.0179135	99.9658	101.915	142.774	None
1	15	11	IPO323 dChr18	Progenitor	2-00-000	2855_BE	Obelisk	Hannah	308.88	304.352	98.5339	386	0.0171159	124.968	126.827	143.782	Progenitor
1	15	11	IPO323 dChr18	Progenitor	2-00-000	2855_BE	Obelisk	Hannah	129.409	125.924	97.3073	40	0.0156222	30.9098	31.7652	131.538	Progenitor
1	15	11	IPO323 dChr18	Progenitor	2-00-000	2855_BE	Obelisk	Hannah	366.035	360.451	98.4744	343	0.0176654	93.7068	95.1585	146.357	Progenitor
1	16	11	IPO323 dChr18	13	2-13-053	2822_BA	Obelisk	Hannah	303.272	298.685	98.4875	130	0.0175448	42.8658	43.5241	139.826	None
1	16	11	IPO323 dChr18	13	2-13-053	2822_BA	Obelisk	Hannah	291.981	287.254	98.3809	69	0.0174644	23.6316	24.0206	146.64	None
1	16	11	IPO323 dChr18	13	2-13-053	2822_BA	Obelisk	Hannah	326.535	321.296	98.3956	92	0.0176395	28.1747	28.6341	140.916	None
1	17	11	IPO323 dChr18	14	2-14-053	2822_BB	Obelisk	Hannah	412.816	407.312	98.6666	20	0.0140678	4.84477	4.91025	136.824	lost
1	17	11	IPO323 dChr18	14	2-14-053	2822_BB	Obelisk	Hannah	389.095	383.323	98.5167	28	0.0145694	7.19619	7.30455	123.059	lost
1	17	11	IPO323 dChr18	14	2-14-053	2822_BB	Obelisk	Hannah	293.817	288.042	98.0347	10	0.0148953	3.40348	3.47171	146.933	lost
1	18	11	IPO323 dChr18	15	2-15-053	2822_BC	Obelisk	Hannah	273.764	269.316	98.3752	95	0.0171719	34.7015	35.2746	133.564	lost
1	18	11	IPO323 dChr18	15	2-15-053	2822_BC	Obelisk	Hannah	383.673	378.525	98.6581	71	0.0164307	18.5053	18.757	132.916	lost
1	18	11	IPO323 dChr18	15	2-15-053	2822_BC	Obelisk	Hannah	353.908	348.455	98.4593	119	0.0178397	33.6246	34.1508	135.444	lost
1	19	11	IPO323 dChr18	16	2-16-053	2822_BD	Obelisk	Michael	332.146	323.427	97.3748	163	0.0165421	49.0748	50.3978	139.953	both
1	19	11	IPO323 dChr18	16	2-16-053	2822_BD	Obelisk	Michael	367.777	362.77	98.6387	182	0.0168551	49.4865	50.1695	135.955	both
1	19	11	IPO323 dChr18	16	2-16-053	2822_BD	Obelisk	Michael	240.32	236.453	98.3911	189	0.0170971	78.6452	79.9312	138.302	both
1	20	11	IPO323 dChr18	17	2-17-053	2822_BE	Obelisk	Hannah	382.677	370.096	96.7123	122	0.0169243	31.8807	32.9645	114.853	lost
1	20	11	IPO323 dChr18	17	2-17-053	2822_BE	Obelisk	Hannah	368.491	363.121	98.5427	289	0.0175564	78.4279	79.5878	140.72	lost
1	20	11	IPO323 dChr18	17	2-17-053	2822_BE	Obelisk	Hannah	317.159	312.282	98.462	329	0.0177985	103.733	105.354	155.07	lost
1	21	11	IPO323 dChr18	18	2-18-053	2822_BF	Obelisk	Hannah	410.003	404.387	98.6304	364	0.0177141	88.7799	90.0128	129.115	None
1	21	11	IPO323 dChr18	18	2-18-053	2822_BF	Obelisk	Hannah	360.907	355.913	98.6162	199	0.017699	55.1388	55.9125	140.676	None
1	21	11	IPO323 dChr18	18	2-18-053	2822_BF	Obelisk	Hannah	351.881	347.095	98.64	407	0.0171911	115.664	117.259	145.579	None
1	22	11	IPO323 dChr18	19	2-19-053	2822_BG	Obelisk	Hannah	326.403	321.56	98.5163	198	0.0167831	60.6612	61.5748	132.426	None
1	22	11	IPO323 dChr18	19	2-19-053	2822_BG	Obelisk	Hannah	305.406	300.844	98.5062	201	0.0173337	65.814	66.812	153.258	None
1	22	11	IPO323 dChr18	19	2-19-053	2822_BG	Obelisk	Hannah	381.569	376.507	98.6734	218	0.018397	57.1325	57.9006	141.875	None
1	23	11	IPO323 dChr18	20	2-20-053	2822_BH	Obelisk	Hannah	313.299	308.869	98.5858	429	0.0170696	136.93	138.894	150.277	lost
1	23	11	IPO323 dChr18	20	2-20-053	2822_BH	Obelisk	Hannah	259.423	254.626	98.1511	110	0.0173026	42.4018	43.2005	157.128	lost
1	23	11	IPO323 dChr18	20	2-20-053	2822_BH	Obelisk	Hannah	282.384	278.307	98.5563	256	0.0178311	90.6567	91.9847	142.66	lost
1	24	11	IPO323 dChr18	Progenitor	2-00-000	2855_BE	Obelisk	Hannah	318.772	313.73	98.4186	225	0.017103	70.5835	71.7176	156.419	Progenitor
1	24	11	IPO323 dChr18	Progenitor	2-00-000	2855_BE	Obelisk	Hannah	412.015	406.146	98.5757	215	0.0171017	52.1826	52.9366	151.124	Progenitor
1	24	11	IPO323 dChr18	Progenitor	2-00-000	2855_BE	Obelisk	Hannah	330.783	325.266	98.3322	227	0.0174607	68.6251	69.789	158.208	Progenitor
1	25	12	IPO323 dChr18	Progenitor	2-00-000	2855_BE	Obelisk	Michael	260.089	255.683	98.3061	96	0.0167088	36.9105	37.5464	140.125	Progenitor
1	25	12	IPO323 dChr18	Progenitor	2-00-000	2855_BE	Obelisk	Michael	309.529	304.058	98.2323	136	0.0164681	43.9377	44.7283	139.908	Progenitor
1	25	12	IPO323 dChr18	Progenitor	2-00-000	2855_BE	Obelisk	Michael	388.847	0	0	0	0	0	0	0	Progenitor
1	26	12	IPO323 dChr18	05	2-05-053	2822_AS	Obelisk	Michael	355.781	350.626	98.551	190	0.0171625	53.4037	54.1888	132.512	None
1	26	12	IPO323 dChr18	05	2-05-053	2822_AS	Obelisk	Michael	383.129	378.554	98.8058	99	0.0172778	25.8398	26.1522	133.506	None
1	26	12	IPO323 dChr18	05	2-05-053	2822_AS	Obelisk	Michael	175.322	171.813	97.999	78	0.0170952	44.4897	45.3981	135.51	None
1	27	12	IPO323 dChr18	04	2-04-053	2822_AR	Obelisk	Michael	368.969	363.807	98.601	113	0.0169779	30.6259	31.0604	128.496	None
1	27	12	IPO323 dChr18	04	2-04-053	2822_AR	Obelisk	Michael	257.859	253.221	98.2015	32	0.0160751	12.4099	12.6372	124.842	None
1	27	12	IPO323 dChr18	04	2-04-053	2822_AR	Obelisk	Michael	316.695	312.193	98.5787	171	0.0174188	53.9952	54.7737	126.169	None
1	28	12	IPO323 dChr18	12	2-12-053	2822_AZ	Obelisk	Michael	385.948	380.953	98.7059	182	0.0171083	47.1566	47.7749	131.164	None
1	28	12	IPO323 dChr18	12	2-12-053	2822_AZ	Obelisk	Michael	362.288	356.531	98.4111	96	0.0165224	26.4983	26.9261	138.45	None
1	28	12	IPO323 dChr18	12	2-12-053	2822_AZ	Obelisk	Michael	238.59	234.338	98.2178	146	0.0177085	61.1927	62.3031	134.803	None
1	29	12	IPO323 dChr18	08	2-08-053	2822_AV	Obelisk	Michael	227.759	223.475	98.1189	99	0.0176619	43.4669	44.3002	136.53	lost
1	29	12	IPO323 dChr18	08	2-08-053	2822_AV	Obelisk	Michael	332.081	326.854	98.4262	173	0.0175148	52.0958	52.9288	137.001	lost
1	29	12	IPO323 dChr18	08	2-08-053	2822_AV	Obelisk	Michael	293.434	289.024	98.4973	167	0.0165745	56.9123	57.7806	140.199	lost
1	30	12	IPO323 dChr18	06	2-06-053	2822_AT	Obelisk	Michael	384.317	379.137	98.6521	77	0.0152142	20.0356	20.3093	138.303	None
1	30	12	IPO323 dChr18	06	2-06-053	2822_AT	Obelisk	Michael	287.443	282.461	98.2669	65	0.0174519	22.6132	23.012	139.327	None
1	30	12	IPO323 dChr18	06	2-06-053	2822_AT	Obelisk	Michael	248.981	244.433	98.1734	87	0.0177586	34.9424	35.5925	142.096	None
1	31	12	IPO323 dChr18	10	2-10-053	2822_AX	Obelisk	Michael	274.988	270.234	98.2714	58	0.0167894	21.0918	21.4629	142.764	None
1	31	12	IPO323 dChr18	10	2-10-053	2822_AX	Obelisk	Michael	317.126	312.1	98.415	114	0.0173665	35.9479	36.5268	124.334	None
1	31	12	IPO323 dChr18	10	2-10-053	2822_AX	Obelisk	Michael	311.323	306.026	98.2985	113	0.0165385	36.2968	36.925	131.154	None
1	32	12	IPO323 dChr18	15	2-15-053	2822_BC	Obelisk	Michael	360.686	355.346	98.5196	425	0.0172208	117.831	119.602	144.033	lost
1	32	12	IPO323 dChr18	15	2-15-053	2822_BC	Obelisk	Michael	338.168	333.281	98.5549	156	0.0169203	46.131	46.8074	125.743	lost
1	32	12	IPO323 dChr18	15	2-15-053	2822_BC	Obelisk	Michael	343.235	338.155	98.5199	48	0.0161683	13.9846	14.1947	138.097	lost
1	33	12	IPO323 dChr18	01	2-01-053	2822_AO	Obelisk	Michael	253.001	248.654	98.2817	131	0.0166221	51.7784	52.6837	125.931	None
1	33	12	IPO323 dChr18	01	2-01-053	2822_AO	Obelisk	Michael	282.279	277.598	98.3418	147	0.0173567	52.0761	52.9542	123.309	None
1	33	12	IPO323 dChr18	01	2-01-053	2822_AO	Obelisk	Michael	272.901	268.21	98.2811	272	0.0172082	99.6698	101.413	153.041	None
1	34	12	IPO323 dChr18	Progenitor	2-00-000	2855_BE	Obelisk	Michael	327.846	323.016	98.5267	116	0.0173023	35.3825	35.9116	136.623	Progenitor
1	34	12	IPO323 dChr18	Progenitor	2-00-000	2855_BE	Obelisk	Michael	363.907	358.434	98.4961	65	0.0160205	17.8617	18.1344	128.255	Progenitor
1	34	12	IPO323 dChr18	Progenitor	2-00-000	2855_BE	Obelisk	Michael	266.077	261.632	98.3295	65	0.0169013	24.4291	24.8441	138.133	Progenitor
1	35	12	IPO323 dChr18	19	2-19-053	2822_BG	Obelisk	Michael	311.098	306.48	98.5157	67	0.0157893	21.5366	21.8611	124.409	None
1	35	12	IPO323 dChr18	19	2-19-053	2822_BG	Obelisk	Michael	439.478	433.701	98.6856	210	0.0168699	47.784	48.4204	139.585	None
1	35	12	IPO323 dChr18	19	2-19-053	2822_BG	Obelisk	Michael	286.455	281.765	98.3629	88	0.0174348	30.7204	31.2317	138.083	None
1	36	12	IPO323 dChr18	13	2-13-053	2822_BA	Obelisk	Michael	302.166	297.735	98.5337	106	0.0172551	35.0801	35.6021	138.807	None
1	36	12	IPO323 dChr18	13	2-13-053	2822_BA	Obelisk	Michael	303.32	298.547	98.4263	42	0.017232	13.8468	14.0682	127.912	None
1	36	12	IPO323 dChr18	13	2-13-053	2822_BA	Obelisk	Michael	408.43	403.056	98.6844	75	0.0168605	18.363	18.6078	134.363	None
1	37	12	IPO323 dChr18	16	2-16-053	2822_BD	Obelisk	Hannah	249.27	244.699	98.1662	35	0.0159241	14.041	14.3033	136.456	both
1	37	12	IPO323 dChr18	16	2-16-053	2822_BD	Obelisk	Hannah	342.837	326.006	95.0907	50	0.0155216	14.5842	15.3371	139.042	both
1	37	12	IPO323 dChr18	16	2-16-053	2822_BD	Obelisk	Hannah	358.297	353.381	98.6279	116	0.0169707	32.3754	32.8258	144.068	both
1	38	12	IPO323 dChr18	02	2-02-053	2822_AP	Obelisk	Michael	398.851	382.463	95.8913	157	0.0173225	39.3631	41.0497	131.861	lost
1	38	12	IPO323 dChr18	02	2-02-053	2822_AP	Obelisk	Michael	305.136	300.572	98.5042	111	0.0180253	36.3772	36.9296	132.377	lost
1	38	12	IPO323 dChr18	02	2-02-053	2822_AP	Obelisk	Michael	245.744	241.104	98.1117	79	0.0168618	32.1472	32.766	138.582	lost
1	39	12	IPO323 dChr18	Progenitor	2-00-000	2855_BE	Obelisk	Michael	399.358	393.98	98.6532	160	0.0168914	40.0643	40.6112	141.867	Progenitor
1	39	12	IPO323 dChr18	Progenitor	2-00-000	2855_BE	Obelisk	Michael	407.268	401.62	98.6133	148	0.0168375	36.3397	36.8508	135.917	Progenitor
1	39	12	IPO323 dChr18	Progenitor	2-00-000	2855_BE	Obelisk	Michael	339.483	334.322	98.4796	307	0.0168942	90.4316	91.8277	133.28	Progenitor
1	40	12	IPO323 dChr18	17	2-17-053	2822_BE	Obelisk	Michael	286.656	282.201	98.446	78	0.0158106	27.2103	27.6399	141.351	lost
1	40	12	IPO323 dChr18	17	2-17-053	2822_BE	Obelisk	Michael	230.646	226.8	98.3323	101	0.0171704	43.79	44.5326	129.137	lost
1	40	12	IPO323 dChr18	17	2-17-053	2822_BE	Obelisk	Michael	401.851	396.167	98.5856	134	0.0178455	33.3457	33.8241	135.131	lost
1	41	12	IPO323 dChr18	20	2-20-053	2822_BH	Obelisk	Michael	231.25	227.093	98.2023	121	0.015896	52.3243	53.2822	135.725	lost
1	41	12	IPO323 dChr18	20	2-20-053	2822_BH	Obelisk	Michael	189.855	186.469	98.2167	206	0.0167523	108.504	110.474	138.89	lost
1	41	12	IPO323 dChr18	20	2-20-053	2822_BH	Obelisk	Michael	326.87	322.597	98.6927	99	0.0158274	30.2873	30.6884	140.275	lost
1	42	12	IPO323 dChr18	14	2-14-053	2822_BB	Obelisk	Michael	326.837	321.538	98.3785	33	0.0128635	10.0968	10.2632	149.195	lost
1	42	12	IPO323 dChr18	14	2-14-053	2822_BB	Obelisk	Michael	355.066	350.047	98.5866	26	0.0135396	7.32259	7.42757	153.668	lost
1	42	12	IPO323 dChr18	14	2-14-053	2822_BB	Obelisk	Michael	293.808	289.304	98.467	51	0.0136999	17.3583	17.6285	151.856	lost
1	43	12	IPO323 dChr18	18	2-18-053	2822_BF	Obelisk	Michael	445.216	439.447	98.7043	283	0.0175714	63.5647	64.3991	128.149	None
1	43	12	IPO323 dChr18	18	2-18-053	2822_BF	Obelisk	Michael	352.613	347.653	98.5933	158	0.0172015	44.8083	45.4476	135.139	None
1	43	12	IPO323 dChr18	18	2-18-053	2822_BF	Obelisk	Michael	367.466	362.336	98.604	176	0.0164335	47.8956	48.5737	131.129	None
1	44	12	IPO323 dChr18	11	2-11-053	2822_AY	Obelisk	Michael	355.969	351.159	98.6489	100	0.0157542	28.0924	28.4771	157.899	lost
1	44	12	IPO323 dChr18	11	2-11-053	2822_AY	Obelisk	Michael	367.196	361.655	98.4911	132	0.0175365	35.9481	36.4989	131.007	lost
1	44	12	IPO323 dChr18	11	2-11-053	2822_AY	Obelisk	Michael	314.899	310.395	98.5699	56	0.0168459	17.7835	18.0415	136.629	lost
1	45	12	IPO323 dChr18	09	2-09-053	2822_AW	Obelisk	Michael	394.995	389.535	98.6176	133	0.0170111	33.6713	34.1433	127.014	lost
1	45	12	IPO323 dChr18	09	2-09-053	2822_AW	Obelisk	Michael	394.881	389.053	98.5242	202	0.0177328	51.1547	51.9209	146.85	lost
1	45	12	IPO323 dChr18	09	2-09-053	2822_AW	Obelisk	Michael	339.387	334.058	98.4299	117	0.0172232	34.474	35.0239	146.317	lost
1	46	12	IPO323 dChr18	07	2-07-053	2822_AU	Obelisk	Michael	267.197	262.894	98.3895	15	0.0141945	5.61384	5.70573	135.907	dup
1	46	12	IPO323 dChr18	07	2-07-053	2822_AU	Obelisk	Michael	355.932	351.088	98.6391	32	0.0165643	8.99048	9.11452	135.201	dup
1	46	12	IPO323 dChr18	07	2-07-053	2822_AU	Obelisk	Michael	210.332	206.185	98.0284	10	0.0146269	4.75438	4.85001	126.706	dup
1	47	12	IPO323 dChr18	03	2-03-053	2822_AQ	Obelisk	Michael	350.154	344.94	98.5109	67	0.0155823	19.1344	19.4237	147.024	None
1	47	12	IPO323 dChr18	03	2-03-053	2822_AQ	Obelisk	Michael	270.139	265.92	98.4379	183	0.0167728	67.7428	68.8178	137.784	None
1	47	12	IPO323 dChr18	03	2-03-053	2822_AQ	Obelisk	Michael	274.914	270.53	98.4055	186	0.0172045	67.6576	68.7539	142.453	None
1	48	12	IPO323 dChr18	Progenitor	2-00-000	2855_BE	Obelisk	Michael	274.469	270.291	98.4777	208	0.0175719	75.7827	76.9542	145.38	Progenitor
1	48	12	IPO323 dChr18	Progenitor	2-00-000	2855_BE	Obelisk	Michael	385.498	380.01	98.5764	379	0.0179914	98.3143	99.7342	150.198	Progenitor
1	48	12	IPO323 dChr18	Progenitor	2-00-000	2855_BE	Obelisk	Michael	317.422	313.259	98.6886	276	0.0174417	86.9505	88.1059	146.982	Progenitor
2	49	23	IPO323 dChr18	Progenitor	2-00-000	2855_BE	Obelisk	Hannah	408.126	402.774	98.6886	183	0.017115	44.8391	45.4349	131.369	Progenitor
2	49	23	IPO323 dChr18	Progenitor	2-00-000	2855_BE	Obelisk	Hannah	330.454	325.642	98.5438	127	0.0170611	38.4319	38.9999	132.552	Progenitor
2	49	23	IPO323 dChr18	Progenitor	2-00-000	2855_BE	Obelisk	Hannah	345.707	340.634	98.5327	231	0.0167498	66.8197	67.8147	142.428	Progenitor
2	50	23	IPO323 dChr18	28	2-28-053	2822_BP	Obelisk	Hannah	381.507	376.31	98.6377	120	0.0172101	31.4542	31.8886	135.142	None
2	50	23	IPO323 dChr18	28	2-28-053	2822_BP	Obelisk	Hannah	376.915	372.011	98.6991	100	0.0173466	26.5312	26.8809	140.475	None
2	50	23	IPO323 dChr18	28	2-28-053	2822_BP	Obelisk	Hannah	335.479	330.865	98.6247	128	0.016788	38.1544	38.6864	137.672	None
2	51	23	IPO323 dChr18	21	2-21-053	2822_BI	Obelisk	Hannah	388.655	383.242	98.6072	188	0.0171452	48.372	49.0552	138.888	lost
2	51	23	IPO323 dChr18	21	2-21-053	2822_BI	Obelisk	Hannah	311.906	307.215	98.4962	262	0.0174108	83.9997	85.2822	136.549	lost
2	51	23	IPO323 dChr18	21	2-21-053	2822_BI	Obelisk	Hannah	330.592	324.772	98.2394	92	0.0164483	27.8289	28.3276	149.453	lost
2	52	23	IPO323 dChr18	22	2-22-053	2822_BJ	Obelisk	Hannah	318.356	313.112	98.3529	359	0.0172955	112.767	114.656	156.043	None
2	52	23	IPO323 dChr18	22	2-22-053	2822_BJ	Obelisk	Hannah	291.01	285.86	98.23	142	0.0176812	48.7955	49.6747	154.036	None
2	52	23	IPO323 dChr18	22	2-22-053	2822_BJ	Obelisk	Hannah	271.332	266.877	98.3582	53	0.0166263	19.5333	19.8593	138.829	None
2	53	23	IPO323 dChr18	23	2-23-053	2822_BK	Obelisk	Hannah	336.603	331.692	98.5408	44	0.0135514	13.0718	13.2653	135.548	None
2	53	23	IPO323 dChr18	23	2-23-053	2822_BK	Obelisk	Hannah	343.871	338.146	98.3351	67	0.0161097	19.484	19.8139	151.25	None
2	53	23	IPO323 dChr18	23	2-23-053	2822_BK	Obelisk	Hannah	310.784	306.216	98.5302	38	0.0155969	12.2272	12.4096	131.551	None
2	54	23	IPO323 dChr18	24	2-24-053	2822_BL	Obelisk	Hannah	311.238	306.204	98.3824	77	0.0176309	24.7399	25.1466	144.12	None
2	54	23	IPO323 dChr18	24	2-24-053	2822_BL	Obelisk	Hannah	348.926	343.714	98.5063	43	0.015999	12.3235	12.5104	132.381	None
2	54	23	IPO323 dChr18	24	2-24-053	2822_BL	Obelisk	Hannah	206.441	202.927	98.298	76	0.0170977	36.8144	37.4519	145.501	None
2	55	23	IPO323 dChr18	25	2-25-053	2822_BM	Obelisk	Hannah	265.046	260.815	98.4036	52	0.0159482	19.6192	19.9375	145.356	lost
2	55	23	IPO323 dChr18	25	2-25-053	2822_BM	Obelisk	Hannah	372.231	366.631	98.4955	91	0.0170026	24.4472	24.8206	140.263	lost
2	55	23	IPO323 dChr18	25	2-25-053	2822_BM	Obelisk	Hannah	247.19	243.282	98.4188	30	0.0146568	12.1364	12.3314	126.334	lost
2	56	23	IPO323 dChr18	26	2-26-053	2822_BN	Obelisk	Hannah	324.142	318.972	98.405	325	0.0175303	100.265	101.89	147.741	lost
2	56	23	IPO323 dChr18	26	2-26-053	2822_BN	Obelisk	Hannah	298.487	293.875	98.4548	337	0.0175578	112.903	114.675	155.045	lost
2	56	23	IPO323 dChr18	26	2-26-053	2822_BN	Obelisk	Hannah	360.923	355.888	98.605	159	0.0173212	44.0538	44.677	134.062	lost
2	57	23	IPO323 dChr18	27	2-27-053	2822_BO	Obelisk	Hannah	425.639	419.967	98.6676	114	0.0162914	26.7833	27.145	131.228	lost
2	57	23	IPO323 dChr18	27	2-27-053	2822_BO	Obelisk	Hannah	416.134	410.723	98.6997	185	0.0167825	44.4568	45.0425	141.268	lost
2	57	23	IPO323 dChr18	27	2-27-053	2822_BO	Obelisk	Hannah	462.721	456.988	98.7609	100	0.0174092	21.6113	21.8824	137.303	lost
2	58	23	IPO323 dChr18	Progenitor	2-00-000	2855_BE	Obelisk	Hannah	354.192	349.474	98.668	172	0.0171017	48.5612	49.2168	132.866	Progenitor
2	58	23	IPO323 dChr18	Progenitor	2-00-000	2855_BE	Obelisk	Hannah	299.426	294.929	98.4981	68	0.0167872	22.7101	23.0564	132.094	Progenitor
2	58	23	IPO323 dChr18	Progenitor	2-00-000	2855_BE	Obelisk	Hannah	261.364	254.441	97.3512	95	0.0174026	36.3477	37.3367	149.138	Progenitor
2	59	23	IPO323 dChr18	29	2-29-053	2822_BQ	Obelisk	Hannah	384.355	379.062	98.6229	170	0.0172424	44.2299	44.8475	135.216	None
2	59	23	IPO323 dChr18	29	2-29-053	2822_BQ	Obelisk	Hannah	379.056	374.197	98.718	141	0.0170516	37.1977	37.6807	132.37	None
2	59	23	IPO323 dChr18	29	2-29-053	2822_BQ	Obelisk	Hannah	284.821	280.446	98.4638	142	0.0177442	49.8558	50.6337	144.72	None
2	60	23	IPO323 dChr18	30	2-30-053	2822_BR	Obelisk	Hannah	298.489	294.07	98.5193	105	0.0174791	35.1771	35.7058	130.171	None
2	60	23	IPO323 dChr18	30	2-30-053	2822_BR	Obelisk	Hannah	334.952	330.116	98.5563	117	0.01712	34.9304	35.4421	131.355	None
2	60	23	IPO323 dChr18	30	2-30-053	2822_BR	Obelisk	Hannah	419.077	413.583	98.689	144	0.0176624	34.3612	34.8177	138.046	None
2	61	23	IPO323 dChr18	31	2-31-053	2872_A	Obelisk	Hannah	336.028	329.283	97.9926	29	0.0147457	8.63023	8.80702	144.44	None
2	61	23	IPO323 dChr18	31	2-31-053	2872_A	Obelisk	Hannah	376.405	370.963	98.5544	43	0.0162591	11.4239	11.5914	129.992	None
2	61	23	IPO323 dChr18	31	2-31-053	2872_A	Obelisk	Hannah	399.869	68.1052	17.0319	3	0.0195324	0.750246	4.40495	129.502	None
2	62	23	IPO323 dChr18	32	2-32-053	2822_BS	Obelisk	Hannah	312.096	307.275	98.4554	65	0.0162132	20.827	21.1537	142.886	lost
2	62	23	IPO323 dChr18	32	2-32-053	2822_BS	Obelisk	Hannah	255.04	251.149	98.4743	29	0.0174604	11.3708	11.5469	122.803	lost
2	62	23	IPO323 dChr18	32	2-32-053	2822_BS	Obelisk	Hannah	332.723	327.247	98.3541	28	0.0180361	8.41541	8.55624	140.401	lost
2	63	23	IPO323 dChr18	Progenitor	2-00-000	2855_BE	Obelisk	Hannah	252.441	248.077	98.2713	74	0.0157887	29.3138	29.8295	128.609	Progenitor
2	63	23	IPO323 dChr18	Progenitor	2-00-000	2855_BE	Obelisk	Hannah	351.292	346.387	98.6037	163	0.0173133	46.4001	47.0572	144.357	Progenitor
2	63	23	IPO323 dChr18	Progenitor	2-00-000	2855_BE	Obelisk	Hannah	356.039	351.094	98.611	154	0.0170006	43.2537	43.863	131.064	Progenitor
2	64	23	IPO323 dChr18	34	2-34-053	2822_BU	Obelisk	Hannah	296.297	291.839	98.4955	306	0.0172725	103.275	104.852	148.782	None
2	64	23	IPO323 dChr18	34	2-34-053	2822_BU	Obelisk	Hannah	337.424	332.346	98.495	355	0.0176869	105.209	106.817	148.033	None
2	64	23	IPO323 dChr18	34	2-34-053	2822_BU	Obelisk	Hannah	395.59	389.861	98.5518	94	0.0163124	23.762	24.1111	134.707	None
2	65	23	IPO323 dChr18	35	2-35-053	2822_BV	Obelisk	Hannah	388.899	383.878	98.7089	123	0.0175104	31.6277	32.0414	136.72	None
2	65	23	IPO323 dChr18	35	2-35-053	2822_BV	Obelisk	Hannah	220.008	216.078	98.2139	214	0.0169559	97.2692	99.0381	140.851	None
2	65	23	IPO323 dChr18	35	2-35-053	2822_BV	Obelisk	Hannah	315.506	310.755	98.4941	22	0.0162657	6.97293	7.07954	129.32	None
2	66	23	IPO323 dChr18	36	2-36-053	2822_BW	Obelisk	Hannah	280.085	276.146	98.5938	124	0.0169508	44.2723	44.9037	136.922	None
2	66	23	IPO323 dChr18	36	2-36-053	2822_BW	Obelisk	Hannah	315.092	310.475	98.5347	303	0.0174287	96.1622	97.5923	138.619	None
2	66	23	IPO323 dChr18	36	2-36-053	2822_BW	Obelisk	Hannah	320.565	315.814	98.5181	88	0.01775	27.4515	27.8645	142.737	None
2	67	23	IPO323 dChr18	37	2-37-053	2822_BX	Obelisk	Hannah	305.83	301.27	98.509	46	0.0157627	15.041	15.2687	136.409	lost
2	67	23	IPO323 dChr18	37	2-37-053	2822_BX	Obelisk	Hannah	305.017	300.768	98.6071	83	0.0178007	27.2116	27.596	146.427	lost
2	67	23	IPO323 dChr18	37	2-37-053	2822_BX	Obelisk	Hannah	336.538	331.399	98.4728	84	0.0163001	24.96	25.3471	133.945	lost
2	68	23	IPO323 dChr18	38	2-38-053	2822_BY	Obelisk	Hannah	364.486	359.704	98.6881	373	0.0176692	102.336	103.696	149.353	None
2	68	23	IPO323 dChr18	38	2-38-053	2822_BY	Obelisk	Hannah	273.546	269.395	98.4824	417	0.0177625	152.442	154.791	151.599	None
2	68	23	IPO323 dChr18	38	2-38-053	2822_BY	Obelisk	Hannah	322.61	317.722	98.4848	227	0.0177484	70.3636	71.4462	148.411	None
2	69	23	IPO323 dChr18	39	2-39-053	2822_BZ	Obelisk	Hannah	411.46	406.335	98.7545	102	0.0169582	24.7898	25.1024	145.151	lost
2	69	23	IPO323 dChr18	39	2-39-053	2822_BZ	Obelisk	Hannah	331.643	327.179	98.6541	89	0.0169022	26.8361	27.2022	135.344	lost
2	69	23	IPO323 dChr18	39	2-39-053	2822_BZ	Obelisk	Hannah	296.58	291.995	98.4541	22	0.0131549	7.41789	7.53437	124.542	lost
2	70	23	IPO323 dChr18	40	2-40-053	2822_CA	Obelisk	Hannah	374.803	369.459	98.5743	74	0.016502	19.7437	20.0293	143.372	None
2	70	23	IPO323 dChr18	40	2-40-053	2822_CA	Obelisk	Hannah	321.926	316.682	98.3711	150	0.0176686	46.5946	47.3661	147.588	None
2	70	23	IPO323 dChr18	40	2-40-053	2822_CA	Obelisk	Hannah	288.798	283.658	98.2199	42	0.0176899	14.543	14.8066	137.501	None
2	71	23	IPO323 dChr18	33	2-33-053	2822_BT	Obelisk	Hannah	275.174	270.953	98.466	509	0.0161857	184.974	187.856	117.689	None
2	71	23	IPO323 dChr18	33	2-33-053	2822_BT	Obelisk	Hannah	326.484	322.117	98.6625	187	0.0174234	57.277	58.0534	133.601	None
2	71	23	IPO323 dChr18	33	2-33-053	2822_BT	Obelisk	Hannah	462.897	456.748	98.6717	808	0.0175053	174.553	176.903	142.21	None
2	72	23	IPO323 dChr18	Progenitor	2-00-000	2855_BE	Obelisk	Hannah	347.879	342.468	98.4446	346	0.0177669	99.4598	101.031	155.203	Progenitor
2	72	23	IPO323 dChr18	Progenitor	2-00-000	2855_BE	Obelisk	Hannah	315.371	310.254	98.3773	306	0.0180092	97.0285	98.629	152.397	Progenitor
2	72	23	IPO323 dChr18	Progenitor	2-00-000	2855_BE	Obelisk	Hannah	292.039	287.226	98.3519	176	0.0178033	60.266	61.2759	146.742	Progenitor
2	73	24	IPO323 dChr18	Progenitor	2-00-000	2855_BE	Obelisk	Michael	328.433	323.404	98.4688	219	0.0170835	66.6803	67.7172	140.124	Progenitor
2	73	24	IPO323 dChr18	Progenitor	2-00-000	2855_BE	Obelisk	Michael	336.501	331.417	98.4891	433	0.0174605	128.677	130.651	133.937	Progenitor
2	73	24	IPO323 dChr18	Progenitor	2-00-000	2855_BE	Obelisk	Michael	352.605	90.6991	25.7226	4	0.0124128	1.13442	4.41019	161.136	Progenitor
2	74	24	IPO323 dChr18	25	2-25-053	2822_BM	Obelisk	Michael	279.841	275.25	98.3597	134	0.0160496	47.8844	48.6829	139.037	lost
2	74	24	IPO323 dChr18	25	2-25-053	2822_BM	Obelisk	Michael	412.259	406.767	98.6678	253	0.0176395	61.3692	62.1978	144.516	lost
2	74	24	IPO323 dChr18	25	2-25-053	2822_BM	Obelisk	Michael	301.897	297.091	98.408	221	0.0180198	73.2037	74.388	151.817	lost
2	75	24	IPO323 dChr18	24	2-24-053	2822_BL	Obelisk	Michael	332.069	327.523	98.631	141	0.0162839	42.4611	43.0505	127.663	None
2	75	24	IPO323 dChr18	24	2-24-053	2822_BL	Obelisk	Michael	301.23	295.927	98.2396	255	0.0172924	84.6531	86.17	134.27	None
2	75	24	IPO323 dChr18	24	2-24-053	2822_BL	Obelisk	Michael	265.694	261.228	98.3191	138	0.017795	51.9395	52.8275	144.479	None
2	76	24	IPO323 dChr18	32	2-32-053	2822_BS	Obelisk	Michael	325.279	320.459	98.518	297	0.0175037	91.3061	92.6796	136.467	lost
2	76	24	IPO323 dChr18	32	2-32-053	2822_BS	Obelisk	Michael	298.858	293.847	98.3234	78	0.017445	26.0994	26.5444	136.728	lost
2	76	24	IPO323 dChr18	32	2-32-053	2822_BS	Obelisk	Michael	324.968	320.255	98.5498	170	0.0181422	52.3128	53.0826	130.968	lost
2	77	24	IPO323 dChr18	28	2-28-053	2822_BP	Obelisk	Michael	305.027	299.88	98.3127	288	0.0172803	94.4178	96.0383	138.628	None
2	77	24	IPO323 dChr18	28	2-28-053	2822_BP	Obelisk	Michael	391.237	385.797	98.6095	300	0.0176269	76.6798	77.7611	137.471	None
2	77	24	IPO323 dChr18	28	2-28-053	2822_BP	Obelisk	Michael	324.247	319.082	98.4071	58	0.0166275	17.8876	18.1771	137.868	None
2	78	24	IPO323 dChr18	26	2-26-053	2822_BN	Obelisk	Michael	339.204	333.684	98.3727	78	0.0171812	22.995	23.3754	130.132	lost
2	78	24	IPO323 dChr18	26	2-26-053	2822_BN	Obelisk	Michael	316.519	311.764	98.4979	120	0.0167256	37.9125	38.4906	131.021	lost
2	78	24	IPO323 dChr18	26	2-26-053	2822_BN	Obelisk	Michael	NA	NA	NA	NA	NA	0	0	NA	lost
2	79	24	IPO323 dChr18	30	2-30-053	2822_BR	Obelisk	Michael	338.509	333.974	98.6604	51	0.0146734	15.0661	15.2707	135.604	None
2	79	24	IPO323 dChr18	30	2-30-053	2822_BR	Obelisk	Michael	250.445	246.572	98.4533	143	0.0158997	57.0983	57.9953	135.903	None
2	79	24	IPO323 dChr18	30	2-30-053	2822_BR	Obelisk	Michael	158.34	154.657	97.6739	23	0.0163753	14.5257	14.8716	140.376	None
2	80	24	IPO323 dChr18	35	2-35-053	2822_BV	Obelisk	Michael	346.167	340.5	98.3627	43	0.0152813	12.4217	12.6285	123.289	None
2	80	24	IPO323 dChr18	35	2-35-053	2822_BV	Obelisk	Michael	250.656	246.435	98.3161	24	0.0163826	9.57487	9.73886	123.554	None
2	80	24	IPO323 dChr18	35	2-35-053	2822_BV	Obelisk	Michael	273.752	268.918	98.2342	25	0.0167293	9.13234	9.2965	121.951	None
2	81	24	IPO323 dChr18	21	2-21-053	2822_BI	Obelisk	Michael	418.263	412.761	98.6844	113	0.0178408	27.0165	27.3766	134.558	lost
2	81	24	IPO323 dChr18	21	2-21-053	2822_BI	Obelisk	Michael	392.295	386.974	98.6436	176	0.0172798	44.8641	45.4811	147.142	lost
2	81	24	IPO323 dChr18	21	2-21-053	2822_BI	Obelisk	Michael	410.668	404.973	98.6134	343	0.0175297	83.5225	84.6969	149.151	lost
2	82	24	IPO323 dChr18	Progenitor	2-00-000	2855_BE	Obelisk	Michael	294.931	290.398	98.4629	166	0.0166878	56.2843	57.1629	144.069	Progenitor
2	82	24	IPO323 dChr18	Progenitor	2-00-000	2855_BE	Obelisk	Michael	364.638	359.4	98.5635	131	0.018104	35.926	36.4496	135.296	Progenitor
2	82	24	IPO323 dChr18	Progenitor	2-00-000	2855_BE	Obelisk	Michael	349.319	344.159	98.5228	52	0.016903	14.8861	15.1093	132.951	Progenitor
2	83	24	IPO323 dChr18	39	2-39-053	2822_BZ	Obelisk	Michael	331.699	327.037	98.5946	102	0.0160943	30.7508	31.1891	127.134	lost
2	83	24	IPO323 dChr18	39	2-39-053	2822_BZ	Obelisk	Michael	258.098	253.593	98.2544	45	0.0146021	17.4352	17.745	124.276	lost
2	83	24	IPO323 dChr18	39	2-39-053	2822_BZ	Obelisk	Michael	254.583	250.781	98.5065	45	0.0154371	17.6759	17.9439	122.036	lost
2	84	24	IPO323 dChr18	33	2-33-053	2822_BT	Obelisk	Michael	340.393	335.86	98.6683	72	0.0176189	21.152	21.4375	129.269	None
2	84	24	IPO323 dChr18	33	2-33-053	2822_BT	Obelisk	Michael	360.011	348.872	96.9058	102	0.0177081	28.3325	29.2371	120.676	None
2	84	24	IPO323 dChr18	33	2-33-053	2822_BT	Obelisk	Michael	201.359	197.206	97.9372	95	0.017977	47.1793	48.1731	137.261	None
2	85	24	IPO323 dChr18	36	2-36-053	2822_BW	Obelisk	Michael	352.328	347.206	98.5462	116	0.0171712	32.9239	33.4096	130.012	None
2	85	24	IPO323 dChr18	36	2-36-053	2822_BW	Obelisk	Michael	382.3	376.765	98.5521	372	0.017546	97.3058	98.7354	138.318	None
2	85	24	IPO323 dChr18	36	2-36-053	2822_BW	Obelisk	Michael	425.087	418.946	98.5554	240	0.0178736	56.459	57.2866	142.808	None
2	86	24	IPO323 dChr18	22	2-22-053	2822_BJ	Obelisk	Michael	296.734	291.657	98.2892	125	0.0166685	42.1253	42.8585	132.893	None
2	86	24	IPO323 dChr18	22	2-22-053	2822_BJ	Obelisk	Michael	273.536	269.216	98.4208	47	0.0164266	17.1824	17.4581	133.486	None
2	86	24	IPO323 dChr18	22	2-22-053	2822_BJ	Obelisk	Michael	259.589	255.621	98.4716	83	0.017542	31.9736	32.4699	144.534	None
2	87	24	IPO323 dChr18	Progenitor	2-00-000	2855_BE	Obelisk	Michael	228.536	224.433	98.2046	110	0.0172579	48.1324	49.0124	139.147	Progenitor
2	87	24	IPO323 dChr18	Progenitor	2-00-000	2855_BE	Obelisk	Michael	276.314	271.63	98.3049	175	0.0169747	63.3338	64.4259	141.055	Progenitor
2	87	24	IPO323 dChr18	Progenitor	2-00-000	2855_BE	Obelisk	Michael	321.671	317.092	98.5763	91	0.0165995	28.2897	28.6983	134.882	Progenitor
2	88	24	IPO323 dChr18	37	2-37-053	2822_BX	Obelisk	Michael	383.665	378.486	98.6501	118	0.0181311	30.756	31.1768	140.007	lost
2	88	24	IPO323 dChr18	37	2-37-053	2822_BX	Obelisk	Michael	304.166	282.17	92.7685	143	0.0171322	47.0138	50.6786	128.265	lost
2	88	24	IPO323 dChr18	37	2-37-053	2822_BX	Obelisk	Michael	342.216	337.269	98.5545	84	0.0164332	24.5459	24.9059	127.008	lost
2	89	24	IPO323 dChr18	40	2-40-053	2822_CA	Obelisk	Michael	259.136	255.216	98.4875	78	0.0167167	30.1001	30.5623	133.356	None
2	89	24	IPO323 dChr18	40	2-40-053	2822_CA	Obelisk	Michael	264.418	259.947	98.3092	139	0.0178891	52.5683	53.4724	147.694	None
2	89	24	IPO323 dChr18	40	2-40-053	2822_CA	Obelisk	Michael	236.158	232.079	98.273	177	0.0163937	74.95	76.2671	143.841	None
2	90	24	IPO323 dChr18	34	2-34-053	2822_BU	Obelisk	Michael	269.532	265.188	98.3882	74	0.0165564	27.455	27.9048	144.681	None
2	90	24	IPO323 dChr18	34	2-34-053	2822_BU	Obelisk	Michael	267.27	261.759	97.9378	26	0.0167912	9.72797	9.93281	134.031	None
2	90	24	IPO323 dChr18	34	2-34-053	2822_BU	Obelisk	Michael	253.829	249.46	98.2786	49	0.0159661	19.3043	19.6424	135.475	None
2	91	24	IPO323 dChr18	38	2-38-053	2822_BY	Obelisk	Michael	289.622	285.094	98.4364	159	0.0175209	54.8991	55.7711	144.26	None
2	91	24	IPO323 dChr18	38	2-38-053	2822_BY	Obelisk	Michael	388.677	383.067	98.5566	100	0.0164877	25.7283	26.1051	123.693	None
2	91	24	IPO323 dChr18	38	2-38-053	2822_BY	Obelisk	Michael	275.419	271.03	98.4064	102	0.0171819	37.0345	37.6343	140.007	None
2	92	24	IPO323 dChr18	31	2-31-053	2872_A	Obelisk	Michael	356.332	351.363	98.6055	62	0.0174738	17.3995	17.6456	125.944	None
2	92	24	IPO323 dChr18	31	2-31-053	2872_A	Obelisk	Michael	353.102	348.034	98.5648	227	0.0178667	64.2875	65.2235	130.357	None
2	92	24	IPO323 dChr18	31	2-31-053	2872_A	Obelisk	Michael	260.532	256.663	98.5147	48	0.017184	18.4238	18.7016	141.399	None
2	93	24	IPO323 dChr18	29	2-29-053	2822_BQ	Obelisk	Michael	324.177	319.683	98.6136	118	0.0168422	36.3998	36.9116	144.814	None
2	93	24	IPO323 dChr18	29	2-29-053	2822_BQ	Obelisk	Michael	347.744	342.65	98.5353	198	0.0174721	56.9385	57.7849	130.768	None
2	93	24	IPO323 dChr18	29	2-29-053	2822_BQ	Obelisk	Michael	294.258	289.85	98.5018	105	0.0163161	35.6829	36.2257	131.525	None
2	94	24	IPO323 dChr18	27	2-27-053	2822_BO	Obelisk	Michael	285.199	280.779	98.4504	33	0.0151678	11.5709	11.753	125.938	lost
2	94	24	IPO323 dChr18	27	2-27-053	2822_BO	Obelisk	Michael	290.354	285.681	98.3906	122	0.0170233	42.0177	42.705	140.405	lost
2	94	24	IPO323 dChr18	27	2-27-053	2822_BO	Obelisk	Michael	298.769	294.189	98.4669	59	0.01721	19.7477	20.0551	138.56	lost
2	95	24	IPO323 dChr18	23	2-23-053	2822_BK	Obelisk	Michael	272.991	268.111	98.2122	60	0.0160956	21.9787	22.3788	129.763	None
2	95	24	IPO323 dChr18	23	2-23-053	2822_BK	Obelisk	Michael	426.535	420.939	98.6881	109	0.0174737	25.5548	25.8945	124.994	None
2	95	24	IPO323 dChr18	23	2-23-053	2822_BK	Obelisk	Michael	259.282	255.425	98.5126	400	0.0173924	154.272	156.602	141.097	None
2	96	24	IPO323 dChr18	Progenitor	2-00-000	2855_BE	Obelisk	Michael	332.236	327.364	98.5336	374	0.0180537	112.57	114.246	134.594	Progenitor
2	96	24	IPO323 dChr18	Progenitor	2-00-000	2855_BE	Obelisk	Michael	375.245	369.239	98.3994	253	0.0176748	67.4227	68.5194	140.383	Progenitor
2	96	24	IPO323 dChr18	Progenitor	2-00-000	2855_BE	Obelisk	Michael	270.433	265.725	98.2591	117	0.0179152	43.2639	44.0304	138.417	Progenitor
1	97	15	IPO323 dChr18	Mock	2-Mock-		Obelisk	Hannah	496.442	257.822	51.9341	2	0.0185632	0.402867	0.775728	162.616	Mock
1	97	15	IPO323 dChr18	Mock	2-Mock-		Obelisk	Hannah	339.664	335.445	98.758	45	0.0128526	13.2484	13.415	165.942	Mock
1	97	15	IPO323 dChr18	Mock	2-Mock-		Obelisk	Hannah	307.931	58.251	18.9169	0	NaN	0	0	NaN	Mock
1	98	15	IPO323 dChr18	Mock	2-Mock-		Obelisk	Hannah	395.212	242.503	61.3602	7	0.0107993	1.7712	2.88656	143.745	Mock
1	98	15	IPO323 dChr18	Mock	2-Mock-		Obelisk	Hannah	418.693	29.6641	7.08491	3	0.00820063	0.716515	10.1132	155.648	Mock
1	98	15	IPO323 dChr18	Mock	2-Mock-		Obelisk	Hannah	454.972	144.514	31.7633	0	NaN	0	0	NaN	Mock
2	99	25	IPO323 dChr18	Mock	2-Mock-		Obelisk	Michael	321.46	317.178	98.6681	16	0.0144257	4.97729	5.04448	167.547	Mock
2	99	25	IPO323 dChr18	Mock	2-Mock-		Obelisk	Michael	401.992	265.543	66.0567	13	0.012559	3.23389	4.89563	158.091	Mock
2	99	25	IPO323 dChr18	Mock	2-Mock-		Obelisk	Michael	267.471	0	0	0	0	0	0	0	Mock
2	100	25	IPO323 dChr18	Mock	2-Mock-		Obelisk	Michael	399.885	354.443	88.6364	11	0.0159404	2.75079	3.10346	163.422	Mock
2	100	25	IPO323 dChr18	Mock	2-Mock-		Obelisk	Michael	334.967	198.706	59.321	7	0.0130997	2.08976	3.52279	169.474	Mock
2	100	25	IPO323 dChr18	Mock	2-Mock-		Obelisk	Michael	454.647	26.5459	5.83879	1	0.0143138	0.219951	3.76706	154.75	Mock
3	1	31	IPO323 dChr18	Progenitor	2-00-000	2855_BE	Obelisk	Julian	317.136	312.731	98.6111	228	0.0173469	71.8935	72.9061	142.514	Progenitor
3	1	31	IPO323 dChr18	Progenitor	2-00-000	2855_BE	Obelisk	Julian	337.7	332.834	98.5591	373	0.0167542	110.453	112.068	163.313	Progenitor
3	1	31	IPO323 dChr18	Progenitor	2-00-000	2855_BE	Obelisk	Julian	302.853	298.392	98.5269	446	0.0172715	147.266	149.468	158.082	Progenitor
3	2	31	IPO323 dChr18	01	2-01-053	2822_AO	Obelisk	Julian	333.994	329.295	98.593	585	0.0166926	175.153	177.652	162.535	None
3	2	31	IPO323 dChr18	01	2-01-053	2822_AO	Obelisk	Julian	351.276	346.354	98.5988	273	0.0177071	77.7167	78.8211	161.373	None
3	2	31	IPO323 dChr18	01	2-01-053	2822_AO	Obelisk	Julian	332.546	327.618	98.518	241	0.0177308	72.4712	73.5614	160.875	None
3	3	31	IPO323 dChr18	08	2-08-053	2822_AV	Obelisk	Julian	375.489	370.069	98.5567	415	0.0169546	110.523	112.141	159.092	lost
3	3	31	IPO323 dChr18	08	2-08-053	2822_AV	Obelisk	Julian	383.982	378.457	98.5612	96	0.016145	25.0012	25.3662	153.731	lost
3	3	31	IPO323 dChr18	08	2-08-053	2822_AV	Obelisk	Julian	310.109	304.663	98.2436	662	0.0148355	213.473	217.29	131.568	lost
3	4	31	IPO323 dChr18	02	2-02-053	2822_AP	Obelisk	Julian	389.327	383.924	98.6121	466	0.0174661	119.694	121.378	169.992	lost
3	4	31	IPO323 dChr18	02	2-02-053	2822_AP	Obelisk	Julian	352.972	347.647	98.4912	462	0.0168679	130.888	132.894	160.944	lost
3	4	31	IPO323 dChr18	02	2-02-053	2822_AP	Obelisk	Julian	383.507	378.423	98.6743	206	0.017597	53.7148	54.4364	177.111	lost
3	5	31	IPO323 dChr18	03	2-03-053	2822_AQ	Obelisk	Julian	413.96	403.365	97.4404	145	0.0165442	35.0275	35.9476	135.74	None
3	5	31	IPO323 dChr18	03	2-03-053	2822_AQ	Obelisk	Julian	414.364	408.977	98.7001	275	0.016687	66.3668	67.2409	152.783	None
3	5	31	IPO323 dChr18	03	2-03-053	2822_AQ	Obelisk	Julian	265.844	261.211	98.2573	73	0.0168812	27.4598	27.9468	143.683	None
3	6	31	IPO323 dChr18	04	2-04-053	2822_AR	Obelisk	Julian	387.612	382.072	98.5706	272	0.0176325	70.1732	71.1908	154.874	None
3	6	31	IPO323 dChr18	04	2-04-053	2822_AR	Obelisk	Julian	410.243	404.747	98.6602	438	0.017156	106.766	108.216	159.127	None
3	6	31	IPO323 dChr18	04	2-04-053	2822_AR	Obelisk	Julian	387.913	382.155	98.5156	362	0.0177996	93.32	94.7261	158.043	None
3	7	31	IPO323 dChr18	05	2-05-053	2822_AS	Obelisk	Julian	357.526	351.231	98.2394	205	0.0170108	57.3385	58.3661	151.874	None
3	7	31	IPO323 dChr18	05	2-05-053	2822_AS	Obelisk	Julian	343.035	324.505	94.5983	93	0.0168534	27.1109	28.659	140.69	None
3	7	31	IPO323 dChr18	05	2-05-053	2822_AS	Obelisk	Julian	309.572	304.031	98.2103	72	0.0154632	23.2579	23.6818	143.598	None
3	8	31	IPO323 dChr18	06	2-06-053	2822_AT	Obelisk	Julian	438.432	432.855	98.7279	555	0.0172757	126.587	128.219	160.779	None
3	8	31	IPO323 dChr18	06	2-06-053	2822_AT	Obelisk	Julian	369.688	364.27	98.5346	199	0.0177394	53.8292	54.6298	160.063	None
3	8	31	IPO323 dChr18	06	2-06-053	2822_AT	Obelisk	Julian	424.825	418.933	98.6133	375	0.017748	88.2717	89.513	160.527	None
3	9	31	IPO323 dChr18	07	2-07-053	2822_AU	Obelisk	Julian	327.542	322.797	98.5513	96	0.0169138	29.3092	29.74	140.862	dup
3	9	31	IPO323 dChr18	07	2-07-053	2822_AU	Obelisk	Julian	242.985	238.714	98.2423	82	0.0163813	33.747	34.3507	145.514	dup
3	9	31	IPO323 dChr18	07	2-07-053	2822_AU	Obelisk	Julian	366.624	361.102	98.4936	45	0.0165007	12.2741	12.4619	126.156	dup
3	10	31	IPO323 dChr18	Progenitor	2-00-000	2855_BE	Obelisk	Julian	330.777	326.417	98.6818	213	0.0170145	64.3938	65.254	151.732	Progenitor
3	10	31	IPO323 dChr18	Progenitor	2-00-000	2855_BE	Obelisk	Julian	342.796	338.12	98.6359	154	0.0164197	44.9247	45.546	144.853	Progenitor
3	10	31	IPO323 dChr18	Progenitor	2-00-000	2855_BE	Obelisk	Julian	408.611	402.208	98.4328	278	0.0176541	68.0353	69.1185	157.001	Progenitor
3	11	31	IPO323 dChr18	09	2-09-053	2822_AW	Obelisk	Julian	435.383	429.643	98.6817	277	0.0167296	63.6221	64.4721	152.146	lost
3	11	31	IPO323 dChr18	09	2-09-053	2822_AW	Obelisk	Julian	422.927	417.801	98.7881	415	0.0173329	98.1258	99.3295	156.609	lost
3	11	31	IPO323 dChr18	09	2-09-053	2822_AW	Obelisk	Julian	288.045	283.145	98.2988	62	0.0168967	21.5244	21.8969	142.506	lost
3	12	31	IPO323 dChr18	10	2-10-053	2822_AX	Obelisk	Julian	296.446	291.48	98.3251	159	0.0166545	53.6355	54.5491	159.488	None
3	12	31	IPO323 dChr18	10	2-10-053	2822_AX	Obelisk	Julian	324.099	319.135	98.4683	509	0.0172095	157.051	159.494	166.426	None
3	12	31	IPO323 dChr18	10	2-10-053	2822_AX	Obelisk	Julian	305.011	299.95	98.3406	149	0.0169016	48.8507	49.675	166.972	None
3	13	31	IPO323 dChr18	11	2-11-053	2822_AY	Obelisk	Julian	383.359	377.658	98.5129	329	0.016602	85.8204	87.1159	155.939	lost
3	13	31	IPO323 dChr18	11	2-11-053	2822_AY	Obelisk	Julian	329.334	320.676	97.371	170	0.0163109	51.6193	53.013	151.217	lost
3	14	31	IPO323 dChr18	12	2-12-053	2822_AZ	Obelisk	Julian	338.218	333.256	98.5329	167	0.0174289	49.3764	50.1116	159.032	None
3	14	31	IPO323 dChr18	12	2-12-053	2822_AZ	Obelisk	Julian	360.225	354.847	98.5072	235	0.0172375	65.237	66.2257	161.751	None
3	14	31	IPO323 dChr18	12	2-12-053	2822_AZ	Obelisk	Julian	334.571	329.652	98.5297	93	0.0165648	27.7968	28.2116	145.789	None
3	15	31	IPO323 dChr18	Progenitor	2-00-000	2855_BE	Obelisk	Julian	327.681	322.519	98.4247	36	0.0163391	10.9863	11.1621	131.995	Progenitor
3	15	31	IPO323 dChr18	Progenitor	2-00-000	2855_BE	Obelisk	Julian	376.468	370.631	98.4494	113	0.0165068	30.0158	30.4886	145.441	Progenitor
3	15	31	IPO323 dChr18	Progenitor	2-00-000	2855_BE	Obelisk	Julian	325.875	320.231	98.2681	62	0.0152084	19.0257	19.361	155.476	Progenitor
3	16	31	IPO323 dChr18	13	2-13-053	2822_BA	Obelisk	Julian	312.894	307.548	98.2915	367	0.0173255	117.292	119.331	166.156	None
3	16	31	IPO323 dChr18	13	2-13-053	2822_BA	Obelisk	Julian	315.717	311.17	98.5597	321	0.0173669	101.673	103.159	160.982	None
3	16	31	IPO323 dChr18	13	2-13-053	2822_BA	Obelisk	Julian	366.219	360.847	98.533	186	0.0166562	50.7892	51.5454	156.214	None
3	17	31	IPO323 dChr18	14	2-14-053	2822_BB	Obelisk	Julian	257.925	254.385	98.6273	23	0.0153251	8.91731	9.04142	147.051	lost
3	17	31	IPO323 dChr18	14	2-14-053	2822_BB	Obelisk	Julian	266.627	261.786	98.1843	5	0.0148506	1.87528	1.90996	149.596	lost
3	17	31	IPO323 dChr18	14	2-14-053	2822_BB	Obelisk	Julian	323.582	318.496	98.4284	6	0.0158794	1.85424	1.88385	179.906	lost
3	18	31	IPO323 dChr18	15	2-15-053	2822_BC	Obelisk	Julian	313.747	309.009	98.4898	128	0.0170012	40.7971	41.4227	147.232	lost
3	18	31	IPO323 dChr18	15	2-15-053	2822_BC	Obelisk	Julian	376.111	371.104	98.6687	249	0.017242	66.2038	67.097	159.665	lost
3	18	31	IPO323 dChr18	15	2-15-053	2822_BC	Obelisk	Julian	372.575	367.496	98.637	133	0.017519	35.6976	36.1908	147.537	lost
3	19	31	IPO323 dChr18	16	2-16-053	2822_BD	Obelisk	Julian	227.051	223.055	98.2399	131	0.0173596	57.6962	58.7299	151.966	both
3	19	31	IPO323 dChr18	16	2-16-053	2822_BD	Obelisk	Julian	323.165	318.36	98.5133	286	0.0170806	88.4998	89.8354	152.638	both
3	19	31	IPO323 dChr18	16	2-16-053	2822_BD	Obelisk	Julian	375.799	370.697	98.6425	99	0.0173998	26.3439	26.7064	150.464	both
3	20	31	IPO323 dChr18	17	2-17-053	2822_BE	Obelisk	Julian	156.626	152.956	97.657	262	0.0168389	167.278	171.291	166.508	lost
3	20	31	IPO323 dChr18	17	2-17-053	2822_BE	Obelisk	Julian	410.988	405.066	98.5589	349	0.0178295	84.9172	86.1589	161.224	lost
3	20	31	IPO323 dChr18	17	2-17-053	2822_BE	Obelisk	Julian	390.452	385.266	98.6718	158	0.0171704	40.4659	41.0106	144.85	lost
3	21	31	IPO323 dChr18	18	2-18-053	2822_BF	Obelisk	Julian	352.026	347.054	98.5875	202	0.0161584	57.3821	58.2042	158.587	None
3	21	31	IPO323 dChr18	18	2-18-053	2822_BF	Obelisk	Julian	328.069	323.225	98.5235	301	0.0167807	91.749	93.124	158.967	None
3	21	31	IPO323 dChr18	18	2-18-053	2822_BF	Obelisk	Julian	365.784	360.366	98.5187	83	0.0167498	22.691	23.0321	149.186	None
3	22	31	IPO323 dChr18	19	2-19-053	2822_BG	Obelisk	Julian	460.278	454.156	98.6701	705	0.0171722	153.168	155.233	163.964	None
3	22	31	IPO323 dChr18	19	2-19-053	2822_BG	Obelisk	Julian	442.04	435.903	98.6117	324	0.0169659	73.2966	74.3285	160.867	None
3	22	31	IPO323 dChr18	19	2-19-053	2822_BG	Obelisk	Julian	394.646	388.851	98.5316	262	0.0171616	66.3886	67.378	163.65	None
3	23	31	IPO323 dChr18	20	2-20-053	2822_BH	Obelisk	Julian	319.664	313.918	98.2023	250	0.0168456	78.207	79.6387	157.808	lost
3	23	31	IPO323 dChr18	20	2-20-053	2822_BH	Obelisk	Julian	437.583	431.435	98.5951	361	0.0170051	82.4987	83.6743	147.846	lost
3	23	31	IPO323 dChr18	20	2-20-053	2822_BH	Obelisk	Julian	335.626	330.147	98.3674	171	0.017118	50.9496	51.7952	161.55	lost
3	24	31	IPO323 dChr18	Progenitor	2-00-000	2855_BE	Obelisk	Julian	459.57	453.968	98.7811	21	0.012269	4.56949	4.62588	168.456	Progenitor
3	24	31	IPO323 dChr18	Progenitor	2-00-000	2855_BE	Obelisk	Julian	406.494	0	0	0	0	0	0	0	Progenitor
3	24	31	IPO323 dChr18	Progenitor	2-00-000	2855_BE	Obelisk	Julian	294.521	289.493	98.2929	295	0.0169128	100.163	101.902	173.54	Progenitor
3	25	32	IPO323 dChr18	Progenitor	2-00-000	2855_BE	Obelisk	Julian	360.745	355.657	98.5897	287	0.0173967	79.5576	80.6956	171.152	Progenitor
3	25	32	IPO323 dChr18	Progenitor	2-00-000	2855_BE	Obelisk	Julian	304.812	300.067	98.4436	329	0.0176367	107.936	109.642	168.373	Progenitor
3	25	32	IPO323 dChr18	Progenitor	2-00-000	2855_BE	Obelisk	Julian	314.252	309.551	98.5039	283	0.0173754	90.055	91.4228	167.889	Progenitor
3	26	32	IPO323 dChr18	05	2-05-053	2822_AS	Obelisk	Julian	271.91	267.029	98.2049	131	0.0179606	48.1776	49.0583	169.261	None
3	26	32	IPO323 dChr18	05	2-05-053	2822_AS	Obelisk	Julian	351.371	345.782	98.4093	208	0.0176987	59.1967	60.1535	155.212	None
3	26	32	IPO323 dChr18	05	2-05-053	2822_AS	Obelisk	Julian	299.372	294.56	98.3924	140	0.0175249	46.7645	47.5286	159.403	None
3	27	32	IPO323 dChr18	04	2-04-053	2822_AR	Obelisk	Julian	367.96	362.001	98.3806	237	0.0173166	64.4092	65.4694	163.847	None
3	27	32	IPO323 dChr18	04	2-04-053	2822_AR	Obelisk	Julian	342.711	337.758	98.5549	361	0.0167337	105.337	106.881	153.335	None
3	27	32	IPO323 dChr18	04	2-04-053	2822_AR	Obelisk	Julian	362.815	357.813	98.6214	228	0.0176745	62.842	63.7204	160.343	None
3	28	32	IPO323 dChr18	12	2-12-053	2822_AZ	Obelisk	Julian	368.865	363.819	98.6319	215	0.017524	58.2869	59.0954	160.139	None
3	28	32	IPO323 dChr18	12	2-12-053	2822_AZ	Obelisk	Julian	306.674	301.85	98.4269	219	0.0178065	71.4114	72.5527	166.503	None
3	28	32	IPO323 dChr18	12	2-12-053	2822_AZ	Obelisk	Julian	299.834	295.407	98.5235	227	0.0175632	75.7087	76.8433	163.46	None
3	29	32	IPO323 dChr18	01	2-01-053	2822_AO	Obelisk	Julian	300.22	295.551	98.4448	489	0.0161735	162.881	165.454	145.741	None
3	29	32	IPO323 dChr18	01	2-01-053	2822_AO	Obelisk	Julian	312.643	307.757	98.4371	147	0.0173202	47.0184	47.7649	161.257	None
3	29	32	IPO323 dChr18	01	2-01-053	2822_AO	Obelisk	Julian	330.146	325.3	98.532	56	0.0169018	16.9622	17.2149	157.873	None
3	30	32	IPO323 dChr18	06	2-06-053	2822_AT	Obelisk	Julian	424.97	419.175	98.6364	363	0.0170778	85.4178	86.5987	162.281	None
3	30	32	IPO323 dChr18	06	2-06-053	2822_AT	Obelisk	Julian	430.996	425.859	98.8079	414	0.0174115	96.0565	97.2153	156.357	None
3	30	32	IPO323 dChr18	06	2-06-053	2822_AT	Obelisk	Julian	287.556	282.922	98.3883	135	0.0168585	46.9473	47.7164	158.817	None
3	31	32	IPO323 dChr18	10	2-10-053	2822_AX	Obelisk	Julian	344.557	339.082	98.4111	196	0.0171665	56.8847	57.8031	143.083	None
3	31	32	IPO323 dChr18	10	2-10-053	2822_AX	Obelisk	Julian	342.848	338.204	98.6453	623	0.0171463	181.713	184.209	159.169	None
3	31	32	IPO323 dChr18	10	2-10-053	2822_AX	Obelisk	Julian	340.082	335.206	98.5661	227	0.0167829	66.7486	67.7196	156.557	None
3	32	32	IPO323 dChr18	13	2-13-053	2822_BA	Obelisk	Julian	365.328	360.396	98.6501	274	0.0178564	75.0011	76.0274	160.778	None
3	32	32	IPO323 dChr18	13	2-13-053	2822_BA	Obelisk	Julian	340.071	335.637	98.6962	126	0.018084	37.0511	37.5406	152.086	None
3	32	32	IPO323 dChr18	13	2-13-053	2822_BA	Obelisk	Julian	325.948	321.209	98.5463	95	0.0169082	29.1458	29.5757	148.201	None
3	33	32	IPO323 dChr18	08	2-08-053	2822_AV	Obelisk	Julian	353.125	348.13	98.5855	277	0.016812	78.4424	79.5679	157.567	lost
3	33	32	IPO323 dChr18	08	2-08-053	2822_AV	Obelisk	Julian	364.259	359.051	98.5704	223	0.0165624	61.2202	62.1081	147.575	lost
3	33	32	IPO323 dChr18	08	2-08-053	2822_AV	Obelisk	Julian	415.407	409.824	98.6559	175	0.0165657	42.1274	42.7013	166.868	lost
3	34	32	IPO323 dChr18	Progenitor	2-00-000	2855_BE	Obelisk	Julian	363.461	358.661	98.6793	113	0.0171639	31.09	31.5061	151.574	Progenitor
3	34	32	IPO323 dChr18	Progenitor	2-00-000	2855_BE	Obelisk	Julian	332.865	328.505	98.6903	219	0.017255	65.7925	66.6656	156.068	Progenitor
3	34	32	IPO323 dChr18	Progenitor	2-00-000	2855_BE	Obelisk	Julian	279.886	275.623	98.4769	36	0.0178674	12.8624	13.0613	151.339	Progenitor
3	35	32	IPO323 dChr18	16	2-16-053	2822_BD	Obelisk	Julian	356.318	351.291	98.5892	172	0.0168598	48.2715	48.9623	152.128	both
3	35	32	IPO323 dChr18	16	2-16-053	2822_BD	Obelisk	Julian	297.858	293.082	98.3966	52	0.0176084	17.458	17.7425	144.093	both
3	35	32	IPO323 dChr18	16	2-16-053	2822_BD	Obelisk	Julian	337.819	332.826	98.522	35	0.017675	10.3606	10.516	147.671	both
3	36	32	IPO323 dChr18	15	2-15-053	2822_BC	Obelisk	Julian	358.709	353.572	98.5677	224	0.0174889	62.4461	63.3535	156.842	lost
3	36	32	IPO323 dChr18	15	2-15-053	2822_BC	Obelisk	Julian	336.731	331.851	98.5507	150	0.0178476	44.5459	45.201	154.334	lost
3	36	32	IPO323 dChr18	15	2-15-053	2822_BC	Obelisk	Julian	367.572	363.056	98.7715	100	0.017691	27.2056	27.5439	144.889	lost
3	37	32	IPO323 dChr18	19	2-19-053	2822_BG	Obelisk	Julian	326.886	322.373	98.6193	220	0.0171969	67.3017	68.244	141.82	None
3	37	32	IPO323 dChr18	19	2-19-053	2822_BG	Obelisk	Julian	436.774	431.36	98.7604	296	0.0170052	67.7696	68.6202	157.397	None
3	37	32	IPO323 dChr18	19	2-19-053	2822_BG	Obelisk	Julian	438.996	433.386	98.722	182	0.0166905	41.4582	41.9949	146.98	None
3	38	32	IPO323 dChr18	02	2-02-053	2822_AP	Obelisk	Julian	431.094	425.256	98.6457	137	0.0174678	31.7796	32.2159	147.88	lost
3	38	32	IPO323 dChr18	02	2-02-053	2822_AP	Obelisk	Julian	356.64	351.405	98.5323	222	0.0167035	62.2477	63.1749	159.023	lost
3	38	32	IPO323 dChr18	02	2-02-053	2822_AP	Obelisk	Julian	315.228	310.089	98.3697	166	0.0170866	52.6603	53.533	157.642	lost
3	39	32	IPO323 dChr18	Progenitor	2-00-000	2855_BE	Obelisk	Julian	377.031	371.538	98.543	46	0.0158211	12.2006	12.381	143.497	Progenitor
3	39	32	IPO323 dChr18	Progenitor	2-00-000	2855_BE	Obelisk	Julian	411.688	406.073	98.6362	183	0.0164844	44.4512	45.0658	155.974	Progenitor
3	39	32	IPO323 dChr18	Progenitor	2-00-000	2855_BE	Obelisk	Julian	328.377	323.891	98.6341	60	0.016021	18.2717	18.5247	148.718	Progenitor
3	40	32	IPO323 dChr18	17	2-17-053	2822_BE	Obelisk	Julian	416.946	410.036	98.3427	143	0.0165973	34.297	34.875	146.833	lost
3	40	32	IPO323 dChr18	17	2-17-053	2822_BE	Obelisk	Julian	407.195	399.15	98.0243	170	0.0167135	41.7491	42.5905	148.483	lost
3	40	32	IPO323 dChr18	17	2-17-053	2822_BE	Obelisk	Julian	432.388	426.981	98.7494	139	0.0174546	32.147	32.5541	146.224	lost
3	41	32	IPO323 dChr18	20	2-20-053	2822_BH	Obelisk	Julian	347.94	342.577	98.4585	255	0.0166907	73.2884	74.4359	157.073	lost
3	41	32	IPO323 dChr18	20	2-20-053	2822_BH	Obelisk	Julian	385.694	380.505	98.6547	116	0.0166583	30.0757	30.4858	144.963	lost
3	41	32	IPO323 dChr18	20	2-20-053	2822_BH	Obelisk	Julian	434.353	428.734	98.7063	419	0.0168226	96.4654	97.7297	159.363	lost
3	42	32	IPO323 dChr18	14	2-14-053	2822_BB	Obelisk	Julian	343.113	337.907	98.4828	21	0.0147611	6.12043	6.21472	158.58	lost
3	42	32	IPO323 dChr18	14	2-14-053	2822_BB	Obelisk	Julian	366.487	361.777	98.7147	12	0.0149475	3.27433	3.31696	152.028	lost
3	42	32	IPO323 dChr18	14	2-14-053	2822_BB	Obelisk	Julian	273.427	268.991	98.3775	6	0.0134938	2.19437	2.23056	166.815	lost
3	43	32	IPO323 dChr18	18	2-18-053	2822_BF	Obelisk	Julian	375.372	369.555	98.4502	164	0.0168067	43.6899	44.3777	145.219	None
3	43	32	IPO323 dChr18	18	2-18-053	2822_BF	Obelisk	Julian	335.262	330.608	98.6118	79	0.0161597	23.5636	23.8954	154.524	None
3	43	32	IPO323 dChr18	18	2-18-053	2822_BF	Obelisk	Julian	348.096	342.643	98.4336	125	0.0173591	35.9097	36.4811	150.758	None
3	44	32	IPO323 dChr18	11	2-11-053	2822_AY	Obelisk	Julian	343.322	338.161	98.4969	177	0.0178468	51.5552	52.3419	153.426	lost
3	44	32	IPO323 dChr18	11	2-11-053	2822_AY	Obelisk	Julian	261.287	255.261	97.6937	58	0.0168511	22.1978	22.7219	148.111	lost
3	44	32	IPO323 dChr18	11	2-11-053	2822_AY	Obelisk	Julian	400.984	395.642	98.6678	215	0.0177362	53.6181	54.342	152.759	lost
3	45	32	IPO323 dChr18	09	2-09-053	2822_AW	Obelisk	Julian	335.882	330.947	98.531	134	0.0168041	39.895	40.4898	151.912	lost
3	45	32	IPO323 dChr18	09	2-09-053	2822_AW	Obelisk	Julian	393.495	387.669	98.5195	293	0.0168328	74.4609	75.5799	147.417	lost
3	45	32	IPO323 dChr18	09	2-09-053	2822_AW	Obelisk	Julian	354.679	349.09	98.4243	256	0.0168858	72.178	73.3335	157.029	lost
3	46	32	IPO323 dChr18	07	2-07-053	2822_AU	Obelisk	Julian	299.18	294.543	98.4502	188	0.01769	62.8384	63.8276	156.795	dup
3	46	32	IPO323 dChr18	07	2-07-053	2822_AU	Obelisk	Julian	349.383	344.311	98.5482	67	0.0182061	19.1767	19.4592	145.969	dup
3	46	32	IPO323 dChr18	07	2-07-053	2822_AU	Obelisk	Julian	314.043	308.998	98.3936	8	0.0159353	2.54742	2.58901	145.138	dup
3	47	32	IPO323 dChr18	03	2-03-053	2822_AQ	Obelisk	Julian	382.261	376.759	98.5606	537	0.0170468	140.48	142.532	153.91	None
3	47	32	IPO323 dChr18	03	2-03-053	2822_AQ	Obelisk	Julian	341.675	336.548	98.4994	205	0.0168384	59.9984	60.9125	150.294	None
3	47	32	IPO323 dChr18	03	2-03-053	2822_AQ	Obelisk	Julian	393.005	387.816	98.6796	80	0.016925	20.356	20.6284	147.879	None
3	48	32	IPO323 dChr18	Progenitor	2-00-000	2855_BE	Obelisk	Julian	430.155	424.079	98.5875	169	0.0181278	39.2882	39.851	151.762	Progenitor
3	48	32	IPO323 dChr18	Progenitor	2-00-000	2855_BE	Obelisk	Julian	384.29	379.319	98.7064	276	0.0181273	71.8207	72.762	158.166	Progenitor
3	48	32	IPO323 dChr18	Progenitor	2-00-000	2855_BE	Obelisk	Julian	302.481	297.523	98.3609	272	0.0178101	89.9231	91.4216	164.563	Progenitor
3	49	33	IPO323 dChr18	Progenitor	2-00-000	2855_BE	Obelisk	Michael	332.814	328.288	98.64	219	0.0170242	65.8025	66.7097	150.862	Progenitor
3	49	33	IPO323 dChr18	Progenitor	2-00-000	2855_BE	Obelisk	Michael	336.41	331.367	98.501	107	0.0167594	31.8064	32.2905	153.31	Progenitor
3	49	33	IPO323 dChr18	Progenitor	2-00-000	2855_BE	Obelisk	Michael	386.333	380.452	98.4777	291	0.0170976	75.3236	76.488	160.068	Progenitor
3	50	33	IPO323 dChr18	01	2-01-053	2822_AO	Obelisk	Michael	362.822	357.737	98.5986	135	0.0165437	37.2083	37.7372	162.718	None
3	50	33	IPO323 dChr18	01	2-01-053	2822_AO	Obelisk	Michael	386.241	381.074	98.6624	142	0.0175017	36.7646	37.2631	154.255	None
3	50	33	IPO323 dChr18	01	2-01-053	2822_AO	Obelisk	Michael	349.117	344.005	98.5357	230	0.0179545	65.8805	66.8596	157.111	None
3	51	33	IPO323 dChr18	08	2-08-053	2822_AV	Obelisk	Michael	344.191	396.51	115.2	232	0.0165754	67.4044	58.5106	151.915	lost
3	51	33	IPO323 dChr18	08	2-08-053	2822_AV	Obelisk	Michael	366.623	361.504	98.6037	186	0.0169977	50.7333	51.4517	147.892	lost
3	51	33	IPO323 dChr18	08	2-08-053	2822_AV	Obelisk	Michael	327.74	322.311	98.3436	258	0.0168867	78.721	80.0469	147.046	lost
3	52	33	IPO323 dChr18	02	2-02-053	2822_AP	Obelisk	Michael	346.599	341.359	98.4881	351	0.0169786	101.27	102.824	170.3	lost
3	52	33	IPO323 dChr18	02	2-02-053	2822_AP	Obelisk	Michael	338.006	332.633	98.4102	322	0.0175686	95.2645	96.8035	174.668	lost
3	52	33	IPO323 dChr18	02	2-02-053	2822_AP	Obelisk	Michael	373.416	367.411	98.3918	430	0.0177425	115.153	117.035	172.416	lost
3	53	33	IPO323 dChr18	03	2-03-053	2822_AQ	Obelisk	Michael	317.928	313.017	98.4552	53	0.0170567	16.6704	16.932	141.969	None
3	53	33	IPO323 dChr18	03	2-03-053	2822_AQ	Obelisk	Michael	384.737	379.181	98.556	148	0.0173785	38.4679	39.0315	142.229	None
3	53	33	IPO323 dChr18	03	2-03-053	2822_AQ	Obelisk	Michael	374.292	369.389	98.6902	105	0.016201	28.053	28.4253	160.488	None
3	54	33	IPO323 dChr18	04	2-04-053	2822_AR	Obelisk	Michael	395.682	390.152	98.6023	227	0.0169405	57.3692	58.1825	153.351	None
3	54	33	IPO323 dChr18	04	2-04-053	2822_AR	Obelisk	Michael	373.365	368.357	98.6589	257	0.0171439	68.8335	69.7692	160.3	None
3	54	33	IPO323 dChr18	04	2-04-053	2822_AR	Obelisk	Michael	318.718	313.862	98.4764	124	0.0167524	38.9059	39.5078	142.95	None
3	55	33	IPO323 dChr18	05	2-05-053	2822_AS	Obelisk	Michael	385.741	380.058	98.527	165	0.0174423	42.7749	43.4144	155.035	None
3	55	33	IPO323 dChr18	05	2-05-053	2822_AS	Obelisk	Michael	340.775	335.586	98.4772	112	0.0165024	32.8663	33.3745	156.388	None
3	55	33	IPO323 dChr18	05	2-05-053	2822_AS	Obelisk	Michael	315.509	310.568	98.4341	78	0.0168371	24.722	25.1152	150.892	None
3	56	33	IPO323 dChr18	06	2-06-053	2822_AT	Obelisk	Michael	309.813	305.78	98.6983	250	0.0174414	80.6937	81.758	160.087	None
3	56	33	IPO323 dChr18	06	2-06-053	2822_AT	Obelisk	Michael	401.274	395.709	98.6131	373	0.0176716	92.9539	94.2612	167.872	None
3	56	33	IPO323 dChr18	06	2-06-053	2822_AT	Obelisk	Michael	433.13	426.31	98.4253	394	0.0175892	90.9657	92.4211	162.533	None
3	57	33	IPO323 dChr18	07	2-07-053	2822_AU	Obelisk	Michael	304.902	299.937	98.3716	59	0.0165049	19.3505	19.6708	136.581	dup
3	57	33	IPO323 dChr18	07	2-07-053	2822_AU	Obelisk	Michael	298.665	293.967	98.427	71	0.0174324	23.7724	24.1524	140.568	dup
3	57	33	IPO323 dChr18	07	2-07-053	2822_AU	Obelisk	Michael	444.061	0	0	0	0	0	0	0	dup
3	58	33	IPO323 dChr18	Progenitor	2-00-000	2855_BE	Obelisk	Michael	324.826	320.35	98.622	443	0.0170259	136.381	138.286	138.897	Progenitor
3	58	33	IPO323 dChr18	Progenitor	2-00-000	2855_BE	Obelisk	Michael	284.66	265.816	93.3803	172	0.0169535	60.423	64.7064	144.809	Progenitor
3	58	33	IPO323 dChr18	Progenitor	2-00-000	2855_BE	Obelisk	Michael	346.176	342.027	98.8013	154	0.0169831	44.486	45.0257	144.755	Progenitor
3	59	33	IPO323 dChr18	09	2-09-053	2822_AW	Obelisk	Michael	346.987	341.732	98.4855	247	0.0167423	71.1842	72.2788	143.961	lost
3	59	33	IPO323 dChr18	09	2-09-053	2822_AW	Obelisk	Michael	278.03	273.279	98.2912	372	0.0165636	133.799	136.125	159.55	lost
3	59	33	IPO323 dChr18	09	2-09-053	2822_AW	Obelisk	Michael	414.311	408.642	98.6317	225	0.0168863	54.307	55.0604	155.3	lost
3	60	33	IPO323 dChr18	10	2-10-053	2822_AX	Obelisk	Michael	150.384	148.162	98.5223	71	0.0173127	47.2126	47.9207	154.138	None
3	60	33	IPO323 dChr18	10	2-10-053	2822_AX	Obelisk	Michael	427.814	422.02	98.6458	525	0.0171817	122.717	124.402	162.182	None
3	60	33	IPO323 dChr18	10	2-10-053	2822_AX	Obelisk	Michael	330.265	324.972	98.3974	201	0.0175585	60.8603	61.8515	159.916	None
3	61	33	IPO323 dChr18	11	2-11-053	2822_AY	Obelisk	Michael	317.176	312.266	98.4521	23	0.0164531	7.25149	7.36551	151.247	lost
3	61	33	IPO323 dChr18	11	2-11-053	2822_AY	Obelisk	Michael	295.938	290.838	98.2766	140	0.0169338	47.3072	48.1368	136.159	lost
3	61	33	IPO323 dChr18	11	2-11-053	2822_AY	Obelisk	Michael	433.164	427.032	98.5842	99	0.0176076	22.8551	23.1833	141.599	lost
3	62	33	IPO323 dChr18	12	2-12-053	2822_AZ	Obelisk	Michael	365.507	360.076	98.5143	174	0.0172136	47.6051	48.3231	156.164	None
3	62	33	IPO323 dChr18	12	2-12-053	2822_AZ	Obelisk	Michael	292.117	287.029	98.2582	71	0.0164685	24.3053	24.7361	151.345	None
3	62	33	IPO323 dChr18	12	2-12-053	2822_AZ	Obelisk	Michael	324.978	320.12	98.5051	92	0.0170366	28.3096	28.7392	145.106	None
3	63	33	IPO323 dChr18	Progenitor	2-00-000	2855_BE	Obelisk	Michael	380.786	375.344	98.5709	247	0.0172784	64.8658	65.8062	153.106	Progenitor
3	63	33	IPO323 dChr18	Progenitor	2-00-000	2855_BE	Obelisk	Michael	336.276	331.047	98.4452	155	0.0163888	46.0931	46.8211	145.228	Progenitor
3	63	33	IPO323 dChr18	Progenitor	2-00-000	2855_BE	Obelisk	Michael	359.921	354.794	98.5756	185	0.0168187	51.4002	52.1429	155.535	Progenitor
3	64	33	IPO323 dChr18	14	2-14-053	2822_BB	Obelisk	Michael	323.398	318.251	98.4087	16	0.0143138	4.94747	5.02747	165.522	lost
3	64	33	IPO323 dChr18	14	2-14-053	2822_BB	Obelisk	Michael	248.149	243.309	98.0498	12	0.0165131	4.83581	4.932	165.279	lost
3	64	33	IPO323 dChr18	14	2-14-053	2822_BB	Obelisk	Michael	307.477	302.957	98.5298	7	0.0159114	2.27659	2.31056	151.339	lost
3	65	33	IPO323 dChr18	13	2-13-053	2822_BA	Obelisk	Michael	361.572	356.114	98.4906	164	0.0166813	45.3575	46.0527	150.224	None
3	65	33	IPO323 dChr18	13	2-13-053	2822_BA	Obelisk	Michael	357.556	352.09	98.4711	215	0.0164651	60.1304	61.064	158.119	None
3	65	33	IPO323 dChr18	13	2-13-053	2822_BA	Obelisk	Michael	324.766	319.595	98.4075	134	0.0161398	41.2604	41.9281	151.682	None
3	66	33	IPO323 dChr18	16	2-16-053	2822_BD	Obelisk	Michael	295.138	290.55	98.4455	89	0.0171987	30.1554	30.6316	150.184	both
3	66	33	IPO323 dChr18	16	2-16-053	2822_BD	Obelisk	Michael	383.062	377.737	98.61	231	0.0177064	60.3036	61.1537	153.086	both
3	66	33	IPO323 dChr18	16	2-16-053	2822_BD	Obelisk	Michael	379.02	373.893	98.6473	248	0.017775	65.4319	66.3291	147.167	both
3	67	33	IPO323 dChr18	17	2-17-053	2822_BE	Obelisk	Michael	396.094	389.931	98.4443	168	0.0168299	42.4142	43.0845	150.635	lost
3	67	33	IPO323 dChr18	17	2-17-053	2822_BE	Obelisk	Michael	346.415	341.098	98.4651	123	0.0174413	35.5066	36.0601	141.404	lost
3	67	33	IPO323 dChr18	17	2-17-053	2822_BE	Obelisk	Michael	306.861	301.97	98.4063	253	0.0174414	82.4478	83.7831	163.213	lost
3	68	33	IPO323 dChr18	18	2-18-053	2822_BF	Obelisk	Michael	332.12	326.839	98.4099	274	0.0175674	82.5003	83.8333	166.73	None
3	68	33	IPO323 dChr18	18	2-18-053	2822_BF	Obelisk	Michael	309.63	304.901	98.4724	355	0.0162782	114.653	116.431	167.534	None
3	68	33	IPO323 dChr18	18	2-18-053	2822_BF	Obelisk	Michael	344.809	339.94	98.5879	129	0.017067	37.412	37.9479	151.082	None
3	69	33	IPO323 dChr18	19	2-19-053	2822_BG	Obelisk	Michael	368.216	363.161	98.6272	235	0.016716	63.8213	64.7097	156.122	None
3	69	33	IPO323 dChr18	19	2-19-053	2822_BG	Obelisk	Michael	344.919	339.926	98.5523	162	0.016266	46.9675	47.6574	159.983	None
3	69	33	IPO323 dChr18	19	2-19-053	2822_BG	Obelisk	Michael	390.322	384.859	98.6005	346	0.0169938	88.6448	89.903	157.791	None
3	70	33	IPO323 dChr18	20	2-20-053	2822_BH	Obelisk	Michael	371.131	365.994	98.6158	377	0.0173311	101.581	103.007	164.805	lost
3	70	33	IPO323 dChr18	20	2-20-053	2822_BH	Obelisk	Michael	349.644	344.39	98.4972	179	0.0176374	51.1949	51.976	158.582	lost
3	70	33	IPO323 dChr18	20	2-20-053	2822_BH	Obelisk	Michael	402.665	397.2	98.6429	249	0.0175276	61.838	62.6888	170.071	lost
3	71	33	IPO323 dChr18	15	2-15-053	2822_BC	Obelisk	Michael	349.58	344.525	98.5538	284	0.0165441	81.2403	82.4324	159.18	lost
3	71	33	IPO323 dChr18	15	2-15-053	2822_BC	Obelisk	Michael	308.795	303.942	98.4285	204	0.0172542	66.0632	67.118	168.462	lost
3	71	33	IPO323 dChr18	15	2-15-053	2822_BC	Obelisk	Michael	398.275	392.55	98.5625	264	0.0174856	66.2859	67.2527	152.124	lost
3	72	33	IPO323 dChr18	Progenitor	2-00-000	2855_BE	Obelisk	Michael	330.844	325.317	98.3294	413	0.0175435	124.832	126.953	169.472	Progenitor
3	72	33	IPO323 dChr18	Progenitor	2-00-000	2855_BE	Obelisk	Michael	419.778	414.197	98.6704	213	0.0175269	50.7411	51.4248	160.496	Progenitor
3	72	33	IPO323 dChr18	Progenitor	2-00-000	2855_BE	Obelisk	Michael	311.018	306.157	98.4372	320	0.0175568	102.888	104.522	167.07	Progenitor
3	73	34	IPO323 dChr18	Progenitor	2-00-000	2855_BE	Obelisk	Michael	294.812	290.577	98.5636	311	0.0159866	105.491	107.028	155.274	Progenitor
3	73	34	IPO323 dChr18	Progenitor	2-00-000	2855_BE	Obelisk	Michael	305.987	301.853	98.649	206	0.0160705	67.3232	68.2452	138.097	Progenitor
3	73	34	IPO323 dChr18	Progenitor	2-00-000	2855_BE	Obelisk	Michael	301.075	296.517	98.4859	380	0.0170295	126.214	128.155	168.57	Progenitor
3	74	34	IPO323 dChr18	05	2-05-053	2822_AS	Obelisk	Michael	331.966	326.72	98.4197	123	0.0168922	37.052	37.6469	151.113	None
3	74	34	IPO323 dChr18	05	2-05-053	2822_AS	Obelisk	Michael	311.472	305.601	98.115	56	0.0167261	17.9791	18.3245	157.548	None
3	74	34	IPO323 dChr18	05	2-05-053	2822_AS	Obelisk	Michael	246.457	241.444	97.966	152	0.0177657	61.674	62.9545	148.911	None
3	75	34	IPO323 dChr18	04	2-04-053	2822_AR	Obelisk	Michael	349.388	344.01	98.4609	155	0.0169688	44.3633	45.0568	148.756	None
3	75	34	IPO323 dChr18	04	2-04-053	2822_AR	Obelisk	Michael	278.747	274.01	98.3003	260	0.0169065	93.2744	94.8872	148.586	None
3	75	34	IPO323 dChr18	04	2-04-053	2822_AR	Obelisk	Michael	334.32	328.86	98.367	233	0.0171724	69.6938	70.8508	145.108	None
3	76	34	IPO323 dChr18	12	2-12-053	2822_AZ	Obelisk	Michael	299.353	294.452	98.3626	142	0.0169977	47.4356	48.2253	165.029	None
3	76	34	IPO323 dChr18	12	2-12-053	2822_AZ	Obelisk	Michael	389.132	383.882	98.6511	356	0.0176561	91.4857	92.7367	152.357	None
3	76	34	IPO323 dChr18	12	2-12-053	2822_AZ	Obelisk	Michael	358.84	353.188	98.4249	151	0.0171902	42.08	42.7534	149.334	None
3	77	34	IPO323 dChr18	01	2-01-053	2822_AO	Obelisk	Michael	320.198	315.457	98.5196	424	0.0166537	132.418	134.408	159.902	None
3	77	34	IPO323 dChr18	01	2-01-053	2822_AO	Obelisk	Michael	389.059	384.314	98.7804	103	0.0169325	26.4741	26.801	144.738	None
3	77	34	IPO323 dChr18	01	2-01-053	2822_AO	Obelisk	Michael	297.861	293.554	98.5538	47	0.0159127	15.7792	16.0107	154.87	None
3	78	34	IPO323 dChr18	06	2-06-053	2822_AT	Obelisk	Michael	420.138	414.692	98.7038	104	0.0162235	24.7538	25.0788	141.038	None
3	78	34	IPO323 dChr18	06	2-06-053	2822_AT	Obelisk	Michael	409.051	403.599	98.6671	195	0.0165641	47.6713	48.3153	147.735	None
3	78	34	IPO323 dChr18	06	2-06-053	2822_AT	Obelisk	Michael	229.945	225.369	98.0102	80	0.0176407	34.7909	35.4973	162.079	None
3	79	34	IPO323 dChr18	10	2-10-053	2822_AX	Obelisk	Michael	331.983	326.892	98.4667	185	0.0166447	55.7258	56.5935	142.435	None
3	79	34	IPO323 dChr18	10	2-10-053	2822_AX	Obelisk	Michael	385.453	379.918	98.5641	108	0.0171592	28.019	28.4272	141.886	None
3	79	34	IPO323 dChr18	10	2-10-053	2822_AX	Obelisk	Michael	350.005	344.467	98.4176	330	0.0166452	94.2843	95.8003	155.122	None
3	80	34	IPO323 dChr18	13	2-13-053	2822_BA	Obelisk	Michael	342.618	337.477	98.4997	310	0.0173757	90.4799	91.8581	147.736	None
3	80	34	IPO323 dChr18	13	2-13-053	2822_BA	Obelisk	Michael	379.572	374.364	98.628	272	0.0171325	71.6597	72.6565	155.783	None
3	80	34	IPO323 dChr18	13	2-13-053	2822_BA	Obelisk	Michael	346.026	341.376	98.6562	68	0.0160044	19.6517	19.9194	154.702	None
3	81	34	IPO323 dChr18	08	2-08-053	2822_AV	Obelisk	Michael	359.911	354.855	98.595	176	0.0160395	48.9009	49.5978	143.175	lost
3	81	34	IPO323 dChr18	08	2-08-053	2822_AV	Obelisk	Michael	348.929	344.297	98.6724	219	0.0162052	62.7635	63.6079	150.847	lost
3	81	34	IPO323 dChr18	08	2-08-053	2822_AV	Obelisk	Michael	288.879	273.387	94.6372	88	0.0148425	30.4625	32.1888	141.787	lost
3	82	34	IPO323 dChr18	Progenitor	2-00-000	2855_BE	Obelisk	Michael	313.708	309.505	98.6603	244	0.0165852	77.7793	78.8355	152.116	Progenitor
3	82	34	IPO323 dChr18	Progenitor	2-00-000	2855_BE	Obelisk	Michael	238.149	234.692	98.5483	261	0.0171348	109.595	111.21	156.282	Progenitor
3	82	34	IPO323 dChr18	Progenitor	2-00-000	2855_BE	Obelisk	Michael	355.331	350.449	98.626	344	0.0172213	96.8111	98.1598	152.15	Progenitor
3	83	34	IPO323 dChr18	16	2-16-053	2822_BD	Obelisk	Michael	344.447	339.362	98.5237	146	0.0168567	42.3868	43.0219	149.173	both
3	83	34	IPO323 dChr18	16	2-16-053	2822_BD	Obelisk	Michael	426.344	420.958	98.7369	368	0.0168348	86.3154	87.4196	143.376	both
3	83	34	IPO323 dChr18	16	2-16-053	2822_BD	Obelisk	Michael	410.02	404.611	98.6807	176	0.0166342	42.9247	43.4986	147.997	both
3	84	34	IPO323 dChr18	15	2-15-053	2822_BC	Obelisk	Michael	328.492	323.782	98.5661	155	0.0178115	47.1853	47.8717	154.007	lost
3	84	34	IPO323 dChr18	15	2-15-053	2822_BC	Obelisk	Michael	348.142	343.154	98.5673	241	0.0174376	69.2246	70.2308	163.944	lost
3	84	34	IPO323 dChr18	15	2-15-053	2822_BC	Obelisk	Michael	404.754	399.231	98.6355	251	0.0171723	62.0129	62.8708	154.495	lost
3	85	34	IPO323 dChr18	19	2-19-053	2822_BG	Obelisk	Michael	362.424	357.193	98.5568	84	0.0169231	23.1773	23.5167	145.916	None
3	85	34	IPO323 dChr18	19	2-19-053	2822_BG	Obelisk	Michael	305.561	301.071	98.5306	203	0.0168743	66.4351	67.4259	150.523	None
3	85	34	IPO323 dChr18	19	2-19-053	2822_BG	Obelisk	Michael	360.546	355.426	98.5797	205	0.0168209	56.8581	57.6773	151.401	None
3	86	34	IPO323 dChr18	02	2-02-053	2822_AP	Obelisk	Michael	264.973	260.548	98.3301	131	0.016844	49.4391	50.2787	157.194	lost
3	86	34	IPO323 dChr18	02	2-02-053	2822_AP	Obelisk	Michael	538.029	531.491	98.7848	717	0.0169602	133.264	134.904	152.394	lost
3	86	34	IPO323 dChr18	02	2-02-053	2822_AP	Obelisk	Michael	363.902	358.925	98.6323	276	0.0177416	75.8446	76.8963	152.928	lost
3	87	34	IPO323 dChr18	Progenitor	2-00-000	2855_BE	Obelisk	Michael	320.999	316.19	98.502	153	0.0166118	47.6637	48.3886	149.735	Progenitor
3	87	34	IPO323 dChr18	Progenitor	2-00-000	2855_BE	Obelisk	Michael	428.701	422.787	98.6204	73	0.0153984	17.0282	17.2664	137.267	Progenitor
3	87	34	IPO323 dChr18	Progenitor	2-00-000	2855_BE	Obelisk	Michael	368.019	362.829	98.5897	164	0.0164713	44.5629	45.2003	147.108	Progenitor
3	88	34	IPO323 dChr18	17	2-17-053	2822_BE	Obelisk	Michael	373.753	368.305	98.5423	121	0.0174117	32.3743	32.8532	154.931	lost
3	88	34	IPO323 dChr18	17	2-17-053	2822_BE	Obelisk	Michael	342.852	337.742	98.5094	284	0.0169756	82.8345	84.0879	156.836	lost
3	88	34	IPO323 dChr18	17	2-17-053	2822_BE	Obelisk	Michael	336.116	330.854	98.4344	206	0.017597	61.2883	62.2631	153.851	lost
3	89	34	IPO323 dChr18	20	2-20-053	2822_BH	Obelisk	Michael	363.542	357.984	98.4712	425	0.0169198	116.905	118.72	157.482	lost
3	89	34	IPO323 dChr18	20	2-20-053	2822_BH	Obelisk	Michael	348.019	342.701	98.4718	412	0.0169532	118.384	120.222	149.439	lost
3	89	34	IPO323 dChr18	20	2-20-053	2822_BH	Obelisk	Michael	367.363	362.485	98.6723	313	0.0174393	85.2019	86.3484	164.557	lost
3	90	34	IPO323 dChr18	14	2-14-053	2822_BB	Obelisk	Michael	342.273	336.701	98.3719	22	0.016286	6.42762	6.534	151.014	lost
3	90	34	IPO323 dChr18	14	2-14-053	2822_BB	Obelisk	Michael	360.19	354.783	98.4988	27	0.0161859	7.49604	7.61029	151.068	lost
3	90	34	IPO323 dChr18	14	2-14-053	2822_BB	Obelisk	Michael	381.397	376.256	98.652	28	0.0150167	7.34143	7.44174	167.881	lost
3	91	34	IPO323 dChr18	18	2-18-053	2822_BF	Obelisk	Michael	305.52	300.326	98.2999	121	0.0170864	39.6047	40.2896	150.582	None
3	91	34	IPO323 dChr18	18	2-18-053	2822_BF	Obelisk	Michael	309.277	304.462	98.4433	52	0.0161547	16.8134	17.0793	148.421	None
3	91	34	IPO323 dChr18	18	2-18-053	2822_BF	Obelisk	Michael	370.299	364.899	98.5417	91	0.0165897	24.5747	24.9384	158.265	None
3	92	34	IPO323 dChr18	11	2-11-053	2822_AY	Obelisk	Michael	311.885	305.706	98.0189	160	0.0171822	51.301	52.3378	143.215	lost
3	92	34	IPO323 dChr18	11	2-11-053	2822_AY	Obelisk	Michael	294.308	289.477	98.3584	257	0.0174067	87.3235	88.7809	154.779	lost
3	92	34	IPO323 dChr18	11	2-11-053	2822_AY	Obelisk	Michael	340.272	335.008	98.4529	107	0.0172401	31.4454	31.9395	156.46	lost
3	93	34	IPO323 dChr18	09	2-09-053	2822_AW	Obelisk	Michael	243.448	239.097	98.213	345	0.0164181	141.714	144.293	163.314	lost
3	93	34	IPO323 dChr18	09	2-09-053	2822_AW	Obelisk	Michael	358.969	353.909	98.5904	368	0.016142	102.516	103.981	160.757	lost
3	93	34	IPO323 dChr18	09	2-09-053	2822_AW	Obelisk	Michael	374.143	368.319	98.4434	248	0.0165558	66.2848	67.333	156.135	lost
3	94	34	IPO323 dChr18	07	2-07-053	2822_AU	Obelisk	Michael	319.011	314.333	98.5338	22	0.0157167	6.89632	6.99894	154.417	dup
3	94	34	IPO323 dChr18	07	2-07-053	2822_AU	Obelisk	Michael	406.544	400.605	98.539	74	0.016913	18.2022	18.4721	150.216	dup
3	94	34	IPO323 dChr18	07	2-07-053	2822_AU	Obelisk	Michael	405.383	399.671	98.5908	62	0.0165576	15.2942	15.5128	162.33	dup
3	95	34	IPO323 dChr18	03	2-03-053	2822_AQ	Obelisk	Michael	372.523	366.93	98.4986	240	0.0170685	64.4256	65.4076	163.877	None
3	95	34	IPO323 dChr18	03	2-03-053	2822_AQ	Obelisk	Michael	388.197	382.858	98.6245	240	0.0176817	61.8242	62.6865	166.153	None
3	95	34	IPO323 dChr18	03	2-03-053	2822_AQ	Obelisk	Michael	358.848	353.621	98.5436	228	0.0167426	63.5367	64.4758	155.407	None
3	96	34	IPO323 dChr18	Progenitor	2-00-000	2855_BE	Obelisk	Michael	370.135	364.783	98.5539	194	0.0173527	52.4133	53.1823	156.964	Progenitor
3	96	34	IPO323 dChr18	Progenitor	2-00-000	2855_BE	Obelisk	Michael	297.002	291.723	98.2227	68	0.0169779	22.8955	23.3098	151.284	Progenitor
3	96	34	IPO323 dChr18	Progenitor	2-00-000	2855_BE	Obelisk	Michael	376.239	370.901	98.5812	367	0.017384	97.5443	98.9482	157.896	Progenitor
3	121	36	IPO323 dChr18	Mock	2-Mock-		Obelisk	Julian	316.836	63.603	20.0744	0	NaN	0	0	NaN	Mock
3	121	36	IPO323 dChr18	Mock	2-Mock-		Obelisk	Julian	403.216	374.282	92.8243	10	0.0127483	2.48006	2.67178	177.583	Mock
3	121	36	IPO323 dChr18	Mock	2-Mock-		Obelisk	Julian	446.692	385.089	86.209	13	0.0128343	2.91028	3.37584	171.64	Mock
3	122	36	IPO323 dChr18	Mock	2-Mock-		Obelisk	Julian	325.228	0	0	0	0	0	0	0	Mock
3	122	36	IPO323 dChr18	Mock	2-Mock-		Obelisk	Julian	339.635	334.789	98.5731	9	0.016451	2.6499	2.68826	184.867	Mock
3	122	36	IPO323 dChr18	Mock	2-Mock-		Obelisk	Julian	268.163	181.752	67.7769	3	0.0149102	1.11872	1.6506	186.967	Mock
3	123	36	IPO323 dChr18	Mock	2-Mock-		Obelisk	Julian	400.386	177.473	44.3254	8	0.0101762	1.99807	4.50774	166.373	Mock
3	123	36	IPO323 dChr18	Mock	2-Mock-		Obelisk	Julian	480.937	421.588	87.6597	23	0.0133609	4.78233	5.45556	187.171	Mock
3	123	36	IPO323 dChr18	Mock	2-Mock-		Obelisk	Julian	461.432	455.462	98.7063	17	0.0121825	3.68418	3.73247	174.099	Mock
3	124	36	IPO323 dChr18	Mock	2-Mock-		Obelisk	Julian	405.773	130.241	32.0969	3	0.00864794	0.739329	2.30343	168.371	Mock
3	124	36	IPO323 dChr18	Mock	2-Mock-		Obelisk	Julian	418.42	190.894	45.6225	2	0.0120773	0.477989	1.0477	160.151	Mock
3	124	36	IPO323 dChr18	Mock	2-Mock-		Obelisk	Julian	422.546	150.907	35.7136	2	0.0138665	0.473321	1.32532	172.454	Mock
4	1	41	IPO323 dChr18	Progenitor	2-00-000	2855_BE	Obelisk	Julian	367.997	362.731	98.569	38	0.0156557	10.3262	10.4761	135.244	Progenitor
4	1	41	IPO323 dChr18	Progenitor	2-00-000	2855_BE	Obelisk	Julian	376.414	371.238	98.6249	70	0.0160455	18.5966	18.8558	128.859	Progenitor
4	1	41	IPO323 dChr18	Progenitor	2-00-000	2855_BE	Obelisk	Julian	339.869	334.393	98.3888	149	0.0157428	43.8404	44.5583	124.889	Progenitor
4	2	41	IPO323 dChr18	21	2-21-053	2822_BI	Obelisk	Julian	385.263	336.767	87.4122	127	0.0157755	32.9645	37.7116	133.283	lost
4	2	41	IPO323 dChr18	21	2-21-053	2822_BI	Obelisk	Julian	361.809	356.179	98.444	153	0.0158867	42.2875	42.9559	125.571	lost
4	2	41	IPO323 dChr18	21	2-21-053	2822_BI	Obelisk	Julian	370.393	365.414	98.6556	83	0.0156611	22.4086	22.714	129.064	lost
4	3	41	IPO323 dChr18	28	2-28-053	2822_BP	Obelisk	Julian	382.154	376.802	98.5996	88	0.0161895	23.0274	23.3544	147.548	None
4	3	41	IPO323 dChr18	28	2-28-053	2822_BP	Obelisk	Julian	336.336	331.392	98.5299	105	0.0145567	31.2187	31.6845	134.344	None
4	3	41	IPO323 dChr18	28	2-28-053	2822_BP	Obelisk	Julian	458.825	452.261	98.5693	190	0.0161266	41.4101	42.0112	132.763	None
4	4	41	IPO323 dChr18	22	2-22-053	2822_BJ	Obelisk	Julian	387.781	382.176	98.5545	256	0.0168264	66.0167	66.9849	151.416	None
4	4	41	IPO323 dChr18	22	2-22-053	2822_BJ	Obelisk	Julian	304.947	300.176	98.4355	75	0.0162641	24.5944	24.9853	143.702	None
4	4	41	IPO323 dChr18	22	2-22-053	2822_BJ	Obelisk	Julian	405.137	399.174	98.528	140	0.0171287	34.5562	35.0725	138.898	None
4	5	41	IPO323 dChr18	23	2-23-053	2822_BK	Obelisk	Julian	440.145	434.82	98.7901	335	0.0165584	76.1113	77.0434	127.309	None
4	5	41	IPO323 dChr18	23	2-23-053	2822_BK	Obelisk	Julian	321.95	316.462	98.2954	72	0.0155626	22.3637	22.7516	142.079	None
4	5	41	IPO323 dChr18	23	2-23-053	2822_BK	Obelisk	Julian	382.645	377.297	98.6025	62	0.0157135	16.203	16.4327	130.981	None
4	6	41	IPO323 dChr18	24	2-24-053	2822_BL	Obelisk	Julian	350.894	346.003	98.606	153	0.0157873	43.6028	44.2192	122.392	None
4	6	41	IPO323 dChr18	24	2-24-053	2822_BL	Obelisk	Julian	284.022	278.988	98.2274	43	0.0144074	15.1397	15.4129	123.307	None
4	6	41	IPO323 dChr18	24	2-24-053	2822_BL	Obelisk	Julian	359.872	354.667	98.5536	92	0.0158988	25.5646	25.9399	129.661	None
4	7	41	IPO323 dChr18	25	2-25-053	2822_BM	Obelisk	Julian	325.818	320.559	98.3862	118	0.0165769	36.2166	36.8106	145.894	lost
4	7	41	IPO323 dChr18	25	2-25-053	2822_BM	Obelisk	Julian	362.539	357.11	98.5025	99	0.0158591	27.3074	27.7226	150.995	lost
4	7	41	IPO323 dChr18	25	2-25-053	2822_BM	Obelisk	Julian	260.931	253.683	97.222	14	0.0131317	5.3654	5.51871	162.943	lost
4	8	41	IPO323 dChr18	26	2-26-053	2822_BN	Obelisk	Julian	423.031	417.079	98.5929	419	0.0162461	99.0471	100.461	150.209	lost
4	8	41	IPO323 dChr18	26	2-26-053	2822_BN	Obelisk	Julian	359.47	354.094	98.5043	122	0.0172213	33.9388	34.4542	145.24	lost
4	8	41	IPO323 dChr18	26	2-26-053	2822_BN	Obelisk	Julian	379.681	374.367	98.6003	230	0.0168226	60.5771	61.437	134.031	lost
4	9	41	IPO323 dChr18	27	2-27-053	2822_BO	Obelisk	Julian	331.114	326.461	98.5949	75	0.0160374	22.6508	22.9736	139.871	lost
4	9	41	IPO323 dChr18	27	2-27-053	2822_BO	Obelisk	Julian	286.012	281.354	98.3715	38	0.0156322	13.2862	13.5061	119.958	lost
4	9	41	IPO323 dChr18	27	2-27-053	2822_BO	Obelisk	Julian	375.135	370.06	98.6474	105	0.0163927	27.99	28.3738	139.376	lost
4	10	41	IPO323 dChr18	Progenitor	2-00-000	2855_BE	Obelisk	Julian	402.094	391.142	97.2763	166	0.0154429	41.2839	42.4398	129.408	Progenitor
4	10	41	IPO323 dChr18	Progenitor	2-00-000	2855_BE	Obelisk	Julian	457.023	450.692	98.6149	120	0.0147239	26.2569	26.6257	126.263	Progenitor
4	10	41	IPO323 dChr18	Progenitor	2-00-000	2855_BE	Obelisk	Julian	323.05	317.746	98.3582	38	0.0154439	11.7629	11.9592	124.546	Progenitor
4	11	41	IPO323 dChr18	29	2-29-053	2822_BQ	Obelisk	Julian	365.488	360.407	98.6099	284	0.0165283	77.7044	78.7997	145.311	None
4	11	41	IPO323 dChr18	29	2-29-053	2822_BQ	Obelisk	Julian	447.492	441.692	98.704	215	0.016232	48.0456	48.6764	129.232	None
4	11	41	IPO323 dChr18	29	2-29-053	2822_BQ	Obelisk	Julian	233.07	228.608	98.0858	110	0.014631	47.1962	48.1172	132.405	None
4	12	41	IPO323 dChr18	30	2-30-053	2822_BR	Obelisk	Julian	424.395	418.403	98.5881	207	0.0168464	48.7753	49.4738	147.425	None
4	12	41	IPO323 dChr18	30	2-30-053	2822_BR	Obelisk	Julian	263.211	258.79	98.3203	433	0.0163448	164.507	167.317	154.307	None
4	12	41	IPO323 dChr18	30	2-30-053	2822_BR	Obelisk	Julian	372.886	367.152	98.4624	214	0.0163894	57.3902	58.2864	138.255	None
4	13	41	IPO323 dChr18	31	2-31-053	2872_A	Obelisk	Julian	339.088	334.456	98.634	243	0.0169351	71.6628	72.6552	140.205	None
4	13	41	IPO323 dChr18	31	2-31-053	2872_A	Obelisk	Julian	266.687	262.487	98.425	48	0.0155439	17.9986	18.2866	132.061	None
4	13	41	IPO323 dChr18	31	2-31-053	2872_A	Obelisk	Julian	320.8	310.572	96.8118	138	0.0160415	43.0174	44.4341	132.465	None
4	14	41	IPO323 dChr18	32	2-32-053	2822_BS	Obelisk	Julian	297.538	292.618	98.3463	33	0.0148018	11.091	11.2775	122.836	lost
4	14	41	IPO323 dChr18	32	2-32-053	2822_BS	Obelisk	Julian	398.805	393.048	98.5565	135	0.015722	33.8511	34.3469	132.251	lost
4	14	41	IPO323 dChr18	32	2-32-053	2822_BS	Obelisk	Julian	329.502	324.504	98.4832	40	0.0154545	12.1395	12.3265	127.363	lost
4	15	41	IPO323 dChr18	Progenitor	2-00-000	2855_BE	Obelisk	Julian	302.767	297.957	98.4111	81	0.0152195	26.7532	27.1852	137.873	Progenitor
4	15	41	IPO323 dChr18	Progenitor	2-00-000	2855_BE	Obelisk	Julian	313.624	308.777	98.4544	127	0.0152859	40.4944	41.1301	134.661	Progenitor
4	15	41	IPO323 dChr18	Progenitor	2-00-000	2855_BE	Obelisk	Julian	353.879	348.373	98.444	130	0.0158071	36.7357	37.3164	135.549	Progenitor
4	16	41	IPO323 dChr18	33	2-33-053	2822_BT	Obelisk	Julian	293.452	288.615	98.3516	219	0.01634	74.6288	75.8796	123.741	None
4	16	41	IPO323 dChr18	33	2-33-053	2822_BT	Obelisk	Julian	347.386	341.978	98.4431	250	0.0168617	71.966	73.1041	138.098	None
4	16	41	IPO323 dChr18	33	2-33-053	2822_BT	Obelisk	Julian	296.753	290.85	98.0108	230	0.0164356	77.5054	79.0785	154.516	None
4	17	41	IPO323 dChr18	34	2-34-053	2822_BU	Obelisk	Julian	424.01	418.263	98.6447	133	0.0161703	31.3672	31.7982	131.992	None
4	17	41	IPO323 dChr18	34	2-34-053	2822_BU	Obelisk	Julian	215.402	211.19	98.0447	64	0.0155859	29.7119	30.3045	126.747	None
4	18	41	IPO323 dChr18	35	2-35-053	2822_BV	Obelisk	Julian	246.175	242.925	98.6797	59	0.0144503	23.9667	24.2873	132.154	None
4	18	41	IPO323 dChr18	35	2-35-053	2822_BV	Obelisk	Julian	216.888	213.558	98.465	121	0.0166576	55.7893	56.659	141.93	None
4	18	41	IPO323 dChr18	35	2-35-053	2822_BV	Obelisk	Julian	280.197	276.368	98.6336	120	0.0154358	42.8271	43.4203	134.268	None
4	19	41	IPO323 dChr18	36	2-36-053	2822_BW	Obelisk	Julian	225.533	221.567	98.2416	27	0.0160037	11.9716	12.1859	143.084	None
4	19	41	IPO323 dChr18	36	2-36-053	2822_BW	Obelisk	Julian	349.963	344.659	98.4845	60	0.0158645	17.1447	17.4085	140.597	None
4	19	41	IPO323 dChr18	36	2-36-053	2822_BW	Obelisk	Julian	341.326	335.61	98.3254	100	0.0159868	29.2975	29.7964	129.332	None
4	20	41	IPO323 dChr18	37	2-37-053	2822_BX	Obelisk	Julian	280.882	276.91	98.586	179	0.016138	63.7279	64.642	144.585	lost
4	20	41	IPO323 dChr18	37	2-37-053	2822_BX	Obelisk	Julian	311.119	306.862	98.6318	315	0.0168457	101.248	102.652	135.581	lost
4	20	41	IPO323 dChr18	37	2-37-053	2822_BX	Obelisk	Julian	323.691	319.072	98.5732	263	0.0168446	81.2504	82.4265	144.243	lost
4	21	41	IPO323 dChr18	38	2-38-053	2822_BY	Obelisk	Julian	282.449	277.88	98.3821	48	0.0162801	16.9942	17.2737	118.707	None
4	21	41	IPO323 dChr18	38	2-38-053	2822_BY	Obelisk	Julian	289.257	285.738	98.7833	211	0.0169426	72.9455	73.844	130.015	None
4	21	41	IPO323 dChr18	38	2-38-053	2822_BY	Obelisk	Julian	292.617	288.665	98.6493	40	0.0165839	13.6697	13.8569	123.358	None
4	22	41	IPO323 dChr18	39	2-39-053	2822_BZ	Obelisk	Julian	299.19	294.974	98.5909	285	0.0164436	95.2571	96.6186	133.563	lost
4	22	41	IPO323 dChr18	39	2-39-053	2822_BZ	Obelisk	Julian	284.754	281.084	98.711	73	0.0164768	25.6361	25.9709	143.618	lost
4	22	41	IPO323 dChr18	39	2-39-053	2822_BZ	Obelisk	Julian	337.488	301.022	89.1951	73	0.0160724	21.6304	24.2507	129.525	lost
4	23	41	IPO323 dChr18	40	2-40-053	2822_CA	Obelisk	Julian	287.68	283.854	98.6703	275	0.017471	95.5924	96.8807	144.242	None
4	23	41	IPO323 dChr18	40	2-40-053	2822_CA	Obelisk	Julian	387.496	382.509	98.7131	309	0.0168862	79.7428	80.7824	141.891	None
4	23	41	IPO323 dChr18	40	2-40-053	2822_CA	Obelisk	Julian	287.138	283.063	98.5805	283	0.0157142	98.5587	99.9779	140.745	None
4	24	41	IPO323 dChr18	Progenitor	2-00-000	2855_BE	Obelisk	Julian	278.79	273.891	98.2428	160	0.0167433	57.3909	58.4174	147.762	Progenitor
4	24	41	IPO323 dChr18	Progenitor	2-00-000	2855_BE	Obelisk	Julian	316.663	311.258	98.2931	211	0.0173708	66.6324	67.7895	157.62	Progenitor
4	24	41	IPO323 dChr18	Progenitor	2-00-000	2855_BE	Obelisk	Julian	241.492	236.874	98.0879	51	0.0162785	21.1187	21.5304	156.07	Progenitor
4	25	42	IPO323 dChr18	Progenitor	2-00-000	2855_BE	Obelisk	Julian	366.832	361.474	98.5393	116	0.0152817	31.6221	32.0908	134.72	Progenitor
4	25	42	IPO323 dChr18	Progenitor	2-00-000	2855_BE	Obelisk	Julian	331.131	325.777	98.3833	94	0.0160697	28.3876	28.8541	144.966	Progenitor
4	25	42	IPO323 dChr18	Progenitor	2-00-000	2855_BE	Obelisk	Julian	306.353	302.117	98.6173	77	0.0161611	25.1344	25.4868	126.688	Progenitor
4	26	42	IPO323 dChr18	25	2-25-053	2822_BM	Obelisk	Julian	392.073	386.934	98.6892	161	0.0160753	41.0638	41.6092	125.769	lost
4	26	42	IPO323 dChr18	25	2-25-053	2822_BM	Obelisk	Julian	439.311	433.08	98.5815	91	0.0160342	20.7143	21.0123	131.55	lost
4	26	42	IPO323 dChr18	25	2-25-053	2822_BM	Obelisk	Julian	335.924	330.788	98.4711	38	0.0134545	11.3121	11.4877	126.843	lost
4	27	42	IPO323 dChr18	24	2-24-053	2822_BL	Obelisk	Julian	276.521	272.881	98.6837	28	0.0155759	10.1258	10.2609	123.653	None
4	27	42	IPO323 dChr18	24	2-24-053	2822_BL	Obelisk	Julian	351.112	345.816	98.4915	58	0.016427	16.5189	16.7719	123.233	None
4	27	42	IPO323 dChr18	24	2-24-053	2822_BL	Obelisk	Julian	343.756	336.899	98.0052	46	0.0153932	13.3816	13.654	123.24	None
4	28	42	IPO323 dChr18	32	2-32-053	2822_BS	Obelisk	Julian	365.209	359.805	98.5204	35	0.016282	9.58356	9.72748	131.012	lost
4	28	42	IPO323 dChr18	32	2-32-053	2822_BS	Obelisk	Julian	383.495	377.538	98.4466	90	0.0166299	23.4684	23.8387	139.97	lost
4	28	42	IPO323 dChr18	32	2-32-053	2822_BS	Obelisk	Julian	328.964	323.833	98.4402	22	0.0152898	6.68765	6.79362	127.411	lost
4	29	42	IPO323 dChr18	21	2-21-053	2822_BI	Obelisk	Julian	289.292	283.925	98.1449	36	0.0157427	12.4442	12.6794	129.14	lost
4	29	42	IPO323 dChr18	21	2-21-053	2822_BI	Obelisk	Julian	341.788	336.548	98.4668	75	0.0149997	21.9434	22.2851	128.014	lost
4	29	42	IPO323 dChr18	21	2-21-053	2822_BI	Obelisk	Julian	450.925	444.835	98.6495	177	0.0166969	39.2527	39.79	130.472	lost
4	30	42	IPO323 dChr18	26	2-26-053	2822_BN	Obelisk	Julian	390.591	385.058	98.5834	103	0.0158251	26.3703	26.7492	129.067	lost
4	30	42	IPO323 dChr18	26	2-26-053	2822_BN	Obelisk	Julian	354.245	349.303	98.605	96	0.016145	27.0999	27.4833	133.997	lost
4	30	42	IPO323 dChr18	26	2-26-053	2822_BN	Obelisk	Julian	312.914	0	0	0	0	0	0	0	lost
4	31	42	IPO323 dChr18	30	2-30-053	2822_BR	Obelisk	Julian	339.193	334.556	98.6329	120	0.0157042	35.378	35.8684	151.198	None
4	31	42	IPO323 dChr18	30	2-30-053	2822_BR	Obelisk	Julian	339.148	334.394	98.5984	96	0.0166389	28.3062	28.7086	126.422	None
4	31	42	IPO323 dChr18	30	2-30-053	2822_BR	Obelisk	Julian	316.879	312.268	98.5448	51	0.0161995	16.0945	16.3321	133.969	None
4	32	42	IPO323 dChr18	33	2-33-053	2822_BT	Obelisk	Julian	340.502	335.053	98.3997	107	0.0160529	31.4242	31.9353	133.694	None
4	32	42	IPO323 dChr18	33	2-33-053	2822_BT	Obelisk	Julian	357.823	352.843	98.6084	70	0.0164865	19.5628	19.8388	145.016	None
4	32	42	IPO323 dChr18	33	2-33-053	2822_BT	Obelisk	Julian	301.26	296.586	98.4484	29	0.0152239	9.62622	9.77794	139.458	None
4	33	42	IPO323 dChr18	28	2-28-053	2822_BP	Obelisk	Julian	388.72	383.648	98.6952	152	0.0165798	39.1027	39.6197	142.074	None
4	33	42	IPO323 dChr18	28	2-28-053	2822_BP	Obelisk	Julian	343.221	337.906	98.4515	181	0.016454	52.7356	53.5651	133.512	None
4	33	42	IPO323 dChr18	28	2-28-053	2822_BP	Obelisk	Julian	341.972	337.123	98.5821	129	0.0161031	37.7224	38.265	129.609	None
4	34	42	IPO323 dChr18	Progenitor	2-00-000	2855_BE	Obelisk	Julian	312.536	307.421	98.3635	70	0.015758	22.3974	22.7701	133.825	Progenitor
4	34	42	IPO323 dChr18	Progenitor	2-00-000	2855_BE	Obelisk	Julian	410.437	404.209	98.4825	91	0.0155378	22.1715	22.5131	133.027	Progenitor
4	34	42	IPO323 dChr18	Progenitor	2-00-000	2855_BE	Obelisk	Julian	422.205	416.485	98.6453	109	0.0156516	25.8169	26.1714	130.173	Progenitor
4	35	42	IPO323 dChr18	36	2-36-053	2822_BW	Obelisk	Julian	417.14	411.944	98.7544	149	0.0173459	35.7194	36.17	129.398	None
4	35	42	IPO323 dChr18	36	2-36-053	2822_BW	Obelisk	Julian	361.327	356.306	98.6106	84	0.0156611	23.2477	23.5752	134.323	None
4	35	42	IPO323 dChr18	36	2-36-053	2822_BW	Obelisk	Julian	373.704	368.395	98.5796	103	0.0160553	27.562	27.9591	136.011	None
4	36	42	IPO323 dChr18	35	2-35-053	2822_BV	Obelisk	Julian	226.229	223.203	98.6622	48	0.0162894	21.2174	21.5051	129.428	None
4	36	42	IPO323 dChr18	35	2-35-053	2822_BV	Obelisk	Julian	276.737	272.936	98.6267	80	0.015214	28.9083	29.3108	124.122	None
4	36	42	IPO323 dChr18	35	2-35-053	2822_BV	Obelisk	Julian	245.342	242.084	98.6723	112	0.0166742	45.6506	46.2649	133.92	None
4	37	42	IPO323 dChr18	39	2-39-053	2822_BZ	Obelisk	Julian	288.958	285.053	98.6486	101	0.0160632	34.9532	35.432	143.829	lost
4	37	42	IPO323 dChr18	39	2-39-053	2822_BZ	Obelisk	Julian	316.196	310.766	98.2826	135	0.0147943	42.695	43.441	138.897	lost
4	37	42	IPO323 dChr18	39	2-39-053	2822_BZ	Obelisk	Julian	376.452	371.349	98.6442	201	0.0167395	53.3932	54.1271	124.903	lost
4	38	42	IPO323 dChr18	22	2-22-053	2822_BJ	Obelisk	Julian	417.277	407.139	97.5705	125	0.0157273	29.9561	30.702	137.715	None
4	38	42	IPO323 dChr18	22	2-22-053	2822_BJ	Obelisk	Julian	371.242	365.528	98.4607	88	0.0158591	23.7042	24.0748	133.436	None
4	38	42	IPO323 dChr18	22	2-22-053	2822_BJ	Obelisk	Julian	359.428	353.644	98.3907	76	0.0158971	21.1447	21.4905	134.256	None
4	39	42	IPO323 dChr18	Progenitor	2-00-000	2855_BE	Obelisk	Julian	296.536	274.288	92.4973	89	0.0158819	30.0132	32.4477	137.58	Progenitor
4	39	42	IPO323 dChr18	Progenitor	2-00-000	2855_BE	Obelisk	Julian	345.397	341.05	98.7413	90	0.0148257	26.057	26.3891	140.137	Progenitor
4	39	42	IPO323 dChr18	Progenitor	2-00-000	2855_BE	Obelisk	Julian	323.968	319.408	98.5924	85	0.0154137	26.2371	26.6117	127.069	Progenitor
4	40	42	IPO323 dChr18	37	2-37-053	2822_BX	Obelisk	Julian	310.702	306.532	98.6578	82	0.0157648	26.3918	26.7509	122.967	lost
4	40	42	IPO323 dChr18	37	2-37-053	2822_BX	Obelisk	Julian	241.085	237.578	98.5456	92	0.0145521	38.1609	38.7241	119.731	lost
4	40	42	IPO323 dChr18	37	2-37-053	2822_BX	Obelisk	Julian	298.275	294.308	98.67	28	0.0126524	9.38731	9.51385	115.88	lost
4	41	42	IPO323 dChr18	40	2-40-053	2822_CA	Obelisk	Julian	349.12	344.401	98.6484	117	0.0172538	33.5128	33.972	121.715	None
4	41	42	IPO323 dChr18	40	2-40-053	2822_CA	Obelisk	Julian	317.564	313.02	98.5689	73	0.015907	22.9875	23.3212	132.159	None
4	41	42	IPO323 dChr18	40	2-40-053	2822_CA	Obelisk	Julian	301.732	297.608	98.6332	270	0.0153609	89.4834	90.7235	124.247	None
4	42	42	IPO323 dChr18	34	2-34-053	2822_BU	Obelisk	Julian	432.862	427.362	98.7295	248	0.0161067	57.2931	58.0304	133.93	None
4	42	42	IPO323 dChr18	34	2-34-053	2822_BU	Obelisk	Julian	382.167	377.14	98.6845	69	0.0143916	18.0549	18.2956	127.416	None
4	42	42	IPO323 dChr18	34	2-34-053	2822_BU	Obelisk	Julian	254.744	250.375	98.2852	28	0.0157516	10.9914	11.1832	134.747	None
4	43	42	IPO323 dChr18	38	2-38-053	2822_BY	Obelisk	Julian	354.481	350.201	98.7926	90	0.0158545	25.3892	25.6995	131.066	None
4	43	42	IPO323 dChr18	38	2-38-053	2822_BY	Obelisk	Julian	218.323	296.368	135.748	89	0.0148868	40.7654	30.0303	133.029	None
4	43	42	IPO323 dChr18	38	2-38-053	2822_BY	Obelisk	Julian	293.434	289.736	98.7399	51	0.0150243	17.3804	17.6022	129.95	None
4	44	42	IPO323 dChr18	31	2-31-053	2872_A	Obelisk	Julian	385.522	380.175	98.613	96	0.0151851	24.9013	25.2515	114.167	None
4	44	42	IPO323 dChr18	31	2-31-053	2872_A	Obelisk	Julian	400.569	395.075	98.6284	52	0.0153977	12.9815	13.1621	129.191	None
4	44	42	IPO323 dChr18	31	2-31-053	2872_A	Obelisk	Julian	315.286	310.413	98.4544	69	0.0149621	21.8849	22.2285	124.943	None
4	45	42	IPO323 dChr18	29	2-29-053	2822_BQ	Obelisk	Julian	318.395	313.09	98.3337	396	0.0154852	124.374	126.481	119.06	None
4	45	42	IPO323 dChr18	29	2-29-053	2822_BQ	Obelisk	Julian	345.737	340.137	98.3801	61	0.0156777	17.6434	17.934	134.104	None
4	45	42	IPO323 dChr18	29	2-29-053	2822_BQ	Obelisk	Julian	349.474	11.1737	3.1973	0	NaN	0	0	NaN	None
4	46	42	IPO323 dChr18	27	2-27-053	2822_BO	Obelisk	Julian	307.271	302.219	98.3557	179	0.016328	58.2547	59.2286	122.179	lost
4	46	42	IPO323 dChr18	27	2-27-053	2822_BO	Obelisk	Julian	331.015	325.891	98.4519	52	0.015931	15.7092	15.9563	126.731	lost
4	46	42	IPO323 dChr18	27	2-27-053	2822_BO	Obelisk	Julian	342.247	336.952	98.4528	121	0.0162916	35.3546	35.9102	125.437	lost
4	47	42	IPO323 dChr18	23	2-23-053	2822_BK	Obelisk	Julian	302.634	297.982	98.4628	60	0.0158421	19.8259	20.1354	145.474	None
4	47	42	IPO323 dChr18	23	2-23-053	2822_BK	Obelisk	Julian	344.975	340.142	98.599	283	0.0167068	82.0349	83.2005	138.765	None
4	47	42	IPO323 dChr18	23	2-23-053	2822_BK	Obelisk	Julian	374.678	369.71	98.674	61	0.0146291	16.2806	16.4994	133.738	None
4	48	42	IPO323 dChr18	Progenitor	2-00-000	2855_BE	Obelisk	Julian	336.154	328.745	97.7958	196	0.0167558	58.3065	59.6207	118.721	Progenitor
4	48	42	IPO323 dChr18	Progenitor	2-00-000	2855_BE	Obelisk	Julian	344.58	339.377	98.4899	208	0.016645	60.3633	61.2888	125.178	Progenitor
4	48	42	IPO323 dChr18	Progenitor	2-00-000	2855_BE	Obelisk	Julian	335.225	330.19	98.4981	111	0.0169574	33.1121	33.617	128.612	Progenitor
4	49	43	IPO323 dChr18	Progenitor	2-00-000	2855_BE	Obelisk	Michael	308.313	303.411	98.4099	227	0.0165425	73.6265	74.8161	148.194	Progenitor
4	49	43	IPO323 dChr18	Progenitor	2-00-000	2855_BE	Obelisk	Michael	370.499	364.833	98.4709	69	0.0153446	18.6236	18.9127	128.144	Progenitor
4	49	43	IPO323 dChr18	Progenitor	2-00-000	2855_BE	Obelisk	Michael	360.676	355.553	98.5796	142	0.0154384	39.3705	39.9378	137.551	Progenitor
4	50	43	IPO323 dChr18	21	2-21-053	2822_BI	Obelisk	Michael	277.058	272.157	98.231	134	0.0162733	48.3653	49.2363	137.679	lost
4	50	43	IPO323 dChr18	21	2-21-053	2822_BI	Obelisk	Michael	345.064	339.816	98.479	80	0.016377	23.1841	23.5422	131.223	lost
4	50	43	IPO323 dChr18	21	2-21-053	2822_BI	Obelisk	Michael	342.827	337.914	98.567	163	0.0161552	47.5459	48.2371	140.334	lost
4	51	43	IPO323 dChr18	28	2-28-053	2822_BP	Obelisk	Michael	336.291	331.674	98.6269	133	0.0166143	39.549	40.0997	136.349	None
4	51	43	IPO323 dChr18	28	2-28-053	2822_BP	Obelisk	Michael	354.035	349.08	98.6005	49	0.014323	13.8404	14.0369	140.444	None
4	51	43	IPO323 dChr18	28	2-28-053	2822_BP	Obelisk	Michael	286.702	281.921	98.3323	52	0.0161117	18.1373	18.4449	144.694	None
4	52	43	IPO323 dChr18	22	2-22-053	2822_BJ	Obelisk	Michael	255.183	250.712	98.248	68	0.0162872	26.6475	27.1227	130.95	None
4	52	43	IPO323 dChr18	22	2-22-053	2822_BJ	Obelisk	Michael	254.887	247.14	96.9606	150	0.0158794	58.8497	60.6944	126.181	None
4	52	43	IPO323 dChr18	22	2-22-053	2822_BJ	Obelisk	Michael	318.458	313.831	98.5471	54	0.0138417	16.9567	17.2067	131.329	None
4	53	43	IPO323 dChr18	23	2-23-053	2822_BK	Obelisk	Michael	220.685	216.634	98.1642	83	0.0160977	37.6101	38.3135	137.802	None
4	53	43	IPO323 dChr18	23	2-23-053	2822_BK	Obelisk	Michael	277.984	274.118	98.6092	190	0.0164562	68.3493	69.3133	137.613	None
4	53	43	IPO323 dChr18	23	2-23-053	2822_BK	Obelisk	Michael	329.431	324.578	98.5268	96	0.0152597	29.1412	29.5769	131.968	None
4	54	43	IPO323 dChr18	24	2-24-053	2822_BL	Obelisk	Michael	339.226	334.606	98.638	99	0.0166995	29.184	29.587	131.843	None
4	54	43	IPO323 dChr18	24	2-24-053	2822_BL	Obelisk	Michael	421.769	412.76	97.8641	320	0.0164274	75.8709	77.5269	135.052	None
4	54	43	IPO323 dChr18	24	2-24-053	2822_BL	Obelisk	Michael	321.666	316.704	98.4574	133	0.0171053	41.3472	41.995	126.412	None
4	55	43	IPO323 dChr18	25	2-25-053	2822_BM	Obelisk	Michael	346.49	341.379	98.5248	68	0.0152282	19.6254	19.9192	130.468	lost
4	55	43	IPO323 dChr18	25	2-25-053	2822_BM	Obelisk	Michael	357.271	352.044	98.537	110	0.0161519	30.789	31.2461	126.271	lost
4	55	43	IPO323 dChr18	25	2-25-053	2822_BM	Obelisk	Michael	363.282	358.051	98.5602	84	0.0158102	23.1225	23.4603	124.866	lost
4	56	43	IPO323 dChr18	26	2-26-053	2822_BN	Obelisk	Michael	355.876	350.57	98.5089	189	0.0159043	53.1084	53.9122	138.817	lost
4	56	43	IPO323 dChr18	26	2-26-053	2822_BN	Obelisk	Michael	246.243	243.061	98.7075	27	0.0155895	10.9648	11.1083	122.394	lost
4	56	43	IPO323 dChr18	26	2-26-053	2822_BN	Obelisk	Michael	295.689	290.678	98.3051	123	0.0162776	41.5977	42.3149	127.884	lost
4	57	43	IPO323 dChr18	27	2-27-053	2822_BO	Obelisk	Michael	329.456	323.993	98.342	43	0.0155309	13.0518	13.2719	120.79	lost
4	57	43	IPO323 dChr18	27	2-27-053	2822_BO	Obelisk	Michael	143.837	140.522	97.6947	76	0.017133	52.8374	54.0842	145.116	lost
4	57	43	IPO323 dChr18	27	2-27-053	2822_BO	Obelisk	Michael	254.972	251.464	98.6244	93	0.0154008	36.4746	36.9834	124.906	lost
4	58	43	IPO323 dChr18	Progenitor	2-00-000	2855_BE	Obelisk	Michael	415.111	409.491	98.6463	100	0.0168187	24.09	24.4205	125.797	Progenitor
4	58	43	IPO323 dChr18	Progenitor	2-00-000	2855_BE	Obelisk	Michael	282.773	278.293	98.4156	73	0.0152881	25.8158	26.2314	126.801	Progenitor
4	58	43	IPO323 dChr18	Progenitor	2-00-000	2855_BE	Obelisk	Michael	305.637	300.865	98.4389	78	0.01565	25.5205	25.9252	133.541	Progenitor
4	59	43	IPO323 dChr18	29	2-29-053	2822_BQ	Obelisk	Michael	329.035	323.125	98.2039	309	0.0158251	93.9111	95.6287	128.174	None
4	59	43	IPO323 dChr18	29	2-29-053	2822_BQ	Obelisk	Michael	300.925	295.942	98.344	155	0.015751	51.5078	52.3751	131.535	None
4	59	43	IPO323 dChr18	29	2-29-053	2822_BQ	Obelisk	Michael	343.684	338.267	98.4237	83	0.0166851	24.1501	24.5368	126.647	None
4	60	43	IPO323 dChr18	30	2-30-053	2822_BR	Obelisk	Michael	398.399	392.334	98.4776	55	0.0155256	13.8052	14.0187	140.732	None
4	60	43	IPO323 dChr18	30	2-30-053	2822_BR	Obelisk	Michael	310.882	306.297	98.5251	18	0.0161279	5.78998	5.87666	133.136	None
4	60	43	IPO323 dChr18	30	2-30-053	2822_BR	Obelisk	Michael	345.165	340.157	98.5492	102	0.0151295	29.5511	29.9861	122.135	None
4	61	43	IPO323 dChr18	31	2-31-053	2872_A	Obelisk	Michael	353.966	348.641	98.4956	292	0.0169303	82.4939	83.7539	134.12	None
4	61	43	IPO323 dChr18	31	2-31-053	2872_A	Obelisk	Michael	336.26	331.368	98.5454	69	0.0159086	20.5199	20.8228	134.188	None
4	61	43	IPO323 dChr18	31	2-31-053	2872_A	Obelisk	Michael	324.426	319.827	98.5822	81	0.0145899	24.9671	25.3262	120.676	None
4	62	43	IPO323 dChr18	32	2-32-053	2822_BS	Obelisk	Michael	365.018	359.645	98.528	131	0.0151811	35.8887	36.4248	143.148	lost
4	62	43	IPO323 dChr18	32	2-32-053	2822_BS	Obelisk	Michael	317.671	312.898	98.4974	117	0.0163095	36.8305	37.3924	126.39	lost
4	62	43	IPO323 dChr18	32	2-32-053	2822_BS	Obelisk	Michael	164.062	160.589	97.8832	78	0.0156041	47.5429	48.571	128.851	lost
4	63	43	IPO323 dChr18	Progenitor	2-00-000	2855_BE	Obelisk	Michael	233.465	229.119	98.1385	39	0.0156787	16.7049	17.0217	127.456	Progenitor
4	63	43	IPO323 dChr18	Progenitor	2-00-000	2855_BE	Obelisk	Michael	263.889	259.689	98.4083	55	0.0151352	20.8421	21.1792	122.387	Progenitor
4	63	43	IPO323 dChr18	Progenitor	2-00-000	2855_BE	Obelisk	Michael	326.81	321.421	98.3511	161	0.0164087	49.2641	50.09	127.316	Progenitor
4	64	43	IPO323 dChr18	34	2-34-053	2822_BU	Obelisk	Michael	332.095	327.102	98.4966	152	0.016415	45.7701	46.4687	138.207	None
4	64	43	IPO323 dChr18	34	2-34-053	2822_BU	Obelisk	Michael	301.775	296.952	98.4015	122	0.016356	40.4274	41.0841	126.301	None
4	64	43	IPO323 dChr18	34	2-34-053	2822_BU	Obelisk	Michael	318.508	313.984	98.5796	117	0.0164089	36.7338	37.263	134.025	None
4	65	43	IPO323 dChr18	33	2-33-053	2822_BT	Obelisk	Michael	374.25	369.16	98.64	42	0.014399	11.2225	11.3772	118.774	None
4	65	43	IPO323 dChr18	33	2-33-053	2822_BT	Obelisk	Michael	398.941	393.475	98.6298	461	0.0168114	115.556	117.161	139.524	None
4	65	43	IPO323 dChr18	33	2-33-053	2822_BT	Obelisk	Michael	345.225	340.466	98.6214	78	0.0161891	22.594	22.9098	131.336	None
4	66	43	IPO323 dChr18	36	2-36-053	2822_BW	Obelisk	Michael	430.476	424.819	98.6857	160	0.0158906	37.1681	37.6631	128.376	None
4	66	43	IPO323 dChr18	36	2-36-053	2822_BW	Obelisk	Michael	433.44	427.897	98.7212	230	0.0162878	53.0639	53.7513	124.531	None
4	66	43	IPO323 dChr18	36	2-36-053	2822_BW	Obelisk	Michael	303.957	299.062	98.3896	84	0.0170935	27.6355	28.0878	135.168	None
4	67	43	IPO323 dChr18	37	2-37-053	2822_BX	Obelisk	Michael	304.598	298.911	98.1329	160	0.0174254	52.5283	53.5277	136.985	lost
4	67	43	IPO323 dChr18	37	2-37-053	2822_BX	Obelisk	Michael	303.044	299.541	98.844	64	0.0143488	21.119	21.366	132.146	lost
4	67	43	IPO323 dChr18	37	2-37-053	2822_BX	Obelisk	Michael	187.638	133.454	71.1233	37	0.0140358	19.7189	27.7249	124.348	lost
4	68	43	IPO323 dChr18	38	2-38-053	2822_BY	Obelisk	Michael	285.48	281.437	98.5837	133	0.0161434	46.5882	47.2575	126.367	None
4	68	43	IPO323 dChr18	38	2-38-053	2822_BY	Obelisk	Michael	253.67	250.465	98.7366	45	0.0157651	17.7396	17.9666	131.915	None
4	68	43	IPO323 dChr18	38	2-38-053	2822_BY	Obelisk	Michael	342.955	338.51	98.7039	101	0.0162138	29.4499	29.8366	127.94	None
4	69	43	IPO323 dChr18	39	2-39-053	2822_BZ	Obelisk	Michael	259.354	255.632	98.5649	187	0.0175741	72.1022	73.152	132.787	lost
4	69	43	IPO323 dChr18	39	2-39-053	2822_BZ	Obelisk	Michael	289.646	285.829	98.6824	56	0.0153043	19.334	19.5921	119.888	lost
4	69	43	IPO323 dChr18	39	2-39-053	2822_BZ	Obelisk	Michael	273.223	269.348	98.5816	105	0.015873	38.4301	38.9831	127.119	lost
4	70	43	IPO323 dChr18	40	2-40-053	2822_CA	Obelisk	Michael	275.244	271.309	98.5704	59	0.0144503	21.4355	21.7464	122.695	None
4	70	43	IPO323 dChr18	40	2-40-053	2822_CA	Obelisk	Michael	289.777	285.906	98.6643	163	0.0159274	56.2502	57.0117	122.169	None
4	70	43	IPO323 dChr18	40	2-40-053	2822_CA	Obelisk	Michael	296.669	292.534	98.6064	84	0.0166782	28.3144	28.7146	127.363	None
4	71	43	IPO323 dChr18	35	2-35-053	2822_BV	Obelisk	Michael	230.582	227.514	98.6694	125	0.0164144	54.2106	54.9416	132.975	None
4	71	43	IPO323 dChr18	35	2-35-053	2822_BV	Obelisk	Michael	196.854	194.07	98.5853	110	0.0166683	55.8788	56.6807	136.157	None
4	71	43	IPO323 dChr18	35	2-35-053	2822_BV	Obelisk	Michael	260.493	256.778	98.5741	141	0.016084	54.1282	54.9112	145.682	None
4	72	43	IPO323 dChr18	Progenitor	2-00-000	2855_BE	Obelisk	Michael	162.604	159.407	98.0339	114	0.0154596	70.1091	71.5151	132.833	Progenitor
4	72	43	IPO323 dChr18	Progenitor	2-00-000	2855_BE	Obelisk	Michael	288.086	282.753	98.1489	154	0.0161205	53.4563	54.4645	135.126	Progenitor
4	72	43	IPO323 dChr18	Progenitor	2-00-000	2855_BE	Obelisk	Michael	371.679	366.404	98.5807	103	0.0155385	27.7121	28.111	136.825	Progenitor
4	73	44	IPO323 dChr18	Progenitor	2-00-000	2855_BE	Obelisk	Michael	256.269	251.902	98.2959	144	0.0164168	56.191	57.1651	130.988	Progenitor
4	73	44	IPO323 dChr18	Progenitor	2-00-000	2855_BE	Obelisk	Michael	290.717	286.167	98.4349	81	0.015468	27.8622	28.3052	131.158	Progenitor
4	73	44	IPO323 dChr18	Progenitor	2-00-000	2855_BE	Obelisk	Michael	323.925	318.955	98.4657	138	0.015283	42.6025	43.2664	139.196	Progenitor
4	74	44	IPO323 dChr18	25	2-25-053	2822_BM	Obelisk	Michael	402.424	396.392	98.5011	268	0.0169125	66.5964	67.6098	132.655	lost
4	74	44	IPO323 dChr18	25	2-25-053	2822_BM	Obelisk	Michael	380.818	375.5	98.6034	221	0.0164127	58.033	58.8549	140.408	lost
4	74	44	IPO323 dChr18	25	2-25-053	2822_BM	Obelisk	Michael	387.427	381.59	98.4935	86	0.0156766	22.1978	22.5373	126.889	lost
4	75	44	IPO323 dChr18	24	2-24-053	2822_BL	Obelisk	Michael	284.971	280.158	98.311	392	0.0164876	137.558	139.921	117.79	None
4	75	44	IPO323 dChr18	24	2-24-053	2822_BL	Obelisk	Michael	327.967	322.959	98.473	309	0.0162739	94.2168	95.6778	134.788	None
4	75	44	IPO323 dChr18	24	2-24-053	2822_BL	Obelisk	Michael	381.079	375.466	98.5271	192	0.0156721	50.3833	51.1365	138.022	None
4	76	44	IPO323 dChr18	32	2-32-053	2822_BS	Obelisk	Michael	337.617	332.974	98.6249	345	0.0157828	102.187	103.612	141.814	lost
4	76	44	IPO323 dChr18	32	2-32-053	2822_BS	Obelisk	Michael	361.988	356.306	98.4303	507	0.0164401	140.06	142.293	155.077	lost
4	76	44	IPO323 dChr18	32	2-32-053	2822_BS	Obelisk	Michael	324.019	318.754	98.3752	245	0.0159114	75.613	76.8619	140.914	lost
4	77	44	IPO323 dChr18	21	2-21-053	2822_BI	Obelisk	Michael	333.484	328.651	98.5508	74	0.0157887	22.19	22.5163	130.933	lost
4	77	44	IPO323 dChr18	21	2-21-053	2822_BI	Obelisk	Michael	341.876	336.91	98.5476	80	0.0143194	23.4003	23.7452	122.248	lost
4	77	44	IPO323 dChr18	21	2-21-053	2822_BI	Obelisk	Michael	354.915	349.531	98.4828	132	0.0161471	37.192	37.7649	127.878	lost
4	78	44	IPO323 dChr18	26	2-26-053	2822_BN	Obelisk	Michael	335.828	330.824	98.5098	191	0.0152365	56.8743	57.7347	128.024	lost
4	78	44	IPO323 dChr18	26	2-26-053	2822_BN	Obelisk	Michael	344.922	340.114	98.6062	129	0.0154824	37.3998	37.9285	126.317	lost
4	78	44	IPO323 dChr18	26	2-26-053	2822_BN	Obelisk	Michael	288.243	283.602	98.3897	114	0.0149259	39.5499	40.1972	120.541	lost
4	79	44	IPO323 dChr18	30	2-30-053	2822_BR	Obelisk	Michael	369.26	363.924	98.5548	375	0.0166243	101.554	103.043	149.498	None
4	79	44	IPO323 dChr18	30	2-30-053	2822_BR	Obelisk	Michael	395.342	389.983	98.6446	408	0.0172422	103.202	104.62	157.304	None
4	79	44	IPO323 dChr18	30	2-30-053	2822_BR	Obelisk	Michael	274.821	270.369	98.3802	377	0.0156629	137.18	139.439	129.982	None
4	80	44	IPO323 dChr18	33	2-33-053	2822_BT	Obelisk	Michael	349.3	344.408	98.5994	111	0.0149707	31.7779	32.2292	149.576	None
4	80	44	IPO323 dChr18	33	2-33-053	2822_BT	Obelisk	Michael	373.386	368.175	98.6042	359	0.016827	96.147	97.508	140.349	None
4	80	44	IPO323 dChr18	33	2-33-053	2822_BT	Obelisk	Michael	309.357	303.591	98.1362	268	0.0166956	86.6313	88.2766	161.483	None
4	81	44	IPO323 dChr18	28	2-28-053	2822_BP	Obelisk	Michael	351.757	346.736	98.5725	123	0.0158558	34.9673	35.4737	132.357	None
4	81	44	IPO323 dChr18	28	2-28-053	2822_BP	Obelisk	Michael	378.968	373.176	98.4715	156	0.0158679	41.1644	41.8034	135.462	None
4	81	44	IPO323 dChr18	28	2-28-053	2822_BP	Obelisk	Michael	317.771	312.867	98.4567	250	0.0159313	78.6729	79.9061	136.192	None
4	82	44	IPO323 dChr18	Progenitor	2-00-000	2855_BE	Obelisk	Michael	342.477	337.384	98.5129	91	0.0148496	26.5712	26.9723	142.952	Progenitor
4	82	44	IPO323 dChr18	Progenitor	2-00-000	2855_BE	Obelisk	Michael	384.725	379.537	98.6514	144	0.0156433	37.4293	37.941	124.648	Progenitor
4	82	44	IPO323 dChr18	Progenitor	2-00-000	2855_BE	Obelisk	Michael	235.091	230.919	98.2252	79	0.0150386	33.604	34.2112	119.965	Progenitor
4	83	44	IPO323 dChr18	36	2-36-053	2822_BW	Obelisk	Michael	317.89	313.167	98.5142	168	0.0168273	52.8484	53.6455	142.7	None
4	83	44	IPO323 dChr18	36	2-36-053	2822_BW	Obelisk	Michael	373.573	368.17	98.5538	298	0.0165083	79.7702	80.9408	142.746	None
4	83	44	IPO323 dChr18	36	2-36-053	2822_BW	Obelisk	Michael	331.888	327.161	98.5759	136	0.0165767	40.9777	41.5697	140.369	None
4	84	44	IPO323 dChr18	35	2-35-053	2822_BV	Obelisk	Michael	267.855	263.486	98.3691	146	0.0164983	54.5072	55.4109	159.527	None
4	84	44	IPO323 dChr18	35	2-35-053	2822_BV	Obelisk	Michael	252.262	248.543	98.5254	416	0.0169461	164.908	167.376	150.315	None
4	84	44	IPO323 dChr18	35	2-35-053	2822_BV	Obelisk	Michael	242.716	239.248	98.571	279	0.0159187	114.949	116.615	155.057	None
4	85	44	IPO323 dChr18	39	2-39-053	2822_BZ	Obelisk	Michael	259.924	256.354	98.6265	22	0.0122806	8.46402	8.58189	122.984	lost
4	85	44	IPO323 dChr18	39	2-39-053	2822_BZ	Obelisk	Michael	294.048	290.2	98.6912	149	0.0161241	50.6719	51.3439	125.458	lost
4	85	44	IPO323 dChr18	39	2-39-053	2822_BZ	Obelisk	Michael	327.28	322.84	98.6434	292	0.0168521	89.2203	90.4473	136.982	lost
4	86	44	IPO323 dChr18	22	2-22-053	2822_BJ	Obelisk	Michael	316.176	311.184	98.4211	113	0.0166374	35.7396	36.3129	127.501	None
4	86	44	IPO323 dChr18	22	2-22-053	2822_BJ	Obelisk	Michael	317.446	308.658	97.2317	87	0.0155015	27.4063	28.1865	122.577	None
4	86	44	IPO323 dChr18	22	2-22-053	2822_BJ	Obelisk	Michael	257.876	253.076	98.1384	43	0.0140746	16.6747	16.991	127.613	None
4	87	44	IPO323 dChr18	Progenitor	2-00-000	2855_BE	Obelisk	Michael	361.641	354.654	98.0681	177	0.0156482	48.9436	49.9078	122.276	Progenitor
4	87	44	IPO323 dChr18	Progenitor	2-00-000	2855_BE	Obelisk	Michael	351.327	346.668	98.6741	342	0.0168015	97.3453	98.6534	143.774	Progenitor
4	87	44	IPO323 dChr18	Progenitor	2-00-000	2855_BE	Obelisk	Michael	294.457	290.358	98.6081	137	0.0160965	46.5263	47.1831	122.421	Progenitor
4	88	44	IPO323 dChr18	37	2-37-053	2822_BX	Obelisk	Michael	237.128	233.787	98.5913	44	0.0160522	18.5554	18.8205	139.755	lost
4	88	44	IPO323 dChr18	37	2-37-053	2822_BX	Obelisk	Michael	280.064	276.315	98.6613	387	0.0169711	138.183	140.058	149.677	lost
4	88	44	IPO323 dChr18	37	2-37-053	2822_BX	Obelisk	Michael	361.582	356.704	98.6511	211	0.0166903	58.3547	59.1527	151.916	lost
4	89	44	IPO323 dChr18	40	2-40-053	2822_CA	Obelisk	Michael	297.79	293.98	98.7205	71	0.0166449	23.8423	24.1513	127.07	None
4	89	44	IPO323 dChr18	40	2-40-053	2822_CA	Obelisk	Michael	213.53	210.542	98.6009	138	0.0152441	64.628	65.5451	131.838	None
4	89	44	IPO323 dChr18	40	2-40-053	2822_CA	Obelisk	Michael	285.324	281.521	98.6671	81	0.0158435	28.3888	28.7723	135.474	None
4	90	44	IPO323 dChr18	34	2-34-053	2822_BU	Obelisk	Michael	280.648	276.527	98.5318	76	0.0160324	27.0802	27.4837	127.506	None
4	90	44	IPO323 dChr18	34	2-34-053	2822_BU	Obelisk	Michael	343.462	338.09	98.4359	165	0.0159567	48.0402	48.8036	133.497	None
4	90	44	IPO323 dChr18	34	2-34-053	2822_BU	Obelisk	Michael	419.954	414.444	98.6879	216	0.0160534	51.4342	52.118	133.84	None
4	91	44	IPO323 dChr18	38	2-38-053	2822_BY	Obelisk	Michael	290.806	286.861	98.6432	140	0.0167133	48.142	48.8042	137.131	None
4	91	44	IPO323 dChr18	38	2-38-053	2822_BY	Obelisk	Michael	310.225	306.345	98.7493	375	0.0171301	120.88	122.411	144.135	None
4	91	44	IPO323 dChr18	38	2-38-053	2822_BY	Obelisk	Michael	328.197	323.379	98.5319	225	0.0170156	68.5563	69.5778	144.205	None
4	92	44	IPO323 dChr18	31	2-31-053	2872_A	Obelisk	Michael	259.099	254.007	98.035	291	0.0160708	112.312	114.564	156.86	None
4	92	44	IPO323 dChr18	31	2-31-053	2872_A	Obelisk	Michael	385.952	379.828	98.4134	301	0.0166915	77.989	79.2464	148.295	None
4	92	44	IPO323 dChr18	31	2-31-053	2872_A	Obelisk	Michael	385.022	379.447	98.552	190	0.0168376	49.3478	50.0729	151.244	None
4	93	44	IPO323 dChr18	29	2-29-053	2822_BQ	Obelisk	Michael	335.646	330.538	98.4784	195	0.0159333	58.097	58.9946	123.5	None
4	93	44	IPO323 dChr18	29	2-29-053	2822_BQ	Obelisk	Michael	380.393	375.5	98.7137	85	0.0155821	22.3453	22.6365	135.046	None
4	93	44	IPO323 dChr18	29	2-29-053	2822_BQ	Obelisk	Michael	209.994	206.104	98.1477	70	0.0149592	33.3343	33.9634	127.843	None
4	94	44	IPO323 dChr18	27	2-27-053	2822_BO	Obelisk	Michael	346.043	340.315	98.3449	67	0.0161565	19.3618	19.6876	125.239	lost
4	94	44	IPO323 dChr18	27	2-27-053	2822_BO	Obelisk	Michael	235.751	231.026	97.9956	76	0.0149024	32.2373	32.8967	137.053	lost
4	94	44	IPO323 dChr18	27	2-27-053	2822_BO	Obelisk	Michael	366.586	361.51	98.6153	213	0.016584	58.1036	58.9195	134.504	lost
4	95	44	IPO323 dChr18	23	2-23-053	2822_BK	Obelisk	Michael	248.914	245.534	98.642	397	0.0166889	159.493	161.688	149.545	None
4	95	44	IPO323 dChr18	23	2-23-053	2822_BK	Obelisk	Michael	417.14	411.289	98.5973	261	0.0165675	62.5689	63.459	135.586	None
4	95	44	IPO323 dChr18	23	2-23-053	2822_BK	Obelisk	Michael	349.301	344.259	98.5564	213	0.0170796	60.9789	61.8721	138.4	None
4	96	44	IPO323 dChr18	Progenitor	2-00-000	2855_BE	Obelisk	Michael	294.836	290.995	98.6974	371	0.0168723	125.833	127.494	138.404	Progenitor
4	96	44	IPO323 dChr18	Progenitor	2-00-000	2855_BE	Obelisk	Michael	304.704	300.369	98.5775	237	0.0173544	77.7805	78.9029	137.23	Progenitor
4	96	44	IPO323 dChr18	Progenitor	2-00-000	2855_BE	Obelisk	Michael	232.577	229.384	98.627	119	0.017118	51.1658	51.8781	144.559	Progenitor
4	121	46	IPO323 dChr18	Mock	2-Mock-		Obelisk	Julian	288.415	283.355	98.2456	15	0.0138665	5.20085	5.29372	142.459	Mock
4	121	46	IPO323 dChr18	Mock	2-Mock-		Obelisk	Julian	240.525	235.296	97.8262	29	0.0132958	12.057	12.3249	144.196	Mock
4	121	46	IPO323 dChr18	Mock	2-Mock-		Obelisk	Julian	366.475	360.081	98.2552	20	0.0123233	5.4574	5.55431	157.163	Mock
4	122	46	IPO323 dChr18	Mock	2-Mock-		Obelisk	Julian	391.953	323.071	82.4259	28	0.0121891	7.14372	8.66683	170.033	Mock
4	122	46	IPO323 dChr18	Mock	2-Mock-		Obelisk	Julian	413.655	406.21	98.2002	31	0.0125246	7.49417	7.63152	168.757	Mock
4	122	46	IPO323 dChr18	Mock	2-Mock-		Obelisk	Julian	268.937	262.493	97.6039	5	0.0117194	1.85917	1.90481	150.966	Mock
4	123	46	IPO323 dChr18	Mock	2-Mock-		Obelisk	Julian	389.012	383.306	98.5334	34	0.0153926	8.7401	8.87019	162.786	Mock
4	123	46	IPO323 dChr18	Mock	2-Mock-		Obelisk	Julian	268.313	263.276	98.123	16	0.0146213	5.96319	6.07726	126.016	Mock
4	123	46	IPO323 dChr18	Mock	2-Mock-		Obelisk	Julian	498.135	0	0	0	0	0	0	0	Mock
4	124	46	IPO323 dChr18	Mock	2-Mock-		Obelisk	Julian	427.635	416.701	97.4431	20	0.0135534	4.67688	4.7996	169.204	Mock
4	124	46	IPO323 dChr18	Mock	2-Mock-		Obelisk	Julian	428.212	45.3381	10.5878	3	0.00954255	0.700588	6.61694	169.98	Mock
4	124	46	IPO323 dChr18	Mock	2-Mock-		Obelisk	Julian	355.62	295.158	82.998	7	0.0154001	1.96839	2.37161	149.076	Mock
1	1	11	Zt05	Progenitor	3-00-000	2855_CL	Obelisk	Julian	186.709	185.153	99.1669	10	0.00769152	5.35594	5.40093	95.1713	Progenitor
1	1	11	Zt05	Progenitor	3-00-000	2855_CL	Obelisk	Julian	239.604	237.923	99.2983	37	0.00742425	15.4421	15.5513	90.3221	Progenitor
1	1	11	Zt05	Progenitor	3-00-000	2855_CL	Obelisk	Julian	196.709	195.032	99.1471	23	0.0107831	11.6924	11.7929	78.0257	Progenitor
1	2	11	Zt05	01	3-01-053	2822_CB	Obelisk	Julian	212.416	210.91	99.291	14	0.00621472	6.59084	6.63791	102.342	None
1	2	11	Zt05	01	3-01-053	2822_CB	Obelisk	Julian	194.789	193.086	99.1259	10	0.00598728	5.13377	5.17904	90.2228	None
1	2	11	Zt05	01	3-01-053	2822_CB	Obelisk	Julian	202.565	200.955	99.205	3	0.00635354	1.48101	1.49287	89.3635	None
1	3	11	Zt05	08	3-08-053	2822_CI	Obelisk	Julian	202.785	201.185	99.2108	30	0.00884637	14.794	14.9117	88.4066	dup
1	3	11	Zt05	08	3-08-053	2822_CI	Obelisk	Julian	192.423	189.805	98.6394	15	0.00778122	7.79531	7.90283	89.0233	dup
1	3	11	Zt05	08	3-08-053	2822_CI	Obelisk	Julian	242.154	240.343	99.2521	11	0.0074102	4.54256	4.57679	79.6476	dup
1	4	11	Zt05	02	3-02-053	2822_CC	Obelisk	Julian	216.831	215.296	99.2917	25	0.00985322	11.5297	11.6119	103.532	None
1	4	11	Zt05	02	3-02-053	2822_CC	Obelisk	Julian	188.401	186.763	99.1306	9	0.00606701	4.77704	4.81894	97.0437	None
1	4	11	Zt05	02	3-02-053	2822_CC	Obelisk	Julian	201.835	200.232	99.2057	7	0.00624676	3.46817	3.49594	96.7764	None
1	5	11	Zt05	03	3-03-053	2822_CD	Obelisk	Julian	173.682	172.219	99.1577	29	0.00866427	16.6972	16.8391	78.4312	dup
1	5	11	Zt05	03	3-03-053	2822_CD	Obelisk	Julian	263.837	251.657	95.3836	30	0.00817364	11.3707	11.921	88.913	dup
1	5	11	Zt05	03	3-03-053	2822_CD	Obelisk	Julian	194.606	193.08	99.216	14	0.00870542	7.19403	7.25088	76.565	dup
1	6	11	Zt05	04	3-04-053	2822_CE	Obelisk	Julian	230.719	229.043	99.2736	30	0.00936586	13.0028	13.098	91.5864	lost
1	6	11	Zt05	04	3-04-053	2822_CE	Obelisk	Julian	268.136	266.468	99.3778	42	0.00703161	15.6637	15.7618	97.2413	lost
1	6	11	Zt05	04	3-04-053	2822_CE	Obelisk	Julian	234.869	233.05	99.2256	12	0.00826894	5.10924	5.14911	77.8994	lost
1	7	11	Zt05	05	3-05-053	2822_CF	Obelisk	Julian	207.775	206.186	99.2349	8	0.00690947	3.85031	3.88	85.9876	None
1	7	11	Zt05	05	3-05-053	2822_CF	Obelisk	Julian	238.552	236.919	99.3153	11	0.00770579	4.61115	4.64294	85.2304	None
1	7	11	Zt05	05	3-05-053	2822_CF	Obelisk	Julian	234.202	232.588	99.311	11	0.0113752	4.69681	4.72939	77.2722	None
1	8	11	Zt05	06	3-06-053	2822_CG	Obelisk	Julian	236.951	235.12	99.2274	25	0.00734619	10.5507	10.6329	90.5505	None
1	8	11	Zt05	06	3-06-053	2822_CG	Obelisk	Julian	231.973	229.896	99.1049	20	0.00597606	8.6217	8.69957	86.9917	None
1	8	11	Zt05	06	3-06-053	2822_CG	Obelisk	Julian	231.786	230.149	99.2935	7	0.00629481	3.02003	3.04151	90.8386	None
1	9	11	Zt05	07	3-07-053	2822_CH	Obelisk	Julian	NA	NA	NA	NA	NA	0	0	NA	None
1	9	11	Zt05	07	3-07-053	2822_CH	Obelisk	Julian	188.849	187.234	99.1443	43	0.00821093	22.7695	22.966	83.4466	None
1	9	11	Zt05	07	3-07-053	2822_CH	Obelisk	Julian	185.27	183.481	99.0349	48	0.010829	25.9082	26.1607	91.2875	None
1	10	11	Zt05	Progenitor	3-00-000	2855_CL	Obelisk	Julian	192.917	191.319	99.1715	6	0.00687677	3.11015	3.13613	93.2203	Progenitor
1	10	11	Zt05	Progenitor	3-00-000	2855_CL	Obelisk	Julian	159.502	157.943	99.0228	16	0.010154	10.0312	10.1302	96.753	Progenitor
1	10	11	Zt05	Progenitor	3-00-000	2855_CL	Obelisk	Julian	181.376	179.866	99.1671	8	0.00735796	4.41072	4.44776	87.9794	Progenitor
1	11	11	Zt05	09	3-09-053	2822_CJ	Obelisk	Julian	234.496	214.315	91.3938	12	0.0118288	5.11735	5.59923	75.3394	dup
1	11	11	Zt05	09	3-09-053	2822_CJ	Obelisk	Julian	187.104	185.289	99.0295	28	0.00727587	14.9649	15.1116	83.9264	dup
1	11	11	Zt05	09	3-09-053	2822_CJ	Obelisk	Julian	214.519	195.567	91.1653	20	0.00950788	9.32319	10.2267	107.303	dup
1	12	11	Zt05	10	3-10-053	2822_CK	Obelisk	Julian	247.299	245.603	99.3142	25	0.00721613	10.1092	10.179	76.1779	None
1	12	11	Zt05	10	3-10-053	2822_CK	Obelisk	Julian	228.821	227.109	99.2521	23	0.00737563	10.0515	10.1273	91.6655	None
1	12	11	Zt05	10	3-10-053	2822_CK	Obelisk	Julian	258.583	253.07	97.868	24	0.00950695	9.28137	9.48356	86.5926	None
1	13	11	Zt05	11	3-11-053	2822_CL	Obelisk	Julian	223.076	221.5	99.2932	22	0.00704835	9.86209	9.93229	91.4572	both
1	13	11	Zt05	11	3-11-053	2822_CL	Obelisk	Julian	248.714	246.972	99.2995	27	0.00648227	10.8559	10.9324	100.796	both
1	13	11	Zt05	11	3-11-053	2822_CL	Obelisk	Julian	253.758	252.068	99.3337	18	0.00580539	7.09336	7.14094	83.0334	both
1	14	11	Zt05	12	3-12-053	2822_CM	Obelisk	Julian	201.091	199.549	99.2332	25	0.00614873	12.4322	12.5282	92.011	None
1	14	11	Zt05	12	3-12-053	2822_CM	Obelisk	Julian	146.378	144.865	98.9668	14	0.00810477	9.5643	9.66415	81.9531	None
1	14	11	Zt05	12	3-12-053	2822_CM	Obelisk	Julian	154.584	153.12	99.0528	17	0.00745936	10.9973	11.1024	72.5663	None
1	15	11	Zt05	Progenitor	3-00-000	2855_CL	Obelisk	Julian	197.964	196.452	99.2362	7	0.00890563	3.536	3.56322	75.1325	Progenitor
1	15	11	Zt05	Progenitor	3-00-000	2855_CL	Obelisk	Julian	148.434	147.004	99.0371	12	0.00769899	8.08443	8.16302	94.7203	Progenitor
1	15	11	Zt05	Progenitor	3-00-000	2855_CL	Obelisk	Julian	190.693	189.182	99.2077	16	0.0122282	8.39046	8.45747	88.6731	Progenitor
[truncated: 2,309 more rows]
