# Supplementary material for: Epigenetic modifications affect the rate of spontaneous mutations in a pathogenic fungus
Source: Nat Commun. 2021 Oct 7;12:5869. doi: 10.1038/s41467-021-26108-y (PMC8497519; doi:10.1038/s41467-021-26108-y)
Supplement: Supplementary file 7 — Supplementary Data 4 [file 41467_2021_26108_MOESM7_ESM.xlsx]

## Sheet: Sheet1
Supplementary Data 4. Validation of randomly chosen mutations using Sanger sequencing
ID	PCR-Primer1	PCR-Primer1-Sequence	PCR-Primer2	PCR-Primer2-Sequence	WGS Seq_ID	Strain_ID	Amplicon size	PCR-test	Sequenced	Strain	ResultofWGS	ResultofSangerSequencing	Chr	SNP position	WGS-Caincludedgory	Category (location or SNP-filtering	Confirmation of WGS by Sanger Seqeuencing
1	oES3518	ATATGCAGCCACGGGGTATG	oES3519	ATGATGTGCATGGCCAAGGA	2822_AB	1-28-053	758	x	x	1	G→A	G→G	chr1	1606581	FilincludedredOut	-	Yes
2	oES3520	CGGATCCAACACAGGACACA	oES3521	GATACCTCTTCTTCCCGCGG	2822_U	1-21-053	850	x	x	1	G→C	G→G	chr11	642059	FilincludedredOut	-	Yes
3	oES3396	TCTTTCGGAGAACGGCGAAA	oES3397	ACACCTACCGTTTCGAGCTG	2822_AG	1-33-053	443	x	x	1	G→A	G→A	chr17	182362	included	Non-TE	Yes
4	oES3398	GATAACATGGGCCGAGGAGG	oES3399	TCCACACTCGTAGTCCACCA	2822_W	1-23-053	483	x	x	1	G→T	G→T	chr7	1945721	included	Non-TE	Yes
5	oES3402	AGAACGTTTGGTCAGGCGAT	oES3403	CTGGAACACGCTCTGCAAAC	2822_AL	1-38-053	485	x	x	1	A→G	A→G	chr10	1349833	included	Non-TE	Yes
6	oES3508	CGAATAATAGTACCCGTACGAGTAATAGTA	oES3509	GTCCTTTCGGAGGTATAGGAACTATATTAT	2822_AC	1-29-053	951	x	x	1	C→G	C→G	chr6	600751	included	TE	Yes
7	oES3512	TGTCTTCTCCTTTGATCCTGCTATC	oES3513	AAACACAAGCTACAACAGAACAACA	2822_P	1-16-053	803	x	x	1	C→T	C→T	chr7	2322079	included	TE	Yes
8	oES3566	CGGTGATGGTAGGCATGGTT	oES3567	CTCGTCGCTTCGCGAAAAAT	2822_AK	1-37-053	8580	x	x	1	A→C	A→C	chr17	570340	included	TE	Yes
9	oES3590	ATAGCTAAAGTCCGAGCCGC	oES3591	GAGGGTAAGTCGTTAGGCCG	2822_K	1-11-053	9505	x	x	1	A→G	A→G	chr21	224394	included	TE	Yes
10	oES3592	CGGGTAGGATACTCCTCGGT	oES3593	TTCTATCCGTTTCGCCGCTT	2822_K	1-11-053	5977	x	x	1	A→G	A→G	chr21	224394	included	TE	Yes
11	oES3522	AAACCCGTCGGAGAAGTGTC	oES3523	CTCCAGGTCGATCGAAGCTC	2822_AZ	2-12-053	984	x	x	2	C→A	C→C	chr3	2771626	FilincludedredOut	-	Yes
12	oES3568	GACCGATCACAGACGAGTCC	oES3569	GGCGAGGTAGAATTGGGCTT	2822_AP	2-02-053	614	x	x	2	C→A	C→C	chr5	220000	FilincludedredOut	-	Yes
13	oES3412	CCCGCGTGCTCAAAATCAAA	oES3413	GACCGTGCAAGTAGTGTGGA	2822_AV	2-08-053	240	x	x	2	T→C	T→C	chr14	661830	included	Non-TE	Yes
14	oES3414	TCTATGCAAACAGCCTGCGA	oES3415	GAAAGACGCGAGCGAACATC	2822_BF	2-18-053	355	x	x	2	C→T	C→T	chr6	1458750	included	Non-TE	Yes
15	oES3416	CACCCACTCCATCAACCCTC	oES3417	GACTCACATCATGGGCCACA	2822_BG	2-19-053	480	x	x	2	C→T	C→T	chr7	336101	included	Non-TE	Yes
16	oES3418	GTGGTTGGGTGATACGACGT	oES3419	CTCCACCCTCCAACCCAATC	2822_BK	2-23-053	408	x	x	2	T→C	T→C	chr10	162381	included	Non-TE	Yes
17	oES3420	CGCACCATCCTTGACTGACT	oES3421	AAAGGCATGCGCACAAGAAG	2822_BP	2-28-053	461	x	x	2	C→G	C→G	chr1	1097860	included	Non-TE	Yes
18	oES3514	TAGTTAACGTACGGATTACCCTTAAAGATA	oES3515	CTTATATAACCTACTAGTCGACAACGTCTA	2822_AY	2-11-053	908	x	x	2	G→C	G→C	chr17	83311	included	TE	Yes
19	oES3516	ATACGACGGTTAGAACTCTAAAGTCTATAG	oES3517	AAGAGCTAGAACAGTTAGTGGAATCTATAA	2822_BT	2-33-053	773	x	x	2	C→T	C→T	chr16	84601	included	TE	Yes
20	oES3526	CATCGTCGATGCTTACCCGA	oES3527	CCAAAAGGGGTTGGGGTCTT	2854_D	3-20-053	808	x	x	3	A→G	A→A	unitig_2	3106775	FilincludedredOut	-	Yes
21	oES3586	TTGTGCTGTACAAAGCGTGC	oES3587	CGGGGAAGTATGCGGTCTAC	2854_W	3-39-053	884	x	x	3	G→T	G→G	unitig0	2361859	FilincludedredOut	-	Yes
22	oES3468	CTCGTTGCGCTCGAATGAAG	oES3469	TACCGAGCAAGCAAAGTCGT	2822_CN	3-13-053	358	x	x	3	A→G	A→G	unitig_16	468982	included	Non-TE	Yes
23	oES3470	AGAATCCCGATCGCTCGTTC	oES3471	TGACAAGCTTCTCGGTGACC	2854_A	3-17-053	480	x	x	3	A→G	A→G	unitig_7	2138144	included	Non-TE	Yes
24	oES3472	CTAAAGCCGTCCGTCGTACA	oES3473	GGGGGTAGCCCGGGATAATA	2854_K	3-27-053	393	x	x	3	G→A	G→A	unitig_20	238494	included	Non-TE	Yes
25	oES3474	TCTCAAACTGCGCTGTCCAT	oES3475	TAAAAATCGTCTGCCGCCCT	2854_M	3-29-053	365	x	x	3	T→C	T→C	unitig_16	1492998	included	Non-TE	Yes
26	oES3476	AGTTCACGACAACTCGACCC	oES3477	GAGAGGGCTTGCTGTGTGAT	2854_D	3-20-053	388	x	x	3	G→A	G→A	unitig_75	750302	included	Non-TE	Yes
27	oES3570	GGTCTCCGTACCTACCTCCG	oES3571	GGGAGCCAGCGTTACTTTCT	2822_CP	3-15-053	768	x	x	3	G→A	G→A	unitig_4	968608	included	Non-TE	Yes
28	oES3550	CCCTAACCCGAACTTTATTTATTAACTCTT	oES3551	GTCTTAGTATACTAGTTAGGTTCGGAGAAA	2822_CG	3-06-053	1078	x	x	3	T→A	T→A	unitig_24	19323	included	TE	Yes
29	oES3552	TCTAGTAGGTAGTATAGCAGGTAGTTTAGT	oES3553	GCGGTAAACTATACAATTAGAGTAAAAGGT	2854_U	3-37-053	832	x	x	3	T→C	T→C	unitig_0	6214309	included	TE	Yes
30	oES3530	GATCAGCTTGCCGAGATCGA	oES3531	TTAGCTCCCACACGGTGTTC	2854_AK	4-13-053	359	x	x	4	C→A	C→C	unitig_0	6111042	FilincludedredOut	-	Yes
31	oES3532	GCATGCCAGACATAACGCTG	oES3533	TAGCGATGCTGAGGATGCAG	2854_AQ	4-19-053	627	x	x	4	C→A	C→C	unitig_10	1063595	FilincludedredOut	-	Yes
32	oES3460	TTCGAACACCCTTAGCGACC	oES3461	GTCTTGGAATTCCTCGGGCA	2854_AN	4-16-053	468	x	x	4	G→A	G→A	unitig_4	2322101	included	Non-TE	Yes
33	oES3462	TGTGGTGGAATCTGACACGG	oES3463	CGTCGGCTCGATTTGGAAAC	2854_AR	4-20-053	259	x	x	4	T→C	T→C	unitig_0	586577	included	Non-TE	Yes
34	oES3464	TTACGGAAGCGTGGAAACGA	oES3465	GCATTGCACACGATACGCTT	2854_BF	4-34-053	245	x	x	4	C→T	C→T	unitig_12	850582	included	Non-TE	Yes
35	oES3466	ATGCAACGAGGATGGCTTCA	oES3467	TCCTGGTCATTGGTGATGGC	2854_BH	4-36-053	240	x	x	4	G→A	G→A	unitig_0	5427397	included	Non-TE	Yes
36	oES3458	CACCGAACGCCCTCTTAACT	oES3459	AGCACTATGGCGCAATCGTA	2854_AF	4-08-053	324	x	x	4	C→T	C→T	unitig_7	653422	included	TE	Yes
37	oES3554	CTAATCCTAAGGCTTATATAATCGACAAGC	oES3555	CCGTTGTTATTACTAAACAGAGTTACCTAG	2854_AJ	4-12-053	1104	x	x	4	G→A	G→A	unitig_11	1132081	included	TE	Yes
38	oES3556	TTAAGTGTCCTATCTATCAGAGCACTAATT	oES3557	GTTGAGATATTTAATACGGCGTAAAATGTC	2854_AZ	4-28-053	946	x	x	4	C→T	C→T	unitig_9	1347145	included	TE	Yes
39	oES3534	ATCAAACTCCACGTCCCACC	oES3535	TCGAGACAGACACACAACCG	2854_BU	5-09-053	985	x	x	5	G→A	G→G	chr10	365727	FilincludedredOut	-	Yes
40	oES3536	CACTTCAAACCCACTGCTGC	oES3537	CCCTTCGCTTGGACAGTCAT	2854_BX	5-13-053	964	x	x	5	C→T	C→C	chr17	144860	FilincludedredOut	-	Yes
41	oES3428	TCTAGCGCGCTCGACTTTAG	oES3429	CCCTCCTAATTGCGAGCGAT	2854_BR	5-06-053	386	x	x	5	C→A	C→A	chr12	182759	included	Non-TE	Yes
42	oES3432	TGCTTGTCGTGGCTCATGAT	oES3433	TCGGTGTCAACAGCTGTCTC	2854_CB	5-17-053	369	x	x	5	C→T	C→T	chr4	2257343	included	Non-TE	Yes
43	oES3434	CGTGACTACCGATGTCTCCG	oES3435	CCGGGCCGTACTGTAAGATC	2854_CQ	5-32-053	448	x	x	5	AA→CT	AA→CT	chr9	663500;663501	included	Non-TE	Yes
44	oES3436	AGCACGAACACGAAGGACAT	oES3437	CGCGACCTTGATGCTGAAAG	2855_G	5-40-053	386	x	x	5	A→G	A→G	chr6	1773898	included	Non-TE	Yes
45	oES3494	CTTGGGATTGCGGAAGGTCT	oES3495	GCGACATATCTGCTCCACGA	2854_BV	5-11-053	347	x	x	5	A→G	A→G	chr2	997292	included	Non-TE	Yes
46	oES3572	AGATGCCGTTAGCAGCGAAT	oES3573	CAGCGACTCGCGACTTTAGA	2854_CE	5-20-053	843	x	x	5	T→C	T→C	chr9	1182303	included	TE	Yes
47	oES3580	TGTCCTAGAACCTATAGCCTACCC	oES3581	CTCACACGTAGTTGGCAGGA	2854_BY	5-14-053	1076	x	x	5	G→A	G→A	chr14	404726	included	TE	Yes
48	oES3538	GGCCGAGTCTGATACGACAG	oES3539	TCCTGGACGTTGCTGACTTC	2855_K	6-04-053	1334	x	x	6	G→A	G→G	chr3	1255464	FilincludedredOut	-	Yes
49	oES3540	GCGTCTTTTCGTGCTTGTGT	oES3541	CTTGAAAGACGTGTTGCGCA	2855_AS	6-38-053	453	x	x	6	A→T	A→A	chr21	338546	FilincludedredOut	-	Yes
50	oES3438	TCAAGCGTGCCAAGACATCT	oES3439	CGTTCTCCTCCACGTGTTGA	2855_AD	6-23-053	467	x	x	6	C→T	C→T	chr8	928337	included	Non-TE	Yes
51	oES3440	GAGGCTCTGCGATACTCACC	oES3441	CCCAATCGACTCGATCCCTG	2855_I	6-02-053	448	x	x	6	G→A	G→A	chr9	1760723	included	Non-TE	Yes
52	oES3442	TCGTGTTCAAGGTTGTGGCT	oES3443	GCTAGCTCTCGAATGACGCT	2855_P	6-09-053	319	x	x	6	G→A	G→A	chr7	1112167	included	Non-TE	Yes
53	oES3444	CGGATCGGCCAACTTACAGA	oES3445	GTCCTGCCGAGAACGAAAGA	2855_T	6-13-053	391	x	x	6	T→C	T→C	chr10	23726	included	Non-TE	Yes
54	oES3446	TTCGCTCCACTCCTGGAAAC	oES3447	CGAGACAACCAAGTCCGGAA	2855_U	6-14-053	313	x	x	6	C→T	C→T	chr12	588466	included	Non-TE	Yes
55	oES3560	GCCTTCGTTTCTATATTAACTACTATAGCC	oES3561	TACGTAGTTCCGAATTCTATTCCTTTAAAC	2855_AL	6-31-053	941	x	x	6	T→C	T→C	chr3	596069	included	TE	Yes
56	oES3562	ACGGTAGTTCTAGTAGATCTTAAAGAGAAG	oES3563	CCTACTAATAGACTATCGTCGTTATCGTAA	2855_AT	6-39-053	1161	x	x	6	C→T	C→T	chr2	236209	included	TE	Yes
57	oES3542	CATTTAGCAACGTCGAGGCG	oES3543	TGAACAGGGAAGGCGTGATC	2855_BF	7-11-005	852	x	x	7	C→A	C→C	chr6	1153975	FilincludedredOut	-	Yes
58	oES3544	TCTTTCCTCCCGTCAGCAAC	oES3545	GCTTTGGGTGTGCGATTGTT	2855_BP	7-21-005	786	x	x	7	T→A	T→T	chr13	788730	FilincludedredOut	-	Yes
59	oES3452	AACTGTGTGACCACCAAGCA	oES3453	ATGGTCATGACGCTAGCTCG	2855_BQ	7-22-005	243	x	x	7	A→G	A→G	chr14	369857	included	Non-TE	Yes
60	oES3454	TGGTAATCAGTGCTCGGCTG	oES3455	GTTCGCACAATCCTCGATGC	2855_BU	7-26-005	370	x	x	7	C→A	C→A	chr1	4570894	included	Non-TE	Yes
61	oES3456	GGAGGAGAGCGGTAGAGAGT	oES3457	TATACTCGCGGGATAGGGCT	2855_BW	7-28-005	345	x	x	7	G→T	G→T	chr14	235724	included	Non-TE	Yes
62	oES3492	GAATGCGACGCTACAAGCTG	oES3493	CGACCAGCTCTTGTCCAGTT	2855_AW	7-02-005	201	x	x	7	T→A	T→A	chr9	1640429	included	Non-TE	Yes
63	oES3450	TGAAAAGCGTGTTCACTGCG	oES3451	CGAGAGTCGGACTTGGATCG	2855_BJ	7-15-005	388	x	x	7	T→C	T→C	chr1	3698696	included	TE	Yes
64	oES3582	AACGCCGGCAATCCTAAAAC	oES3583	AGGATGTCGTGCGCTAACAG	2855_BY	7-30-005	814	x	x	7	A→G	A→G	chr2	490388	included	TE	Yes
65	oES3588	CTGCTTGTAGGTCCTGCCTT	oES3589	ATCGTTCGACGTTCGGTCTC	2855_AZ	7-05-005	698	x	x	7	A→G	A→G	chr8	119325	included	TE	Yes
