# Supplementary material for: Epigenetic modifications affect the rate of spontaneous mutations in a pathogenic fungus
Source: Nat Commun. 2021 Oct 7;12:5869. doi: 10.1038/s41467-021-26108-y (PMC8497519; doi:10.1038/s41467-021-26108-y)
Supplement: Supplementary file 8 — Supplementary Data 5 [file 41467_2021_26108_MOESM8_ESM.xlsx]

## Sheet: BSM_sINDEL
Strain	Seq_ID	Sample_ID	chrom/contig	position	ID	REF	ALT	Quality	PASS	Type
IPO323	2822_AA	1-27-053	chr1	2468993	.	AGGGGGGGGGGGGGGGGGGGGGGG	AGGGGGGGGGGGGGGGGGGGGGGGGGGGGGGGGGGGG	59.5844	PASS	INDEL
IPO323	2822_AA	1-27-053	chr1	6080522	.	A	C	205.999	PASS	BSM
IPO323	2822_AA	1-27-053	chr2	26431	.	TCACACACACACACACACACACACACACACACACACACACACACACACACACA	TCACACACACACACACACACACACACACACACACACACACACACACACACACACA	122.723	PASS	INDEL
IPO323	2822_AA	1-27-053	chr2	351538	.	A	G	195.999	PASS	BSM
IPO323	2822_AA	1-27-053	chr2	1272373	.	C	A	221.999	PASS	BSM
IPO323	2822_AA	1-27-053	chr2	2390817	.	C	T	221.999	PASS	BSM
IPO323	2822_AA	1-27-053	chr2	2470832	.	ACCCCCCC	ACCCCCCCC	69.4562	PASS	INDEL
IPO323	2822_AA	1-27-053	chr3	802749	.	ACCCCCCCCCCCCCCCC	ACCCCCCCCCCCCCCCCCCCCCCC,ACTCCCCCCCCCCCCCCCCCC	92.7228	PASS	INDEL
IPO323	2822_AA	1-27-053	chr3	2045985	.	G	A	221.999	PASS	BSM
IPO323	2822_AA	1-27-053	chr4	2077917	.	TACACACACACACAC	TACACACACACACACAC	159.466	PASS	INDEL
IPO323	2822_AA	1-27-053	chr5	2861707	.	AG	AGGGTAGGG,AGGGTAGGGTTTAGGGTTAGGGTTAGGGTTAGG	117.491	PASS	INDEL
IPO323	2822_AA	1-27-053	chr5	2861709	.	C	G	103.133	PASS	BSM
IPO323	2822_AA	1-27-053	chr5	2861710	.	T	G	102.133	PASS	BSM
IPO323	2822_AA	1-27-053	chr5	2861715	.	GTT	GTTT	107.525	PASS	INDEL
IPO323	2822_AA	1-27-053	chr6	1097351	.	T	C	221.999	PASS	BSM
IPO323	2822_AA	1-27-053	chr6	2191723	.	CTCTTCTTCTTCTTCTTCTTCTT	CTCTTCTTCTTCTTCTTCTTCTTCTT	214.526	PASS	INDEL
IPO323	2822_AA	1-27-053	chr7	845713	.	ATGCCGGGT	A	214.458	PASS	INDEL
IPO323	2822_AA	1-27-053	chr7	2363295	.	GGGGGGGGGGGGGGGGGG	GGGGGGGGGGGGGGGGGGGGGGGGGG	52.4313	PASS	INDEL
IPO323	2822_AA	1-27-053	chr8	193768	.	GCCTGCCTTGTGCAGCCCT	GCCT	214.458	PASS	INDEL
IPO323	2822_AA	1-27-053	chr10	1259354	.	T	C	164.998	PASS	BSM
IPO323	2822_AA	1-27-053	chr12	1134670	.	GTTTGGGGAGAT	GT	214.458	PASS	INDEL
IPO323	2822_AA	1-27-053	chr13	124243	.	AGGGGGGGGGGGGGGGGGG	AGGGGGGGGGGGGGGGGGGGGGGGGGGGGG	79.4316	PASS	INDEL
IPO323	2822_AA	1-27-053	chr13	664236	.	GATCAT	G	214.459	PASS	INDEL
IPO323	2822_AA	1-27-053	chr13	973218	.	GGAATTGTCGAGGTGCAAG	GG	214.458	PASS	INDEL
IPO323	2822_AA	1-27-053	chr14	635941	.	GATAAGCTAGTCGTTAATAAGCTAGTCGTTAATAAGCTAGTCGTTAATAAGCTAGTCGTTAATAAGCTAGTCGTTAATAAGCTAGTC	GATAAGCTAGTCGTTAATAAGCTAGTCGTTAATAAGCTAGTCGTTAATAAGCTAGTCGTTAATAAGCTAGTCGTTAATAAGCTAGTCGTTAATAAGCTAGTC	29.9761	PASS	INDEL
IPO323	2822_AA	1-27-053	chr18	238231	.	GAACAAACAAACAAACAAACAAACAAACAAA	GAACAAACAAACAAACAAACAAACAAACAAACAAACAAA	199.458	PASS	INDEL
IPO323	2822_AA	1-27-053	chr18	434240	.	A	G	186.999	PASS	BSM
IPO323	2822_AA	1-27-053	chr19	27531	.	ACCCCCCCCCCCCCCCCCCCCCCC	ACCCCCCCCCCCCCCCCCCCCCCCCCCCCCCCC	71.4315	PASS	INDEL
IPO323	2822_AA	1-27-053	chr19	549735	.	CTTAGGGTTAGGGTTAGGGTTAGGGTTAGGGTTAGGGTTAGGGTTAGGGTTAGGGTTAGGGTTAGGGTTAGGGTTAGGGTTAGGGTTAGGGTTAGGGTTAGGGTTAGGGTTAG	CTTAGGGTTAGGGTTAGGGTTAGGGTTAGGGTTAGGGTTAGGGTTAGGGTTAGGGTTAGGGTTAGGGTTAGGGTTAGGGTTAGGGTTAGGGTTAGGGTTAGGGTTAGGGTTAGGGTTAGGGTTAG,CTTAGGGTTAGGGTTAGGGTTAGGGTTAGGGTTAGGGTTAGGGTTAGGGTTAGGGTTAGGGTTAGGGTTAGGGTTAGGGTTAGGGTTAGGGTTAGGGTTAGGGTTAGGGTTAGGGTTAG	32.2261	PASS	INDEL
IPO323	2822_AB	1-28-053	chr1	3357099	.	A	C	192.033	PASS	BSM
IPO323	2822_AB	1-28-053	chr2	735520	.	CA	C	159.475	PASS	INDEL
IPO323	2822_AB	1-28-053	chr2	1950453	.	AC	ACCTACCCGTGGGTC	26.2337	PASS	INDEL
IPO323	2822_AB	1-28-053	chr2	2812410	.	C	G	119.084	PASS	BSM
IPO323	2822_AB	1-28-053	chr3	127348	.	GCCCCCCCC	GCCCCCCCCC,GCCCCCCCCCC	44.4565	PASS	INDEL
IPO323	2822_AB	1-28-053	chr3	3468805	.	A	G	105.013	PASS	BSM
IPO323	2822_AB	1-28-053	chr6	781159	.	T	C	130.79	PASS	BSM
IPO323	2822_AB	1-28-053	chr6	2499167	.	T	C	224.127	PASS	BSM
IPO323	2822_AB	1-28-053	chr7	1903168	.	GTCGCGGAGAATCG	GTCG	214.594	PASS	INDEL
IPO323	2822_AB	1-28-053	chr7	2363967	.	A	G	222.001	PASS	BSM
IPO323	2822_AB	1-28-053	chr8	2304265	.	TAGTTTAGCAACTA	T	140.466	PASS	INDEL
IPO323	2822_AB	1-28-053	chr8	2426867	.	CTCTACTATCTACTATCTACTATCTACTATCTACTATCTACTATCTACTATCTACTATCTACTATCTACTATCTACTAT	CTCTACTATCTACTATCTACTATCTACTATCTACTATCTACTATCTACTATCTACTATCTACTATCTACTATCTACTATCTACTATCTACTAT,CTATCTACTATCTACTATCTACTATCTACTATCTACTATCTACTATCTACTATCTACTATCTACTATCTACTATCTACTATCTACTAT	79.9724	PASS	INDEL
IPO323	2822_AB	1-28-053	chr14	79498	.	G	A	221.999	PASS	BSM
IPO323	2822_AB	1-28-053	chr14	389663	.	A	G	152.004	PASS	BSM
IPO323	2822_AB	1-28-053	chr14	635941	.	GATAAGCTAGTCGTTAATAAGCTAGTCGTTAATAAGCTAGTCGTTAATAAGCTAGTCGTTAATAAGCTAGTCGTTAATAAGCTAGTC	GATAAGCTAGTCGTTAATAAGCTAGTCGTTAATAAGCTAGTCGTTAATAAGCTAGTCGTTAATAAGCTAGTCGTTAATAAGCTAGTCGTTAATAAGCTAGTC	75.9724	PASS	INDEL
IPO323	2822_AB	1-28-053	chr19	18725	.	C	T	222	PASS	BSM
IPO323	2822_AC	1-29-053	chr1	1409264	.	A	G	222.003	PASS	BSM
IPO323	2822_AC	1-29-053	chr1	2641106	.	T	C	222.01	PASS	BSM
IPO323	2822_AC	1-29-053	chr2	1663737	.	A	G	221.999	PASS	BSM
IPO323	2822_AC	1-29-053	chr3	802749	.	ACCCCCCCCCCCCCCCC	ACCCCCCCCCCCCCCCCCCC,ACCCCCCCCCCCCCCCCCCCC	24.7365	PASS	INDEL
IPO323	2822_AC	1-29-053	chr3	2744704	.	CTTTT	CTTT	196.458	PASS	INDEL
IPO323	2822_AC	1-29-053	chr3	3296091	.	A	G	221.999	PASS	BSM
IPO323	2822_AC	1-29-053	chr5	2347700	.	AGGGGGGGGGGGGGGG	AGGGGGGGGGGGGGGGGGGGG	56.9721	PASS	INDEL
IPO323	2822_AC	1-29-053	chr6	600751	.	C	G	221.999	PASS	BSM
IPO323	2822_AC	1-29-053	chr7	2062528	.	C	G	222.003	PASS	BSM
IPO323	2822_AC	1-29-053	chr7	2201969	.	C	T	221.999	PASS	BSM
IPO323	2822_AC	1-29-053	chr7	2644548	.	A	G	152.007	PASS	BSM
IPO323	2822_AC	1-29-053	chr8	470460	.	G	C	222	PASS	BSM
IPO323	2822_AC	1-29-053	chr8	2279126	.	T	C	179.999	PASS	BSM
IPO323	2822_AC	1-29-053	chr8	2426867	.	CTCTACTATCTACTATCTACTATCTACTATCTACTATCTACTATCTACTATCTACTATCTACTATCTACTATCTACTAT	CTCTACTATCTACTATCTACTATCTACTATCTACTATCTACTATCTACTATCTACTATCTACTATCTACTATCTACTATCTACTATCTACTAT	38.2242	PASS	INDEL
IPO323	2822_AC	1-29-053	chr12	1247909	.	C	T	222.008	PASS	BSM
IPO323	2822_AC	1-29-053	chr13	773426	.	CCTTCTACCTCTACTACTACTTCTA	CCTTCTA	214.458	PASS	INDEL
IPO323	2822_AC	1-29-053	chr14	635941	.	GATAAGCTAGTCGTTAATAAGCTAGTCGTTAATAAGCTAGTCGTTAATAAGCTAGTCGTTAATAAGCTAGTCGTTAATAAGCTAGTC	GATAAGCTAGTCGTTAATAAGCTAGTCGTTAATAAGCTAGTCGTTAATAAGCTAGTCGTTAATAAGCTAGTCGTTAATAAGCTAGTCGTTAATAAGCTAGTC	20.2644	PASS	INDEL
IPO323	2822_AC	1-29-053	chr14	771513	.	T	C	221.999	PASS	BSM
IPO323	2822_AC	1-29-053	chr18	521520	.	T	G	221.999	PASS	BSM
IPO323	2822_AC	1-29-053	chr19	18725	.	C	T	221.999	PASS	BSM
IPO323	2822_AC	1-29-053	chr20	432295	.	C	T	221.999	PASS	BSM
IPO323	2822_AC	1-29-053	chr20	454265	.	T	G	191.999	PASS	BSM
IPO323	2822_AC	1-29-053	chr20	454281	.	T	C	170.999	PASS	BSM
IPO323	2822_AC	1-29-053	chr20	454334	.	T	C	111.006	PASS	BSM
IPO323	2822_AD	1-30-053	chr1	556403	.	GCCCCCCCCC	GCCCCCCCCCC	41.4561	PASS	INDEL
IPO323	2822_AD	1-30-053	chr1	738910	.	C	A	221.999	PASS	BSM
IPO323	2822_AD	1-30-053	chr1	1455618	.	C	T	222.001	PASS	BSM
IPO323	2822_AD	1-30-053	chr2	2455301	.	CCAGAATGAACA	CCA	214.458	PASS	INDEL
IPO323	2822_AD	1-30-053	chr3	423375	.	T	C	221.999	PASS	BSM
IPO323	2822_AD	1-30-053	chr4	535054	.	T	C	221.999	PASS	BSM
IPO323	2822_AD	1-30-053	chr8	1253012	.	A	G	221.999	PASS	BSM
IPO323	2822_AD	1-30-053	chr8	1884763	.	C	T	221.999	PASS	BSM
IPO323	2822_AD	1-30-053	chr11	1405546	.	GAGAAGAAGAAGAAGAAGAAGA	GAGAAGAAGAAGAAGAAGAAGAAGA	214.458	PASS	INDEL
IPO323	2822_AD	1-30-053	chr11	1511889	.	C	A	221.999	PASS	BSM
IPO323	2822_AD	1-30-053	chr14	635941	.	GATAAGCTAGTCGTTAATAAGCTAGTCGTTAATAAGCTAGTCGTTAATAAGCTAGTCGTTAATAAGCTAGTCGTTAATAAGCTAGTC	GATAAGCTAGTCGTTAATAAGCTAGTCGTTAATAAGCTAGTCGTTAATAAGCTAGTCGTTAATAAGCTAGTCGTTAATAAGCTAGTCGTTAATAAGCTAGTC	95.592	PASS	INDEL
IPO323	2822_AD	1-30-053	chr15	291621	.	C	T	221.999	PASS	BSM
IPO323	2822_AD	1-30-053	chr17	12648	.	G	A	187.999	PASS	BSM
IPO323	2822_AD	1-30-053	chr17	99021	.	G	T	222	PASS	BSM
IPO323	2822_AD	1-30-053	chr17	278706	.	A	G	225.015	PASS	BSM
IPO323	2822_AD	1-30-053	chr18	87879	.	A	G	221.999	PASS	BSM
IPO323	2822_AD	1-30-053	chr18	255695	.	C	T	221.999	PASS	BSM
IPO323	2822_AD	1-30-053	chr20	149311	.	G	C	221.999	PASS	BSM
IPO323	2822_AE	1-31-053	chr1	1674808	.	T	C	221.999	PASS	BSM
IPO323	2822_AE	1-31-053	chr1	1956245	.	G	A	221.999	PASS	BSM
IPO323	2822_AE	1-31-053	chr1	4184551	.	A	G	221.999	PASS	BSM
IPO323	2822_AE	1-31-053	chr1	5949049	.	TGAGCCCGCAGGAATCGTCAAG	TG	214.459	PASS	INDEL
IPO323	2822_AE	1-31-053	chr1	6051232	.	A	T	159.998	PASS	BSM
IPO323	2822_AE	1-31-053	chr2	711243	.	ACCCC	ACCCCCC	214.458	PASS	INDEL
IPO323	2822_AE	1-31-053	chr2	2026458	.	TCAAATTAGTCCTGACC	TC	214.458	PASS	INDEL
IPO323	2822_AE	1-31-053	chr2	3347343	.	C	T	221.999	PASS	BSM
IPO323	2822_AE	1-31-053	chr3	75633	.	TGAAGAAGAAGAAGAAGAAGAA	TGAAGAAGAAGAAGAAGAAGAAGAA	214.46	PASS	INDEL
IPO323	2822_AE	1-31-053	chr3	1778291	.	GGTGATGGAGGATCGACACCAGCAG	GG	89.5249	PASS	INDEL
IPO323	2822_AE	1-31-053	chr3	2933716	.	G	T	222	PASS	BSM
IPO323	2822_AE	1-31-053	chr4	1350859	.	C	T	149.999	PASS	BSM
IPO323	2822_AE	1-31-053	chr6	2420658	.	A	G	132.002	PASS	BSM
IPO323	2822_AE	1-31-053	chr6	2658952	.	TCGTGAGGGGTCGTGAGGC	T	214.459	PASS	INDEL
IPO323	2822_AE	1-31-053	chr7	1219663	.	T	C	222	PASS	BSM
IPO323	2822_AE	1-31-053	chr7	2208921	.	C	A	221.999	PASS	BSM
IPO323	2822_AE	1-31-053	chr7	2363295	.	GGGGGGGGGGGGGGGGGG	GGGGGGGGGGGGGGGGGGGGGGGGGGGGGG,GGGGGGGGGGGGGGGGGGGGGGGG	29.2286	PASS	INDEL
IPO323	2822_AE	1-31-053	chr7	2363308	.	GGGGG	GGGGGGGAGGGG	60.4313	PASS	INDEL
IPO323	2822_AE	1-31-053	chr7	2434945	.	C	T	222	PASS	BSM
IPO323	2822_AE	1-31-053	chr7	2568202	.	G	A	221.999	PASS	BSM
IPO323	2822_AE	1-31-053	chr7	2644548	.	A	G	125.066	PASS	BSM
IPO323	2822_AE	1-31-053	chr8	2039229	.	C	A	221.999	PASS	BSM
IPO323	2822_AE	1-31-053	chr8	2079514	.	T	C	221.999	PASS	BSM
IPO323	2822_AE	1-31-053	chr8	2426867	.	CTCTACTATCTACTATCTACTATCTACTATCTACTATCTACTATCTACTATCTACTATCTACTATCTACTATCTACTAT	CTCTACTATCTACTATCTACTATCTACTATCTACTATCTACTATCTACTATCTACTATCTACTATCTACTATCTACTATCTACTATCTACTAT	109.973	PASS	INDEL
IPO323	2822_AE	1-31-053	chr9	1747926	.	TCCCCCCCC	TCCCCCCCCC	43.4561	PASS	INDEL
IPO323	2822_AE	1-31-053	chr10	209368	.	T	C	177.033	PASS	BSM
IPO323	2822_AE	1-31-053	chr10	865447	.	T	C	124.006	PASS	BSM
IPO323	2822_AE	1-31-053	chr13	990026	.	CTGAGAGCGGTGAG	CTGAG	214.458	PASS	INDEL
IPO323	2822_AE	1-31-053	chr14	114899	.	G	T	221.999	PASS	BSM
IPO323	2822_AE	1-31-053	chr15	639395	.	CTTAGGGTTAGGGTTAGGGTTAGGGTTAGGGTTAGGGTTAGGGTTAGGGTTAGGGTTAGGGTTAGGGTTAGGGTTAGGGTTAGGGTTAGGGTTAGGGTTAGGGTTAG	CTTAGGGTTAGGGTTAGGGTTAGGGTTAGGGTTAGGGTTAGGGTTAGGGTTAGGGTTAGGGTTAGGGTTAGGGTTAGGGTTAGGGTTAGGGTTAGGGTTAGGGTTAGGGTTAGGGTTAG	38.2242	PASS	INDEL
IPO323	2822_AE	1-31-053	chr18	178850	.	TAGAAGAAGCGAAGCAGAGGAGCTGGGA	TA	214.467	PASS	INDEL
IPO323	2822_AE	1-31-053	chr18	354245	.	CTAGTAGTAGTAGTAGTAGTAGTAGTAGTAGTAGTAGTAGTAGTAGTAGTAGTAGTAGTAGTAGTA	CTAGTAGTAGTAGTAGTAGTAGTAGTAGTAGTAGTAGTAGTAGTAGTAGTAGTAGTAGTAGTA	39.2241	PASS	INDEL
IPO323	2822_AE	1-31-053	chr20	98145	.	ATTCACTTT	ATT	214.475	PASS	INDEL
IPO323	2822_AE	1-31-053	chr20	236374	.	A	G	199.999	PASS	BSM
IPO323	2822_AE	1-31-053	chr20	281635	.	CAGAAGAAGAAGAAGAAGAAGAAGAAGAAGAAGAAGAAGAAGAAGAAGAAGAAGAAGAAGAAGAAGAA	CAGAAGAAGAAGAAGAAGAAGAAGAAGAAGAAGAAGAAGAAGAA	162.526	PASS	INDEL
IPO323	2822_AE	1-31-053	chr21	309627	.	T	A	170.134	PASS	BSM
IPO323	2822_AF	1-32-053	chr1	1300256	.	TCACAAAGAG	T	214.458	PASS	INDEL
IPO323	2822_AF	1-32-053	chr1	2093093	.	GAATC	G	214.458	PASS	INDEL
IPO323	2822_AF	1-32-053	chr1	2219313	.	A	G	221.999	PASS	BSM
IPO323	2822_AF	1-32-053	chr1	4263456	.	TTGATGATGATGATGATGATGATGATGATGATGATGATGATGATGATGATGATGATGATGATGATGA	TTGATGATGATGATGATGATGATGATGATGATGATGATGATGATGATGATGATGATGATGATGATGATGA	211.492	PASS	INDEL
IPO323	2822_AF	1-32-053	chr1	4263457	.	TGATGATGATGATGATGATGATGATGATGATGATGATGATGATGATGATGATGATGATGATGATGA	TGATGATGATGATGATGATGATGATGATGATGATGATGATGATGATGATGATGATGATGATGATGATGA	214.475	PASS	INDEL
IPO323	2822_AF	1-32-053	chr1	5490541	.	A	G	222	PASS	BSM
IPO323	2822_AF	1-32-053	chr1	5919501	.	GTCTCTCTCTCTCTCT	GTCTCTCTCTCTCTCTCT	214.461	PASS	INDEL
IPO323	2822_AF	1-32-053	chr3	806650	.	G	GGGGGGGGGGGGGT	76.7226	PASS	INDEL
IPO323	2822_AF	1-32-053	chr3	1041659	.	A	G	96.0061	PASS	BSM
IPO323	2822_AF	1-32-053	chr3	1042427	.	G	A	64.0315	PASS	BSM
IPO323	2822_AF	1-32-053	chr4	1359704	.	CTTGACGGCAACTCCAAA	C	214.458	PASS	INDEL
IPO323	2822_AF	1-32-053	chr4	1359705	.	TTGACGGCAACTCCAAAA	T	214.458	PASS	INDEL
IPO323	2822_AF	1-32-053	chr4	1537523	.	G	A	169.998	PASS	BSM
IPO323	2822_AF	1-32-053	chr4	2661578	.	T	C	141.998	PASS	BSM
IPO323	2822_AF	1-32-053	chr5	2125453	.	TGCGTCACCATTGCAGTA	T	214.459	PASS	INDEL
IPO323	2822_AF	1-32-053	chr7	2520199	.	C	G	162.999	PASS	BSM
IPO323	2822_AF	1-32-053	chr8	830002	.	ACTCTCTCTCTCTCTCTCT	ACTCTCTCTCTCTCTCTCTCT	214.458	PASS	INDEL
IPO323	2822_AF	1-32-053	chr8	2049882	.	CTGTGTGTGTGTGTGTGTGTGTGTGTGTGTGT	CTGTGTGTGTGTGTGTGTGTGTGTGTGTGTGTGTGT,CTGTGTGTGTGTGTGTGTGTGTGTGTGTGTGTGT	193.473	PASS	INDEL
IPO323	2822_AF	1-32-053	chr10	202914	.	TTGGCTTGGTG	TTG	214.458	PASS	INDEL
IPO323	2822_AF	1-32-053	chr10	447297	.	AGTGATTCAC	A	214.458	PASS	INDEL
IPO323	2822_AF	1-32-053	chr12	479343	.	CAAGAAGAAGAAGAAGAAG	CAAGAAGAAGAAGAAGAAGAAG	214.458	PASS	INDEL
IPO323	2822_AF	1-32-053	chr12	479349	.	GAA	GAAAAA	218.003	PASS	INDEL
IPO323	2822_AF	1-32-053	chr13	88389	.	G	T	221.999	PASS	BSM
IPO323	2822_AF	1-32-053	chr15	53179	.	A	G	136.007	PASS	BSM
IPO323	2822_AF	1-32-053	chr18	241720	.	A	C	149.999	PASS	BSM
IPO323	2822_AF	1-32-053	chr18	424969	.	AGGGGGGGG	AGGGGGGGGG	60.4563	PASS	INDEL
IPO323	2822_A	1-01-053	chr1	212418	.	T	C	221.999	PASS	BSM
IPO323	2822_A	1-01-053	chr1	306966	.	C	A	221.999	PASS	BSM
IPO323	2822_A	1-01-053	chr1	1023279	.	GGTTGTTGTTGTTGTTGTTG	GGTTGTTGTTGTTGTTGTTGTTG	214.458	PASS	INDEL
IPO323	2822_A	1-01-053	chr1	1023287	.	TTG	TTGATG	211.229	PASS	INDEL
IPO323	2822_A	1-01-053	chr1	1023296	.	TTG	TTGGTG	206.473	PASS	INDEL
IPO323	2822_A	1-01-053	chr1	3073783	.	G	C	221.999	PASS	BSM
IPO323	2822_A	1-01-053	chr1	5593610	.	C	G	221.999	PASS	BSM
IPO323	2822_A	1-01-053	chr2	168142	.	T	C	190.999	PASS	BSM
IPO323	2822_A	1-01-053	chr2	1315337	.	G	A	221.999	PASS	BSM
IPO323	2822_A	1-01-053	chr2	3759160	.	T	C	221.999	PASS	BSM
IPO323	2822_A	1-01-053	chr3	195384	.	A	C	221.999	PASS	BSM
IPO323	2822_A	1-01-053	chr3	802749	.	ACCCCCCCCCCCCCCCC	ACCCCCCCCCCCCCCCCCCCC,ATCCCCCCCCCCCCCCCC	51.9721	PASS	INDEL
IPO323	2822_A	1-01-053	chr3	1129008	.	ACATGGGAGAGCTTCAAAGAGTTGCGATCATG	ACATG	193.458	PASS	INDEL
IPO323	2822_A	1-01-053	chr3	1355341	.	A	G	151.998	PASS	BSM
IPO323	2822_A	1-01-053	chr4	1323876	.	G	C	221.999	PASS	BSM
IPO323	2822_A	1-01-053	chr5	137513	.	C	G	221.999	PASS	BSM
IPO323	2822_A	1-01-053	chr6	965871	.	G	C	221.999	PASS	BSM
IPO323	2822_A	1-01-053	chr6	1615131	.	G	A	222.01	PASS	BSM
IPO323	2822_A	1-01-053	chr7	90938	.	C	G	221.999	PASS	BSM
IPO323	2822_A	1-01-053	chr7	437760	.	G	A	222.003	PASS	BSM
IPO323	2822_A	1-01-053	chr7	976945	.	C	G	221.999	PASS	BSM
IPO323	2822_A	1-01-053	chr7	1788170	.	A	C	150.999	PASS	BSM
IPO323	2822_A	1-01-053	chr7	2363295	.	GGGGGGGGGGGGGGGGGG	GGGGGGGGGGGGGGGGGGGGGGGG	88.7227	PASS	INDEL
IPO323	2822_A	1-01-053	chr8	1539867	.	GCACAAAGCTCAC	GCAC	214.458	PASS	INDEL
IPO323	2822_A	1-01-053	chr8	2426867	.	CTCTACTATCTACTATCTACTATCTACTATCTACTATCTACTATCTACTATCTACTATCTACTATCTACTATCTACTAT	CTCTACTATCTACTATCTACTATCTACTATCTACTATCTACTATCTACTATCTACTATCTACTATCTACTATCTACTATCTACTATCTACTAT	45.2238	PASS	INDEL
IPO323	2822_A	1-01-053	chr9	1764960	.	C	T	190.999	PASS	BSM
IPO323	2822_A	1-01-053	chr12	520176	.	C	CAAACAAACAAACAAACAAACAA,CAAACAAACAA,CAAACAAACAAACAAACAA	52.4313	PASS	INDEL
IPO323	2822_A	1-01-053	chr13	199908	.	G	A	221.999	PASS	BSM
IPO323	2822_A	1-01-053	chr14	147500	.	GAAGTGTCGGTTGTCAAGTGTCGGTTGTCAAGTGTCGGTTGTCAAGTGTCGGTTGTCAAGTGTCGGTTGTC	GAAGTGTCGGTTGTCAAGTGTCGGTTGTCAAGTGTCGGTTGTCAAGTGTCGGTTGTCAAGTGTCGGTTGTCAAGTGTCGGTTGTC	214.475	PASS	INDEL
IPO323	2822_A	1-01-053	chr14	280033	.	G	T	221.999	PASS	BSM
IPO323	2822_A	1-01-053	chr14	635941	.	GATAAGCTAGTCGTTAATAAGCTAGTCGTTAATAAGCTAGTCGTTAATAAGCTAGTCGTTAATAAGCTAGTCGTTAATAAGCTAGTC	GATAAGCTAGTCGTTAATAAGCTAGTCGTTAATAAGCTAGTCGTTAATAAGCTAGTCGTTAATAAGCTAGTCGTTAATAAGCTAGTCGTTAATAAGCTAGTC	57.9721	PASS	INDEL
IPO323	2822_A	1-01-053	chr15	92721	.	C	G	96.0319	PASS	BSM
IPO323	2822_A	1-01-053	chr16	533647	.	G	A	221.999	PASS	BSM
IPO323	2822_A	1-01-053	chr19	244412	.	T	C	221.999	PASS	BSM
IPO323	2822_A	1-01-053	chr20	380048	.	G	A	222.008	PASS	BSM
IPO323	2822_A	1-01-053	chr21	140996	.	C	A	221.999	PASS	BSM
IPO323	2822_A	1-01-053	chr21	217802	.	G	T	221.999	PASS	BSM
IPO323	2822_A	1-01-053	chr21	363953	.	T	C	221.999	PASS	BSM
IPO323	2822_AG	1-33-053	chr1	1143597	.	CATCGCAATAACT	C	219.229	PASS	INDEL
IPO323	2822_AG	1-33-053	chr1	3919841	.	ACGCCTCGTCTCATTTGCACGGCCCTCTCG	ACG	187.458	PASS	INDEL
IPO323	2822_AG	1-33-053	chr1	5278372	.	C	G	221.999	PASS	BSM
IPO323	2822_AG	1-33-053	chr1	5919501	.	GTCTCTCTCTCTCTCT	GTCTCTCTCTCTCTCTCT	214.458	PASS	INDEL
IPO323	2822_AG	1-33-053	chr1	5937895	.	A	G	162.007	PASS	BSM
IPO323	2822_AG	1-33-053	chr3	1041659	.	A	G	72.0144	PASS	BSM
IPO323	2822_AG	1-33-053	chr3	3176841	.	G	A	222	PASS	BSM
IPO323	2822_AG	1-33-053	chr3	3505248	.	T	C	126.264	PASS	BSM
IPO323	2822_AG	1-33-053	chr4	166326	.	TCCCCCCCCCCCC	TCCCCCCCCCCCCCCCCCCCCCC	38.2242	PASS	INDEL
IPO323	2822_AG	1-33-053	chr4	1359703	.	CCT	CCTGCTTCCAACCACT	112.973	PASS	INDEL
IPO323	2822_AG	1-33-053	chr4	1359705	.	TTGACGGCAACTCCAAAA	T	214.458	PASS	INDEL
IPO323	2822_AG	1-33-053	chr6	800049	.	A	ATACTAGCTTGCTACTAT,ATCGATACTAGCTTGCTACTAT,AT	27.2316	PASS	INDEL
IPO323	2822_AG	1-33-053	chr7	472051	.	GAAGAATGAAGGATGCACCAAGA	GAAGA	214.458	PASS	INDEL
IPO323	2822_AG	1-33-053	chr7	2175698	.	A	G	221.999	PASS	BSM
IPO323	2822_AG	1-33-053	chr7	2287739	.	ACGTTTGCTT	A	214.458	PASS	INDEL
IPO323	2822_AG	1-33-053	chr7	2520199	.	C	G	165.998	PASS	BSM
IPO323	2822_AG	1-33-053	chr8	830002	.	ACTCTCTCTCTCTCTCTCT	ACTCTCTCTCTCTCTCTCTCT	214.462	PASS	INDEL
IPO323	2822_AG	1-33-053	chr8	1806160	.	G	T	194.999	PASS	BSM
IPO323	2822_AG	1-33-053	chr10	1135466	.	ATACACGGCCT	AT	214.459	PASS	INDEL
IPO323	2822_AG	1-33-053	chr11	258928	.	TGTCCACGGAGGCCTCA	T	214.458	PASS	INDEL
IPO323	2822_AG	1-33-053	chr11	1516697	.	T	C	221.999	PASS	BSM
IPO323	2822_AG	1-33-053	chr12	858277	.	GAGTCACGGAGACAAAATCACACATGTATCA	GA	108.474	PASS	INDEL
IPO323	2822_AG	1-33-053	chr14	635941	.	GATAAGCTAGTCGTTAATAAGCTAGTCGTTAATAAGCTAGTCGTTAATAAGCTAGTCGTTAATAAGCTAGTCGTTAATAAGCTAGTC	GATAAGCTAGTCGTTAATAAGCTAGTCGTTAATAAGCTAGTCGTTAATAAGCTAGTCGTTAATAAGCTAGTCGTTAATAAGCTAGTCGTTAATAAGCTAGTC	42.4314	PASS	INDEL
IPO323	2822_AG	1-33-053	chr17	182362	.	G	A	221.999	PASS	BSM
IPO323	2822_AG	1-33-053	chr17	373538	.	T	C	221.999	PASS	BSM
IPO323	2822_AG	1-33-053	chr18	165993	.	A	G	221.999	PASS	BSM
IPO323	2822_AH	1-34-053	chr1	305634	.	G	A	222	PASS	BSM
IPO323	2822_AH	1-34-053	chr1	672405	.	CTGATGTGCTAGT	CT	214.467	PASS	INDEL
IPO323	2822_AH	1-34-053	chr1	1932419	.	GCTCCTCCCA	G	214.467	PASS	INDEL
IPO323	2822_AH	1-34-053	chr1	3384266	.	GGGGGGGGGGGGGGGG	GGGGGGGGGGGGGGGGGGG,GGGGGGGGGGGGGGGGGGGGGGG	30.7257	PASS	INDEL
IPO323	2822_AH	1-34-053	chr1	4538696	.	CGG	CG	214.873	PASS	INDEL
IPO323	2822_AH	1-34-053	chr2	1137748	.	C	CGTCCGGCCTGATTTGATGCCTG	34.2251	PASS	INDEL
IPO323	2822_AH	1-34-053	chr2	3823488	.	C	A	176.999	PASS	BSM
IPO323	2822_AH	1-34-053	chr3	599323	.	TGGGGGGGGGGGGGGGGGGG	TGGGGGGGGGGGGGGGGGGGGGGGGGGGGGGGGGG	61.5916	PASS	INDEL
IPO323	2822_AH	1-34-053	chr4	2407051	.	G	A	221.999	PASS	BSM
IPO323	2822_AH	1-34-053	chr5	1480588	.	G	T	222.001	PASS	BSM
IPO323	2822_AH	1-34-053	chr6	360267	.	GATCCACATA	GA	214.475	PASS	INDEL
IPO323	2822_AH	1-34-053	chr7	996071	.	A	G	222.002	PASS	BSM
IPO323	2822_AH	1-34-053	chr7	2363294	.	CGGGGGGGGGGGGGGGGGG	CGGGGGGGGGGGGGGGGGGGGGGGGG	87.9725	PASS	INDEL
IPO323	2822_AH	1-34-053	chr10	1511313	.	T	C	222.001	PASS	BSM
IPO323	2822_AH	1-34-053	chr11	1268170	.	ATGTCGGGTGTGTTGGAGTGTCGGGTGTGTTGGAGTGTCGGGAGTGTTGGAGTGTCGGG	ATGTCGGGTGTGTTGGAGTGTCGGGTGTGTTGGAGTGTCGGGTGTGTTGGAGTGTCGGGAGTGTTGGAGTGTCGGG	214.458	PASS	INDEL
IPO323	2822_AH	1-34-053	chr13	890335	.	AAGGAGGCAAAGGGGACGGAGGAGGCAAAGGGGACGGAGGAGGCAAAGGGGACGGAGGAGGCAAAGG	AAGGAGGCAAAGGGGACGGAGGAGGCAAAGGGGACGGAGGAGGCAAAGG	214.458	PASS	INDEL
IPO323	2822_AH	1-34-053	chr14	50480	.	A	G	222	PASS	BSM
IPO323	2822_AH	1-34-053	chr14	635941	.	GATAAGCTAGTCGTTAATAAGCTAGTCGTTAATAAGCTAGTCGTTAATAAGCTAGTCGTTAATAAGCTAGTCGTTAATAAGCTAGTC	GATAAGCTAGTCGTTAATAAGCTAGTCGTTAATAAGCTAGTCGTTAATAAGCTAGTCGTTAATAAGCTAGTCGTTAATAAGCTAGTCGTTAATAAGCTAGTC	25.2364	PASS	INDEL
IPO323	2822_AH	1-34-053	chr18	434133	.	T	C	192	PASS	BSM
IPO323	2822_AH	1-34-053	chr19	546187	.	ATGCAAAAGCAGTGCAAAAGCAGTGCAAAAGCAGTGCAAAAGCAGTGCAAAAGCAGTGCA	ATGCAAAAGCAGTGCAAAAGCAGTGCAAAAGCAGTGCAAAAGCAGTGCAAAAGCAGTGCAAAAGCAGTGCA	214.458	PASS	INDEL
IPO323	2822_AH	1-34-053	chr20	281353	.	ATCTCTCTCTCTCTCTCTCTCTCTCTCTCTCTCTCTCTCTCTCTCTCTCTCTCTCTCTCTCTCTCTCTC	ATCTCTCTCTCTCTCTCTCTCTCTCTCTCTCTCTCTCTCTCTCTCTCTCTCTCTCTCTCTCTCTC	20.2644	PASS	INDEL
IPO323	2822_AI	1-35-053	chr2	3824313	.	G	C	151.015	PASS	BSM
IPO323	2822_AI	1-35-053	chr5	167044	.	GAGGTTGTCA	GA	214.467	PASS	INDEL
IPO323	2822_AI	1-35-053	chr5	1749827	.	G	A	222.639	PASS	BSM
IPO323	2822_AI	1-35-053	chr5	2861707	.	AG	AGGGTAGGG,AGGGTAGGGTTTAGG,AGGGTAGGGTTTAGGGTTAGGGTTAGG	129.525	PASS	INDEL
IPO323	2822_AI	1-35-053	chr5	2861709	.	C	G	138.133	PASS	BSM
IPO323	2822_AI	1-35-053	chr5	2861710	.	T	G	139.134	PASS	BSM
IPO323	2822_AI	1-35-053	chr5	2861715	.	GTT	GTTT	125.592	PASS	INDEL
IPO323	2822_AI	1-35-053	chr7	2363295	.	GGGGGGGGGGGGGGGGGG	GGGGGGGGGGGGGGGGGGGGGGGG,GGGGGGGGGGGGGGGGGGGGGGGGGGGGG,GGGGGGGGGGGGGGGGGGGGGGGGGGGGGG	45.9721	PASS	INDEL
IPO323	2822_AI	1-35-053	chr9	98973	.	C	A	161	PASS	BSM
IPO323	2822_AI	1-35-053	chr9	133594	.	GCGACCACAATTCTCTCT	G	214.974	PASS	INDEL
IPO323	2822_AI	1-35-053	chr18	354245	.	CTAGTAGTAGTAGTAGTAGTAGTAGTAGTAGTAGTAGTAGTAGTAGTAGTAGTAGTAGTAGTAGTA	CTAGTAGTAGTAGTAGTAGTAGTAGTAGTAGTAGTAGTAGTAGTAGTAGTAGTAGTAGTAGTA	45.2238	PASS	INDEL
IPO323	2822_AI	1-35-053	chr18	398613	.	G	T	222.639	PASS	BSM
IPO323	2822_AI	1-35-053	chr19	27531	.	ACCCCCCCCCCCCCCCCCCCCCCC	ACCCCCCCCCCCCCCCCCCCCCCCCCCCCCCCCCCCCC	38.2242	PASS	INDEL
IPO323	2822_AI	1-35-053	chr21	330736	.	TCGTGGAACACG	TCG	214.458	PASS	INDEL
IPO323	2822_AJ	1-36-053	chr7	1295386	.	CTAGTAGTAGTAGTAGTAGTAGTAGTAGTAGTAGTAGTAGTAGTAGTAGTAGTAGTAGTAGTAGTAGTAGTAGTAGTAGTAGTAGTAGTAGTAGTAGTAGTAGTAGTAGTAGTAGTAGTAGTAGTAGTAGTAGTAGTAG	CTAGTAGTAGTAGTAGTAGTAGTAGTAGTAGTAGTAGTAGTAGTAGTAGTAGTAGTAGTAGTAGTAGTAGTAGTAGTAGTAGTAGTAGTAGTAGTAGTAGTAGTAGTAGTAGTAGTAGTAGTAGTAGTAGTAG	31.2267	PASS	INDEL
IPO323	2822_AJ	1-36-053	chr7	2363294	.	CGGGGGGGGGGGGGGGGGG	CGGGGGGGGGGGGGGGGGGGGGGGGG,CGGCGGGGGGGGGGGGGGGGGGGGGGGGGG,CGGGGGGGGGGGGGGGG	36.432	PASS	INDEL
IPO323	2822_AJ	1-36-053	chr7	2644548	.	A	G	130.066	PASS	BSM
IPO323	2822_AJ	1-36-053	chr8	556145	.	A	G	221.999	PASS	BSM
IPO323	2822_AJ	1-36-053	chr8	2426867	.	CTCTACTATCTACTATCTACTATCTACTATCTACTATCTACTATCTACTATCTACTATCTACTATCTACTATCTACTAT	CTCTACTATCTACTATCTACTATCTACTATCTACTATCTACTATCTACTATCTACTATCTACTATCTACTATCTACTATCTACTATCTACTAT	65.4314	PASS	INDEL
IPO323	2822_AJ	1-36-053	chr14	635941	.	GATAAGCTAGTCGTTAATAAGCTAGTCGTTAATAAGCTAGTCGTTAATAAGCTAGTCGTTAATAAGCTAGTCGTTAATAAGCTAGTC	GATAAGCTAGTCGTTAATAAGCTAGTCGTTAATAAGCTAGTCGTTAATAAGCTAGTCGTTAATAAGCTAGTCGTTAATAAGCTAGTCGTTAATAAGCTAGTC	108.592	PASS	INDEL
IPO323	2822_AK	1-37-053	chr1	3745978	.	C	T	224.127	PASS	BSM
IPO323	2822_AK	1-37-053	chr2	1067823	.	GAT	GATTGGCAT	38.2242	PASS	INDEL
IPO323	2822_AK	1-37-053	chr2	1067825	.	T	TTGGCAG	38.2242	PASS	INDEL
IPO323	2822_AK	1-37-053	chr2	2366523	.	ATAACGAACTAATAAACTAACGAACTAATAAACTAACGAACTAATAAACTAACGAACTAATAAACTAA	ATAACGAACTAATAAACTAACGAACTAATAAACTAACGAACTAATAAACTAACGAACTAATAAACTAACGAACTAATAAACTAA	160.462	PASS	INDEL
IPO323	2822_AK	1-37-053	chr4	982633	.	T	C	198.999	PASS	BSM
IPO323	2822_AK	1-37-053	chr5	2347700	.	AGGGGGGGGGGGGGGG	AGGGGGGGGGGGGGGGGGGG	34.9732	PASS	INDEL
IPO323	2822_AK	1-37-053	chr6	2217373	.	G	A	161.998	PASS	BSM
IPO323	2822_AK	1-37-053	chr7	1295386	.	CTAGTAGTAGTAGTAGTAGTAGTAGTAGTAGTAGTAGTAGTAGTAGTAGTAGTAGTAGTAGTAGTAGTAGTAGTAGTAGTAGTAGTAGTAGTAGTAGTAGTAGTAGTAGTAGTAGTAGTAGTAGTAGTAGTAGTAGTAG	CTAGTAGTAGTAGTAGTAGTAGTAGTAGTAGTAGTAGTAGTAGTAGTAGTAGTAGTAGTAGTAGTAGTAGTAGTAGTAGTAGTAGTAGTAGTAGTAGTAGTAGTAGTAGTAGTAGTAGTAGTAGTAGTAGTAG	36.432	PASS	INDEL
IPO323	2822_AK	1-37-053	chr7	2363295	.	GGGGGGGGGGGGGGGGGG	GGGGGGGGGGGGGGGGGGGGGGGG	56.9721	PASS	INDEL
IPO323	2822_AK	1-37-053	chr7	2571230	.	C	T	221.999	PASS	BSM
IPO323	2822_AK	1-37-053	chr12	311339	.	CATGCCTTGAT	CAT	214.467	PASS	INDEL
IPO323	2822_AK	1-37-053	chr14	635941	.	GATAAGCTAGTCGTTAATAAGCTAGTCGTTAATAAGCTAGTCGTTAATAAGCTAGTCGTTAATAAGCTAGTCGTTAATAAGCTAGTC	GATAAGCTAGTCGTTAATAAGCTAGTCGTTAATAAGCTAGTCGTTAATAAGCTAGTCGTTAATAAGCTAGTCGTTAATAAGCTAGTCGTTAATAAGCTAGTC	81.7226	PASS	INDEL
IPO323	2822_AK	1-37-053	chr17	570340	.	A	C	222.003	PASS	BSM
IPO323	2822_AL	1-38-053	chr1	1002397	.	T	C	221.999	PASS	BSM
IPO323	2822_AL	1-38-053	chr2	26431	.	TCACACACACACACACACACACACACACACACACACACACACACACACACACA	TCACACACACACACACACACACACACACACACACACACACACACACACACACACACA	45.2238	PASS	INDEL
IPO323	2822_AL	1-38-053	chr2	441504	.	G	C	221.999	PASS	BSM
IPO323	2822_AL	1-38-053	chr3	802749	.	ACCCCCCCCCCCCCCCC	ACCCCCCCCCCCCCCCCCCCC,ACCCCCCCCCCCCCCCCCCCCCCC,ACCCCCCCCCCCCCC	82.5248	PASS	INDEL
IPO323	2822_AL	1-38-053	chr3	2185856	.	T	C	221.999	PASS	BSM
IPO323	2822_AL	1-38-053	chr3	2986849	.	A	G	221.999	PASS	BSM
IPO323	2822_AL	1-38-053	chr4	116188	.	A	G	221.999	PASS	BSM
IPO323	2822_AL	1-38-053	chr4	2267884	.	A	G	221.999	PASS	BSM
IPO323	2822_AL	1-38-053	chr5	1066174	.	T	C	221.999	PASS	BSM
IPO323	2822_AL	1-38-053	chr5	2005616	.	G	A	75.0316	PASS	BSM
IPO323	2822_AL	1-38-053	chr5	2421550	.	G	A	221.999	PASS	BSM
IPO323	2822_AL	1-38-053	chr5	2861707	.	AG	AGGGTAGGG,AGGGTAGGGTTTAGGGTTAGG,AGGGTAGGGTTTAGGGTTAGGGTTAGGGTTAGG	92.592	PASS	INDEL
IPO323	2822_AL	1-38-053	chr5	2861709	.	C	G	89.5135	PASS	BSM
IPO323	2822_AL	1-38-053	chr5	2861715	.	GTT	GTTT	66.9723	PASS	INDEL
IPO323	2822_AL	1-38-053	chr6	48202	.	T	C	221.999	PASS	BSM
IPO323	2822_AL	1-38-053	chr6	1293427	.	GTTAAGCTCCTGGTCAGCTAGAATGACA	G	214.458	PASS	INDEL
IPO323	2822_AL	1-38-053	chr7	118288	.	C	T	221.999	PASS	BSM
IPO323	2822_AL	1-38-053	chr7	151147	.	C	T	80.1328	PASS	BSM
IPO323	2822_AL	1-38-053	chr7	151184	.	G	A	124.032	PASS	BSM
IPO323	2822_AL	1-38-053	chr7	151238	.	G	A	222	PASS	BSM
IPO323	2822_AL	1-38-053	chr7	151253	.	C	T	221.999	PASS	BSM
IPO323	2822_AL	1-38-053	chr7	2363294	.	CGGGGGGGGGGGGGGGGGG	CGGGGGGGGGGGGGGGGGGGGGGGG	103.525	PASS	INDEL
IPO323	2822_AL	1-38-053	chr7	2363295	.	GGGGGGGGGGGGGGGGGG	GGGGGGGGGGGGGGGGGGGGGGG,GGGGGGGGGGGGGGGGGGGGGGGGGG	94.4909	PASS	INDEL
IPO323	2822_AL	1-38-053	chr7	2644548	.	A	G	150.015	PASS	BSM
IPO323	2822_AL	1-38-053	chr8	1737086	.	CGTTACGACCTCTCTTTCAG	CG	214.458	PASS	INDEL
IPO323	2822_AL	1-38-053	chr8	1810706	.	C	A	221.999	PASS	BSM
IPO323	2822_AL	1-38-053	chr9	739477	.	TCCCCCCCCCCCCCCCCC	TCCCCCCCCCCCCCCCCCCCC,TCTTACTCCCCCCCCCCCCCCCCCCC	24.7365	PASS	INDEL
IPO323	2822_AL	1-38-053	chr10	1349833	.	A	G	221.999	PASS	BSM
IPO323	2822_AL	1-38-053	chr11	807168	.	T	C	176.998	PASS	BSM
IPO323	2822_AL	1-38-053	chr12	689293	.	AAGGCATTCATGTCGGCAGGTGAAGTCAAAGAGCTGAG	AAG	189.458	PASS	INDEL
IPO323	2822_AL	1-38-053	chr15	564713	.	G	A	221.999	PASS	BSM
IPO323	2822_AL	1-38-053	chr15	639395	.	CTTAGGGTTAGGGTTAGGGTTAGGGTTAGGGTTAGGGTTAGGGTTAGGGTTAGGGTTAGGGTTAGGGTTAGGGTTAGGGTTAGGGTTAGGGTTAGGGTTAGGGTTAG	CTTAGGGTTAGGGTTAGGGTTAGGGTTAGGGTTAGGGTTAGGGTTAGGGTTAGGGTTAGGGTTAGGGTTAGGGTTAGGGTTAGGGTTAGGGTTAGGGTTAGGGTTAGGGTTAG,CTTAGGGTTAGGGTTAGGGTTAGGGTTAGGGTTAGGGTTAGGGTTAGGGTTAGGGTTAGGGTTAGGGTTAGGGTTAGGGTTAGGGTTAGGGTTAGGGTTAGGGTTAGGGTTAGGGTTAG	33.2256	PASS	INDEL
IPO323	2822_AL	1-38-053	chr16	598970	.	C	T,A	207.999	PASS	BSM
IPO323	2822_AL	1-38-053	chr18	204878	.	GGAGAGAGAGAGAGAGAGAGAGAGAGAGAGAGAGAGAGAGAGAGAGAGAGAGAGAGAGAGAGA	GGAGAGAGAGAGAGAGAGAGAGAGAGAGAGAGAGAGAGAGAGAGAGAGAGAGAGAGAGAGAGAGA	65.4314	PASS	INDEL
IPO323	2822_AL	1-38-053	chr19	27531	.	ACCCCCCCCCCCCCCCCCCCCCCC	ACCCCCCCCCCCCCCCCCCCCCCCCCCCCCCCCC,ACCCCCCCCCCCCCCCCCCCCCCCCCCCCCCCCCCCCCCCCCCCCCCCC,ACCCCCCCCCCCCCCCCCCCCCCCCC	44.4313	PASS	INDEL
IPO323	2822_AL	1-38-053	chr20	281353	.	ATCTCTCTCTCTCTCTCTCTCTCTCTCTCTCTCTCTCTCTCTCTCTCTCTCTCTCTCTCTCTCTCTCTC	ATCTCTCTCTCTCTCTCTCTCTCTCTCTCTCTCTCTCTCTCTCTCTCTCTCTCTCTCTCTC	33.2256	PASS	INDEL
IPO323	2822_AL	1-38-053	chr21	249987	.	T	C	221.999	PASS	BSM
IPO323	2822_AM	1-39-053	chr1	289374	.	AAGTTGGAAGAGGGGAGTT	AAGTT	214.459	PASS	INDEL
IPO323	2822_AM	1-39-053	chr2	143806	.	C	T	206.016	PASS	BSM
IPO323	2822_AM	1-39-053	chr2	437743	.	C	T	222	PASS	BSM
IPO323	2822_AM	1-39-053	chr3	3479391	.	C	A	107.006	PASS	BSM
IPO323	2822_AM	1-39-053	chr3	3489390	.	C	G	155.998	PASS	BSM
IPO323	2822_AM	1-39-053	chr4	2641544	.	CACCCGGCACAGAACCA	C	214.458	PASS	INDEL
IPO323	2822_AM	1-39-053	chr4	2641545	.	ACCCGGCACAGAACCAGC	AC	214.458	PASS	INDEL
IPO323	2822_AM	1-39-053	chr5	5284	.	G	C	153.007	PASS	BSM
IPO323	2822_AM	1-39-053	chr5	1890799	.	TCTTTCGTGGAGTCCTTT	TCTTT	214.46	PASS	INDEL
IPO323	2822_AM	1-39-053	chr5	1890804	.	CGTGGAGTCCTTTG	C	214.462	PASS	INDEL
IPO323	2822_AM	1-39-053	chr6	598690	.	T	A	221.999	PASS	BSM
IPO323	2822_AM	1-39-053	chr7	191227	.	G	A	221.999	PASS	BSM
IPO323	2822_AM	1-39-053	chr7	997207	.	TTCAGCCTTCGTCGT	TT	214.458	PASS	INDEL
IPO323	2822_AM	1-39-053	chr7	1295386	.	CTAGTAGTAGTAGTAGTAGTAGTAGTAGTAGTAGTAGTAGTAGTAGTAGTAGTAGTAGTAGTAGTAGTAGTAGTAGTAGTAGTAGTAGTAGTAGTAGTAGTAGTAGTAGTAGTAGTAGTAGTAGTAGTAGTAGTAGTAG	CTAGTAGTAGTAGTAGTAGTAGTAGTAGTAGTAGTAGTAGTAGTAGTAGTAGTAGTAGTAGTAGTAGTAGTAGTAGTAGTAGTAGTAGTAGTAGTAGTAGTAGTAGTAGTAGTAGTAGTAGTAGTAGTAGTAG	38.2242	PASS	INDEL
IPO323	2822_AM	1-39-053	chr7	1806395	.	A	C	220.999	PASS	BSM
IPO323	2822_AM	1-39-053	chr7	2331023	.	T	C	222	PASS	BSM
IPO323	2822_AM	1-39-053	chr8	2426867	.	CTCTACTATCTACTATCTACTATCTACTATCTACTATCTACTATCTACTATCTACTATCTACTATCTACTATCTACTAT	CTCTACTATCTACTATCTACTATCTACTATCTACTATCTACTATCTACTATCTACTATCTACTATCTACTATCTACTATCTACTATCTACTAT	79.4316	PASS	INDEL
IPO323	2822_AM	1-39-053	chr9	889853	.	C	A	221.999	PASS	BSM
IPO323	2822_AM	1-39-053	chr10	1241124	.	T	G	221.999	PASS	BSM
IPO323	2822_AM	1-39-053	chr14	635941	.	GATAAGCTAGTCGTTAATAAGCTAGTCGTTAATAAGCTAGTCGTTAATAAGCTAGTCGTTAATAAGCTAGTCGTTAATAAGCTAGTC	GATAAGCTAGTCGTTAATAAGCTAGTCGTTAATAAGCTAGTCGTTAATAAGCTAGTCGTTAATAAGCTAGTCGTTAATAAGCTAGTCGTTAATAAGCTAGTC	71.9723	PASS	INDEL
IPO323	2822_AM	1-39-053	chr17	82142	.	TGGGGGGGG	TGGGGGGGGG	51.4565	PASS	INDEL
IPO323	2822_AM	1-39-053	chr18	440173	.	A	G	168.999	PASS	BSM
IPO323	2822_AN	1-40-053	chr1	2493683	.	T	G	222	PASS	BSM
IPO323	2822_AN	1-40-053	chr1	2568041	.	C	T	221.999	PASS	BSM
IPO323	2822_AN	1-40-053	chr1	4263456	.	TTGATGATGATGATGATGATGATGATGATGATGATGATGATGATGATGATGATGATGATGATGATGA	TTGATGATGATGATGATGATGATGATGATGATGATGATGATGATGATGATGATGATGATGATGATGATGA	45.2238	PASS	INDEL
IPO323	2822_AN	1-40-053	chr1	4453734	.	GAGAGACGCGCTTGGCGACGGTGGAAGCA	GA	214.458	PASS	INDEL
IPO323	2822_AN	1-40-053	chr2	1834267	.	C	G	221.999	PASS	BSM
IPO323	2822_AN	1-40-053	chr4	258605	.	GGGGGGGGGGGGGGGGGGG	GGGGGGGGGGGGGGGGGGGGGGGGGGGG	41.4314	PASS	INDEL
IPO323	2822_AN	1-40-053	chr6	40700	.	A	G	153.998	PASS	BSM
IPO323	2822_AN	1-40-053	chr6	72401	.	G	A	222.003	PASS	BSM
IPO323	2822_AN	1-40-053	chr6	2399811	.	C	T	222.008	PASS	BSM
IPO323	2822_AN	1-40-053	chr7	2043713	.	GGACAACA	G	214.459	PASS	INDEL
IPO323	2822_AN	1-40-053	chr8	2426867	.	CTCTACTATCTACTATCTACTATCTACTATCTACTATCTACTATCTACTATCTACTATCTACTATCTACTATCTACTAT	CTCTACTATCTACTATCTACTATCTACTATCTACTATCTACTATCTACTATCTACTATCTACTATCTACTATCTACTATCTACTATCTACTAT,CTCTACTATCTACTATCTACTATCTACTATCTACTATCTACTATCTACTATCTACTATCTACTATCTACTATCTACTATCTACTAT	73.4315	PASS	INDEL
IPO323	2822_AN	1-40-053	chr10	1312383	.	T	C	91.0658	PASS	BSM
IPO323	2822_AN	1-40-053	chr11	1165012	.	T	C	217.999	PASS	BSM
IPO323	2822_AN	1-40-053	chr12	27797	.	A	G	221.999	PASS	BSM
IPO323	2822_AN	1-40-053	chr12	406069	.	A	G	221.999	PASS	BSM
IPO323	2822_AN	1-40-053	chr20	87466	.	T	C	221.999	PASS	BSM
IPO323∆chr18	2822_AO	2-01-053	chr1	125	.	C	A	111.133	PASS	BSM
IPO323∆chr18	2822_AO	2-01-053	chr2	26432	.	CACACACACACACACACACACACACACACACACACACACACACACACACACA	CACACACACACACACACACACACACACACACACACACACACACACACACACACA	155.593	PASS	INDEL
IPO323∆chr18	2822_AO	2-01-053	chr2	1137748	.	C	CGTCCGGCCTGATTTGATGCCTG	123.525	PASS	INDEL
IPO323∆chr18	2822_AO	2-01-053	chr3	802749	.	ACCCCCCCCCCCCCCCC	ACCCCCCCCCCCCCCCCCCCCCCC,ACCCCCCCCCCCCCCCCCCC,ACCCCCCCCCCCCCCCCCCCCCCCCCCCC	40.4315	PASS	INDEL
IPO323∆chr18	2822_AO	2-01-053	chr3	1331534	.	C	A	221.999	PASS	BSM
IPO323∆chr18	2822_AO	2-01-053	chr4	138	.	A	G	113.133	PASS	BSM
IPO323∆chr18	2822_AO	2-01-053	chr4	2879854	.	GTTT	GTT	62.5916	PASS	INDEL
IPO323∆chr18	2822_AO	2-01-053	chr5	698579	.	C	A	221.999	PASS	BSM
IPO323∆chr18	2822_AO	2-01-053	chr6	6210	.	G	C	146.998	PASS	BSM
IPO323∆chr18	2822_AO	2-01-053	chr6	450904	.	G	C	122.998	PASS	BSM
IPO323∆chr18	2822_AO	2-01-053	chr6	914369	.	G	A	221.999	PASS	BSM
IPO323∆chr18	2822_AO	2-01-053	chr6	1197850	.	CGAAGAAGAAGAAGAAGAAGAAGAAGAAGAAGAAGAAGAAGAAGAAGAAGAA	CGAAGAAGAAGAAGAAGAAGAAGAAGAAGAAGAAGAAGAAGAAGAAGAAGAAGAAGAA,CGAAGAAGAAGAAGAAGAAGAAGAAGAAGAAGAAGAAGAAGAAGAAGAAGAAGAA	187.526	PASS	INDEL
IPO323∆chr18	2822_AO	2-01-053	chr7	1012214	.	ACCGCTGGTGGCTGGCACC	AC	214.458	PASS	INDEL
IPO323∆chr18	2822_AO	2-01-053	chr7	2363295	.	GGGGGGGGGGGGGGGGGG	GGGGGGGGGGGGGGGGGGGGGGGGG,GGGGGGGGGGGGGGGGGGGGGGG	28.23	PASS	INDEL
IPO323∆chr18	2822_AO	2-01-053	chr7	2363309	.	GGGG	GGGGGGGTGGG	57.4313	PASS	INDEL
IPO323∆chr18	2822_AO	2-01-053	chr7	2644498	.	A	G	140.032	PASS	BSM
IPO323∆chr18	2822_AO	2-01-053	chr7	2644548	.	A	G	141.032	PASS	BSM
IPO323∆chr18	2822_AO	2-01-053	chr8	578395	.	T	C	173.998	PASS	BSM
IPO323∆chr18	2822_AO	2-01-053	chr8	915079	.	G	A	221.999	PASS	BSM
IPO323∆chr18	2822_AO	2-01-053	chr9	1394004	.	T	C	193.999	PASS	BSM
IPO323∆chr18	2822_AO	2-01-053	chr14	635941	.	GATAAGCTAGTCGTTAATAAGCTAGTCGTTAATAAGCTAGTCGTTAATAAGCTAGTCGTTAATAAGCTAGTCGTTAATAAGCTAGTC	GATAAGCTAGTCGTTAATAAGCTAGTCGTTAATAAGCTAGTCGTTAATAAGCTAGTCGTTAATAAGCTAGTCGTTAATAAGCTAGTCGTTAATAAGCTAGTC	43.9721	PASS	INDEL
IPO323∆chr18	2822_AO	2-01-053	chr16	247717	.	C	A	221.999	PASS	BSM
IPO323∆chr18	2822_AO	2-01-053	chr16	415426	.	C	CAAACAAACAAAACA	38.2242	PASS	INDEL
IPO323∆chr18	2822_AO	2-01-053	chr16	415427	.	TA	TGGAACAAACAAACAAACAAAACAAA,TAACAAAACAAA	50.4313	PASS	INDEL
IPO323∆chr18	2822_AO	2-01-053	chr19	325074	.	G	C	221.999	PASS	BSM
IPO323∆chr18	2822_AP	2-02-053	chr2	1067824	.	AT	ATT	53.4313	PASS	INDEL
IPO323∆chr18	2822_AP	2-02-053	chr2	1067825	.	T	TTGGCAG	98.7229	PASS	INDEL
IPO323∆chr18	2822_AP	2-02-053	chr2	1510802	.	GAGTAGTAGTAGTAGTAGTAGTAGTAGTAGTAGTAGTAGTAGTAGTAGTAGTAGTAGTAGTAGTAGTAGTAGTAGT	GAGTAGTAGTAGTAGTAGTAGTAGTAGTAGTAGTAGTAGTAGTAGTAGTAGTAGTAGTAGTAGTAGTAGTAGT	45.2238	PASS	INDEL
IPO323∆chr18	2822_AP	2-02-053	chr2	3267606	.	GTACTACTACTACTACTACTACTACTACTACTACTACTACTACTACTACTACTACTACTA	GTACTACTACTACTACTACTACTACTACTACTACTACTACTACTACTACTACTA	26.2337	PASS	INDEL
IPO323∆chr18	2822_AP	2-02-053	chr3	802749	.	ACCCCCCCCCCCCCCCC	ACCCCCCCCCCCCCCCCCCCCCCC	75.9724	PASS	INDEL
IPO323∆chr18	2822_AP	2-02-053	chr4	318084	.	T	C	225.544	PASS	BSM
IPO323∆chr18	2822_AP	2-02-053	chr5	690228	.	T	C	39.9725	PASS	BSM
IPO323∆chr18	2822_AP	2-02-053	chr6	2511836	.	C	T	221.999	PASS	BSM
IPO323∆chr18	2822_AP	2-02-053	chr7	1978944	.	CGGGCCCGCT	C	214.459	PASS	INDEL
IPO323∆chr18	2822_AP	2-02-053	chr7	2363295	.	GGGGGGGGGGGGGGGGGG	GGGGGGGGGGGGGGGGGGGGGGGGGGG,GGGGGGGGGGGGGGGGGGGGGGGGGGGG,GGGGGGGGGGGGGGGGGGGGGGGGGGGGGGGG	53.4313	PASS	INDEL
IPO323∆chr18	2822_AP	2-02-053	chr7	2451214	.	TGGGGGG	TGGGGGGG	70.248	PASS	INDEL
IPO323∆chr18	2822_AP	2-02-053	chr8	788894	.	A	G	222.169	PASS	BSM
IPO323∆chr18	2822_AP	2-02-053	chr8	2119457	.	GGGGGGGGGGGGGGGG	GGGGGGGGGGGGGGGGGGGGGGGG,GGGGGGGGGGGGCGGGGGGGGGGGGGGGGGGGG	57.4313	PASS	INDEL
IPO323∆chr18	2822_AP	2-02-053	chr13	917001	.	T	C	221.999	PASS	BSM
IPO323∆chr18	2822_AP	2-02-053	chr14	635941	.	GATAAGCTAGTCGTTAATAAGCTAGTCGTTAATAAGCTAGTCGTTAATAAGCTAGTCGTTAATAAGCTAGTCGTTAATAAGCTAGTC	GATAAGCTAGTCGTTAATAAGCTAGTCGTTAATAAGCTAGTCGTTAATAAGCTAGTCGTTAATAAGCTAGTCGTTAATAAGCTAGTCGTTAATAAGCTAGTC	26.4408	PASS	INDEL
IPO323∆chr18	2822_AP	2-02-053	chr19	27531	.	ACCCCCCCCCCCCCCCCCCCCCCC	ACCCCCCCCCCCCCCCCCCCCCCCCCCCCCCCCCC	85.7227	PASS	INDEL
IPO323∆chr18	2822_AQ	2-03-053	chr1	3846792	.	G	T	221.999	PASS	BSM
IPO323∆chr18	2822_AQ	2-03-053	chr2	1510802	.	GAGTAGTAGTAGTAGTAGTAGTAGTAGTAGTAGTAGTAGTAGTAGTAGTAGTAGTAGTAGTAGTAGTAGTAGTAGT	GAGTAGTAGTAGTAGTAGTAGTAGTAGTAGTAGTAGTAGTAGTAGTAGTAGTAGTAGTAGTAGTAGTAGTAGT	45.2238	PASS	INDEL
IPO323∆chr18	2822_AQ	2-03-053	chr3	1371802	.	A	G	222.016	PASS	BSM
IPO323∆chr18	2822_AQ	2-03-053	chr3	2272375	.	A	G	221.999	PASS	BSM
IPO323∆chr18	2822_AQ	2-03-053	chr4	1848297	.	T	C	221.999	PASS	BSM
IPO323∆chr18	2822_AQ	2-03-053	chr4	1935784	.	T	G	213.033	PASS	BSM
IPO323∆chr18	2822_AQ	2-03-053	chr5	690228	.	T	C	33.9737	PASS	BSM
IPO323∆chr18	2822_AQ	2-03-053	chr5	2347700	.	AGGGGGGGGGGGGGGG	AGGGGGGGGGGGGGGGGGGGG	48.2237	PASS	INDEL
IPO323∆chr18	2822_AQ	2-03-053	chr5	2650728	.	A	C	200.003	PASS	BSM
IPO323∆chr18	2822_AQ	2-03-053	chr6	426483	.	A	C	165.999	PASS	BSM
IPO323∆chr18	2822_AQ	2-03-053	chr6	1197850	.	CGAAGAAGAAGAAGAAGAAGAAGAAGAAGAAGAAGAAGAAGAAGAAGAAGAA	CGAAGAAGAAGAAGAAGAAGAAGAAGAAGAAGAAGAAGAAGAAGAAGAAGAAGAA	190.458	PASS	INDEL
IPO323∆chr18	2822_AQ	2-03-053	chr7	2363294	.	CGGGGGGGGGGGGGGGGGG	CGCGGGGGGGGGGGGGGGGGGGGGGGG,CGGGGGGGGGGGGGGGGGGGGGGGGGGGG	33.2256	PASS	INDEL
IPO323∆chr18	2822_AQ	2-03-053	chr7	2363295	.	GGGGGGGGGGGGGGGGGG	GGGGGGGGGGGGGGGGGGGGGGGGGGGG,GGGGGGGGGGGGGGGGGGGGGGGG	29.2286	PASS	INDEL
IPO323∆chr18	2822_AQ	2-03-053	chr9	2115986	.	TCCCCCCCC	TCCCCCCCCC	42.4647	PASS	INDEL
IPO323∆chr18	2822_AQ	2-03-053	chr10	195390	.	CAAAAAAA	CAAAAAAAA	50.4733	PASS	INDEL
IPO323∆chr18	2822_AQ	2-03-053	chr10	1295280	.	C	T	221.999	PASS	BSM
IPO323∆chr18	2822_AQ	2-03-053	chr10	1504621	.	G	A	222.001	PASS	BSM
IPO323∆chr18	2822_AQ	2-03-053	chr14	635941	.	GATAAGCTAGTCGTTAATAAGCTAGTCGTTAATAAGCTAGTCGTTAATAAGCTAGTCGTTAATAAGCTAGTCGTTAATAAGCTAGTC	GATAAGCTAGTCGTTAATAAGCTAGTCGTTAATAAGCTAGTCGTTAATAAGCTAGTCGTTAATAAGCTAGTCGTTAATAAGCTAGTCGTTAATAAGCTAGTC	25.2364	PASS	INDEL
IPO323∆chr18	2822_AR	2-04-053	chr1	1198286	.	C	T	221.999	PASS	BSM
IPO323∆chr18	2822_AR	2-04-053	chr1	3384266	.	GGGGGGGGGGGGGGGG	GGGGGGGGGGGGGGGGGGG	26.9805	PASS	INDEL
IPO323∆chr18	2822_AR	2-04-053	chr1	3571702	.	G	T	222	PASS	BSM
IPO323∆chr18	2822_AR	2-04-053	chr1	4916808	.	T	C	183.999	PASS	BSM
IPO323∆chr18	2822_AR	2-04-053	chr3	2452271	.	T	C	222.001	PASS	BSM
IPO323∆chr18	2822_AR	2-04-053	chr4	138	.	A	G	130.264	PASS	BSM
IPO323∆chr18	2822_AR	2-04-053	chr4	258605	.	GGGGGGGGGGGGGGGGGGG	GGGGGGGGGGGGGGGGGGGGGGGG	24.4465	PASS	INDEL
IPO323∆chr18	2822_AR	2-04-053	chr4	258623	.	G	GGGGA	24.2398	PASS	INDEL
IPO323∆chr18	2822_AR	2-04-053	chr6	641787	.	A	T	221.999	PASS	BSM
IPO323∆chr18	2822_AR	2-04-053	chr7	1807623	.	C	A	133.998	PASS	BSM
IPO323∆chr18	2822_AR	2-04-053	chr7	2363295	.	GGGGGGGGGGGGGGGGGG	GGGGGGGGGGGGGGGGGGGGGGG,GGGGGGGGGGGGGGGGGGGGGGGGGGG,GGGGGGGGGGGGGGGGGGGGGGGGGGGGGGGGGGGGGGGG	20.47	PASS	INDEL
IPO323∆chr18	2822_AR	2-04-053	chr8	2015378	.	C	T	221.999	PASS	BSM
IPO323∆chr18	2822_AR	2-04-053	chr9	179096	.	C	T	221.999	PASS	BSM
IPO323∆chr18	2822_AR	2-04-053	chr9	635676	.	A	G	222.008	PASS	BSM
IPO323∆chr18	2822_AR	2-04-053	chr14	29568	.	A	G	221.999	PASS	BSM
IPO323∆chr18	2822_AR	2-04-053	chr14	635941	.	GATAAGCTAGTCGTTAATAAGCTAGTCGTTAATAAGCTAGTCGTTAATAAGCTAGTCGTTAATAAGCTAGTCGTTAATAAGCTAGTC	GATAAGCTAGTCGTTAATAAGCTAGTCGTTAATAAGCTAGTCGTTAATAAGCTAGTCGTTAATAAGCTAGTCGTTAATAAGCTAGTCGTTAATAAGCTAGTC	60.9722	PASS	INDEL
IPO323∆chr18	2822_AR	2-04-053	chr21	347296	.	CGAGAGAGAGAGAGAGAGAGAGAGAGAG	CGAGAGAGAGAGAGAGAGAGAGAGAGAGAG	214.46	PASS	INDEL
IPO323∆chr18	2822_AS	2-05-053	chr1	1047802	.	G	A	221.999	PASS	BSM
IPO323∆chr18	2822_AS	2-05-053	chr1	3384266	.	GGGGGGGGGGGGGGGG	GGGGGGGGGGGGGGGGGGGG,GGGGGGGGGGGGGGGGGGGGG	55.0007	PASS	INDEL
IPO323∆chr18	2822_AS	2-05-053	chr1	3506071	.	T	C	221.999	PASS	BSM
IPO323∆chr18	2822_AS	2-05-053	chr2	3267606	.	GTACTACTACTACTACTACTACTACTACTACTACTACTACTACTACTACTACTACTACTA	GTACTACTACTACTACTACTACTACTACTACTACTACTACTACTACTACTACTACTA	20.2644	PASS	INDEL
IPO323∆chr18	2822_AS	2-05-053	chr3	802749	.	ACCCCCCCCCCCCCCCC	ACCCCCCCCCCCCCCCCCCCCCCCC,ACCCCCCCCCCCCCCCCCCCCC,ACCCCCCCCCCCCCCCCCC	128.592	PASS	INDEL
IPO323∆chr18	2822_AS	2-05-053	chr4	533282	.	T	C	221.999	PASS	BSM
IPO323∆chr18	2822_AS	2-05-053	chr7	1295386	.	CTAGTAGTAGTAGTAGTAGTAGTAGTAGTAGTAGTAGTAGTAGTAGTAGTAGTAGTAGTAGTAGTAGTAGTAGTAGTAGTAGTAGTAGTAGTAGTAGTAGTAGTAGTAGTAGTAGTAGTAGTAGTAGTAGTAGTAGTAG	CTAGTAGTAGTAGTAGTAGTAGTAGTAGTAGTAGTAGTAGTAGTAGTAGTAGTAGTAGTAGTAGTAGTAGTAGTAGTAGTAGTAGTAGTAGTAGTAGTAGTAGTAGTAGTAGTAGTAGTAGTAGTAGTAGTAG	38.2242	PASS	INDEL
IPO323∆chr18	2822_AS	2-05-053	chr7	2400025	.	C	T	222.003	PASS	BSM
IPO323∆chr18	2822_AS	2-05-053	chr8	2119456	.	AGGGGGGGGGGGGGGGG	AGGGGGGGGGGGGGGGGGGGGGGGGGGGGGGG,AGGGGGGGGGGGGGGGGGGGG,AGGGGGGGGGGGGGGGGGGGGG	39.4316	PASS	INDEL
IPO323∆chr18	2822_AS	2-05-053	chr9	739477	.	TCCCCCCCCCCCCCCCCC	TCCCCCCCCCCCCCCCCCCCCCCCCCCC	92.9726	PASS	INDEL
IPO323∆chr18	2822_AS	2-05-053	chr10	1144655	.	T	A	221.999	PASS	BSM
IPO323∆chr18	2822_AS	2-05-053	chr11	432244	.	A	G	221.999	PASS	BSM
IPO323∆chr18	2822_AS	2-05-053	chr12	981593	.	CTT	CTTGTTTTGTTTGTTT,CTTGTTTTGTTTGTTTGTTTGTTT,CTTGTTTTGTTT	28.23	PASS	INDEL
IPO323∆chr18	2822_AS	2-05-053	chr12	981594	.	TT	TTGTTTTGTTTGTTTGTTTGTTTGTTTGTTCT	119.525	PASS	INDEL
IPO323∆chr18	2822_AS	2-05-053	chr12	981595	.	T	TGTTTTGTTTGTTTGTTTGTTTG,TGTTTTGTTTG	53.4313	PASS	INDEL
IPO323∆chr18	2822_AS	2-05-053	chr14	11656	.	T	C	194.129	PASS	BSM
IPO323∆chr18	2822_AS	2-05-053	chr14	635941	.	GATAAGCTAGTCGTTAATAAGCTAGTCGTTAATAAGCTAGTCGTTAATAAGCTAGTCGTTAATAAGCTAGTCGTTAATAAGCTAGTC	GATAAGCTAGTCGTTAATAAGCTAGTCGTTAATAAGCTAGTCGTTAATAAGCTAGTCGTTAATAAGCTAGTCGTTAATAAGCTAGTCGTTAATAAGCTAGTC	25.2364	PASS	INDEL
IPO323∆chr18	2822_AS	2-05-053	chr19	27531	.	ACCCCCCCCCCCCCCCCCCCCCCC	ACCCCCCCCCCCCCCCCCCCCCCCCCCCCCCCCC,ACCCCCCCCCCCCCCCCCCCCCCCCCCCCCCCCCCCCCC	67.9723	PASS	INDEL
IPO323∆chr18	2822_AT	2-06-053	chr1	2227219	.	T	C	221.999	PASS	BSM
IPO323∆chr18	2822_AT	2-06-053	chr1	3384266	.	GGGGGGGGGGGGGGGG	GGGGGGGGGGGGGGGGGGGG,GGGGGGGGGGGGGGGGGGGGG	60.5916	PASS	INDEL
IPO323∆chr18	2822_AT	2-06-053	chr2	692111	.	CGAGAGAGAGAGA	CGAGAGAGAGAGAGA	214.458	PASS	INDEL
IPO323∆chr18	2822_AT	2-06-053	chr2	1538828	.	C	T	221.999	PASS	BSM
IPO323∆chr18	2822_AT	2-06-053	chr2	3267606	.	GTACTACTACTACTACTACTACTACTACTACTACTACTACTACTACTACTACTACTACTA	GTACTACTACTACTACTACTACTACTACTACTACTACTACTACTACTACTACTACTA	57.4313	PASS	INDEL
IPO323∆chr18	2822_AT	2-06-053	chr5	2132374	.	G	A	221.999	PASS	BSM
IPO323∆chr18	2822_AT	2-06-053	chr5	2349201	.	G	A	222.003	PASS	BSM
IPO323∆chr18	2822_AT	2-06-053	chr6	1249209	.	C	A	221.999	PASS	BSM
IPO323∆chr18	2822_AT	2-06-053	chr7	2320534	.	C	G	221.999	PASS	BSM
IPO323∆chr18	2822_AT	2-06-053	chr7	2363294	.	CGGGGGGGGGGGGGGGGGG	CGGGGGGGGGGGGGGGGGGGGGGGG,CGGGGGGGGGGGGGGGGGGGGGGG,CGGGGGGGGGGGGGGGGGGGGG	42.9722	PASS	INDEL
IPO323∆chr18	2822_AT	2-06-053	chr7	2363295	.	GGGGGGGGGGGGGGGGGG	GGGGGGGGGGGGGGGGGGGGGGGGG,GGGGGGGGGGGGGGGGGGGGGGGGGGGGG,GGGGGGGGGGGGGGGGGGGGGGG	56.9721	PASS	INDEL
IPO323∆chr18	2822_AT	2-06-053	chr7	2644548	.	A	G	155.003	PASS	BSM
IPO323∆chr18	2822_AT	2-06-053	chr8	378034	.	G	T	221.999	PASS	BSM
IPO323∆chr18	2822_AT	2-06-053	chr8	586109	.	C	A	194.999	PASS	BSM
IPO323∆chr18	2822_AT	2-06-053	chr8	2119457	.	GGGGGGGGGGGGGGGG	GGGGGGGGGGGGGGGGGGGGGGGGGGG	128.723	PASS	INDEL
IPO323∆chr18	2822_AT	2-06-053	chr9	943423	.	G	A	221.999	PASS	BSM
IPO323∆chr18	2822_AT	2-06-053	chr10	1416233	.	CTGTTGTTGTTGTTGTTGTTGTTGTTGTTGTTGTTGTTGTTGTTGT	CTGTTGTTGTTGTTGTTGTTGTTGTTGTTGTTGTTGTTGTTGTTGTTGT	123.511	PASS	INDEL
IPO323∆chr18	2822_AT	2-06-053	chr11	328229	.	T	G	221.999	PASS	BSM
IPO323∆chr18	2822_AT	2-06-053	chr13	341536	.	G	A	221.999	PASS	BSM
IPO323∆chr18	2822_AT	2-06-053	chr14	12041	.	A	G	62.0315	PASS	BSM
IPO323∆chr18	2822_AT	2-06-053	chr14	221803	.	G	GTAAATGGAACAAACAAACAAACAAACAAC	72.7225	PASS	INDEL
IPO323∆chr18	2822_AT	2-06-053	chr14	221806	.	T	TCAAACAAACAAACAAACAACAAT	72.7225	PASS	INDEL
IPO323∆chr18	2822_AT	2-06-053	chr14	635941	.	GATAAGCTAGTCGTTAATAAGCTAGTCGTTAATAAGCTAGTCGTTAATAAGCTAGTCGTTAATAAGCTAGTCGTTAATAAGCTAGTC	GATAAGCTAGTCGTTAATAAGCTAGTCGTTAATAAGCTAGTCGTTAATAAGCTAGTCGTTAATAAGCTAGTCGTTAATAAGCTAGTCGTTAATAAGCTAGTC	27.4388	PASS	INDEL
IPO323∆chr18	2822_AU	2-07-053	chr2	234407	.	AGT	AGTGTTGTTTGTTGTTTGTTTGTTTGTTTGT,AGTGTTGTTTGTTGT	81.5918	PASS	INDEL
IPO323∆chr18	2822_AU	2-07-053	chr3	802747	.	ACACCCC	ACACCCCACCCC	32.4335	PASS	INDEL
IPO323∆chr18	2822_AU	2-07-053	chr3	802749	.	ACCCCCCCCCCCCCCCC	ACCCCCCCCCCCCCCCCCCCCCCC,ACCCCCCCCCCCCCCCCCC,ACCCCCCCCCCCCCCCCCCCCCC	65.4314	PASS	INDEL
IPO323∆chr18	2822_AU	2-07-053	chr3	2961582	.	C	T	211.999	PASS	BSM
IPO323∆chr18	2822_AU	2-07-053	chr5	1475726	.	GTCACCTC	GC	214.459	PASS	INDEL
IPO323∆chr18	2822_AU	2-07-053	chr6	399123	.	T	G	221.999	PASS	BSM
IPO323∆chr18	2822_AU	2-07-053	chr6	800048	.	C	CTTCGATACTAGCTTGCTACTA,CTAGCTTGCTACTA	52.4313	PASS	INDEL
IPO323∆chr18	2822_AU	2-07-053	chr6	800049	.	A	ATCTTTAAAGTCCTTCGATACTAGCTTGCTACTAT,AT	97.491	PASS	INDEL
IPO323∆chr18	2822_AU	2-07-053	chr6	1635133	.	A	G	221.999	PASS	BSM
IPO323∆chr18	2822_AU	2-07-053	chr6	2119386	.	A	G	155.998	PASS	BSM
IPO323∆chr18	2822_AU	2-07-053	chr7	2644498	.	A	G	145.002	PASS	BSM
IPO323∆chr18	2822_AU	2-07-053	chr7	2644548	.	A	G	156.999	PASS	BSM
IPO323∆chr18	2822_AU	2-07-053	chr8	1014540	.	G	A	221.999	PASS	BSM
IPO323∆chr18	2822_AU	2-07-053	chr8	1014541	.	C	A	221.999	PASS	BSM
IPO323∆chr18	2822_AU	2-07-053	chr9	1181123	.	A	G	196.999	PASS	BSM
IPO323∆chr18	2822_AU	2-07-053	chr13	30558	.	G	C	197.999	PASS	BSM
IPO323∆chr18	2822_AU	2-07-053	chr14	635941	.	GATAAGCTAGTCGTTAATAAGCTAGTCGTTAATAAGCTAGTCGTTAATAAGCTAGTCGTTAATAAGCTAGTCGTTAATAAGCTAGTC	GATAAGCTAGTCGTTAATAAGCTAGTCGTTAATAAGCTAGTCGTTAATAAGCTAGTCGTTAATAAGCTAGTCGTTAATAAGCTAGTCGTTAATAAGCTAGTC	30.4349	PASS	INDEL
IPO323∆chr18	2822_AU	2-07-053	chr15	570931	.	A	G	182.999	PASS	BSM
IPO323∆chr18	2822_AU	2-07-053	chr16	12446	.	G	A	121.032	PASS	BSM
IPO323∆chr18	2822_AV	2-08-053	chr1	1869758	.	CCTCTCTCTCTCTCTCTCT	CCTCTCTCTCTCTCTCTCTCT	214.458	PASS	INDEL
IPO323∆chr18	2822_AV	2-08-053	chr1	3478608	.	C	T	221.999	PASS	BSM
IPO323∆chr18	2822_AV	2-08-053	chr2	3347472	.	G	A	221.999	PASS	BSM
IPO323∆chr18	2822_AV	2-08-053	chr2	3698720	.	G	C	222	PASS	BSM
IPO323∆chr18	2822_AV	2-08-053	chr3	439148	.	T	C	221.999	PASS	BSM
IPO323∆chr18	2822_AV	2-08-053	chr3	2142452	.	C	T	221.999	PASS	BSM
IPO323∆chr18	2822_AV	2-08-053	chr4	901012	.	C	A	221.999	PASS	BSM
IPO323∆chr18	2822_AV	2-08-053	chr4	1226690	.	T	A	221.999	PASS	BSM
IPO323∆chr18	2822_AV	2-08-053	chr5	690228	.	T	C	25.7758	PASS	BSM
IPO323∆chr18	2822_AV	2-08-053	chr6	6210	.	G	C	102.032	PASS	BSM
IPO323∆chr18	2822_AV	2-08-053	chr6	1197850	.	CGAAGAAGAAGAAGAAGAAGAAGAAGAAGAAGAAGAAGAAGAAGAAGAAGAA	CGAAGAAGAAGAAGAAGAAGAAGAAGAAGAAGAAGAAGAAGAAGAAGAAGAAGAA	214.458	PASS	INDEL
IPO323∆chr18	2822_AV	2-08-053	chr6	2308656	.	T	C	97.2638	PASS	BSM
IPO323∆chr18	2822_AV	2-08-053	chr7	2316040	.	T	C	221.999	PASS	BSM
IPO323∆chr18	2822_AV	2-08-053	chr9	483112	.	TACTCAC	TACTCACTCAC	214.458	PASS	INDEL
IPO323∆chr18	2822_AV	2-08-053	chr10	423415	.	GACACACAC	GACACAC	214.458	PASS	INDEL
IPO323∆chr18	2822_AV	2-08-053	chr10	1672676	.	G	T	137.999	PASS	BSM
IPO323∆chr18	2822_AV	2-08-053	chr13	362216	.	CAAAAAAAAA	CAAAAAAAAAA	50.456	PASS	INDEL
IPO323∆chr18	2822_AV	2-08-053	chr14	661830	.	T	C	221.999	PASS	BSM
IPO323∆chr18	2822_AV	2-08-053	chr21	40847	.	T	C	64.0315	PASS	BSM
IPO323∆chr18	2822_AV	2-08-053	chr21	41512	.	A	G	66.0655	PASS	BSM
IPO323∆chr18	2822_AW	2-09-053	chr2	988366	.	T	C	221.999	PASS	BSM
IPO323∆chr18	2822_AW	2-09-053	chr3	802749	.	ACCCCCCCCCCCCCCCC	ACCCCCCCCCCCCCCCCCCCCCCC,ACCCCCCCCCCCCCCCCCCCCCCCCCCCCC,ACCCCCCCCCCCCCCCCCCCC	114.592	PASS	INDEL
IPO323∆chr18	2822_AW	2-09-053	chr3	2475524	.	A	G	221.999	PASS	BSM
IPO323∆chr18	2822_AW	2-09-053	chr4	219783	.	A	G	221.999	PASS	BSM
IPO323∆chr18	2822_AW	2-09-053	chr4	2519729	.	A	G	221.999	PASS	BSM
IPO323∆chr18	2822_AW	2-09-053	chr4	2678775	.	TAAAAAAAAAA	TAAAAAAAAA,TAAAAAAA	21.4865	PASS	INDEL
IPO323∆chr18	2822_AW	2-09-053	chr5	690228	.	T	C	30.9754	PASS	BSM
IPO323∆chr18	2822_AW	2-09-053	chr6	801053	.	G	A	178.998	PASS	BSM
IPO323∆chr18	2822_AW	2-09-053	chr6	2245482	.	C	A	221.999	PASS	BSM
IPO323∆chr18	2822_AW	2-09-053	chr6	2529628	.	A	G	221.999	PASS	BSM
IPO323∆chr18	2822_AW	2-09-053	chr7	1872790	.	TGCTGGCGGTGCGGCTTCCCCCGCTGGCGGTGCGGCTTCCCCCGCTGGCGGTGCGGCTTCCCCCGCTGGCGGTGCGGCTTCCCCCGCTGGCGGTGC	TGCTGGCGGTGCGGCTTCCCCCGCTGGCGGTGCGGCTTCCCCCGCTGGCGGTGCGGCTTCCCCCGCTGGCGGTGCGGCTTCCCCCGCTGGCGGTGCGGCTTCCCCCGCTGGCGGTGC	109.592	PASS	INDEL
IPO323∆chr18	2822_AW	2-09-053	chr7	2644548	.	A	G	156.007	PASS	BSM
IPO323∆chr18	2822_AW	2-09-053	chr8	221368	.	C	T	221.999	PASS	BSM
IPO323∆chr18	2822_AW	2-09-053	chr9	1584450	.	G	A	221.999	PASS	BSM
IPO323∆chr18	2822_AW	2-09-053	chr13	51053	.	C	T	221.999	PASS	BSM
IPO323∆chr18	2822_AW	2-09-053	chr14	211331	.	CGGATGGATGGATGGATGGATGGATGGATGGATGGATGGATGGATGGATGGATGGAT	CGGATGGATGGATGGATGGATGGATGGATGGATGGAT	214.458	PASS	INDEL
IPO323∆chr18	2822_AW	2-09-053	chr14	635941	.	GATAAGCTAGTCGTTAATAAGCTAGTCGTTAATAAGCTAGTCGTTAATAAGCTAGTCGTTAATAAGCTAGTCGTTAATAAGCTAGTC	GATAAGCTAGTCGTTAATAAGCTAGTCGTTAATAAGCTAGTCGTTAATAAGCTAGTCGTTAATAAGCTAGTCGTTAATAAGCTAGTCGTTAATAAGCTAGTC	27.4388	PASS	INDEL
IPO323∆chr18	2822_AW	2-09-053	chr15	264498	.	A	G	221.999	PASS	BSM
IPO323∆chr18	2822_AW	2-09-053	chr17	119867	.	GCCCCCCCCCCCCCCCCCCCCCCCC	GCCCCCCCCCCCCCCCCCCCCCCCCCCCCCCC,GAACACCCCCCCCCCCCCCCCCCCCCCCC	27.4388	PASS	INDEL
IPO323∆chr18	2822_AW	2-09-053	chr21	4606	.	C	T	96.0319	PASS	BSM
IPO323∆chr18	2822_AW	2-09-053	chr21	4611	.	G	A	96.0319	PASS	BSM
IPO323∆chr18	2822_AX	2-10-053	chr1	1580662	.	C	T	221.999	PASS	BSM
IPO323∆chr18	2822_AX	2-10-053	chr2	1510802	.	GAGTAGTAGTAGTAGTAGTAGTAGTAGTAGTAGTAGTAGTAGTAGTAGTAGTAGTAGTAGTAGTAGTAGTAGTAGT	GAGTAGTAGTAGTAGTAGTAGTAGTAGTAGTAGTAGTAGTAGTAGTAGTAGTAGTAGTAGTAGTAGTAGTAGT	23.244	PASS	INDEL
IPO323∆chr18	2822_AX	2-10-053	chr2	1512343	.	CACTACTACTACTACTACTACTACTACTACTACTACTACTACTACTACTACTA	CACTACTACTACTACTACTACTACTACTACTACTACTACTACTACTACTACTACTA	134.457	PASS	INDEL
IPO323∆chr18	2822_AX	2-10-053	chr4	2313702	.	T	G	221.999	PASS	BSM
IPO323∆chr18	2822_AX	2-10-053	chr5	1761404	.	ATTTTTTTTT	ATTTTTTTT	46.456	PASS	INDEL
IPO323∆chr18	2822_AX	2-10-053	chr5	1887137	.	T	C	221.999	PASS	BSM
IPO323∆chr18	2822_AX	2-10-053	chr9	238802	.	T	C	221.999	PASS	BSM
IPO323∆chr18	2822_AX	2-10-053	chr10	909538	.	A	G	221.999	PASS	BSM
IPO323∆chr18	2822_AX	2-10-053	chr11	1011332	.	C	T	221.999	PASS	BSM
IPO323∆chr18	2822_AX	2-10-053	chr13	149189	.	G	T	221.999	PASS	BSM
IPO323∆chr18	2822_AX	2-10-053	chr14	635941	.	GATAAGCTAGTCGTTAATAAGCTAGTCGTTAATAAGCTAGTCGTTAATAAGCTAGTCGTTAATAAGCTAGTCGTTAATAAGCTAGTC	GATAAGCTAGTCGTTAATAAGCTAGTCGTTAATAAGCTAGTCGTTAATAAGCTAGTCGTTAATAAGCTAGTCGTTAATAAGCTAGTCGTTAATAAGCTAGTC	62.9722	PASS	INDEL
IPO323∆chr18	2822_AX	2-10-053	chr14	722217	.	A	G	221.999	PASS	BSM
IPO323∆chr18	2822_AY	2-11-053	chr1	2797151	.	C	T	221.999	PASS	BSM
IPO323∆chr18	2822_AY	2-11-053	chr2	1137748	.	C	CGTCCGGCCTGATTTGATGCCTG	44.4313	PASS	INDEL
IPO323∆chr18	2822_AY	2-11-053	chr3	553870	.	TTTCTTCTTCTTCTTCTTCTT	TTTCTTCTTCTTCTTCTTCTTCTT	214.458	PASS	INDEL
IPO323∆chr18	2822_AY	2-11-053	chr3	553888	.	CTTGTT	CTTGTTGTT	194.724	PASS	INDEL
IPO323∆chr18	2822_AY	2-11-053	chr3	818570	.	C	T	118.006	PASS	BSM
IPO323∆chr18	2822_AY	2-11-053	chr3	818581	.	T	C	118.006	PASS	BSM
IPO323∆chr18	2822_AY	2-11-053	chr3	818595	.	T	C	131	PASS	BSM
IPO323∆chr18	2822_AY	2-11-053	chr3	3063798	.	CTATATATATATATATA	CTATATATATATATATATA	214.724	PASS	INDEL
IPO323∆chr18	2822_AY	2-11-053	chr4	1251118	.	TCGGCGACGAGGAACACCTGTACGTGGTG	TCGGCGACGAGGAACACCTGTACGTGGTGGCCGGCGACGAGGAACACCTGTACGTGGTG	65.5916	PASS	INDEL
IPO323∆chr18	2822_AY	2-11-053	chr4	1396246	.	G	A	221.999	PASS	BSM
IPO323∆chr18	2822_AY	2-11-053	chr6	181894	.	C	T	221.999	PASS	BSM
IPO323∆chr18	2822_AY	2-11-053	chr6	655940	.	A	G	215.999	PASS	BSM
IPO323∆chr18	2822_AY	2-11-053	chr7	1410662	.	CTT	CTTGTTTGTTTGTTT	131.592	PASS	INDEL
IPO323∆chr18	2822_AY	2-11-053	chr7	2359596	.	T	TGATCCT	38.2242	PASS	INDEL
IPO323∆chr18	2822_AY	2-11-053	chr7	2363295	.	GGGGGGGGGGGGGGGGGG	GGGGGGGGGGGGGGGGGGGGGGGGGG,GGGGGGGGGGGGGGGGGGGGGGG,GGGGGGGGGGGGGGGGGGGGGGGGG	28.23	PASS	INDEL
IPO323∆chr18	2822_AY	2-11-053	chr8	2036640	.	A	G	221.999	PASS	BSM
IPO323∆chr18	2822_AY	2-11-053	chr10	780120	.	G	A	221.999	PASS	BSM
IPO323∆chr18	2822_AY	2-11-053	chr11	326077	.	T	C	221.999	PASS	BSM
IPO323∆chr18	2822_AY	2-11-053	chr11	761825	.	G	C	221.999	PASS	BSM
IPO323∆chr18	2822_AY	2-11-053	chr17	83311	.	G	C	208.999	PASS	BSM
IPO323∆chr18	2822_AY	2-11-053	chr17	89983	.	T	G	221.999	PASS	BSM
IPO323∆chr18	2822_AY	2-11-053	chr19	120777	.	A	G	221.999	PASS	BSM
IPO323∆chr18	2822_AY	2-11-053	chr19	211053	.	T	C	221.999	PASS	BSM
IPO323∆chr18	2822_AZ	2-12-053	chr2	640981	.	A	G	221.999	PASS	BSM
IPO323∆chr18	2822_AZ	2-12-053	chr3	113361	.	T	C	221.999	PASS	BSM
IPO323∆chr18	2822_AZ	2-12-053	chr3	802749	.	ACCCCCCCCCCCCCCCC	ACCCCCCCCCCCCCCCCCCCCCC	75.7226	PASS	INDEL
IPO323∆chr18	2822_AZ	2-12-053	chr4	1161843	.	G	A	113.015	PASS	BSM
IPO323∆chr18	2822_AZ	2-12-053	chr4	1161877	.	A	G	175.999	PASS	BSM
IPO323∆chr18	2822_AZ	2-12-053	chr4	1161888	.	G	A	211.999	PASS	BSM
IPO323∆chr18	2822_AZ	2-12-053	chr4	1161920	.	A	G	221.999	PASS	BSM
IPO323∆chr18	2822_AZ	2-12-053	chr4	1550835	.	C	T	202.033	PASS	BSM
IPO323∆chr18	2822_AZ	2-12-053	chr4	1550836	.	G	A	199.033	PASS	BSM
IPO323∆chr18	2822_AZ	2-12-053	chr4	2663472	.	T	G	166.998	PASS	BSM
IPO323∆chr18	2822_AZ	2-12-053	chr5	690228	.	T	C	32.9741	PASS	BSM
IPO323∆chr18	2822_AZ	2-12-053	chr5	1351671	.	TGGAGGAGGAGGAGGAGGAGGAGGAGGAGGAGGAGGAGGAGGAGGAGGAGGAGGAGGAGGA	TGGAGGAGGAGGAGGAGGAGGAGGAGGAGGAGGA,TGGAGGAGGAGGAGGAGGAGGAGGAGGAGGA	214.458	PASS	INDEL
IPO323∆chr18	2822_AZ	2-12-053	chr5	1351703	.	GA	GAAAAAA	52.9721	PASS	INDEL
IPO323∆chr18	2822_AZ	2-12-053	chr5	1351704	.	A	AAAAAATG	117.592	PASS	INDEL
IPO323∆chr18	2822_AZ	2-12-053	chr5	1660482	.	A	G	221.999	PASS	BSM
IPO323∆chr18	2822_AZ	2-12-053	chr5	1697844	.	A	G	221.999	PASS	BSM
IPO323∆chr18	2822_AZ	2-12-053	chr6	412307	.	CGGGGGGGGG	CGGGGGGGGGG	21.5719	PASS	INDEL
IPO323∆chr18	2822_AZ	2-12-053	chr7	933871	.	ACCCCCCCCC	ACCCCCCCCCC,ACCCCCCCCCCC	35.4583	PASS	INDEL
IPO323∆chr18	2822_AZ	2-12-053	chr7	2644548	.	A	G	131.066	PASS	BSM
IPO323∆chr18	2822_AZ	2-12-053	chr8	877147	.	AAGAGAGAGAGA	AAGAGAGAGAGAGA	214.544	PASS	INDEL
IPO323∆chr18	2822_AZ	2-12-053	chr8	2311410	.	T	C	100.015	PASS	BSM
IPO323∆chr18	2822_AZ	2-12-053	chr9	89447	.	G	C	137.998	PASS	BSM
IPO323∆chr18	2822_AZ	2-12-053	chr12	84450	.	T	C	143.999	PASS	BSM
IPO323∆chr18	2822_AZ	2-12-053	chr14	635941	.	GATAAGCTAGTCGTTAATAAGCTAGTCGTTAATAAGCTAGTCGTTAATAAGCTAGTCGTTAATAAGCTAGTCGTTAATAAGCTAGTC	GATAAGCTAGTCGTTAATAAGCTAGTCGTTAATAAGCTAGTCGTTAATAAGCTAGTCGTTAATAAGCTAGTCGTTAATAAGCTAGTCGTTAATAAGCTAGTC	26.4408	PASS	INDEL
IPO323∆chr18	2822_AZ	2-12-053	chr16	6244	.	T	A	147.999	PASS	BSM
IPO323∆chr18	2822_AZ	2-12-053	chr19	27531	.	ACCCCC	ACCCCCACCCCCCCCC	27.2316	PASS	INDEL
IPO323∆chr18	2822_BA	2-13-053	chr1	3987772	.	ATAGCTCCATGCTAGTTTCGAGCTACCAT	A	200.459	PASS	INDEL
IPO323∆chr18	2822_BA	2-13-053	chr2	234409	.	TAC	TGTTGTTTGAC	64.4314	PASS	INDEL
IPO323∆chr18	2822_BA	2-13-053	chr2	1067824	.	AT	ATTGGCAGGT,ATT	26.2337	PASS	INDEL
IPO323∆chr18	2822_BA	2-13-053	chr2	1067825	.	T	TTGGCAG	33.2256	PASS	INDEL
IPO323∆chr18	2822_BA	2-13-053	chr2	1137748	.	C	CGTCCGGCCTGATTTGATGCCTG	121.592	PASS	INDEL
IPO323∆chr18	2822_BA	2-13-053	chr2	2616686	.	A	G	221.999	PASS	BSM
IPO323∆chr18	2822_BA	2-13-053	chr3	802749	.	ACCCCCC	ACCCCCCACCCCCCC	59.4313	PASS	INDEL
IPO323∆chr18	2822_BA	2-13-053	chr5	2208319	.	A	G	202	PASS	BSM
IPO323∆chr18	2822_BA	2-13-053	chr6	800049	.	A	AACTAT	38.2242	PASS	INDEL
IPO323∆chr18	2822_BA	2-13-053	chr7	1126604	.	A	G	221.999	PASS	BSM
IPO323∆chr18	2822_BA	2-13-053	chr7	2363295	.	GGGGGGGGGGGGGGGGGG	GGGGGGGGGGGGGGGGGGGGGGGG,GGGGGGGGGGGGGGGGGGGGGG,GGGGAGGGGGGGGGGGGGGGGGGGGGGGG	58.9722	PASS	INDEL
IPO323∆chr18	2822_BA	2-13-053	chr8	457	.	A	G	130.998	PASS	BSM
IPO323∆chr18	2822_BA	2-13-053	chr8	2119456	.	AGGGGGGGGGGGGGGGG	AGGGGGGGGGGGGGGGGGGGGG	32.4335	PASS	INDEL
IPO323∆chr18	2822_BA	2-13-053	chr8	2119457	.	GGGGGGGGGGGGGGGG	GGGGGGGGGGGGGGGGGGGGGGGGGGGGGG	75.4315	PASS	INDEL
IPO323∆chr18	2822_BA	2-13-053	chr12	698611	.	T	C	221.999	PASS	BSM
IPO323∆chr18	2822_BA	2-13-053	chr16	201163	.	G	A	221.999	PASS	BSM
IPO323∆chr18	2822_BA	2-13-053	chr20	169425	.	G	T	208.999	PASS	BSM
IPO323∆chr18	2822_BB	2-14-053	chr1	3323175	.	A	C	221.999	PASS	BSM
IPO323∆chr18	2822_BB	2-14-053	chr1	4263456	.	TTGATGATGATGATGATGATGATGATGATGATGATGATGATGATGATGATGATGATGATGATGATGA	TTGATGATGATGATGATGATGATGATGATGATGATGATGATGATGATGATGATGATGATGATGA	45.2238	PASS	INDEL
IPO323∆chr18	2822_BB	2-14-053	chr2	351156	.	G	A	182.999	PASS	BSM
IPO323∆chr18	2822_BB	2-14-053	chr2	1008465	.	T	C	221.999	PASS	BSM
IPO323∆chr18	2822_BB	2-14-053	chr2	1067602	.	T	C	188.999	PASS	BSM
IPO323∆chr18	2822_BB	2-14-053	chr2	1137748	.	C	CGTCCGGCCTGATTTGATGCCTG	93.7228	PASS	INDEL
IPO323∆chr18	2822_BB	2-14-053	chr3	3449418	.	T	C	179.999	PASS	BSM
IPO323∆chr18	2822_BB	2-14-053	chr5	300626	.	G	A	221.999	PASS	BSM
IPO323∆chr18	2822_BB	2-14-053	chr5	1288104	.	C	T	221.999	PASS	BSM
IPO323∆chr18	2822_BB	2-14-053	chr7	2644548	.	A	G	107.133	PASS	BSM
IPO323∆chr18	2822_BB	2-14-053	chr9	312324	.	A	G	221.999	PASS	BSM
IPO323∆chr18	2822_BB	2-14-053	chr10	677701	.	C	T	221.999	PASS	BSM
IPO323∆chr18	2822_BB	2-14-053	chr20	12953	.	A	G	222.003	PASS	BSM
IPO323∆chr18	2822_BC	2-15-053	chr1	3121406	.	T	C	221.999	PASS	BSM
IPO323∆chr18	2822_BC	2-15-053	chr1	3629568	.	C	T	221.999	PASS	BSM
IPO323∆chr18	2822_BC	2-15-053	chr2	1137748	.	C	CGTCCGGCCTGATTTGATGCCTG	120.592	PASS	INDEL
IPO323∆chr18	2822_BC	2-15-053	chr2	2345004	.	C	T	221.999	PASS	BSM
IPO323∆chr18	2822_BC	2-15-053	chr3	288947	.	TCTCCTGCACGCTCAATCCC	TC	214.458	PASS	INDEL
IPO323∆chr18	2822_BC	2-15-053	chr3	802749	.	ACCCCCCCCCCCCCCCC	ACCCCCCCCCCCCCCCCCCCCCCC,ACCCCCCCCCCCCCCCCCCCCCC,ACCCCCCCCCCCCCCCCCCCC	58.4313	PASS	INDEL
IPO323∆chr18	2822_BC	2-15-053	chr4	807373	.	G	GGGG	214.458	PASS	INDEL
IPO323∆chr18	2822_BC	2-15-053	chr5	915423	.	C	T	221.999	PASS	BSM
IPO323∆chr18	2822_BC	2-15-053	chr6	177319	.	TAATGGACTCCTCCTCAACCATGGACTCCTCTCCAACAATGGACTCCTCCTCAACAATGGACTCCTCTCCAAC	TAATGGACTCCTCCTCAACAATGGACTCCTCTCCAAC	134.491	PASS	INDEL
IPO323∆chr18	2822_BC	2-15-053	chr6	177338	.	C	A	130.066	PASS	BSM
IPO323∆chr18	2822_BC	2-15-053	chr7	802018	.	C	T	171.998	PASS	BSM
IPO323∆chr18	2822_BC	2-15-053	chr7	802046	.	T	C	165.998	PASS	BSM
IPO323∆chr18	2822_BC	2-15-053	chr8	2119457	.	GGGGGGGGGGGGGGGG	GGGGGGGGGGGGGGGGGGGGGGGGG	123.723	PASS	INDEL
IPO323∆chr18	2822_BC	2-15-053	chr10	1483030	.	C	T	221.999	PASS	BSM
IPO323∆chr18	2822_BC	2-15-053	chr12	583969	.	C	T	221.999	PASS	BSM
IPO323∆chr18	2822_BC	2-15-053	chr13	321526	.	A	G	150.999	PASS	BSM
IPO323∆chr18	2822_BC	2-15-053	chr14	390105	.	T	C	190.999	PASS	BSM
IPO323∆chr18	2822_BC	2-15-053	chr14	390109	.	A	G	188.999	PASS	BSM
IPO323∆chr18	2822_BC	2-15-053	chr14	635941	.	GATAAGCTAGTCGTTAATAAGCTAGTCGTTAATAAGCTAGTCGTTAATAAGCTAGTCGTTAATAAGCTAGTCGTTAATAAGCTAGTC	GATAAGCTAGTCGTTAATAAGCTAGTCGTTAATAAGCTAGTCGTTAATAAGCTAGTCGTTAATAAGCTAGTCGTTAATAAGCTAGTCGTTAATAAGCTAGTC	42.4314	PASS	INDEL
IPO323∆chr18	2822_BC	2-15-053	chr15	13099	.	G	A	123.006	PASS	BSM
IPO323∆chr18	2822_BC	2-15-053	chr21	406720	.	C	T	221.999	PASS	BSM
IPO323∆chr18	2822_BD	2-16-053	chr1	3269319	.	G	A	221.999	PASS	BSM
IPO323∆chr18	2822_BD	2-16-053	chr3	1481928	.	C	T	221.999	PASS	BSM
IPO323∆chr18	2822_BD	2-16-053	chr5	1790740	.	AATATATATATATATA	AATATATATATATATATA	214.458	PASS	INDEL
IPO323∆chr18	2822_BD	2-16-053	chr5	1790741	.	ATATATATATATATA	ATATATATATATATATA	214.458	PASS	INDEL
IPO323∆chr18	2822_BD	2-16-053	chr5	1790752	.	TA	TAAA	31.2267	PASS	INDEL
IPO323∆chr18	2822_BD	2-16-053	chr5	1790755	.	AG	A	30.2276	PASS	INDEL
IPO323∆chr18	2822_BD	2-16-053	chr6	2169510	.	GTCGTCGAAGAAGTTCGTCGAAGAAGTTCGTCGAAGAAG	GTCGTCGAAGAAGTTCGTCGAAGAAGTTCGTCGAAGAAGTTCGTCGAAGAAG	54.5915	PASS	INDEL
IPO323∆chr18	2822_BD	2-16-053	chr8	457	.	A	G	186.999	PASS	BSM
IPO323∆chr18	2822_BD	2-16-053	chr8	1208337	.	G	A	221.999	PASS	BSM
IPO323∆chr18	2822_BD	2-16-053	chr9	195458	.	A	G	126.999	PASS	BSM
IPO323∆chr18	2822_BD	2-16-053	chr11	736961	.	G	A	221.999	PASS	BSM
IPO323∆chr18	2822_BD	2-16-053	chr13	939323	.	GAACAAACAAACAAACAAACAAACAA	GAACAAACAAACAAACAAACAAACAAACAAACAA	214.458	PASS	INDEL
IPO323∆chr18	2822_BD	2-16-053	chr13	939324	.	AACAAACAAACAAACAAACAAACAA	AACAAACAAACAAACAAACAAACAAACAAACAA	214.458	PASS	INDEL
IPO323∆chr18	2822_BD	2-16-053	chr13	939348	.	AT	AACAAACT	190.46	PASS	INDEL
IPO323∆chr18	2822_BD	2-16-053	chr14	12041	.	A	G	56.0654	PASS	BSM
IPO323∆chr18	2822_BD	2-16-053	chr14	632661	.	C	T	125.032	PASS	BSM
IPO323∆chr18	2822_BD	2-16-053	chr14	632665	.	CTTT	CTTTT	58.5915	PASS	INDEL
IPO323∆chr18	2822_BD	2-16-053	chr15	352712	.	GCACTGAATCGAAACATTTCA	GCA	214.458	PASS	INDEL
IPO323∆chr18	2822_BD	2-16-053	chr15	555273	.	G	A	221.999	PASS	BSM
IPO323∆chr18	2822_BD	2-16-053	chr15	638671	.	A	G	189.542	PASS	BSM
IPO323∆chr18	2822_BD	2-16-053	chr17	119867	.	GCCCCCCCCCCCCCCCCCCCCCCCC	GCCCCCCCCCCCCCCCCCCCCCCCCCCCCCCCCCCCCCCCC,GCTCCCCCCCCCCCCCCCCCCCCCCCCCCCCC	48.4312	PASS	INDEL
IPO323∆chr18	2822_BD	2-16-053	chr17	509345	.	C	T	181.999	PASS	BSM
IPO323∆chr18	2822_BE	2-17-053	chr1	943082	.	A	G	221.999	PASS	BSM
IPO323∆chr18	2822_BE	2-17-053	chr1	957661	.	C	T	221.999	PASS	BSM
IPO323∆chr18	2822_BE	2-17-053	chr1	1503391	.	A	G	221.999	PASS	BSM
IPO323∆chr18	2822_BE	2-17-053	chr1	3384265	.	TGGGGGGGGGGGGGGGG	TGGGGGGGGGGGGGGGGGGGGG	46.4313	PASS	INDEL
IPO323∆chr18	2822_BE	2-17-053	chr2	1510802	.	GAGTAGTAGTAGTAGTAGTAGTAGTAGTAGTAGTAGTAGTAGTAGTAGTAGTAGTAGTAGTAGTAGTAGTAGTAGT	GAGTAGTAGTAGTAGTAGTAGTAGTAGTAGTAGTAGTAGTAGTAGTAGTAGTAGTAGTAGTAGTAGTAGT	35.2248	PASS	INDEL
IPO323∆chr18	2822_BE	2-17-053	chr3	1539055	.	C	T	221.999	PASS	BSM
IPO323∆chr18	2822_BE	2-17-053	chr3	1881664	.	ATCTCTCTCTCTCTCTCTCTCT	ATCTCTCTCTCTCTCTCTCTCTCT	214.526	PASS	INDEL
IPO323∆chr18	2822_BE	2-17-053	chr4	1967764	.	T	A	135	PASS	BSM
IPO323∆chr18	2822_BE	2-17-053	chr4	1967766	.	T	G	135	PASS	BSM
IPO323∆chr18	2822_BE	2-17-053	chr5	690228	.	T	C	45.9722	PASS	BSM
IPO323∆chr18	2822_BE	2-17-053	chr6	36431	.	G	A	122.998	PASS	BSM
IPO323∆chr18	2822_BE	2-17-053	chr6	36437	.	C	T	93.9996	PASS	BSM
IPO323∆chr18	2822_BE	2-17-053	chr6	36450	.	A	G	94.9985	PASS	BSM
IPO323∆chr18	2822_BE	2-17-053	chr6	209049	.	C	T	184.999	PASS	BSM
IPO323∆chr18	2822_BE	2-17-053	chr6	209062	.	A	G	183.999	PASS	BSM
IPO323∆chr18	2822_BE	2-17-053	chr7	1189908	.	CTTTTTTTT	CTTTTTTTTT	54.4571	PASS	INDEL
IPO323∆chr18	2822_BE	2-17-053	chr7	2363295	.	GGGGGGGGGGGGGGGGGG	GGGGGGGGGGGGGGGGGGGGGGGGGGG	38.2242	PASS	INDEL
IPO323∆chr18	2822_BE	2-17-053	chr8	1966594	.	A	G	222.008	PASS	BSM
IPO323∆chr18	2822_BE	2-17-053	chr14	635941	.	GATAAGCTAGTCGTTAATAAGCTAGTCGTTAATAAGCTAGTCGTTAATAAGCTAGTCGTTAATAAGCTAGTCGTTAATAAGCTAGTC	GATAAGCTAGTCGTTAATAAGCTAGTCGTTAATAAGCTAGTCGTTAATAAGCTAGTCGTTAATAAGCTAGTCGTTAATAAGCTAGTCGTTAATAAGCTAGTC	71.9723	PASS	INDEL
IPO323∆chr18	2822_BE	2-17-053	chr15	607403	.	C	A	148.002	PASS	BSM
IPO323∆chr18	2822_BE	2-17-053	chr19	189088	.	CACGAATATACGAATATACG	CACGAATATACG	186.462	PASS	INDEL
IPO323∆chr18	2822_BF	2-18-053	chr1	3841970	.	T	G	221.999	PASS	BSM
IPO323∆chr18	2822_BF	2-18-053	chr2	2553610	.	G	C	221.999	PASS	BSM
IPO323∆chr18	2822_BF	2-18-053	chr2	3603243	.	A	G	120.006	PASS	BSM
IPO323∆chr18	2822_BF	2-18-053	chr2	3678018	.	G	A	221.999	PASS	BSM
IPO323∆chr18	2822_BF	2-18-053	chr4	807373	.	G	GGGG	214.462	PASS	INDEL
IPO323∆chr18	2822_BF	2-18-053	chr4	1952414	.	C	T	148.999	PASS	BSM
IPO323∆chr18	2822_BF	2-18-053	chr4	2103847	.	C	T	221.999	PASS	BSM
IPO323∆chr18	2822_BF	2-18-053	chr5	41317	.	C	T	208.999	PASS	BSM
IPO323∆chr18	2822_BF	2-18-053	chr5	1797698	.	CTTATTATTATTATTATTATTATTATTATTATTATTATTA	CTTATTATTATTATTATTATTATTATTATTATTATTATTATTA	214.458	PASS	INDEL
IPO323∆chr18	2822_BF	2-18-053	chr6	1458750	.	C	T	221.999	PASS	BSM
IPO323∆chr18	2822_BF	2-18-053	chr6	1818242	.	A	G	222	PASS	BSM
IPO323∆chr18	2822_BF	2-18-053	chr7	2363295	.	GGGGGGGGGGGGGGGGGG	GGGGGGGGGGGGGGGGGGGGGGGGG,GGGGGGGGGGGGGGGGGGGGGGGGGGGG,GGGGGGGGGGGGGGGGGGGGGGGGGG	49.4312	PASS	INDEL
IPO323∆chr18	2822_BF	2-18-053	chr7	2363308	.	GGGGG	GGGGGGTGGGG	65.9722	PASS	INDEL
IPO323∆chr18	2822_BF	2-18-053	chr8	457	.	A	G	151.998	PASS	BSM
IPO323∆chr18	2822_BF	2-18-053	chr8	834	.	C	T	221.999	PASS	BSM
IPO323∆chr18	2822_BF	2-18-053	chr8	835	.	G	A	221.999	PASS	BSM
IPO323∆chr18	2822_BF	2-18-053	chr8	2016367	.	G	C	192.067	PASS	BSM
IPO323∆chr18	2822_BF	2-18-053	chr10	1580113	.	GTACTACTACTACTACTACTACTACTACTACTACTACTACTACTACTACTACTACTACTACTACTACTACTACTACTACTACTACTACTACTACTACTACTACTACTACTACTACTACTACTACTACTACTACTACTACTACTACTACTACTACTACTACTACTACTACTACTACTACT	GTACTACTACTACTACTACTACTACTACTACTACTACTACTACTACTACTACTACTACTACTACTACTACTACTACTACTACTACTACTACTACTACTACTACTACTACTACTACTACTACTACTACTACTACTACTACTACTACTACTACTACTACTACTACTACTACTACTACTACTACT	20.2644	PASS	INDEL
IPO323∆chr18	2822_BF	2-18-053	chr14	739318	.	CGTAGTAGTAGTAGTAGTAGTAGTAGTAGTAGTAG	CGTAGTAGTAGTAGTAGTAGTAGTAGTAGTAGTAGTAG	214.492	PASS	INDEL
IPO323∆chr18	2822_BF	2-18-053	chr20	127636	.	A	G	221.999	PASS	BSM
IPO323∆chr18	2822_BF	2-18-053	chr21	37878	.	C	T	121.126	PASS	BSM
IPO323∆chr18	2822_BF	2-18-053	chr21	117528	.	T	C	221.999	PASS	BSM
IPO323	2822_B	1-02-053	chr1	177949	.	CGATATATGTGGGA	CGA	214.458	PASS	INDEL
IPO323	2822_B	1-02-053	chr1	1419030	.	T	C	221.999	PASS	BSM
IPO323	2822_B	1-02-053	chr2	963633	.	ACGAGCGGACGAATCCAGCTTGCGAGCGGACGAATCCAGCTTGCGAGCGGACGAAT	ACGAGCGGACGAATCCAGCTTGCGAGCGGACGAAT	214.458	PASS	INDEL
IPO323	2822_B	1-02-053	chr2	1559827	.	C	G	222	PASS	BSM
IPO323	2822_B	1-02-053	chr3	802749	.	ACCCCCCCCCCCCCCCC	ACCACCCCCCCCCCCCCCCCCCCCC,ACCCCCCCCCCCCCCCCCCC,ACTCCCCCCCCCCCCCCCCCCC	53.4313	PASS	INDEL
IPO323	2822_B	1-02-053	chr3	806640	.	GGGGGGGGGGGT	GGGGGGGGGGGTGGGGGGGGGGT	37.4318	PASS	INDEL
IPO323	2822_B	1-02-053	chr5	2281085	.	A	G	222.016	PASS	BSM
IPO323	2822_B	1-02-053	chr5	2347700	.	AGGGGGGGGGGGGGGG	AGGGGGGGGGGGGGGGGGGGG,AGGGGGGGGGGGGGGGG	75.7226	PASS	INDEL
IPO323	2822_B	1-02-053	chr7	2363295	.	GGGGGGGGGGGGGGGGGG	GGGGGGGGGGGGGGGGGGGGGGG,GGGGGGGGGGGGGGGGGGGGGGGGGGGGG,GGGGGGGGGGGGGGGGGGGGGGGGG	30.4349	PASS	INDEL
IPO323	2822_B	1-02-053	chr7	2413164	.	G	T	222.003	PASS	BSM
IPO323	2822_B	1-02-053	chr8	2426867	.	CTCTACTATCTACTATCTACTATCTACTATCTACTATCTACTATCTACTATCTACTATCTACTATCTACTATCTACTAT	CTCTACTATCTACTATCTACTATCTACTATCTACTATCTACTATCTACTATCTACTATCTACTATCTACTATCTACTATCTACTATCTACTAT	77.4316	PASS	INDEL
IPO323	2822_B	1-02-053	chr9	559535	.	C	T	222	PASS	BSM
IPO323	2822_B	1-02-053	chr9	1912259	.	ACGCGCCTCGCG	ACG	214.458	PASS	INDEL
IPO323	2822_B	1-02-053	chr10	170280	.	G	A	222	PASS	BSM
IPO323	2822_B	1-02-053	chr11	375281	.	G	T	221.999	PASS	BSM
IPO323	2822_B	1-02-053	chr11	782193	.	G	A	221.999	PASS	BSM
IPO323	2822_B	1-02-053	chr11	1220020	.	T	C	221.999	PASS	BSM
IPO323	2822_B	1-02-053	chr12	1017507	.	G	A	222.003	PASS	BSM
IPO323	2822_B	1-02-053	chr13	32009	.	A	C	200.999	PASS	BSM
IPO323	2822_B	1-02-053	chr13	528896	.	AAGCCTCT	A	214.475	PASS	INDEL
IPO323	2822_B	1-02-053	chr14	638460	.	C	G	221.999	PASS	BSM
IPO323	2822_B	1-02-053	chr15	8128	.	G	A	133.002	PASS	BSM
IPO323	2822_B	1-02-053	chr15	270850	.	CTGGGCCAACTACT	C	214.458	PASS	INDEL
IPO323	2822_B	1-02-053	chr17	119867	.	GCCCCCCCCCCCCCCCCCCCCCCCC	GCCCCCCCCCCCCCCCCCCCCCCCCCCCCCCCCCCCCCC	52.4313	PASS	INDEL
IPO323	2822_B	1-02-053	chr21	391603	.	G	T	165.998	PASS	BSM
IPO323∆chr18	2822_BG	2-19-053	chr2	26431	.	TCACACACACACACACACACACACACACACACACACACACACACACACACACA	TCACACACACACACACACACACACACACACACACACACACACACACACACACACA	26.2337	PASS	INDEL
IPO323∆chr18	2822_BG	2-19-053	chr2	3190658	.	C	T	222	PASS	BSM
IPO323∆chr18	2822_BG	2-19-053	chr6	362065	.	T	C	221.999	PASS	BSM
IPO323∆chr18	2822_BG	2-19-053	chr7	336101	.	C	T	221.999	PASS	BSM
IPO323∆chr18	2822_BG	2-19-053	chr7	641729	.	T	C	221.999	PASS	BSM
IPO323∆chr18	2822_BG	2-19-053	chr13	948738	.	C	A	221.999	PASS	BSM
IPO323∆chr18	2822_BG	2-19-053	chr14	151868	.	GAG	GAGATGCGAAG	43.4313	PASS	INDEL
IPO323∆chr18	2822_BG	2-19-053	chr14	151870	.	GCGGGTTGAAATCTTCGAT	G	214.458	PASS	INDEL
IPO323∆chr18	2822_BG	2-19-053	chr14	463015	.	C	T	195.999	PASS	BSM
IPO323∆chr18	2822_BG	2-19-053	chr17	80229	.	TCTGCAGCCGGGGCTGCACTGCAGCCGGGGCTGCA	TCTGCAGCCGGGGCTGCA	214.462	PASS	INDEL
IPO323∆chr18	2822_BG	2-19-053	chr19	346914	.	T	G	221.999	PASS	BSM
IPO323∆chr18	2822_BH	2-20-053	chr1	2705179	.	A	G	221.999	PASS	BSM
IPO323∆chr18	2822_BH	2-20-053	chr1	5432370	.	G	A	221.999	PASS	BSM
IPO323∆chr18	2822_BH	2-20-053	chr2	3267606	.	GTACTACTACTACTACTACTACTACTACTACTACTACTACTACTACTACTACTACTACTA	GTACTACTACTACTACTACTACTACTACTACTACTACTACTACTACTACTACTACTA	61.4314	PASS	INDEL
IPO323∆chr18	2822_BH	2-20-053	chr3	802749	.	ACCCCCCCCCCCCCCCC	ACCCCCCCCCCCCCCCCCCCCC,ACCCCCCCCCCCCCCCCCCCC,ACCCCCCCCCCCCCCCCCCC	22.4556	PASS	INDEL
IPO323∆chr18	2822_BH	2-20-053	chr4	807373	.	G	GGGG	214.462	PASS	INDEL
IPO323∆chr18	2822_BH	2-20-053	chr4	1155666	.	CGA	C	214.458	PASS	INDEL
IPO323∆chr18	2822_BH	2-20-053	chr5	1428849	.	T	C	221.999	PASS	BSM
IPO323∆chr18	2822_BH	2-20-053	chr6	412307	.	CGGGGGGGGG	CGGGGGGGGGG	50.456	PASS	INDEL
IPO323∆chr18	2822_BH	2-20-053	chr6	461767	.	C	G	108.002	PASS	BSM
IPO323∆chr18	2822_BH	2-20-053	chr6	653765	.	G	C	23.9892	PASS	BSM
IPO323∆chr18	2822_BH	2-20-053	chr10	1550217	.	A	G	221.999	PASS	BSM
IPO323∆chr18	2822_BH	2-20-053	chr10	1663830	.	GTTATATTATTATATTATTATATTATTATATTATTATATTATTATATTATTATATTATTATATTATTATATTATTATA	GTTATATTATTATATTATTATATTATTATATTATTATATTATTATATTATTATATTATTATATTATTATATTATTATATTATTATA	41.2239	PASS	INDEL
IPO323∆chr18	2822_BH	2-20-053	chr21	27798	.	T	C	171.998	PASS	BSM
IPO323∆chr18	2822_BI	2-21-053	chr1	3384266	.	GGGGGGGGGGGGGGGG	GGGGGGGGGGGGGGGGGGGG,GGGGGGGGGGGGGGGGGGGGGGGGG	50.7223	PASS	INDEL
IPO323∆chr18	2822_BI	2-21-053	chr1	3865673	.	T	C	221.999	PASS	BSM
IPO323∆chr18	2822_BI	2-21-053	chr1	5208309	.	GTTTTTTTT	GTTTTTTTTT,GTTTTTTTTTT	68.4561	PASS	INDEL
IPO323∆chr18	2822_BI	2-21-053	chr1	6049041	.	T	C	188.999	PASS	BSM
IPO323∆chr18	2822_BI	2-21-053	chr1	6049059	.	C	T	191.999	PASS	BSM
IPO323∆chr18	2822_BI	2-21-053	chr1	6049061	.	G	A	191.999	PASS	BSM
IPO323∆chr18	2822_BI	2-21-053	chr2	1175277	.	C	A	114.002	PASS	BSM
IPO323∆chr18	2822_BI	2-21-053	chr3	590166	.	GAACAAACAAACAAACAAACAAACAAACAAAC	GAACAAACAAACAAACAAACAAACAAACAAACAAAC	214.458	PASS	INDEL
IPO323∆chr18	2822_BI	2-21-053	chr5	5578	.	G	A	50.1324	PASS	BSM
IPO323∆chr18	2822_BI	2-21-053	chr5	690228	.	T	C	23.9892	PASS	BSM
IPO323∆chr18	2822_BI	2-21-053	chr7	699736	.	ACGTCTTAAACTATCGTCTTAAACTATCGTCTTAAACTATCGTCTTAAACTATCGTCTTAAACTATCGTCTTAAACTATCGTCTTAA	ACGTCTTAAACTATCGTCTTAAACTATCGTCTTAAACTATCGTCTTAAACTATCGTCTTAAACTATCGTCTTAAACTATCGTCTTAAACTATCGTCTTAA	214.458	PASS	INDEL
IPO323∆chr18	2822_BI	2-21-053	chr7	959402	.	CTTTTT	CTTTTTT	146.457	PASS	INDEL
IPO323∆chr18	2822_BI	2-21-053	chr7	2644498	.	A	G	135.032	PASS	BSM
IPO323∆chr18	2822_BI	2-21-053	chr7	2644548	.	A	G	137.032	PASS	BSM
IPO323∆chr18	2822_BI	2-21-053	chr8	597694	.	T	C	221.999	PASS	BSM
IPO323∆chr18	2822_BI	2-21-053	chr10	1573136	.	G	A	207.999	PASS	BSM
IPO323∆chr18	2822_BI	2-21-053	chr14	556662	.	ACCCGAAGGGTCCCGAAGGGT	ACCCGAAGGGT	214.458	PASS	INDEL
IPO323∆chr18	2822_BI	2-21-053	chr14	556673	.	C	T	28.7701	PASS	BSM
IPO323∆chr18	2822_BJ	2-22-053	chr1	276847	.	C	A	221.999	PASS	BSM
IPO323∆chr18	2822_BJ	2-22-053	chr2	3195576	.	C	T	191.999	PASS	BSM
IPO323∆chr18	2822_BJ	2-22-053	chr2	3267606	.	GTACTACTACTACTACTACTACTACTACTACTACTACTACTACTACTACTACTACTACTA	GTACTACTACTACTACTACTACTACTACTACTACTACTACTACTACTACTACTA	22.4556	PASS	INDEL
IPO323∆chr18	2822_BJ	2-22-053	chr3	802749	.	ACCCCCCCCCCCCCCCC	ACCCCCCCCCCCCCCCCCCCCC	29.4359	PASS	INDEL
IPO323∆chr18	2822_BJ	2-22-053	chr6	790867	.	C	T	82.0657	PASS	BSM
IPO323∆chr18	2822_BJ	2-22-053	chr6	2453176	.	A	G	221.999	PASS	BSM
IPO323∆chr18	2822_BJ	2-22-053	chr7	1295386	.	CTAGTAGTAGTAGTAGTAGTAGTAGTAGTAGTAGTAGTAGTAGTAGTAGTAGTAGTAGTAGTAGTAGTAGTAGTAGTAGTAGTAGTAGTAGTAGTAGTAGTAGTAGTAGTAGTAGTAGTAGTAGTAGTAGTAGTAGTAG	CTAGTAGTAGTAGTAGTAGTAGTAGTAGTAGTAGTAGTAGTAGTAGTAGTAGTAGTAGTAGTAGTAGTAGTAGTAGTAGTAGTAGTAGTAGTAGTAGTAGTAGTAGTAGTAGTAGTAGTAGTAGTAGTAGTAG	64.4314	PASS	INDEL
IPO323∆chr18	2822_BJ	2-22-053	chr7	1872790	.	TGCTGGCGGTGCGGCTTCCCCCGCTGGCGGTGCGGCTTCCCCCGCTGGCGGTGCGGCTTCCCCCGCTGGCGGTGCGGCTTCCCCCGCTGGCGGTGC	TGCTGGCGGTGCGGCTTCCCCCGCTGGCGGTGCGGCTTCCCCCGCTGGCGGTGCGGCTTCCCCCGCTGGCGGTGCGGCTTCCCCCGCTGGCGGTGCGGCTTCCCCCGCTGGCGGTGC	85.9725	PASS	INDEL
IPO323∆chr18	2822_BJ	2-22-053	chr8	5038	.	T	C	174.998	PASS	BSM
IPO323∆chr18	2822_BJ	2-22-053	chr8	6748	.	G	A	183.999	PASS	BSM
IPO323∆chr18	2822_BJ	2-22-053	chr8	6838	.	C	T	163.998	PASS	BSM
IPO323∆chr18	2822_BJ	2-22-053	chr8	7656	.	A	G	96.0319	PASS	BSM
IPO323∆chr18	2822_BJ	2-22-053	chr8	8533	.	T	C	178.999	PASS	BSM
IPO323∆chr18	2822_BJ	2-22-053	chr8	8821	.	G	A	141.998	PASS	BSM
IPO323∆chr18	2822_BJ	2-22-053	chr8	9351	.	C	T	221.999	PASS	BSM
IPO323∆chr18	2822_BJ	2-22-053	chr8	9437	.	T	C	221.999	PASS	BSM
IPO323∆chr18	2822_BJ	2-22-053	chr8	9463	.	C	T	221.999	PASS	BSM
IPO323∆chr18	2822_BJ	2-22-053	chr8	10766	.	T	C	165.998	PASS	BSM
IPO323∆chr18	2822_BJ	2-22-053	chr8	10911	.	T	C	189.999	PASS	BSM
IPO323∆chr18	2822_BJ	2-22-053	chr8	14091	.	T	C	155.999	PASS	BSM
IPO323∆chr18	2822_BJ	2-22-053	chr9	959373	.	C	T	221.999	PASS	BSM
IPO323∆chr18	2822_BJ	2-22-053	chr9	1720956	.	T	A	194.999	PASS	BSM
IPO323∆chr18	2822_BJ	2-22-053	chr11	274811	.	A	G	221.999	PASS	BSM
IPO323∆chr18	2822_BJ	2-22-053	chr11	1052965	.	CGGGGGGGGG	CGGGGGGGGGG,CGGGGGGGGGGG	57.456	PASS	INDEL
IPO323∆chr18	2822_BJ	2-22-053	chr14	12041	.	A	G	82.0059	PASS	BSM
IPO323∆chr18	2822_BJ	2-22-053	chr17	119867	.	GCCCCCCCCCCCCCCCCCCCCCCCC	GCCCCCCCCCCCCCCCCCCCCCCCCCCCCCCCCCCC,GTCCCCCCCCCCCCCCCCCCCCCCCCCCCCCCCCCCCCCCCCC	50.4313	PASS	INDEL
IPO323∆chr18	2822_BK	2-23-053	chr2	2084	.	T	G	175.999	PASS	BSM
IPO323∆chr18	2822_BK	2-23-053	chr2	234407	.	AGT	AGTGTTGTTTGTTGTTTGTTTGTTTGTTTGT	97.7229	PASS	INDEL
IPO323∆chr18	2822_BK	2-23-053	chr2	3267606	.	GTACTACTACTACTACTACTACTACTACTACTACTACTACTACTACTACTACTACTACTA	GTACTACTACTACTACTACTACTACTACTACTACTACTACTACTACTACTACTACTA	40.4315	PASS	INDEL
IPO323∆chr18	2822_BK	2-23-053	chr3	1607966	.	A	T	221.999	PASS	BSM
IPO323∆chr18	2822_BK	2-23-053	chr3	1740837	.	A	G	221.999	PASS	BSM
IPO323∆chr18	2822_BK	2-23-053	chr4	122882	.	GCTTCTTCTTCTTCTTCTTCTTCTTCTTCT	GCTTCTTCTTCTTCTTCTTCTTCTTCTTCTTCT	216.226	PASS	INDEL
IPO323∆chr18	2822_BK	2-23-053	chr4	1186669	.	T	C	221.999	PASS	BSM
IPO323∆chr18	2822_BK	2-23-053	chr4	2232285	.	C	T	221.999	PASS	BSM
IPO323∆chr18	2822_BK	2-23-053	chr4	2284246	.	G	A	221.999	PASS	BSM
IPO323∆chr18	2822_BK	2-23-053	chr5	5578	.	G	A	63.0315	PASS	BSM
IPO323∆chr18	2822_BK	2-23-053	chr5	60888	.	C	T	207.999	PASS	BSM
IPO323∆chr18	2822_BK	2-23-053	chr5	942135	.	GAGAAGAAGAAGAAGAAGAAGAAGAAGA	GAGAAGAAGAAGAAGAAGAAGAAGAAGAAGA	214.501	PASS	INDEL
IPO323∆chr18	2822_BK	2-23-053	chr6	1197850	.	CGAAGAAGAAGAAGAAGAAGAAGAAGAAGAAGAAGAAGAAGAAGAAGAAGAA	CGAAGAAGAAGAAGAAGAAGAAGAAGAAGAAGAAGAAGAAGAAGAAGAAGAAGAA	214.459	PASS	INDEL
IPO323∆chr18	2822_BK	2-23-053	chr7	1081624	.	T	A	221.999	PASS	BSM
IPO323∆chr18	2822_BK	2-23-053	chr7	2063103	.	A	G	221.999	PASS	BSM
IPO323∆chr18	2822_BK	2-23-053	chr8	1778627	.	C	G	221.999	PASS	BSM
IPO323∆chr18	2822_BK	2-23-053	chr8	2289204	.	C	T	178.999	PASS	BSM
IPO323∆chr18	2822_BK	2-23-053	chr10	162381	.	T	C	221.999	PASS	BSM
IPO323∆chr18	2822_BK	2-23-053	chr15	439122	.	GCCCCCCCCCC	GCCCCCCCCCCC	21.5037	PASS	INDEL
IPO323∆chr18	2822_BK	2-23-053	chr17	119867	.	GCCCCCCCCCCCCCCCCCCCCCCCC	GCCCCCCCCCCCCCCCCCCCCCCCCCCCCCCC,GCCCCCCCCCCCCCCCCCCCCCCCCCCCCCCCCCCCC	27.4388	PASS	INDEL
IPO323∆chr18	2822_BK	2-23-053	chr19	27531	.	ACCCCCCCCCCCCCCCCCCCCCCC	ACCCCCCCCCCCCCCCCCCCCCCCCCCCCCCCCCCCCCCCCC	59.4313	PASS	INDEL
IPO323∆chr18	2822_BL	2-24-053	chr1	75398	.	G	C	203.999	PASS	BSM
IPO323∆chr18	2822_BL	2-24-053	chr1	3384266	.	GGGGGGGGGGGGGGGG	GGGGGGGGGGGGGGGGGGG	52.5915	PASS	INDEL
IPO323∆chr18	2822_BL	2-24-053	chr1	3604834	.	AAGTCCGACCAAAGCTTGAGAGGGTGCAACATCACGA	AA	214.458	PASS	INDEL
IPO323∆chr18	2822_BL	2-24-053	chr2	820287	.	GAACAAACAAACAAACAAACAAACAAACAAACAAACA	GAACAAACAAACAAACAAACAAACAAACAAACAAACAAACAAACA	214.458	PASS	INDEL
IPO323∆chr18	2822_BL	2-24-053	chr2	1249364	.	T	C	221.999	PASS	BSM
IPO323∆chr18	2822_BL	2-24-053	chr3	802749	.	ACCCCCCCCCCCCCCCC	ACCCCCCCCCCCCCCCCCCCCCCC,ACCCCCCCCCCCCCCCCCCCCCCCCC	73.9723	PASS	INDEL
IPO323∆chr18	2822_BL	2-24-053	chr4	138	.	A	G	112.133	PASS	BSM
IPO323∆chr18	2822_BL	2-24-053	chr4	1289430	.	A	G	221.999	PASS	BSM
IPO323∆chr18	2822_BL	2-24-053	chr4	2715310	.	G	A	221.999	PASS	BSM
IPO323∆chr18	2822_BL	2-24-053	chr6	24083	.	G	T	181.999	PASS	BSM
IPO323∆chr18	2822_BL	2-24-053	chr6	1197850	.	CGAAGAAGAAGAAGAAGAAGAAGAAGAAGAAGAAGAAGAAGAAGAAGAAGAA	CGAAGAAGAAGAAGAAGAAGAAGAAGAAGAAGAAGAAGAAGAAGAAGAAGAAGAA	35.2248	PASS	INDEL
IPO323∆chr18	2822_BL	2-24-053	chr6	2112042	.	G	A	221.999	PASS	BSM
IPO323∆chr18	2822_BL	2-24-053	chr7	1096559	.	G	A	221.999	PASS	BSM
IPO323∆chr18	2822_BL	2-24-053	chr7	2359595	.	T	TGGATCC	26.2337	PASS	INDEL
IPO323∆chr18	2822_BL	2-24-053	chr8	1645581	.	C	G	221.999	PASS	BSM
IPO323∆chr18	2822_BL	2-24-053	chr8	2119457	.	GGGGGGGGGGGGGGGG	GGGGGGGGGGGGGGGGGGGGGGGGGGGGG	74.9724	PASS	INDEL
IPO323∆chr18	2822_BL	2-24-053	chr9	667084	.	T	G	221.999	PASS	BSM
IPO323∆chr18	2822_BL	2-24-053	chr10	1332892	.	C	T	221.999	PASS	BSM
IPO323∆chr18	2822_BL	2-24-053	chr10	1399447	.	G	T	221.999	PASS	BSM
IPO323∆chr18	2822_BL	2-24-053	chr11	1227537	.	A	G	221.999	PASS	BSM
IPO323∆chr18	2822_BL	2-24-053	chr12	37878	.	A	G	170.998	PASS	BSM
IPO323∆chr18	2822_BL	2-24-053	chr13	439832	.	A	G	221.999	PASS	BSM
IPO323∆chr18	2822_BL	2-24-053	chr15	11662	.	T	G	117.015	PASS	BSM
IPO323∆chr18	2822_BL	2-24-053	chr15	48191	.	C	A	221.999	PASS	BSM
IPO323∆chr18	2822_BL	2-24-053	chr17	441917	.	C	T	221.999	PASS	BSM
IPO323∆chr18	2822_BL	2-24-053	chr17	491099	.	T	C	221.999	PASS	BSM
IPO323∆chr18	2822_BL	2-24-053	chr19	27531	.	ACCCCCCCCCCCCCCCCCCCCCCC	ACCCCCCCCCCCCCCCCCCCCCCCCCCCCC,ACCCCCCCCCCCCCCCCCCCCCCCCCCCCCCCCC	57.7224	PASS	INDEL
IPO323∆chr18	2822_BL	2-24-053	chr20	256010	.	A	G	221.999	PASS	BSM
IPO323∆chr18	2822_BM	2-25-053	chr2	109644	.	TAAAAAA	TAAAAAAA	119.457	PASS	INDEL
IPO323∆chr18	2822_BM	2-25-053	chr2	109827	.	TA	TAACAAACAAACAAACAAACAA,TAACAAACAA	32.2261	PASS	INDEL
IPO323∆chr18	2822_BM	2-25-053	chr2	808383	.	C	T	221.999	PASS	BSM
IPO323∆chr18	2822_BM	2-25-053	chr2	1510802	.	GAGTAGTAGTAGTAGTAGTAGTAGTAGTAGTAGTAGTAGTAGTAGTAGTAGTAGTAGTAGTAGTAGTAGTAGTAGT	GAGTAGTAGTAGTAGTAGTAGTAGTAGTAGTAGTAGTAGTAGTAGTAGTAGTAGTAGTAGTAGTAGTAGTAGT	45.2238	PASS	INDEL
IPO323∆chr18	2822_BM	2-25-053	chr6	12153	.	A	G	86.0658	PASS	BSM
IPO323∆chr18	2822_BM	2-25-053	chr7	1460930	.	C	A	183.999	PASS	BSM
IPO323∆chr18	2822_BM	2-25-053	chr7	1872790	.	TGCTGGCGGTGCGGCTTCCCCCGCTGGCGGTGCGGCTTCCCCCGCTGGCGGTGCGGCTTCCCCCGCTGGCGGTGCGGCTTCCCCCGCTGGCGGTGC	TGCTGGCGGTGCGGCTTCCCCCGCTGGCGGTGCGGCTTCCCCCGCTGGCGGTGCGGCTTCCCCCGCTGGCGGTGCGGCTTCCCCCGCTGGCGGTGCGGCTTCCCCCGCTGGCGGTGC	166.492	PASS	INDEL
IPO323∆chr18	2822_BM	2-25-053	chr7	2359595	.	T	TGGATCC	88.9725	PASS	INDEL
IPO323∆chr18	2822_BM	2-25-053	chr7	2644548	.	A	G	130.066	PASS	BSM
IPO323∆chr18	2822_BM	2-25-053	chr8	457	.	A	G	221.999	PASS	BSM
IPO323∆chr18	2822_BM	2-25-053	chr13	865234	.	G	A	221.999	PASS	BSM
IPO323∆chr18	2822_BM	2-25-053	chr13	1043054	.	C	T	180.999	PASS	BSM
IPO323∆chr18	2822_BM	2-25-053	chr14	392606	.	GAAAAAAAA	GAAAAAAAAA	66.4561	PASS	INDEL
IPO323∆chr18	2822_BM	2-25-053	chr14	635941	.	GATAAGCTAGTCGTTAATAAGCTAGTCGTTAATAAGCTAGTCGTTAATAAGCTAGTCGTTAATAAGCTAGTCGTTAATAAGCTAGTC	GATAAGCTAGTCGTTAATAAGCTAGTCGTTAATAAGCTAGTCGTTAATAAGCTAGTCGTTAATAAGCTAGTCGTTAATAAGCTAGTCGTTAATAAGCTAGTC	65.7224	PASS	INDEL
IPO323∆chr18	2822_BN	2-26-053	chr1	1352103	.	G	A	221.999	PASS	BSM
IPO323∆chr18	2822_BN	2-26-053	chr1	4169402	.	CGT	CGTTTGTTGTTTGTTTGTTTGTTTGTTTGT,CGTTTGT	57.9721	PASS	INDEL
IPO323∆chr18	2822_BN	2-26-053	chr4	166326	.	TCCCCCCCCCCCC	TCCCCCCCCCCCCCCCCCCCCCCCC	40.5869	PASS	INDEL
IPO323∆chr18	2822_BN	2-26-053	chr6	2283074	.	A	G	207.999	PASS	BSM
IPO323∆chr18	2822_BN	2-26-053	chr7	1282581	.	CGGGGGGGGG	CGGGGGGGGGG	25.4701	PASS	INDEL
IPO323∆chr18	2822_BN	2-26-053	chr8	457	.	A	G	221.999	PASS	BSM
IPO323∆chr18	2822_BN	2-26-053	chr9	1380114	.	G	A	221.999	PASS	BSM
IPO323∆chr18	2822_BN	2-26-053	chr10	1221574	.	A	G	221.999	PASS	BSM
IPO323∆chr18	2822_BN	2-26-053	chr14	635941	.	GATAAGCTAGTCGTTAATAAGCTAGTCGTTAATAAGCTAGTCGTTAATAAGCTAGTCGTTAATAAGCTAGTCGTTAATAAGCTAGTC	GATAAGCTAGTCGTTAATAAGCTAGTCGTTAATAAGCTAGTCGTTAATAAGCTAGTCGTTAATAAGCTAGTCGTTAATAAGCTAGTCGTTAATAAGCTAGTC	57.4313	PASS	INDEL
IPO323∆chr18	2822_BN	2-26-053	chr14	654264	.	CGAGAGAGAGAGAGAGAGAGAGAGAGAGAGAGAGAGAGAGAGAGAGAGAGAGAGAGAGAGAGAGAGAGA	CGAGAGAGAGAGAGAGAGAGAGAGAGAGAGAGAGAGAGAGAGAGAGAGAGAGAGAGAGAGAGAGAGAGAGA	38.2242	PASS	INDEL
IPO323∆chr18	2822_BN	2-26-053	chr20	345000	.	G	A	221.999	PASS	BSM
IPO323∆chr18	2822_BO	2-27-053	chr1	125	.	C	A	116.264	PASS	BSM
IPO323∆chr18	2822_BO	2-27-053	chr1	469819	.	A	G	181.999	PASS	BSM
IPO323∆chr18	2822_BO	2-27-053	chr2	1137748	.	C	CGTCCGGCCTGATTTGATGCCTG	104.723	PASS	INDEL
IPO323∆chr18	2822_BO	2-27-053	chr2	3190923	.	A	G	189.999	PASS	BSM
IPO323∆chr18	2822_BO	2-27-053	chr3	802749	.	ACCCCCCCCCCCCCCCC	ACCCCCCCCCCCCCCCCCCCCCCC,ACTCCCCCCCCCCCCCCCCCCCCCCCCCCC,ACCCCCCCCCCCCCCCCCCCCCCCC	65.7224	PASS	INDEL
IPO323∆chr18	2822_BO	2-27-053	chr3	1701197	.	T	C	221.999	PASS	BSM
IPO323∆chr18	2822_BO	2-27-053	chr3	2953476	.	ATA	ATATTGTTTGTTTGTTTGTTTGTTTGTTA	101.592	PASS	INDEL
IPO323∆chr18	2822_BO	2-27-053	chr3	2953478	.	A	ATTGTTTGTTTGTTTGTTT,ATTGTTTGTTT	55.4313	PASS	INDEL
IPO323∆chr18	2822_BO	2-27-053	chr4	229244	.	ATAGTAGTAGTAGTAGTAGTA	ATAGTAGTAGTAGTAGTAGTAGTA	214.458	PASS	INDEL
IPO323∆chr18	2822_BO	2-27-053	chr5	662806	.	G	A	221.999	PASS	BSM
IPO323∆chr18	2822_BO	2-27-053	chr6	6210	.	G	C	143.998	PASS	BSM
IPO323∆chr18	2822_BO	2-27-053	chr7	892796	.	C	T	221.999	PASS	BSM
IPO323∆chr18	2822_BO	2-27-053	chr7	2359560	.	T	TTGGTATG	117.723	PASS	INDEL
IPO323∆chr18	2822_BO	2-27-053	chr7	2359561	.	C	T	53.9722	PASS	BSM
IPO323∆chr18	2822_BO	2-27-053	chr7	2359563	.	G	GT	112.723	PASS	INDEL
IPO323∆chr18	2822_BO	2-27-053	chr7	2359596	.	T	TGATCCT	79.9724	PASS	INDEL
IPO323∆chr18	2822_BO	2-27-053	chr9	559853	.	G	T	221.999	PASS	BSM
IPO323∆chr18	2822_BO	2-27-053	chr9	2137761	.	G	A	221.999	PASS	BSM
IPO323∆chr18	2822_BO	2-27-053	chr10	1281601	.	G	A	221.999	PASS	BSM
IPO323∆chr18	2822_BO	2-27-053	chr14	507120	.	G	A	125.006	PASS	BSM
IPO323∆chr18	2822_BO	2-27-053	chr14	635941	.	GATAAGCTAGTCGTTAATAAGCTAGTCGTTAATAAGCTAGTCGTTAATAAGCTAGTCGTTAATAAGCTAGTCGTTAATAAGCTAGTC	GATAAGCTAGTCGTTAATAAGCTAGTCGTTAATAAGCTAGTCGTTAATAAGCTAGTCGTTAATAAGCTAGTCGTTAATAAGCTAGTCGTTAATAAGCTAGTC	25.2364	PASS	INDEL
IPO323∆chr18	2822_BO	2-27-053	chr20	457420	.	A	G	117.006	PASS	BSM
IPO323∆chr18	2822_BO	2-27-053	chr21	266379	.	T	C	221.999	PASS	BSM
IPO323∆chr18	2822_BP	2-28-053	chr1	170284	.	TCCCCCCCC	TCCCCCCC	38.4565	PASS	INDEL
IPO323∆chr18	2822_BP	2-28-053	chr1	1097860	.	C	G	221.999	PASS	BSM
IPO323∆chr18	2822_BP	2-28-053	chr1	3832575	.	T	G	221.999	PASS	BSM
IPO323∆chr18	2822_BP	2-28-053	chr4	173733	.	C	T	221.999	PASS	BSM
IPO323∆chr18	2822_BP	2-28-053	chr4	1246997	.	G	A	221.999	PASS	BSM
IPO323∆chr18	2822_BP	2-28-053	chr6	800049	.	AC	ACTATC,ATACTAGCTTGCTACTATC,ATC	28.23	PASS	INDEL
IPO323∆chr18	2822_BP	2-28-053	chr7	751997	.	T	C	221.999	PASS	BSM
IPO323∆chr18	2822_BP	2-28-053	chr7	1026126	.	G	A	221.999	PASS	BSM
IPO323∆chr18	2822_BP	2-28-053	chr7	2359595	.	T	TGGATCC	38.2242	PASS	INDEL
IPO323∆chr18	2822_BP	2-28-053	chr9	1570931	.	T	C	221.999	PASS	BSM
IPO323∆chr18	2822_BP	2-28-053	chr9	1967937	.	G	T	183.033	PASS	BSM
IPO323∆chr18	2822_BP	2-28-053	chr10	1401619	.	C	G	117.006	PASS	BSM
IPO323∆chr18	2822_BP	2-28-053	chr10	1511543	.	T	G	221.999	PASS	BSM
IPO323∆chr18	2822_BP	2-28-053	chr14	122675	.	C	T	221.999	PASS	BSM
IPO323∆chr18	2822_BQ	2-29-053	chr2	26431	.	TCACACACACACACACACACACACACACACACACACACACACACACACACACA	TCACACACACACACACACACACACACACACACACACACACACACACACACACACA	179.526	PASS	INDEL
IPO323∆chr18	2822_BQ	2-29-053	chr2	203022	.	A	G	221.999	PASS	BSM
IPO323∆chr18	2822_BQ	2-29-053	chr3	53129	.	T	C	221.999	PASS	BSM
IPO323∆chr18	2822_BQ	2-29-053	chr3	3406827	.	TC	TCGACGGCCGAACAGAC	60.4313	PASS	INDEL
IPO323∆chr18	2822_BQ	2-29-053	chr3	3406828	.	C	CGACGGCCGAACAGACTGCA,CGACG,CGACGGCCGA	29.2286	PASS	INDEL
IPO323∆chr18	2822_BQ	2-29-053	chr6	6210	.	G	C	133.999	PASS	BSM
IPO323∆chr18	2822_BQ	2-29-053	chr6	841674	.	A	G	221.999	PASS	BSM
IPO323∆chr18	2822_BQ	2-29-053	chr7	2363294	.	CGGGGGGGGGGGGGGGGGG	CGGGGGGGGGGGGGGGGGGGGGGGG,CGGGGGGGGGGGGGGGG	65.9722	PASS	INDEL
IPO323∆chr18	2822_BQ	2-29-053	chr7	2363295	.	GGGGGGGGGGGGGGGGGG	GGGGGGGGGGGGGGGGGGGGGGGGG,GGGGGGGGGGGGGGGGGGGGGGGGGGGG	129.592	PASS	INDEL
IPO323∆chr18	2822_BQ	2-29-053	chr7	2363306	.	GGGGGGG	GGGGGGGGTGGGGGG	138.593	PASS	INDEL
IPO323∆chr18	2822_BQ	2-29-053	chr7	2644548	.	A	G	130.032	PASS	BSM
IPO323∆chr18	2822_BQ	2-29-053	chr10	1543552	.	T	C	222.008	PASS	BSM
IPO323∆chr18	2822_BQ	2-29-053	chr12	75013	.	TCC	TCCC	214.458	PASS	INDEL
IPO323∆chr18	2822_BQ	2-29-053	chr12	701203	.	A	G	222	PASS	BSM
IPO323∆chr18	2822_BQ	2-29-053	chr12	874235	.	T	C	221.999	PASS	BSM
IPO323∆chr18	2822_BQ	2-29-053	chr14	12041	.	A	G	85.0317	PASS	BSM
IPO323∆chr18	2822_BQ	2-29-053	chr14	203521	.	GGAGTTGTTGATGTCGAGAGAGTTGTTGATGTCGAGAGAGTTGTTGATGTCGAGAGAGTTGTTGATGTCGAGAGAGTTGTTGATGTCGAGAGAGTTGTTGATGTCGAGAGAGT	GGAGTTGTTGATGTCGAGAGAGTTGTTGATGTCGAGAGAGTTGTTGATGTCGAGAGAGTTGTTGATGTCGAGAGAGTTGTTGATGTCGAGAGAGTTGTTGATGTCGAGAGAGTTGTTGATGTCGAGAGAGT	214.462	PASS	INDEL
IPO323∆chr18	2822_BQ	2-29-053	chr14	635941	.	GATAAGCTAGTCGTTAATAAGCTAGTCGTTAATAAGCTAGTCGTTAATAAGCTAGTCGTTAATAAGCTAGTCGTTAATAAGCTAGTC	GATAAGCTAGTCGTTAATAAGCTAGTCGTTAATAAGCTAGTCGTTAATAAGCTAGTCGTTAATAAGCTAGTCGTTAATAAGCTAGTCGTTAATAAGCTAGTC	57.4313	PASS	INDEL
IPO323∆chr18	2822_BQ	2-29-053	chr15	585450	.	C	A	196.999	PASS	BSM
IPO323∆chr18	2822_BR	2-30-053	chr1	1596695	.	G	A	221.999	PASS	BSM
IPO323∆chr18	2822_BR	2-30-053	chr1	3155199	.	C	T	221.999	PASS	BSM
IPO323∆chr18	2822_BR	2-30-053	chr1	3422088	.	G	A	221.999	PASS	BSM
IPO323∆chr18	2822_BR	2-30-053	chr2	1053369	.	G	GTTTGTTTGTTTGTTTGTT	64.4314	PASS	INDEL
IPO323∆chr18	2822_BR	2-30-053	chr2	1510802	.	GAGTAGTAGTAGTAGTAGTAGTAGTAGTAGTAGTAGTAGTAGTAGTAGTAGTAGTAGTAGTAGTAGTAGTAGTAGT	GAGTAGTAGTAGTAGTAGTAGTAGTAGTAGTAGTAGTAGTAGTAGTAGTAGTAGTAGTAGTAGTAGTAGTAGT	74.9724	PASS	INDEL
IPO323∆chr18	2822_BR	2-30-053	chr2	1956843	.	C	T	221.999	PASS	BSM
IPO323∆chr18	2822_BR	2-30-053	chr2	3258196	.	C	T	221.999	PASS	BSM
IPO323∆chr18	2822_BR	2-30-053	chr3	802749	.	ACCCCCCCCCCCCCCCC	ACCCCCCCCCCCCCCCCCCCCCCCCCCC,ATCCCCCCCCCCCCCCCCCC	65.9722	PASS	INDEL
IPO323∆chr18	2822_BR	2-30-053	chr3	1008702	.	T	C	202.999	PASS	BSM
IPO323∆chr18	2822_BR	2-30-053	chr3	1169050	.	A	T	222	PASS	BSM
IPO323∆chr18	2822_BR	2-30-053	chr4	121	.	A	G	112.133	PASS	BSM
IPO323∆chr18	2822_BR	2-30-053	chr4	138	.	A	G	132.032	PASS	BSM
IPO323∆chr18	2822_BR	2-30-053	chr4	2477518	.	C	G	221.999	PASS	BSM
IPO323∆chr18	2822_BR	2-30-053	chr5	526346	.	G	A	177.998	PASS	BSM
IPO323∆chr18	2822_BR	2-30-053	chr5	690228	.	T	C	51.9722	PASS	BSM
IPO323∆chr18	2822_BR	2-30-053	chr5	2347700	.	AGGGGGGGGGGGGGGG	AGGGGGGGGGGGGGGGGGG	58.5915	PASS	INDEL
IPO323∆chr18	2822_BR	2-30-053	chr5	2599165	.	G	A	221.999	PASS	BSM
IPO323∆chr18	2822_BR	2-30-053	chr6	2499587	.	G	T	221.999	PASS	BSM
IPO323∆chr18	2822_BR	2-30-053	chr7	1292839	.	ATAGTAGTAGTAGTAGTAGTAGTAGTAGTAGTAGTAGTAGTAGTAGTAGTA	ATAGTAGTAGTAGTAGTAGTAGTAGTAGTAGTAGTAGTAGTAGTAGTAGTAGTA	33.433	PASS	INDEL
IPO323∆chr18	2822_BR	2-30-053	chr9	171742	.	G	C	221.999	PASS	BSM
IPO323∆chr18	2822_BR	2-30-053	chr9	200792	.	T	G	177.998	PASS	BSM
IPO323∆chr18	2822_BR	2-30-053	chr14	47208	.	G	A	99.9975	PASS	BSM
IPO323∆chr18	2822_BR	2-30-053	chr14	635941	.	GATAAGCTAGTCGTTAATAAGCTAGTCGTTAATAAGCTAGTCGTTAATAAGCTAGTCGTTAATAAGCTAGTCGTTAATAAGCTAGTC	GATAAGCTAGTCGTTAATAAGCTAGTCGTTAATAAGCTAGTCGTTAATAAGCTAGTCGTTAATAAGCTAGTCGTTAATAAGCTAGTCGTTAATAAGCTAGTC	71.9723	PASS	INDEL
IPO323∆chr18	2822_BR	2-30-053	chr15	93931	.	C	T	107.015	PASS	BSM
IPO323∆chr18	2822_BS	2-32-053	chr2	234396	.	A	ATGTCGATGGAAATTG	64.4314	PASS	INDEL
IPO323∆chr18	2822_BS	2-32-053	chr2	234407	.	AGT	AGTGTTGTTTGTTGTTTGT,AGTGTTGTTTGTTGTTTGTTTGTTTGTTTGT,AGTGTTGTTTGTTGT	27.2316	PASS	INDEL
IPO323∆chr18	2822_BS	2-32-053	chr2	234409	.	TAC	TGTTGTTTGAC	38.2242	PASS	INDEL
IPO323∆chr18	2822_BS	2-32-053	chr2	706472	.	CAA	CAAA	214.458	PASS	INDEL
IPO323∆chr18	2822_BS	2-32-053	chr2	3770990	.	C	T	221.999	PASS	BSM
IPO323∆chr18	2822_BS	2-32-053	chr3	802749	.	ACCCCCCCCCCCCCCCC	ACCCCCCCCCCCCCCCCCCCCCC,ACCCCCCCCCCCCCCCCCCCCCCCCCCCC,ACCCCCCCCCCCCCCCCCCCCCCCCC	37.9726	PASS	INDEL
IPO323∆chr18	2822_BS	2-32-053	chr3	1098563	.	C	A	221.999	PASS	BSM
IPO323∆chr18	2822_BS	2-32-053	chr3	1851990	.	A	C	221.999	PASS	BSM
IPO323∆chr18	2822_BS	2-32-053	chr4	807373	.	G	GGGG	214.458	PASS	INDEL
IPO323∆chr18	2822_BS	2-32-053	chr5	2539875	.	TAA	TACAAACAAACAAACAAACAAACAA,TAAACAAACAAACAAACAAACAA,TGGAACAAACAAACAAACAAACAAACAA	27.2316	PASS	INDEL
IPO323∆chr18	2822_BS	2-32-053	chr6	6210	.	G	C	154.998	PASS	BSM
IPO323∆chr18	2822_BS	2-32-053	chr6	177798	.	A	G	221.999	PASS	BSM
IPO323∆chr18	2822_BS	2-32-053	chr6	2274228	.	A	G	221.999	PASS	BSM
IPO323∆chr18	2822_BS	2-32-053	chr7	14116	.	CAAAAAA	CAAAAAAA	108.457	PASS	INDEL
IPO323∆chr18	2822_BS	2-32-053	chr7	790648	.	C	T	191.999	PASS	BSM
IPO323∆chr18	2822_BS	2-32-053	chr7	2232493	.	C	T	221.999	PASS	BSM
IPO323∆chr18	2822_BS	2-32-053	chr9	590451	.	A	G	168.998	PASS	BSM
IPO323∆chr18	2822_BS	2-32-053	chr9	2142382	.	T	A	143.066	PASS	BSM
IPO323∆chr18	2822_BS	2-32-053	chr10	404897	.	GAA	GAAAA	214.458	PASS	INDEL
IPO323∆chr18	2822_BS	2-32-053	chr13	519788	.	T	C	221.999	PASS	BSM
IPO323∆chr18	2822_BS	2-32-053	chr15	606234	.	G	T	221.999	PASS	BSM
IPO323∆chr18	2822_BS	2-32-053	chr17	119867	.	GCCCCCCCCCCCCCCCCCCCCCCCC	GCCCCCCCCCCCCCCCCCCCCCCCCCCCCCCCCCCC	64.4314	PASS	INDEL
IPO323∆chr18	2822_BS	2-32-053	chr17	509134	.	T	C	179.999	PASS	BSM
IPO323∆chr18	2822_BS	2-32-053	chr19	27531	.	ACCCCCCCCCCCCCCCCCCCCCCC	ACCCCCCCCCCCCCCCCCCCCCCCCCCCCCCCCCCCC,ACCCCCCCCCCCCCCCCCCCCCCCC	35.2248	PASS	INDEL
IPO323∆chr18	2822_BS	2-32-053	chr19	316884	.	G	A	221.999	PASS	BSM
IPO323∆chr18	2822_BT	2-33-053	chr1	859773	.	ACTTCTTCAACGGCGGCTTCTTCAACGGCGGCTTCTTCAACGGCGGCTTCTTCAACGGCGGCTTCTTCAACGGCGGCTTCTTCAACGGCGGCTTCTTCAACGGCAGCTTCTTCAACGGCAGCTTCTTCAATGGCGGCTTCTTC	ACTTCTTCAACGGCGGCTTCTTCAACGGCGGCTTCTTCAACGGCGGCTTCTTCAACGGCGGCTTCTTCAACGGCGGCTTCTTCAACGGCGGCTTCTTCAACGGCGGCTTCTTCAACGGCAGCTTCTTCAACGGCAGCTTCTTCAATGGCGGCTTCTTC	34.2251	PASS	INDEL
IPO323∆chr18	2822_BT	2-33-053	chr1	2573086	.	GAAAAAAAAAAAAAAAAAAAAAA	GAAAAAAAAAAAAAAAAAAAAAAAAA	21.0063	PASS	INDEL
IPO323∆chr18	2822_BT	2-33-053	chr1	2664192	.	G	A	221.999	PASS	BSM
IPO323∆chr18	2822_BT	2-33-053	chr1	5352520	.	C	G	221.999	PASS	BSM
IPO323∆chr18	2822_BT	2-33-053	chr3	553870	.	TTTCTTCTTCTTCTTCTTCTT	TTTCTTCTTCTTCTTCTTCTTCTT	214.458	PASS	INDEL
IPO323∆chr18	2822_BT	2-33-053	chr3	802749	.	ACCCCCCCCCCCCCCCC	ACCCCCCCCCCCCCCCCCCCC,ACCCCCCCCCCCCCCCCCCCCC	29.9761	PASS	INDEL
IPO323∆chr18	2822_BT	2-33-053	chr5	333000	.	T	C	221.999	PASS	BSM
IPO323∆chr18	2822_BT	2-33-053	chr6	1538843	.	G	A	221.999	PASS	BSM
IPO323∆chr18	2822_BT	2-33-053	chr6	1735053	.	C	T	221.999	PASS	BSM
IPO323∆chr18	2822_BT	2-33-053	chr7	2359595	.	T	TGGATCC,TCC	99.9727	PASS	INDEL
IPO323∆chr18	2822_BT	2-33-053	chr9	2099222	.	A	G	221.999	PASS	BSM
IPO323∆chr18	2822_BT	2-33-053	chr10	1580113	.	GTACTACTACTACTACTACTACTACTACTACTACTACTACTACTACTACTACTACTACTACTACTACTACTACTACTACTACTACTACTACTACTACTACTACTACTACTACTACTACTACTACTACTACTACTACTACTACTACTACTACTACTACTACTACTACTACTACTACTACT	GTACTACTACTACTACTACTACTACTACTACTACTACTACTACTACTACTACTACTACTACTACTACTACTACTACTACTACTACTACTACTACTACTACTACTACTACTACTACTACTACTACTACTACTACTACTACTACTACTACTACTACTACTACTACTACTACTACTACTACTACT	50.4313	PASS	INDEL
IPO323∆chr18	2822_BT	2-33-053	chr11	811728	.	G	A	221.999	PASS	BSM
IPO323∆chr18	2822_BT	2-33-053	chr13	444123	.	C	A	136.998	PASS	BSM
IPO323∆chr18	2822_BT	2-33-053	chr14	12041	.	A	G	84.0146	PASS	BSM
IPO323∆chr18	2822_BT	2-33-053	chr14	635941	.	GATAAGCTAGTCGTTAATAAGCTAGTCGTTAATAAGCTAGTCGTTAATAAGCTAGTCGTTAATAAGCTAGTCGTTAATAAGCTAGTC	GATAAGCTAGTCGTTAATAAGCTAGTCGTTAATAAGCTAGTCGTTAATAAGCTAGTCGTTAATAAGCTAGTCGTTAATAAGCTAGTCGTTAATAAGCTAGTC	20.2644	PASS	INDEL
IPO323∆chr18	2822_BT	2-33-053	chr16	84601	.	C	T	221.999	PASS	BSM
IPO323∆chr18	2822_BT	2-33-053	chr17	474467	.	C	T	221.999	PASS	BSM
IPO323∆chr18	2822_BU	2-34-053	chr1	5213583	.	T	C	218.999	PASS	BSM
IPO323∆chr18	2822_BU	2-34-053	chr2	1137748	.	C	CGTCCGGCCTGATTTGATGCCTG	46.4313	PASS	INDEL
IPO323∆chr18	2822_BU	2-34-053	chr2	1510802	.	GAGTAGTAGTAGTAGTAGTAGTAGTAGTAGTAGTAGTAGTAGTAGTAGTAGTAGTAGTAGTAGTAGTAGTAGTAGT	GAGTAGTAGTAGTAGTAGTAGTAGTAGTAGTAGTAGTAGTAGTAGTAGTAGTAGTAGTAGTAGTAGTAGT	29.2286	PASS	INDEL
IPO323∆chr18	2822_BU	2-34-053	chr3	3064777	.	G	A	221.999	PASS	BSM
IPO323∆chr18	2822_BU	2-34-053	chr5	2468817	.	C	T	222	PASS	BSM
IPO323∆chr18	2822_BU	2-34-053	chr6	380609	.	G	A	221.999	PASS	BSM
IPO323∆chr18	2822_BU	2-34-053	chr6	1844906	.	A	G	221.999	PASS	BSM
IPO323∆chr18	2822_BU	2-34-053	chr7	57062	.	C	T	221.999	PASS	BSM
IPO323∆chr18	2822_BU	2-34-053	chr7	2025947	.	TGGGGGGGG	TGGGGGGGGG	49.4568	PASS	INDEL
IPO323∆chr18	2822_BU	2-34-053	chr7	2232933	.	C	G	222.001	PASS	BSM
IPO323∆chr18	2822_BU	2-34-053	chr7	2363295	.	GGGGGGGGGGGGGGGGGG	GGGGGGGGGGGGGGGGGGGGGGGGG,GGGGGGGGGGGGGGGGGGGGGG	67.9723	PASS	INDEL
IPO323∆chr18	2822_BU	2-34-053	chr8	402860	.	C	G	221.999	PASS	BSM
IPO323∆chr18	2822_BU	2-34-053	chr8	2119457	.	GGGGGGGGGGGGGGGG	GGGGGGGGGGGGGGGGGGGGGGGGGG	126.723	PASS	INDEL
IPO323∆chr18	2822_BU	2-34-053	chr8	2313578	.	G	A	171.998	PASS	BSM
IPO323∆chr18	2822_BU	2-34-053	chr13	564841	.	T	C	221.999	PASS	BSM
IPO323∆chr18	2822_BU	2-34-053	chr19	317290	.	T	C	221.999	PASS	BSM
IPO323∆chr18	2822_BU	2-34-053	chr20	212547	.	A	G	221.999	PASS	BSM
IPO323∆chr18	2822_BU	2-34-053	chr20	324630	.	TAAAAAAA	TAAAAAAAA	68.4561	PASS	INDEL
IPO323∆chr18	2822_BV	2-35-053	chr1	125	.	C	A	117.264	PASS	BSM
IPO323∆chr18	2822_BV	2-35-053	chr1	1653851	.	G	A	221.999	PASS	BSM
IPO323∆chr18	2822_BV	2-35-053	chr1	1864605	.	T	C	221.999	PASS	BSM
IPO323∆chr18	2822_BV	2-35-053	chr2	1334940	.	T	A	221.999	PASS	BSM
IPO323∆chr18	2822_BV	2-35-053	chr2	2351543	.	TCAGCAGCAGCAGCAGCAGCAGCAGC	TCAGCAGCAGCAGCAGCAGCAGCAGCAGC	214.467	PASS	INDEL
IPO323∆chr18	2822_BV	2-35-053	chr2	3850498	.	C	T	221.999	PASS	BSM
IPO323∆chr18	2822_BV	2-35-053	chr5	35277	.	G	A	221.999	PASS	BSM
IPO323∆chr18	2822_BV	2-35-053	chr6	6210	.	G	C	128.002	PASS	BSM
IPO323∆chr18	2822_BV	2-35-053	chr6	2158271	.	T	C	187.999	PASS	BSM
IPO323∆chr18	2822_BV	2-35-053	chr7	1985069	.	G	A	221.999	PASS	BSM
IPO323∆chr18	2822_BV	2-35-053	chr8	6748	.	G	A	200.999	PASS	BSM
IPO323∆chr18	2822_BV	2-35-053	chr10	1372383	.	C	A	221.999	PASS	BSM
IPO323∆chr18	2822_BV	2-35-053	chr14	635941	.	GATAAGCTAGTCGTTAATAAGCTAGTCGTTAATAAGCTAGTCGTTAATAAGCTAGTCGTTAATAAGCTAGTCGTTAATAAGCTAGTC	GATAAGCTAGTCGTTAATAAGCTAGTCGTTAATAAGCTAGTCGTTAATAAGCTAGTCGTTAATAAGCTAGTCGTTAATAAGCTAGTCGTTAATAAGCTAGTC	27.4388	PASS	INDEL
IPO323∆chr18	2822_BV	2-35-053	chr16	593960	.	G	T	221.999	PASS	BSM
IPO323∆chr18	2822_BV	2-35-053	chr19	377102	.	CGTTGTTGTTGTTGTTGTTGTTGTTGT	CGTTGTTGTTGTTGTTGTTGTTGTTGTTGT	126.458	PASS	INDEL
IPO323∆chr18	2822_BW	2-36-053	chr1	556403	.	GCCCCCCCCC	GCCCCCCCCCC	60.4561	PASS	INDEL
IPO323∆chr18	2822_BW	2-36-053	chr1	1541753	.	A	G	221.999	PASS	BSM
IPO323∆chr18	2822_BW	2-36-053	chr1	3384266	.	GGGGGGGGGGGGGGGG	GGGGGGGGGGGGGGGGGGGGGG,GGGGGGGGGGGGGGGGGGGG	21.256	PASS	INDEL
IPO323∆chr18	2822_BW	2-36-053	chr2	711447	.	A	C	221.999	PASS	BSM
IPO323∆chr18	2822_BW	2-36-053	chr2	1512343	.	CACTACTACTACTACTACTACTACTACTACTACTACTACTACTACTACTACTA	CACTACTACTACTACTACTACTACTACTACTACTACTACTACTACTACTACTACTA,CACTACTACTACTACTACTACTACTACTACTACTACTACTACTACTACTACTACTACTA	147.457	PASS	INDEL
IPO323∆chr18	2822_BW	2-36-053	chr3	1358938	.	T	C	221.999	PASS	BSM
IPO323∆chr18	2822_BW	2-36-053	chr3	3434183	.	A	C	221.999	PASS	BSM
IPO323∆chr18	2822_BW	2-36-053	chr4	1692212	.	T	C	221.999	PASS	BSM
IPO323∆chr18	2822_BW	2-36-053	chr5	690228	.	T	C	40.9724	PASS	BSM
IPO323∆chr18	2822_BW	2-36-053	chr5	1192671	.	G	A	222.008	PASS	BSM
IPO323∆chr18	2822_BW	2-36-053	chr5	2314358	.	GAAGGACTCTAACAAGGACTCTAACAAGGACTCCAACAAGGACTCTAACAAGGACTCCAACAAGGACTCTAACAAGGACTCTA	GAAGGACTCTAACAAGGACTCTAACAAGGACTCTAACAAGGACTCCAACAAGGACTCTAACAAGGACTCCAACAAGGACTCTAACAAGGACTCTA	214.458	PASS	INDEL
IPO323∆chr18	2822_BW	2-36-053	chr7	583234	.	G	GC	70.9723	PASS	INDEL
IPO323∆chr18	2822_BW	2-36-053	chr7	583238	.	G	A	96.133	PASS	BSM
IPO323∆chr18	2822_BW	2-36-053	chr7	584526	.	T	C	127.007	PASS	BSM
IPO323∆chr18	2822_BW	2-36-053	chr7	584531	.	A	G	127.007	PASS	BSM
IPO323∆chr18	2822_BW	2-36-053	chr7	695067	.	G	C	222.053	PASS	BSM
IPO323∆chr18	2822_BW	2-36-053	chr7	2454130	.	G	A	221.999	PASS	BSM
IPO323∆chr18	2822_BW	2-36-053	chr7	2529860	.	C	G	185.999	PASS	BSM
IPO323∆chr18	2822_BW	2-36-053	chr7	2644548	.	A	G	132.032	PASS	BSM
IPO323∆chr18	2822_BW	2-36-053	chr8	906623	.	A	G	221.999	PASS	BSM
IPO323∆chr18	2822_BW	2-36-053	chr8	2310845	.	T	C	172.998	PASS	BSM
IPO323∆chr18	2822_BW	2-36-053	chr8	2310846	.	A	G	172.998	PASS	BSM
IPO323∆chr18	2822_BW	2-36-053	chr8	2310848	.	T	C	172.998	PASS	BSM
IPO323∆chr18	2822_BW	2-36-053	chr9	667105	.	C	T	221.999	PASS	BSM
IPO323∆chr18	2822_BW	2-36-053	chr11	390831	.	C	A	221.999	PASS	BSM
IPO323∆chr18	2822_BW	2-36-053	chr13	923266	.	T	C	221.999	PASS	BSM
IPO323∆chr18	2822_BW	2-36-053	chr14	635941	.	GATAAGCTAGTCGTTAATAAGCTAGTCGTTAATAAGCTAGTCGTTAATAAGCTAGTCGTTAATAAGCTAGTCGTTAATAAGCTAGTC	GATAAGCTAGTCGTTAATAAGCTAGTCGTTAATAAGCTAGTCGTTAATAAGCTAGTCGTTAATAAGCTAGTCGTTAATAAGCTAGTCGTTAATAAGCTAGTC	60.9722	PASS	INDEL
IPO323∆chr18	2822_BX	2-37-053	chr2	1137748	.	C	CGTCCGGCCTGATTTGATGCCTG	73.9723	PASS	INDEL
IPO323∆chr18	2822_BX	2-37-053	chr2	2697933	.	G	A	221.999	PASS	BSM
IPO323∆chr18	2822_BX	2-37-053	chr3	145182	.	T	C	221.999	PASS	BSM
IPO323∆chr18	2822_BX	2-37-053	chr3	802749	.	ACCCCCCCCCCCCCCCC	ACCCCCCCCCCCCCCCCCCCCCCC	136.525	PASS	INDEL
IPO323∆chr18	2822_BX	2-37-053	chr4	2440670	.	A	C	221.999	PASS	BSM
IPO323∆chr18	2822_BX	2-37-053	chr6	6210	.	G	C	164.998	PASS	BSM
IPO323∆chr18	2822_BX	2-37-053	chr7	660771	.	AAGAGAGAGAGAGAGAGA	AAGAGAGAGAGAGAGAGAGA	214.46	PASS	INDEL
IPO323∆chr18	2822_BX	2-37-053	chr11	371315	.	T	A	221.999	PASS	BSM
IPO323∆chr18	2822_BX	2-37-053	chr17	119867	.	GCCCCCCCCCCCCCCCCCCCCCCCC	GCCCCCCCCCCCCCCCCCCCCCCCCCCCCCCCCCC	38.2242	PASS	INDEL
IPO323∆chr18	2822_BX	2-37-053	chr20	389998	.	C	T	221.999	PASS	BSM
IPO323∆chr18	2822_BY	2-38-053	chr1	3564026	.	T	C	221.999	PASS	BSM
IPO323∆chr18	2822_BY	2-38-053	chr3	152304	.	C	T	221.999	PASS	BSM
IPO323∆chr18	2822_BY	2-38-053	chr3	802749	.	ACCCCCCCCCCCCCCCC	ACCCCCCCCCCCCCCCCCCCCCCCCCCCC,ACCCCCCCCCCCCCCCCCCC	68.9723	PASS	INDEL
IPO323∆chr18	2822_BY	2-38-053	chr3	831118	.	A	G	25.7758	PASS	BSM
IPO323∆chr18	2822_BY	2-38-053	chr5	690228	.	T	C	48.9722	PASS	BSM
IPO323∆chr18	2822_BY	2-38-053	chr6	595255	.	G	A	221.999	PASS	BSM
IPO323∆chr18	2822_BY	2-38-053	chr6	1190630	.	G	T	221.999	PASS	BSM
IPO323∆chr18	2822_BY	2-38-053	chr6	1719725	.	A	G	176.998	PASS	BSM
IPO323∆chr18	2822_BY	2-38-053	chr7	1295386	.	CTAGTAGTAGTAGTAGTAGTAGTAGTAGTAGTAGTAGTAGTAGTAGTAGTAGTAGTAGTAGTAGTAGTAGTAGTAGTAGTAGTAGTAGTAGTAGTAGTAGTAGTAGTAGTAGTAGTAGTAGTAGTAGTAGTAGTAGTAG	CTAGTAGTAGTAGTAGTAGTAGTAGTAGTAGTAGTAGTAGTAGTAGTAGTAGTAGTAGTAGTAGTAGTAGTAGTAGTAGTAGTAGTAGTAGTAGTAGTAGTAGTAGTAGTAGTAGTAGTAGTAGTAGTAGTAG	27.2316	PASS	INDEL
IPO323∆chr18	2822_BY	2-38-053	chr7	1567217	.	A	T	221.999	PASS	BSM
IPO323∆chr18	2822_BY	2-38-053	chr8	742635	.	G	A	221.999	PASS	BSM
IPO323∆chr18	2822_BY	2-38-053	chr8	1279652	.	GAGGGAGAAGGCGAGGAAG	GAG	214.458	PASS	INDEL
IPO323∆chr18	2822_BY	2-38-053	chr8	2210516	.	CATGATGATGATGATGATGATGATGATGATGATGATGATGATGATG	CATGATGATGATGATGATGATGATGATGATGATGATGATGATGATGATG	214.724	PASS	INDEL
IPO323∆chr18	2822_BY	2-38-053	chr9	116689	.	TAA	TAAACAAACAAACAAACAAACAAA,TGGAACAAACAAACAAACAAACAAACAAACAAA,TAAACAAACAAA	38.4317	PASS	INDEL
IPO323∆chr18	2822_BY	2-38-053	chr12	716038	.	G	A	222	PASS	BSM
IPO323∆chr18	2822_BY	2-38-053	chr12	920730	.	A	G	198.999	PASS	BSM
IPO323∆chr18	2822_BY	2-38-053	chr14	11173	.	A	G	221.999	PASS	BSM
IPO323∆chr18	2822_BY	2-38-053	chr14	635941	.	GATAAGCTAGTCGTTAATAAGCTAGTCGTTAATAAGCTAGTCGTTAATAAGCTAGTCGTTAATAAGCTAGTCGTTAATAAGCTAGTC	GATAAGCTAGTCGTTAATAAGCTAGTCGTTAATAAGCTAGTCGTTAATAAGCTAGTCGTTAATAAGCTAGTCGTTAATAAGCTAGTCGTTAATAAGCTAGTC	59.9722	PASS	INDEL
IPO323∆chr18	2822_BY	2-38-053	chr20	361745	.	C	T	222	PASS	BSM
IPO323∆chr18	2822_BZ	2-39-053	chr1	2926380	.	A	G	221.999	PASS	BSM
IPO323∆chr18	2822_BZ	2-39-053	chr1	5429643	.	T	G	221.999	PASS	BSM
IPO323∆chr18	2822_BZ	2-39-053	chr2	693517	.	CTTTTTTTTT	CTTTTTTTTTT,CTTTTTTTTTTT	31.4588	PASS	INDEL
IPO323∆chr18	2822_BZ	2-39-053	chr2	1510802	.	GAGTAGTAGTAGTAGTAGTAGTAGTAGTAGTAGTAGTAGTAGTAGTAGTAGTAGTAGTAGTAGTAGTAGTAGTAGT	GAGTAGTAGTAGTAGTAGTAGTAGTAGTAGTAGTAGTAGTAGTAGTAGTAGTAGTAGTAGTAGTAGTAGT,GAGTAGTAGTAGTAGTAGTAGTAGTAGTAGTAGTAGTAGTAGTAGTAGTAGTAGTAGTAGTAGTAGTAGTAGTAGTAGTAGTAGTAGTAGTAGT	40.224	PASS	INDEL
IPO323∆chr18	2822_BZ	2-39-053	chr2	1828084	.	CAAAAAAAAA	CAAAAAAAAAA	39.459	PASS	INDEL
IPO323∆chr18	2822_BZ	2-39-053	chr2	3075023	.	C	A	221.999	PASS	BSM
IPO323∆chr18	2822_BZ	2-39-053	chr3	802749	.	ACCCCCCCCCCCCCCCC	ACCCCCCCCCCCCCCCCCCCCCCCCCC,ACCCCCCCCCCCCCCCCC	50.4313	PASS	INDEL
IPO323∆chr18	2822_BZ	2-39-053	chr6	6210	.	G	C	108.006	PASS	BSM
IPO323∆chr18	2822_BZ	2-39-053	chr6	1670502	.	TAAAAAAAAA	TAAAAAAAAAA	39.4563	PASS	INDEL
IPO323∆chr18	2822_BZ	2-39-053	chr7	65140	.	G	A	221.999	PASS	BSM
IPO323∆chr18	2822_BZ	2-39-053	chr8	1524919	.	T	C	221.999	PASS	BSM
IPO323∆chr18	2822_BZ	2-39-053	chr9	75210	.	G	A	82.0317	PASS	BSM
IPO323∆chr18	2822_BZ	2-39-053	chr9	878200	.	T	C	221.999	PASS	BSM
IPO323∆chr18	2822_BZ	2-39-053	chr9	998425	.	A	T	29.9763	PASS	BSM
IPO323∆chr18	2822_BZ	2-39-053	chr9	1941922	.	G	T	221.999	PASS	BSM
IPO323∆chr18	2822_BZ	2-39-053	chr9	2002830	.	A	G	221.999	PASS	BSM
IPO323∆chr18	2822_BZ	2-39-053	chr11	1615055	.	TAAAAAAA	TAAAAAAAA	89.4564	PASS	INDEL
IPO323∆chr18	2822_BZ	2-39-053	chr11	1615440	.	A	T	221.999	PASS	BSM
IPO323∆chr18	2822_BZ	2-39-053	chr17	119867	.	GCCCCCCCCCCCCCCCCCCCCCCCC	GCCCCCCCCCCCCCCCCCCCCCCCCCCCCCCCCCCCCCCC	21.256	PASS	INDEL
IPO323∆chr18	2822_BZ	2-39-053	chr19	190004	.	G	A	190.999	PASS	BSM
IPO323∆chr18	2822_CA	2-40-053	chr1	1206200	.	T	C	221.999	PASS	BSM
IPO323∆chr18	2822_CA	2-40-053	chr2	1510802	.	GAGTAGTAGTAGTAGTAGTAGTAGTAGTAGTAGTAGTAGTAGTAGTAGTAGTAGTAGTAGTAGTAGTAGTAGTAGT	GAGTAGTAGTAGTAGTAGTAGTAGTAGTAGTAGTAGTAGTAGTAGTAGTAGTAGTAGTAGTAGTAGTAGTAGT	45.2238	PASS	INDEL
IPO323∆chr18	2822_CA	2-40-053	chr2	2460767	.	A	G	221.999	PASS	BSM
IPO323∆chr18	2822_CA	2-40-053	chr2	3825367	.	C	T	221.999	PASS	BSM
IPO323∆chr18	2822_CA	2-40-053	chr2	3825368	.	G	A	221.999	PASS	BSM
IPO323∆chr18	2822_CA	2-40-053	chr2	3825386	.	C	T	212.999	PASS	BSM
IPO323∆chr18	2822_CA	2-40-053	chr3	802749	.	ACCCCCCCCCCCCCCCC	ACCCCCCCCCCCCCCCCCCCCC,ACCCCCCCCCCCCCCCCCCC	29.4359	PASS	INDEL
IPO323∆chr18	2822_CA	2-40-053	chr3	1094039	.	C	T	221.999	PASS	BSM
IPO323∆chr18	2822_CA	2-40-053	chr3	2877697	.	G	T	221.999	PASS	BSM
IPO323∆chr18	2822_CA	2-40-053	chr4	272730	.	A	G	221.999	PASS	BSM
IPO323∆chr18	2822_CA	2-40-053	chr4	974090	.	C	T	221.999	PASS	BSM
IPO323∆chr18	2822_CA	2-40-053	chr4	2405491	.	A	G	221.999	PASS	BSM
IPO323∆chr18	2822_CA	2-40-053	chr4	2703218	.	A	T	221.999	PASS	BSM
IPO323∆chr18	2822_CA	2-40-053	chr5	36235	.	C	T	197.999	PASS	BSM
IPO323∆chr18	2822_CA	2-40-053	chr5	690228	.	T	C	75.1327	PASS	BSM
IPO323∆chr18	2822_CA	2-40-053	chr6	430511	.	GCATTT	GCATTTGTTTGTTTGTTTGTTTGTTTGTTCCATTT	112.525	PASS	INDEL
IPO323∆chr18	2822_CA	2-40-053	chr6	430513	.	ATTT	ATTTGTTTGTTTGTTTGTTT	57.4313	PASS	INDEL
IPO323∆chr18	2822_CA	2-40-053	chr6	430514	.	TTT	TTTGTTTGTTTGTTTGTTTGTT,TTTGTTTGTT,TTTGTTTGTTTGTT	25.2364	PASS	INDEL
IPO323∆chr18	2822_CA	2-40-053	chr6	430517	.	A	ATTTGTTTGTTTGTTTGTTT	98.7229	PASS	INDEL
IPO323∆chr18	2822_CA	2-40-053	chr6	2590491	.	G	T	221.999	PASS	BSM
IPO323∆chr18	2822_CA	2-40-053	chr7	1288987	.	T	A	221.999	PASS	BSM
IPO323∆chr18	2822_CA	2-40-053	chr7	1295386	.	CTAGTAGTAGTAGTAGTAGTAGTAGTAGTAGTAGTAGTAGTAGTAGTAGTAGTAGTAGTAGTAGTAGTAGTAGTAGTAGTAGTAGTAGTAGTAGTAGTAGTAGTAGTAGTAGTAGTAGTAGTAGTAGTAGTAGTAGTAG	CTAGTAGTAGTAGTAGTAGTAGTAGTAGTAGTAGTAGTAGTAGTAGTAGTAGTAGTAGTAGTAGTAGTAGTAGTAGTAGTAGTAGTAGTAGTAGTAGTAGTAGTAGTAGTAGTAGTAGTAGTAGTAGTAGTAG	28.23	PASS	INDEL
IPO323∆chr18	2822_CA	2-40-053	chr7	2363295	.	GGGGGGGGGGGGGGGGGG	GGGGGGGGGGGGGGGGGGGGGGGG	56.9721	PASS	INDEL
IPO323∆chr18	2822_CA	2-40-053	chr9	250719	.	CCGTACAATGTCTAGAAC	CCGTACAATGTCTAGAACGTACAATGTCTAGAAC	87.9725	PASS	INDEL
IPO323∆chr18	2822_CA	2-40-053	chr9	250739	.	A	ACAATGTC	64.4314	PASS	INDEL
IPO323∆chr18	2822_CA	2-40-053	chr10	193075	.	G	A	221.999	PASS	BSM
IPO323∆chr18	2822_CA	2-40-053	chr12	47418	.	A	G	221.999	PASS	BSM
IPO323∆chr18	2822_CA	2-40-053	chr14	12000	.	C	T	75.0656	PASS	BSM
IPO323∆chr18	2822_CA	2-40-053	chr14	12041	.	A	G	119.998	PASS	BSM
IPO323∆chr18	2822_CA	2-40-053	chr16	226416	.	T	C	221.999	PASS	BSM
IPO323∆chr18	2822_CA	2-40-053	chr16	435736	.	C	T	221.999	PASS	BSM
IPO323∆chr18	2822_CA	2-40-053	chr17	119867	.	GCCCCCCCCCCCCCCCCCCCCCCCC	GCCCCCCCCCCCCCCCCCCCCCCCCCCCCCCCCCCC	98.7229	PASS	INDEL
IPO323∆chr18	2822_CA	2-40-053	chr20	281353	.	ATCTCTCTCTCTCTCTCTCTCTCTCTCTCTCTCTCTCTCTCTCTCTCTCTCTCTCTCTCTCTCTCTCTC	ATCTCTCTCTCTCTCTCTCTCTCTCTCTCTCTCTCTCTCTCTCTCTCTCTCTCTCTCTCTCTCTC	29.2286	PASS	INDEL
IPO323	2822_C	1-03-053	chr1	51813	.	CTTTTTTTTTT	CTTTTTTTTT,CTTTTTTTT	31.4588	PASS	INDEL
IPO323	2822_C	1-03-053	chr1	1459919	.	TCTCGTACGGCGGCATGTACGCTGCTCGTACGGCGGCATGTACGCTGCTCGTACGGCGGCATGTACG	TCTCGTACGGCGGCATGTACGCTGCTCGTACGGCGGCATGTACG	152.526	PASS	INDEL
IPO323	2822_C	1-03-053	chr1	2750184	.	G	C	223.767	PASS	BSM
IPO323	2822_C	1-03-053	chr1	3563123	.	C	T	222.042	PASS	BSM
IPO323	2822_C	1-03-053	chr1	4345602	.	C	T	221.999	PASS	BSM
IPO323	2822_C	1-03-053	chr1	4531770	.	C	T	221.999	PASS	BSM
IPO323	2822_C	1-03-053	chr1	4718147	.	A	G	221.999	PASS	BSM
IPO323	2822_C	1-03-053	chr1	5040296	.	T	C	221.999	PASS	BSM
IPO323	2822_C	1-03-053	chr3	802749	.	ACCCCCCCCCCCCCCCC	ACCCCCCCCCCCCCCCCCCC,ACCCTCCCCCCCCCCCCCCCCC	41.5246	PASS	INDEL
IPO323	2822_C	1-03-053	chr3	831118	.	A	G	22.7872	PASS	BSM
IPO323	2822_C	1-03-053	chr5	909214	.	A	G	221.999	PASS	BSM
IPO323	2822_C	1-03-053	chr5	965583	.	G	C	221.999	PASS	BSM
IPO323	2822_C	1-03-053	chr5	2210228	.	T	C	186.999	PASS	BSM
IPO323	2822_C	1-03-053	chr5	2210229	.	A	G	185.999	PASS	BSM
IPO323	2822_C	1-03-053	chr5	2347700	.	AGGGGGGGGGGGGGGG	AGGGGGGGGGGGGGGGGGGGG	108.525	PASS	INDEL
IPO323	2822_C	1-03-053	chr7	2407134	.	T	A	221.999	PASS	BSM
IPO323	2822_C	1-03-053	chr8	2025625	.	T	C	221.999	PASS	BSM
IPO323	2822_C	1-03-053	chr8	2399761	.	T	G	221.999	PASS	BSM
IPO323	2822_C	1-03-053	chr8	2426867	.	CTCTACTATCTACTATCTACTATCTACTATCTACTATCTACTATCTACTATCTACTATCTACTATCTACTATCTACTAT	CTCTACTATCTACTATCTACTATCTACTATCTACTATCTACTATCTACTATCTACTATCTACTATCTACTATCTACTATCTACTATCTACTAT,CTCTACTATCTACTATCTACTATCTACTATCTACTATCTACTATCTACTATCTACTATCTACTATCTACTATCTACTATCTACTAT	135.723	PASS	INDEL
IPO323	2822_C	1-03-053	chr9	1508168	.	G	C	221.999	PASS	BSM
IPO323	2822_C	1-03-053	chr9	2134363	.	T	C	110.264	PASS	BSM
IPO323	2822_C	1-03-053	chr9	2134384	.	C	CTTAAAGTTGTA	41.2239	PASS	INDEL
IPO323	2822_C	1-03-053	chr12	579905	.	CGAGGAGGAGGAGGAGGAGGAG	CGAGGAGGAGGAGGAGGAGGAGGAG	214.594	PASS	INDEL
IPO323	2822_C	1-03-053	chr12	1458862	.	A	C	170.998	PASS	BSM
IPO323	2822_C	1-03-053	chr15	403393	.	C	A	177.999	PASS	BSM
IPO323	2822_C	1-03-053	chr17	139884	.	C	T	221.999	PASS	BSM
IPO323	2822_C	1-03-053	chr17	312087	.	GTTTTTTTTTT	GTTTTTTTTTTT	32.4603	PASS	INDEL
IPO323	2822_C	1-03-053	chr17	558781	.	CTAGGGTTTAGGGTTTAGGGTTTAGGGTTTAGGGTTTAGGGTT	CTAGGGTTTAGGGTTTAGGGTTTAGGGTTTAGGGTTTAGGGTTTAGGGTT	214.458	PASS	INDEL
IPO323	2822_C	1-03-053	chr18	399049	.	AGGGGGGGGGGG	AGGGGGGGGGGGG	31.4588	PASS	INDEL
IPO323	2822_C	1-03-053	chr18	524890	.	G	A	221.999	PASS	BSM
IPO323	2822_C	1-03-053	chr18	555335	.	T	C	221.999	PASS	BSM
IPO323	2822_C	1-03-053	chr19	84020	.	A	G	127.002	PASS	BSM
IPO323	2822_D	1-04-053	chr1	1893	.	G	A	66.0315	PASS	BSM
IPO323	2822_D	1-04-053	chr1	5920638	.	TGCTC	TGCTCGCTC	214.461	PASS	INDEL
IPO323	2822_D	1-04-053	chr2	1626706	.	A	G	221.999	PASS	BSM
IPO323	2822_D	1-04-053	chr2	2591847	.	G	A	221.999	PASS	BSM
IPO323	2822_D	1-04-053	chr3	1520690	.	G	A	221.999	PASS	BSM
IPO323	2822_D	1-04-053	chr3	2933195	.	C	T	221.016	PASS	BSM
IPO323	2822_D	1-04-053	chr4	391115	.	AAGGTCGCGTTGTTTCCACGCACTT	A	214.46	PASS	INDEL
IPO323	2822_D	1-04-053	chr4	1430601	.	T	C	221.999	PASS	BSM
IPO323	2822_D	1-04-053	chr5	2861707	.	AG	AGGGTAGGGTTAGG,AGGGTAGGGTTAGGGTTAGGGTTAGG	55.4313	PASS	INDEL
IPO323	2822_D	1-04-053	chr5	2861709	.	C	G	35.7656	PASS	BSM
IPO323	2822_D	1-04-053	chr5	2861710	.	T	G	30.768	PASS	BSM
IPO323	2822_D	1-04-053	chr6	1490877	.	T	A	221.999	PASS	BSM
IPO323	2822_D	1-04-053	chr6	2586621	.	C	T	222.265	PASS	BSM
IPO323	2822_D	1-04-053	chr6	2586622	.	T	A	222.265	PASS	BSM
IPO323	2822_D	1-04-053	chr6	2665868	.	C	T	221.999	PASS	BSM
IPO323	2822_D	1-04-053	chr7	1295386	.	CTAGTAGTAGTAGTAGTAGTAGTAGTAGTAGTAGTAGTAGTAGTAGTAGTAGTAGTAGTAGTAGTAGTAGTAGTAGTAGTAGTAGTAGTAGTAGTAGTAGTAGTAGTAGTAGTAGTAGTAGTAGTAGTAGTAGTAGTAG	CTAGTAGTAGTAGTAGTAGTAGTAGTAGTAGTAGTAGTAGTAGTAGTAGTAGTAGTAGTAGTAGTAGTAGTAGTAGTAGTAGTAGTAGTAGTAGTAGTAGTAGTAGTAGTAGTAGTAGTAGTAGTAGTAGTAG	23.244	PASS	INDEL
IPO323	2822_D	1-04-053	chr7	2363309	.	GGGG	GGGGGGGGTGGG	45.4313	PASS	INDEL
IPO323	2822_D	1-04-053	chr8	2119456	.	AGGGGGGGGGGGGGGGG	AGGGGGGGGGGGGGGGGGGGGGGGGGGGG	80.7226	PASS	INDEL
IPO323	2822_D	1-04-053	chr8	2119472	.	GC	GGGGGGTC	45.4313	PASS	INDEL
IPO323	2822_D	1-04-053	chr8	2432398	.	A	C	191.999	PASS	BSM
IPO323	2822_D	1-04-053	chr9	738974	.	C	T	221.999	PASS	BSM
IPO323	2822_D	1-04-053	chr10	1043636	.	C	T	221.999	PASS	BSM
IPO323	2822_D	1-04-053	chr11	774547	.	GCCCCCCCCC	GCCCCCCCCCC,GCCCCCCCCCCC	30.4596	PASS	INDEL
IPO323	2822_D	1-04-053	chr11	959364	.	C	T	221.999	PASS	BSM
IPO323	2822_D	1-04-053	chr14	635941	.	GATAAGCTAGTCGTTAATAAGCTAGTCGTTAATAAGCTAGTCGTTAATAAGCTAGTCGTTAATAAGCTAGTCGTTAATAAGCTAGTC	GATAAGCTAGTCGTTAATAAGCTAGTCGTTAATAAGCTAGTCGTTAATAAGCTAGTCGTTAATAAGCTAGTCGTTAATAAGCTAGTCGTTAATAAGCTAGTC	103.592	PASS	INDEL
IPO323	2822_D	1-04-053	chr18	165266	.	G	C	221.999	PASS	BSM
IPO323	2822_D	1-04-053	chr18	374257	.	T	C	221.999	PASS	BSM
IPO323	2822_D	1-04-053	chr19	487456	.	ATGGGACTTGGATCTGTCG	A	214.458	PASS	INDEL
IPO323	2822_E	1-05-053	chr1	3493210	.	TGTAAGAGCTGGCGATATTGTGTTTAAAAAGGAGCA	T	110.474	PASS	INDEL
IPO323	2822_E	1-05-053	chr1	4065571	.	CCTTAAATCCCTCGTTTTTACGCTTAAATCCCTCGTTTTTACGCTT	CCTTAAATCCCTCGTTTTTACGCTTAAATCCCTCGTTTTTACGCTTAAATCCCTCGTTTTTACGCTT,CGTTTTTACGCTTAAATCCCTCGTTTTTACGCTTAAATCCCTCGTTTTTACGCTT	169.457	PASS	INDEL
IPO323	2822_E	1-05-053	chr1	4065587	.	TTTACGCTTAAATCCCTCGTT	TTTACGCTTAAATCCCTCGTTCTTACGCTTAAATCCCTCGTT	214.485	PASS	INDEL
IPO323	2822_E	1-05-053	chr2	705989	.	A	G	221.999	PASS	BSM
IPO323	2822_E	1-05-053	chr3	3498735	.	C	G	222	PASS	BSM
IPO323	2822_E	1-05-053	chr4	218778	.	C	G	221.999	PASS	BSM
IPO323	2822_E	1-05-053	chr4	297000	.	C	T	221.999	PASS	BSM
IPO323	2822_E	1-05-053	chr4	1427985	.	TAAAAAAAAAA	TAAAAAAAAAAAA	63.4905	PASS	INDEL
IPO323	2822_E	1-05-053	chr4	1626222	.	T	G	221.999	PASS	BSM
IPO323	2822_E	1-05-053	chr5	40603	.	G	C	184.999	PASS	BSM
IPO323	2822_E	1-05-053	chr5	648236	.	ACGACAACAACGGTGTCGAGGATCACGGC	AC	191.458	PASS	INDEL
IPO323	2822_E	1-05-053	chr5	2861707	.	AG	AGGGTAGGG,AGGGTAGGGTTTAGGGTTAGG	103.723	PASS	INDEL
IPO323	2822_E	1-05-053	chr5	2861709	.	C	G	104.514	PASS	BSM
IPO323	2822_E	1-05-053	chr5	2861710	.	T	G	104.514	PASS	BSM
IPO323	2822_E	1-05-053	chr5	2861715	.	GTT	GTTT	56.4313	PASS	INDEL
IPO323	2822_E	1-05-053	chr6	2172739	.	T	C	173.998	PASS	BSM
IPO323	2822_E	1-05-053	chr7	6824	.	GAAAAAAAAAAAAAAAAAA	GAAAAAAAAAAAAAAAAAAAAAAAAA	55.5867	PASS	INDEL
IPO323	2822_E	1-05-053	chr8	1989616	.	GA	G	214.459	PASS	INDEL
IPO323	2822_E	1-05-053	chr8	2016361	.	A	T	221.999	PASS	BSM
IPO323	2822_E	1-05-053	chr8	2107727	.	TTCTCTCTCTCTCT	TTCTCTCTCTCTCTCT	214.459	PASS	INDEL
IPO323	2822_E	1-05-053	chr8	2107732	.	TC	TCAC	33.2256	PASS	INDEL
IPO323	2822_E	1-05-053	chr8	2426867	.	CTCTACTATCTACTATCTACTATCTACTATCTACTATCTACTATCTACTATCTACTATCTACTATCTACTATCTACTAT	CTCTACTATCTACTATCTACTATCTACTATCTACTATCTACTATCTACTATCTACTATCTACTATCTACTATCTACTATCTACTATCTACTAT	45.2238	PASS	INDEL
IPO323	2822_E	1-05-053	chr9	926343	.	G	A	222.003	PASS	BSM
IPO323	2822_E	1-05-053	chr12	97189	.	AGGGGGGGGGG	AGGGGGGGGGGG,AGGGGGGGGGGGG	20.4946	PASS	INDEL
IPO323	2822_E	1-05-053	chr13	757472	.	G	T	221.999	PASS	BSM
IPO323	2822_E	1-05-053	chr14	635941	.	GATAAGCTAGTCGTTAATAAGCTAGTCGTTAATAAGCTAGTCGTTAATAAGCTAGTCGTTAATAAGCTAGTCGTTAATAAGCTAGTC	GATAAGCTAGTCGTTAATAAGCTAGTCGTTAATAAGCTAGTCGTTAATAAGCTAGTCGTTAATAAGCTAGTCGTTAATAAGCTAGTCGTTAATAAGCTAGTC	56.4313	PASS	INDEL
IPO323	2822_E	1-05-053	chr21	18880	.	A	G	185	PASS	BSM
IPO323	2822_F	1-06-053	chr1	940500	.	G	A	221.999	PASS	BSM
IPO323	2822_F	1-06-053	chr1	1578627	.	TCC	TC	214.458	PASS	INDEL
IPO323	2822_F	1-06-053	chr1	2764063	.	A	T	198.999	PASS	BSM
IPO323	2822_F	1-06-053	chr3	802749	.	ACCCCCCCCCCCCCCCC	ACCCCCCCCCCCCCCCCCCC	23.7403	PASS	INDEL
IPO323	2822_F	1-06-053	chr3	2846255	.	GTAT	GT	214.458	PASS	INDEL
IPO323	2822_F	1-06-053	chr5	472738	.	AGGAACGGGC	A	214.458	PASS	INDEL
IPO323	2822_F	1-06-053	chr5	2347700	.	AGGGGGGGGGGGGGGG	AGGGGGGGGGGGGGGGGGGG	69.7225	PASS	INDEL
IPO323	2822_F	1-06-053	chr5	2861707	.	AG	AGGGTAGGG,AGGGTAGGGTTTAGG,AGGGTAGGGTTTAGGGTTAGG	99.525	PASS	INDEL
IPO323	2822_F	1-06-053	chr5	2861709	.	C	G	98.2638	PASS	BSM
IPO323	2822_F	1-06-053	chr5	2861710	.	T	G	101.264	PASS	BSM
IPO323	2822_F	1-06-053	chr5	2861715	.	GTT	GTTT	82.7227	PASS	INDEL
IPO323	2822_F	1-06-053	chr6	912244	.	C	T	221.999	PASS	BSM
IPO323	2822_F	1-06-053	chr7	2363295	.	GGGGGGGGGGGGGGGGGG	GGGGGGGGGGGGGGGGGGGGGGG,GGGGGGGGGGGGGGGGGGGGGGGGGG	22.2732	PASS	INDEL
IPO323	2822_F	1-06-053	chr8	457	.	A	G	192.999	PASS	BSM
IPO323	2822_F	1-06-053	chr8	834	.	C	T	221.999	PASS	BSM
IPO323	2822_F	1-06-053	chr8	835	.	G	A	221.999	PASS	BSM
IPO323	2822_F	1-06-053	chr8	14320	.	A	G	79.1328	PASS	BSM
IPO323	2822_F	1-06-053	chr8	55274	.	A	G	221.999	PASS	BSM
IPO323	2822_F	1-06-053	chr9	137398	.	CAAAAAAAAAAA	CAAAAAAAAAAAA,CAAAAAAAAAAAAA,CAAAAAAAAAAAAAA	22.4802	PASS	INDEL
IPO323	2822_F	1-06-053	chr10	1345518	.	G	A	221.999	PASS	BSM
IPO323	2822_F	1-06-053	chr10	1433018	.	AGGGGGGGGG	AGGGGGGGGGG	25.4734	PASS	INDEL
IPO323	2822_F	1-06-053	chr11	364136	.	G	A	222.001	PASS	BSM
IPO323	2822_F	1-06-053	chr12	87351	.	T	C	200.999	PASS	BSM
IPO323	2822_F	1-06-053	chr13	1163001	.	ATAAGGTTATTAATATAGCTAAGGT	ATAAGGT	214.458	PASS	INDEL
IPO323	2822_F	1-06-053	chr14	635941	.	GATAAGCTAGTCGTTAATAAGCTAGTCGTTAATAAGCTAGTCGTTAATAAGCTAGTCGTTAATAAGCTAGTCGTTAATAAGCTAGTC	GATAAGCTAGTCGTTAATAAGCTAGTCGTTAATAAGCTAGTCGTTAATAAGCTAGTCGTTAATAAGCTAGTCGTTAATAAGCTAGTCGTTAATAAGCTAGTC	42.4314	PASS	INDEL
IPO323	2822_F	1-06-053	chr15	58232	.	G	A	219.999	PASS	BSM
IPO323	2822_F	1-06-053	chr15	88211	.	G	A	162.998	PASS	BSM
IPO323	2822_F	1-06-053	chr16	584092	.	C	T	222	PASS	BSM
IPO323	2822_F	1-06-053	chr17	311496	.	GCCCCCCCCC	GCCCCCCCCCC	32.4582	PASS	INDEL
IPO323	2822_F	1-06-053	chr17	370209	.	A	G	221.999	PASS	BSM
IPO323	2822_F	1-06-053	chr17	464634	.	G	C	221.999	PASS	BSM
IPO323	2822_F	1-06-053	chr18	37349	.	G	A	222	PASS	BSM
IPO323	2822_F	1-06-053	chr19	27531	.	ACCCCCCCCCCCCCCCCCCCCCCC	ACCCCCCCCCCCCCCCCCCCCCCCCCCCCCCCCC,ACCCCCCCCCCCCCCCCCCCCCCCCCCCCCCCCCCCC,ACCCCCCCCCCCCCCCCCCCCCCCCCCCCCCCCCCCCCCCCCCCC	52.4313	PASS	INDEL
IPO323	2822_F	1-06-053	chr19	205025	.	G	A	221.999	PASS	BSM
IPO323	2822_G	1-07-053	chr2	2478657	.	T	C	221.999	PASS	BSM
IPO323	2822_G	1-07-053	chr2	2480559	.	T	A	221.999	PASS	BSM
IPO323	2822_G	1-07-053	chr2	2480560	.	C	T	221.999	PASS	BSM
IPO323	2822_G	1-07-053	chr2	2734158	.	G	T	221.999	PASS	BSM
IPO323	2822_G	1-07-053	chr3	181054	.	G	T	221.999	PASS	BSM
IPO323	2822_G	1-07-053	chr3	337012	.	C	T	89.0658	PASS	BSM
IPO323	2822_G	1-07-053	chr3	802749	.	ACCCCCCCCCCCCCCCC	ACCCCCCCCCCCCCCCCCCCCC,ACCCCCCCCCCCCCCCCCCC,ACCCCCCCCCCCCCCCCCCCC	21.462	PASS	INDEL
IPO323	2822_G	1-07-053	chr3	1145584	.	C	T	221.999	PASS	BSM
IPO323	2822_G	1-07-053	chr3	2138503	.	CGAGACAAAGTCTGGTGTCTTGCCATATG	CG	178.458	PASS	INDEL
IPO323	2822_G	1-07-053	chr5	1638806	.	G	T	222	PASS	BSM
IPO323	2822_G	1-07-053	chr6	32409	.	A	G	201.999	PASS	BSM
IPO323	2822_G	1-07-053	chr6	1591673	.	ATGGCCGATGAAGTTCATCAAATACAC	A	214.459	PASS	INDEL
IPO323	2822_G	1-07-053	chr7	1295386	.	CTAGTAGTAGTAGTAGTAGTAGTAGTAGTAGTAGTAGTAGTAGTAGTAGTAGTAGTAGTAGTAGTAGTAGTAGTAGTAGTAGTAGTAGTAGTAGTAGTAGTAGTAGTAGTAGTAGTAGTAGTAGTAGTAGTAGTAGTAG	CTAGTAGTAGTAGTAGTAGTAGTAGTAGTAGTAGTAGTAGTAGTAGTAGTAGTAGTAGTAGTAGTAGTAGTAGTAGTAGTAGTAGTAGTAGTAGTAGTAGTAGTAGTAGTAGTAGTAGTAGTAGTAGTAGTAG	20.2644	PASS	INDEL
IPO323	2822_G	1-07-053	chr7	1303366	.	GAACAAACAAACAAACAAACAAACAAACA	GAACAAACAAACAAACAAACAAACAAACAAACA	214.458	PASS	INDEL
IPO323	2822_G	1-07-053	chr7	2537174	.	AGACAACGACACTCGTTTGA	AGA	214.458	PASS	INDEL
IPO323	2822_G	1-07-053	chr7	2644548	.	A	G	107.066	PASS	BSM
IPO323	2822_G	1-07-053	chr8	1811547	.	TTGCACTGCAATGCA	TTGCA	214.458	PASS	INDEL
IPO323	2822_G	1-07-053	chr9	564609	.	A	G	163.998	PASS	BSM
IPO323	2822_G	1-07-053	chr9	748024	.	C	G	162.998	PASS	BSM
IPO323	2822_G	1-07-053	chr9	2142343	.	G	C	88.5135	PASS	BSM
IPO323	2822_G	1-07-053	chr10	1194562	.	T	C	221.999	PASS	BSM
IPO323	2822_G	1-07-053	chr10	1484974	.	G	A	222	PASS	BSM
IPO323	2822_G	1-07-053	chr10	1508841	.	T	G	26.7735	PASS	BSM
IPO323	2822_G	1-07-053	chr12	182291	.	A	C	221.999	PASS	BSM
IPO323	2822_G	1-07-053	chr12	1080205	.	ACCCCCCCCCCCCCCCC	ACCCCCCCCCCCCCCCCCCCC	22.4556	PASS	INDEL
IPO323	2822_G	1-07-053	chr13	819990	.	GAGGACGGCCA	GA	214.462	PASS	INDEL
IPO323	2822_G	1-07-053	chr13	965787	.	C	G	221.999	PASS	BSM
IPO323	2822_G	1-07-053	chr14	16951	.	C	G	164.998	PASS	BSM
IPO323	2822_G	1-07-053	chr14	316393	.	G	A	221.999	PASS	BSM
IPO323	2822_G	1-07-053	chr14	726381	.	CTCGAGTGAAT	CT	214.458	PASS	INDEL
IPO323	2822_G	1-07-053	chr17	457198	.	T	C	221.999	PASS	BSM
IPO323	2822_G	1-07-053	chr17	558781	.	CTAGGGTTTAGGGTTTAGGGTTTAGGGTTTAGGGTTTAGGGTT	CTAGGGTTTAGGGTTTAGGGTTTAGGGTTTAGGGTT	211.458	PASS	INDEL
IPO323	2822_G	1-07-053	chr17	558814	.	GTTT	GTT	39.4316	PASS	INDEL
IPO323	2822_G	1-07-053	chr19	544585	.	T	A	221.999	PASS	BSM
IPO323	2822_H	1-08-053	chr1	47212	.	C	T	171.999	PASS	BSM
IPO323	2822_H	1-08-053	chr1	2431069	.	CGTACGACAGCCGCTACT	C	214.458	PASS	INDEL
IPO323	2822_H	1-08-053	chr1	5195876	.	T	G	188.999	PASS	BSM
IPO323	2822_H	1-08-053	chr2	225679	.	C	T	221.999	PASS	BSM
IPO323	2822_H	1-08-053	chr2	1067591	.	A	G	169.003	PASS	BSM
IPO323	2822_H	1-08-053	chr2	1067606	.	A	G	153.015	PASS	BSM
IPO323	2822_H	1-08-053	chr2	1067635	.	G	A	158.016	PASS	BSM
IPO323	2822_H	1-08-053	chr2	1137751	.	C	CCGGCCTGATTTGA,CCGGCCTGATTTGATGCCTG	30.2276	PASS	INDEL
IPO323	2822_H	1-08-053	chr2	2259655	.	G	A	221.999	PASS	BSM
IPO323	2822_H	1-08-053	chr3	802749	.	ACCCCCCCCCCCCCCCC	ACCCCCCCCCCCCCCCCCCCCCCCCC	30.2276	PASS	INDEL
IPO323	2822_H	1-08-053	chr3	2389125	.	CAA	CA	214.459	PASS	INDEL
IPO323	2822_H	1-08-053	chr4	890829	.	G	A	221.999	PASS	BSM
IPO323	2822_H	1-08-053	chr5	931674	.	AGTGCAAAAGCAGTGCAAAATGCCGTGCAAAAGCAGTGCAAAATGCCGTGCAAAAGCA	AGTGCAAAAGCAGTGCAAAATGCCGTGCAAAAGCAGTGCAAAATGCCGTGCAAAAGCAGTGCAAAATGCCGTGCAAAAGCA	131.592	PASS	INDEL
IPO323	2822_H	1-08-053	chr5	2571788	.	C	T	222	PASS	BSM
IPO323	2822_H	1-08-053	chr5	2749809	.	T	C	222	PASS	BSM
IPO323	2822_H	1-08-053	chr6	1850213	.	C	T	222	PASS	BSM
IPO323	2822_H	1-08-053	chr7	1366266	.	C	G	221.999	PASS	BSM
IPO323	2822_H	1-08-053	chr7	2097314	.	CG	C	214.458	PASS	INDEL
IPO323	2822_H	1-08-053	chr7	2363306	.	GGGGGGG	GGGGGGGGGGTGGGGGG	46.4313	PASS	INDEL
IPO323	2822_H	1-08-053	chr9	781494	.	T	C	221.999	PASS	BSM
IPO323	2822_H	1-08-053	chr10	1409134	.	A	T	221.999	PASS	BSM
IPO323	2822_H	1-08-053	chr13	566275	.	A	T	221.999	PASS	BSM
IPO323	2822_H	1-08-053	chr13	816649	.	G	A	221.999	PASS	BSM
IPO323	2822_H	1-08-053	chr15	37705	.	GTA	GTACGTAATA	65.4314	PASS	INDEL
IPO323	2822_H	1-08-053	chr15	37706	.	TA	TACGTAACA	65.4314	PASS	INDEL
IPO323	2822_H	1-08-053	chr15	37707	.	AACCTTAAGCGTT	A	214.458	PASS	INDEL
IPO323	2822_H	1-08-053	chr15	608055	.	G	A	150.999	PASS	BSM
IPO323	2822_H	1-08-053	chr15	608066	.	C	T	147.999	PASS	BSM
IPO323	2822_H	1-08-053	chr15	608079	.	C	T	145.999	PASS	BSM
IPO323	2822_H	1-08-053	chr16	129436	.	CTGGAAGAATTGACGACTTGGAAGAATTGACGACTCGGAAGAATTGACGACT	CTGGAAGAATTGACGACTCGGAAGAATTGACGACT	214.459	PASS	INDEL
IPO323	2822_H	1-08-053	chr18	354245	.	CTAGTAGTAGTAGTAGTAGTAGTAGTAGTAGTAGTAGTAGTAGTAGTAGTAGTAGTAGTAGTAGTA	CTAGTAGTAGTAGTAGTAGTAGTAGTAGTAGTAGTAGTAGTAGTAGTAGTAGTAGTAGTAGTA	107.973	PASS	INDEL
IPO323	2822_H	1-08-053	chr18	437789	.	CCGAG	C	174.457	PASS	INDEL
IPO323	2822_H	1-08-053	chr18	537073	.	C	T	199.999	PASS	BSM
IPO323	2822_H	1-08-053	chr19	130	.	TA	TAA	145.461	PASS	INDEL
IPO323	2822_H	1-08-053	chr20	203619	.	A	G	178.999	PASS	BSM
IPO323	2822_I	1-09-053	chr1	2142221	.	ACATTAGATATCAT	ACAT	214.458	PASS	INDEL
IPO323	2822_I	1-09-053	chr2	1952772	.	C	T	221.999	PASS	BSM
IPO323	2822_I	1-09-053	chr2	3103787	.	GCACTCCGCCGCGACACTCAC	GCAC	214.458	PASS	INDEL
IPO323	2822_I	1-09-053	chr3	802749	.	ACCCCCCCCCCCCCCCC	ACCCCCCCCCCCCCCCCCCCCCC	100.525	PASS	INDEL
IPO323	2822_I	1-09-053	chr4	867938	.	CTATA	CTA	214.458	PASS	INDEL
IPO323	2822_I	1-09-053	chr4	939868	.	TGCAAGGACGGAAGGAGAG	TG	214.459	PASS	INDEL
IPO323	2822_I	1-09-053	chr5	674330	.	ACGAAAGTGAAAGCACCTGCGAAAGTGAAAGCACCTGCGAAAGTGAAAGCACCTG	ACGAAAGTGAAAGCACCTGCGAAAGTGAAAGCACCTGCGAAAGTGAAAGCACCTGCGAAAGTGAAAGCACCTG	214.459	PASS	INDEL
IPO323	2822_I	1-09-053	chr7	2363310	.	GGG	GGGGGGGACGG	38.2242	PASS	INDEL
IPO323	2822_I	1-09-053	chr8	631652	.	C	G	175.998	PASS	BSM
IPO323	2822_I	1-09-053	chr8	2143202	.	GGAAGGATCCGCTGAAAATTCTACAAAAGCT	G	117.491	PASS	INDEL
IPO323	2822_I	1-09-053	chr8	2426867	.	CTCTACTATCTACTATCTACTATCTACTATCTACTATCTACTATCTACTATCTACTATCTACTATCTACTATCTACTAT	CTCTACTATCTACTATCTACTATCTACTATCTACTATCTACTATCTACTATCTACTATCTACTATCTACTATCTACTATCTACTATCTACTAT	79.4316	PASS	INDEL
IPO323	2822_I	1-09-053	chr9	344690	.	C	T	221.999	PASS	BSM
IPO323	2822_I	1-09-053	chr9	882433	.	G	A	221.999	PASS	BSM
IPO323	2822_I	1-09-053	chr12	1462511	.	TTA	TTATA	74.7226	PASS	INDEL
IPO323	2822_I	1-09-053	chr12	1462513	.	A	ATAG	186.475	PASS	INDEL
IPO323	2822_I	1-09-053	chr13	1185589	.	CGGTGAGGGTGAGGGTGAGGGTGAGGGTGAGGGT	CGGTGAGGGTGAGGGTGAGGGTGAGGGTGAGGGTGAGGGTGAGGGT	23.244	PASS	INDEL
IPO323	2822_I	1-09-053	chr15	74153	.	T	C	155.067	PASS	BSM
IPO323	2822_I	1-09-053	chr15	388990	.	T	C	221.999	PASS	BSM
IPO323	2822_I	1-09-053	chr18	165262	.	T	C	221.999	PASS	BSM
IPO323	2822_I	1-09-053	chr19	27531	.	ACCCCCCCCCCCCCCCCCCCCCCC	ACCCCCCCCCCCCCCCCCCCCCCCCCCCCCCCCCCCCCCCCCC,ACCCCCCCCCCCCCCCCCCCCCCCCCCCCCCCCCCCCCCCCCCCCCCC,ACCCCCCCCCCCCCCCCC	32.4335	PASS	INDEL
IPO323	2822_J	1-10-053	chr1	5724553	.	T	C	221.999	PASS	BSM
IPO323	2822_J	1-10-053	chr1	6062714	.	G	T	93.0147	PASS	BSM
IPO323	2822_J	1-10-053	chr2	3660471	.	C	T	222.001	PASS	BSM
IPO323	2822_J	1-10-053	chr2	3847200	.	G	T	125.002	PASS	BSM
IPO323	2822_J	1-10-053	chr3	2392891	.	A	G	222	PASS	BSM
IPO323	2822_J	1-10-053	chr5	690223	.	GCCCC	GCCCCCC	33.433	PASS	INDEL
IPO323	2822_J	1-10-053	chr5	755028	.	G	C	222	PASS	BSM
IPO323	2822_J	1-10-053	chr5	1828186	.	AGGATTCCGG	A	214.458	PASS	INDEL
IPO323	2822_J	1-10-053	chr6	2126688	.	C	G	169.998	PASS	BSM
IPO323	2822_J	1-10-053	chr6	2285491	.	CGGCGGTGG	CGG	214.458	PASS	INDEL
IPO323	2822_J	1-10-053	chr6	2634255	.	C	T	219.016	PASS	BSM
IPO323	2822_J	1-10-053	chr6	2664942	.	GGTTCTCAGTTCTCAGTTCTCAGTTCTCAGTTCTCAGTTCTCAGTTCTCAGTTCTCAGTTCTCAGTTCTCAGTTCT	GGTTCTCAGTTCTCAGTTCTCAGTTCTCAGTTCTCAGTTCTCAGTTCTCAGTTCTCAGTTCTCAGTTCTCAGTTCTCAGTTCT	214.475	PASS	INDEL
IPO323	2822_J	1-10-053	chr7	2363295	.	GGGGGGGGGGGGGGGGGG	GGGGGGGGGGGGGGGGGGGGGGGGG,GGGGGGGGGGGGGGGGGGGGGGGGGGG,GGGGGGGGGGGGGGGGGGGGGGGG	25.2364	PASS	INDEL
IPO323	2822_J	1-10-053	chr8	427881	.	A	G	130.015	PASS	BSM
IPO323	2822_J	1-10-053	chr8	2119456	.	AGGGGGGGGGGGGGGGG	AGGGGGGGGGGGGGGGGGGGG,AGGGGGGGGGGGGGGGGGGGGGGGGGGGG	29.9761	PASS	INDEL
IPO323	2822_J	1-10-053	chr8	2426867	.	CTCTACTATCTACTATCTACTATCTACTATCTACTATCTACTATCTACTATCTACTATCTACTATCTACTATCTACTAT	CTCTACTATCTACTATCTACTATCTACTATCTACTATCTACTATCTACTATCTACTATCTACTATCTACTATCTACTATCTACTATCTACTAT	45.2238	PASS	INDEL
IPO323	2822_J	1-10-053	chr9	1413822	.	GCTTCTTCTTCTTCTTCTT	GCTTCTTCTTCTTCTTCTTCTT	214.458	PASS	INDEL
IPO323	2822_J	1-10-053	chr11	693712	.	A	G	222.003	PASS	BSM
IPO323	2822_J	1-10-053	chr12	1440183	.	C	A	113.006	PASS	BSM
IPO323	2822_J	1-10-053	chr13	251926	.	CCCTT	CCCTTGTTTGTTTGTTTGTTTGTTTGTTCCATTTACGTCCTT	27.9787	PASS	INDEL
IPO323	2822_J	1-10-053	chr17	105361	.	CGAGGGAGCCTCATCCTCCGATGAGGGAGCCTCATCCTCCG	CGAGGGAGCCTCATCCTCCG	178.492	PASS	INDEL
IPO323	2822_J	1-10-053	chr17	254225	.	G	C	221.999	PASS	BSM
IPO323	2822_J	1-10-053	chr19	27531	.	ACCCCCCCCCCCCCCCCCCCCCCC	ACCCCCCCCCCCCCCCCCCCCCCCCCCCCCCCCCC,ACCCCCCCCCCCCCCCCCCCCCCCCCCCCCCCCCCCCCCCCCCCC	67.4314	PASS	INDEL
IPO323	2822_K	1-11-053	chr4	1047735	.	A	G	221.999	PASS	BSM
IPO323	2822_K	1-11-053	chr6	2000834	.	G	A	222	PASS	BSM
IPO323	2822_K	1-11-053	chr7	192498	.	T	C	222	PASS	BSM
IPO323	2822_K	1-11-053	chr7	1565387	.	AACGCGATGAGAGCT	A	214.459	PASS	INDEL
IPO323	2822_K	1-11-053	chr8	1815505	.	G	C	162.998	PASS	BSM
IPO323	2822_K	1-11-053	chr8	2403643	.	A	G	221.999	PASS	BSM
IPO323	2822_K	1-11-053	chr8	2426867	.	CTCTACTATCTACTATCTACTATCTACTATCTACTATCTACTATCTACTATCTACTATCTACTATCTACTATCTACTAT	CTCTACTATCTACTATCTACTATCTACTATCTACTATCTACTATCTACTATCTACTATCTACTATCTACTATCTACTATCTACTATCTACTAT	79.4316	PASS	INDEL
IPO323	2822_K	1-11-053	chr12	659225	.	GTAGTATAAAACGCTTGTCTAG	GTAG	214.458	PASS	INDEL
IPO323	2822_K	1-11-053	chr14	635941	.	GATAAGCTAGTCGTTAATAAGCTAGTCGTTAATAAGCTAGTCGTTAATAAGCTAGTCGTTAATAAGCTAGTCGTTAATAAGCTAGTC	GATAAGCTAGTCGTTAATAAGCTAGTCGTTAATAAGCTAGTCGTTAATAAGCTAGTCGTTAATAAGCTAGTCGTTAATAAGCTAGTCGTTAATAAGCTAGTC	42.4314	PASS	INDEL
IPO323	2822_K	1-11-053	chr19	27531	.	ACCCCCCCCCCCCCCCCCCCCCCC	ACCCCCCCCCCCCCCCCCCCCCCCCCCCCCCCCCCCCCCCCC,ACCCCCCCCCCCCCCCCCCCCCCCCCCCCC	25.2364	PASS	INDEL
IPO323	2822_K	1-11-053	chr20	281635	.	CAGAAGAAGAAGAAGAAGAAGAAGAAGAAGAAGAAGAAGAAGAAGAAGAAGAAGAAGAAGAAGAAGAA	CATAAGAAGAAGAAGAAGAAGAAGAAGAAGAAGAAGAAGAAGAAGAAGAAGAAGAAGAAGAAGAAGAAGAA	32.2261	PASS	INDEL
IPO323	2822_K	1-11-053	chr21	224394	.	A	G	221.999	PASS	BSM
IPO323	2822_L	1-12-053	chr1	4627491	.	A	G	221.999	PASS	BSM
IPO323	2822_L	1-12-053	chr4	281551	.	CTTTTTTTTT	CTTTTTTTTTT	24.4714	PASS	INDEL
IPO323	2822_L	1-12-053	chr5	2839645	.	T	A	170.998	PASS	BSM
IPO323	2822_L	1-12-053	chr6	38824	.	AATCGAGAGGGAGAGAAGAAGGATCGAGAGGGAGAGAAGAAGGATCGAGAGGGAGAGAAGAAGGATCGAGAGGGAGAGAAGAAGGATCGAGAGGGAGAGAAGAA	AATCGAGAGGGAGAGAAGAAGGATCGAGAGGGAGAGAAGAAGGATCGAGAGGGAGAGAAGAAGGATCGAGAGGGAGAGAAGAAGGATCGAGAGGGAGAGAAGAAGGATCGAGAGGGAGAGAAGAA	49.9721	PASS	INDEL
IPO323	2822_L	1-12-053	chr6	708780	.	CCGAGCTCTGTGGCACATGATCCCGCGTGATCGACTCGAGCT	CCGAGCT	177.459	PASS	INDEL
IPO323	2822_L	1-12-053	chr7	68357	.	G	A	221.999	PASS	BSM
IPO323	2822_L	1-12-053	chr7	375479	.	G	T	221.999	PASS	BSM
IPO323	2822_L	1-12-053	chr7	809304	.	TTTGTCCGCCAAGTCCATC	T	214.458	PASS	INDEL
IPO323	2822_L	1-12-053	chr7	1576461	.	C	T	221.999	PASS	BSM
IPO323	2822_L	1-12-053	chr8	1063778	.	CGAGAGAG	CGAGAG	214.458	PASS	INDEL
IPO323	2822_L	1-12-053	chr8	1697859	.	C	G	221.999	PASS	BSM
IPO323	2822_L	1-12-053	chr9	1172252	.	T	G	221.999	PASS	BSM
IPO323	2822_L	1-12-053	chr9	1948072	.	G	A	135	PASS	BSM
IPO323	2822_L	1-12-053	chr10	502709	.	A	G	222	PASS	BSM
IPO323	2822_L	1-12-053	chr12	518263	.	CGTT	CGTTGTTTTGTTTTGTTTGTT	38.2242	PASS	INDEL
IPO323	2822_L	1-12-053	chr12	773910	.	T	C	221.999	PASS	BSM
IPO323	2822_L	1-12-053	chr16	1009	.	C	T	116.015	PASS	BSM
IPO323	2822_L	1-12-053	chr17	63880	.	C	G	176.998	PASS	BSM
IPO323	2822_L	1-12-053	chr19	59882	.	A	G	222	PASS	BSM
IPO323	2822_L	1-12-053	chr20	369177	.	CCTACGGACGACTGGTAGAACAATAGCTACAAGAACT	CCT	99.491	PASS	INDEL
IPO323	2822_M	1-13-053	chr2	1363800	.	A	G	224.127	PASS	BSM
IPO323	2822_M	1-13-053	chr2	2366922	.	GAATC	GAATCAATC	215.098	PASS	INDEL
IPO323	2822_M	1-13-053	chr3	48240	.	C	G	20.8005	PASS	BSM
IPO323	2822_M	1-13-053	chr5	2373220	.	TTGATGCG	TTGATGCGTGATGCG	214.458	PASS	INDEL
IPO323	2822_M	1-13-053	chr5	2532618	.	CACAAGTCCAACA	CACA	214.458	PASS	INDEL
IPO323	2822_M	1-13-053	chr7	1729427	.	T	C	222.008	PASS	BSM
IPO323	2822_M	1-13-053	chr10	459848	.	GGACCAGGGCACGGTACGAC	GGAC	214.459	PASS	INDEL
IPO323	2822_M	1-13-053	chr11	1497907	.	C	T	221.999	PASS	BSM
IPO323	2822_M	1-13-053	chr11	1510176	.	G	T	221.999	PASS	BSM
IPO323	2822_M	1-13-053	chr14	279046	.	G	A	221.999	PASS	BSM
IPO323	2822_M	1-13-053	chr16	244082	.	A	G	221.999	PASS	BSM
IPO323	2822_M	1-13-053	chr17	60382	.	G	A	137.998	PASS	BSM
IPO323	2822_M	1-13-053	chr18	443324	.	C	A	221.999	PASS	BSM
IPO323	2822_M	1-13-053	chr18	541652	.	A	G	189.999	PASS	BSM
IPO323	2822_M	1-13-053	chr19	281888	.	C	T	187.067	PASS	BSM
IPO323	2822_M	1-13-053	chr19	445344	.	A	G	222	PASS	BSM
IPO323	2822_N	1-14-053	chr1	1833677	.	CAAGGCTGAAGGCGTTG	C	214.462	PASS	INDEL
IPO323	2822_N	1-14-053	chr2	226868	.	T	C	222	PASS	BSM
IPO323	2822_N	1-14-053	chr2	1850499	.	C	G	222.003	PASS	BSM
IPO323	2822_N	1-14-053	chr2	2290623	.	G	A	221.999	PASS	BSM
IPO323	2822_N	1-14-053	chr3	2242337	.	C	A	221.999	PASS	BSM
IPO323	2822_N	1-14-053	chr3	2680207	.	GACACACACACACACACAC	GACACACACACACACACACAC	214.458	PASS	INDEL
IPO323	2822_N	1-14-053	chr3	2780321	.	TACTCCCGACAC	TAC	214.458	PASS	INDEL
IPO323	2822_N	1-14-053	chr5	2851285	.	T	C	194.999	PASS	BSM
IPO323	2822_N	1-14-053	chr6	1711696	.	A	T	221.999	PASS	BSM
IPO323	2822_N	1-14-053	chr7	2363295	.	GGGGGGGGGGGGGGGGGG	GGGGGGGGGGGGGGGGGGGGGGG	69.7225	PASS	INDEL
IPO323	2822_N	1-14-053	chr7	2663150	.	T	C	205	PASS	BSM
IPO323	2822_N	1-14-053	chr8	2184547	.	G	A	174.998	PASS	BSM
IPO323	2822_N	1-14-053	chr8	2426867	.	CTCTACTATCTACTATCTACTATCTACTATCTACTATCTACTATCTACTATCTACTATCTACTATCTACTATCTACTAT	CTCTACTATCTACTATCTACTATCTACTATCTACTATCTACTATCTACTATCTACTATCTACTATCTACTATCTACTATCTACTATCTACTAT	167.593	PASS	INDEL
IPO323	2822_N	1-14-053	chr9	284806	.	C	T	173.998	PASS	BSM
IPO323	2822_N	1-14-053	chr10	949137	.	ATGGT	ATGGTGGT	214.458	PASS	INDEL
IPO323	2822_N	1-14-053	chr12	468342	.	G	A	221.999	PASS	BSM
IPO323	2822_N	1-14-053	chr12	633253	.	GA	G	214.458	PASS	INDEL
IPO323	2822_N	1-14-053	chr14	240016	.	TCCCCCCCCC	TCCCCCCCCCC,TCCCCCCCCCCC	33.4631	PASS	INDEL
IPO323	2822_N	1-14-053	chr14	496861	.	G	A	221.999	PASS	BSM
IPO323	2822_N	1-14-053	chr14	635941	.	GATAAGCTAGTCGTTAATAAGCTAGTCGTTAATAAGCTAGTCGTTAATAAGCTAGTCGTTAATAAGCTAGTCGTTAATAAGCTAGTC	GATAAGCTAGTCGTTAATAAGCTAGTCGTTAATAAGCTAGTCGTTAATAAGCTAGTCGTTAATAAGCTAGTCGTTAATAAGCTAGTCGTTAATAAGCTAGTC	44.9721	PASS	INDEL
IPO323	2822_N	1-14-053	chr15	284978	.	TTGCCTTTC	T	214.467	PASS	INDEL
IPO323	2822_N	1-14-053	chr15	307863	.	T	G	222	PASS	BSM
IPO323	2822_N	1-14-053	chr18	179880	.	C	A	221.999	PASS	BSM
IPO323	2822_N	1-14-053	chr18	566102	.	T	C	192.999	PASS	BSM
IPO323	2822_O	1-15-053	chr1	684146	.	G	T	222.003	PASS	BSM
IPO323	2822_O	1-15-053	chr2	1137748	.	C	CGTCCGGCCTGATTTGATGCCTG	160.475	PASS	INDEL
IPO323	2822_O	1-15-053	chr2	1137751	.	C	CCGGCCTGATTTGA,CCG,CCGGCCTGATT	40.4315	PASS	INDEL
IPO323	2822_O	1-15-053	chr3	802749	.	ACCCCCCCCCCCCCCCC	ACCCCCCCCCCCCCCCCCCC	24.9855	PASS	INDEL
IPO323	2822_O	1-15-053	chr4	306226	.	G	T	221.999	PASS	BSM
IPO323	2822_O	1-15-053	chr6	589486	.	AACAGCACATCGCTCTGCTGTCGTACCTA	AA	154.462	PASS	INDEL
IPO323	2822_O	1-15-053	chr6	1498159	.	CGAACCTCACGGG	CG	214.458	PASS	INDEL
IPO323	2822_O	1-15-053	chr7	428979	.	A	G	221.999	PASS	BSM
IPO323	2822_O	1-15-053	chr7	2644498	.	A	G	123.032	PASS	BSM
IPO323	2822_O	1-15-053	chr7	2644548	.	A	G	132.032	PASS	BSM
IPO323	2822_O	1-15-053	chr9	692699	.	A	G	222.008	PASS	BSM
IPO323	2822_O	1-15-053	chr12	1257827	.	A	G	221.999	PASS	BSM
IPO323	2822_O	1-15-053	chr14	635941	.	GATAAGCTAGTCGTTAATAAGCTAGTCGTTAATAAGCTAGTCGTTAATAAGCTAGTCGTTAATAAGCTAGTCGTTAATAAGCTAGTC	GATAAGCTAGTCGTTAATAAGCTAGTCGTTAATAAGCTAGTCGTTAATAAGCTAGTCGTTAATAAGCTAGTCGTTAATAAGCTAGTCGTTAATAAGCTAGTC	57.4313	PASS	INDEL
IPO323	2822_O	1-15-053	chr20	147360	.	G	A	222	PASS	BSM
IPO323	2822_O	1-15-053	chr21	119442	.	CGAGAGAAACTG	CG	214.459	PASS	INDEL
IPO323	2822_P	1-16-053	chr1	2776856	.	C	A	221.999	PASS	BSM
IPO323	2822_P	1-16-053	chr1	4250391	.	TATGGCTTTGCAA	TA	214.458	PASS	INDEL
IPO323	2822_P	1-16-053	chr1	4263456	.	TTGATGATGATGATGATGATGATGATGATGATGATGATGATGATGATGATGATGATGATGATGATGA	TTGATGATGATGATGATGATGATGATGATGATGATGATGATGATGATGATGATGATGATGATGATGATGA	211.492	PASS	INDEL
IPO323	2822_P	1-16-053	chr1	4905596	.	ACGGGCAGTGCTTAACTGCCG	ACG	199.466	PASS	INDEL
IPO323	2822_P	1-16-053	chr1	5196097	.	G	C	191.999	PASS	BSM
IPO323	2822_P	1-16-053	chr2	1695635	.	A	T	161.999	PASS	BSM
IPO323	2822_P	1-16-053	chr2	2545885	.	ACGCTGCTCG	A	214.459	PASS	INDEL
IPO323	2822_P	1-16-053	chr3	2119875	.	G	A	222	PASS	BSM
IPO323	2822_P	1-16-053	chr5	1321272	.	TC	T	214.458	PASS	INDEL
IPO323	2822_P	1-16-053	chr5	1339338	.	T	A	221.999	PASS	BSM
IPO323	2822_P	1-16-053	chr5	1475867	.	CAGAGAGAGAG	CAGAGAGAGAGAG	214.458	PASS	INDEL
IPO323	2822_P	1-16-053	chr5	1886969	.	T	C	221.999	PASS	BSM
IPO323	2822_P	1-16-053	chr5	2037020	.	TGAGAATCTCGAG	TGAG	214.458	PASS	INDEL
IPO323	2822_P	1-16-053	chr5	2861707	.	AG	AGGGTAGGG,AGGGTAGGGTTTAGGGTTAGGGTTAGG	142.526	PASS	INDEL
IPO323	2822_P	1-16-053	chr5	2861709	.	C	G	87.5135	PASS	BSM
IPO323	2822_P	1-16-053	chr5	2861715	.	GTT	GTTT	105.723	PASS	INDEL
IPO323	2822_P	1-16-053	chr6	1600859	.	C	T	141.998	PASS	BSM
IPO323	2822_P	1-16-053	chr6	2371924	.	G	T	221.999	PASS	BSM
IPO323	2822_P	1-16-053	chr7	2322078	.	C	T	221.999	PASS	BSM
IPO323	2822_P	1-16-053	chr7	2363295	.	GGGGGGGGGGGGGGGGGG	GGGGGGGGGGGGGGGGGGGGGGGGG,GGGGGGGGGGGGGGGGGGGGGGGGGG	86.9725	PASS	INDEL
IPO323	2822_P	1-16-053	chr8	2426867	.	CTCTACTATCTACTATCTACTATCTACTATCTACTATCTACTATCTACTATCTACTATCTACTATCTACTATCTACTAT	CTCTACTATCTACTATCTACTATCTACTATCTACTATCTACTATCTACTATCTACTATCTACTATCTACTATCTACTATCTACTATCTACTAT	77.4316	PASS	INDEL
IPO323	2822_P	1-16-053	chr11	814818	.	G	A	221.999	PASS	BSM
IPO323	2822_P	1-16-053	chr14	124120	.	AGGACTTCGG	AG	214.458	PASS	INDEL
IPO323	2822_P	1-16-053	chr14	277931	.	C	T	221.999	PASS	BSM
IPO323	2822_P	1-16-053	chr14	635941	.	GATAAGCTAGTCGTTAATAAGCTAGTCGTTAATAAGCTAGTCGTTAATAAGCTAGTCGTTAATAAGCTAGTCGTTAATAAGCTAGTC	GATAAGCTAGTCGTTAATAAGCTAGTCGTTAATAAGCTAGTCGTTAATAAGCTAGTCGTTAATAAGCTAGTCGTTAATAAGCTAGTCGTTAATAAGCTAGTC	78.7226	PASS	INDEL
IPO323	2822_P	1-16-053	chr15	3067	.	C	T	136	PASS	BSM
IPO323	2822_P	1-16-053	chr15	603737	.	CTGCAGCCCCGGCTGCAGTGCAGCCCCGGCTGCAG	CTGCAGCCCCGGCTGCAG	214.458	PASS	INDEL
IPO323	2822_P	1-16-053	chr16	171245	.	A	G	161.998	PASS	BSM
IPO323	2822_P	1-16-053	chr16	411279	.	A	G	221.999	PASS	BSM
IPO323	2822_Q	1-17-053	chr2	127635	.	C	T	222.414	PASS	BSM
IPO323	2822_Q	1-17-053	chr3	3451615	.	C	T	133.168	PASS	BSM
IPO323	2822_Q	1-17-053	chr4	200040	.	C	A	222.212	PASS	BSM
IPO323	2822_Q	1-17-053	chr6	1517503	.	GCGTTCAGAC	GC	214.458	PASS	INDEL
IPO323	2822_Q	1-17-053	chr7	2644548	.	A	G	138.015	PASS	BSM
IPO323	2822_Q	1-17-053	chr8	457	.	A	G	188	PASS	BSM
IPO323	2822_Q	1-17-053	chr8	834	.	C	T	222.033	PASS	BSM
IPO323	2822_Q	1-17-053	chr8	835	.	G	A	222.016	PASS	BSM
IPO323	2822_Q	1-17-053	chr8	1660907	.	C	G	221.999	PASS	BSM
IPO323	2822_Q	1-17-053	chr8	2426867	.	CTCTACTATCTACTATCTACTATCTACTATCTACTATCTACTATCTACTATCTACTATCTACTATCTACTATCTACTAT	CTCTACTATCTACTATCTACTATCTACTATCTACTATCTACTATCTACTATCTACTATCTACTATCTACTATCTACTATCTACTATCTACTAT	77.4316	PASS	INDEL
IPO323	2822_Q	1-17-053	chr13	103812	.	C	A	222.002	PASS	BSM
IPO323	2822_Q	1-17-053	chr13	383738	.	A	G	225.544	PASS	BSM
IPO323	2822_Q	1-17-053	chr14	3111	.	G	A	152.766	PASS	BSM
IPO323	2822_Q	1-17-053	chr14	635941	.	GATAAGCTAGTCGTTAATAAGCTAGTCGTTAATAAGCTAGTCGTTAATAAGCTAGTCGTTAATAAGCTAGTCGTTAATAAGCTAGTC	GATAAGCTAGTCGTTAATAAGCTAGTCGTTAATAAGCTAGTCGTTAATAAGCTAGTCGTTAATAAGCTAGTCGTTAATAAGCTAGTCGTTAATAAGCTAGTC	103.525	PASS	INDEL
IPO323	2822_Q	1-17-053	chr17	119867	.	GCCCCCCCCCCCCCCCCCCCCCCCC	GCCCCCCCCCCCCCCCCCCCCCCCCCCCCCCCCC	28.23	PASS	INDEL
IPO323	2822_Q	1-17-053	chr19	358415	.	C	T	167.998	PASS	BSM
IPO323	2822_R	1-18-053	chr1	2062678	.	T	G	222.791	PASS	BSM
IPO323	2822_R	1-18-053	chr1	2062687	.	C	G	223.77	PASS	BSM
IPO323	2822_R	1-18-053	chr2	1137748	.	C	CGTCCGGCCTGATTTGATGCCTG	137.491	PASS	INDEL
IPO323	2822_R	1-18-053	chr2	1137751	.	C	CCGGCCTGATTTGAT	96.7228	PASS	INDEL
IPO323	2822_R	1-18-053	chr2	3632490	.	C	A	225.015	PASS	BSM
IPO323	2822_R	1-18-053	chr4	971737	.	G	C	105.33	PASS	BSM
IPO323	2822_R	1-18-053	chr5	2347700	.	AGGGGGGGGGGGGGGG	AGGGGGGGGGGGGGGGGGGGGGGG	117.723	PASS	INDEL
IPO323	2822_R	1-18-053	chr7	252620	.	GCGCGAAGA	G	214.458	PASS	INDEL
IPO323	2822_R	1-18-053	chr7	2644548	.	A	G	125.066	PASS	BSM
IPO323	2822_R	1-18-053	chr8	509673	.	TGGGGG	TGGGGGG	131.457	PASS	INDEL
IPO323	2822_R	1-18-053	chr8	2119466	.	GGGGGGG	GGGGGGGAGGGGGG	24.2398	PASS	INDEL
IPO323	2822_R	1-18-053	chr8	2426867	.	CTCTACTATCTACTATCTACTATCTACTATCTACTATCTACTATCTACTATCTACTATCTACTATCTACTATCTACTAT	CTCTACTATCTACTATCTACTATCTACTATCTACTATCTACTATCTACTATCTACTATCTACTATCTACTATCTACTATCTACTATCTACTAT	85.9725	PASS	INDEL
IPO323	2822_R	1-18-053	chr9	209094	.	T	C	222.639	PASS	BSM
IPO323	2822_R	1-18-053	chr10	1416752	.	C	T	184.999	PASS	BSM
IPO323	2822_R	1-18-053	chr11	1154112	.	T	C	222	PASS	BSM
IPO323	2822_R	1-18-053	chr11	1254820	.	A	G	222	PASS	BSM
IPO323	2822_R	1-18-053	chr14	196863	.	T	C	221.999	PASS	BSM
IPO323	2822_R	1-18-053	chr14	635941	.	GATAAGCTAGTCGTTAATAAGCTAGTCGTTAATAAGCTAGTCGTTAATAAGCTAGTCGTTAATAAGCTAGTCGTTAATAAGCTAGTC	GATAAGCTAGTCGTTAATAAGCTAGTCGTTAATAAGCTAGTCGTTAATAAGCTAGTCGTTAATAAGCTAGTCGTTAATAAGCTAGTCGTTAATAAGCTAGTC	46.9721	PASS	INDEL
IPO323	2822_R	1-18-053	chr20	347119	.	A	G	221.999	PASS	BSM
IPO323	2822_S	1-19-053	chr2	1878178	.	AGGGGGGGG	AGGGGGGGGG,AGGGGGGGGGG	43.4582	PASS	INDEL
IPO323	2822_S	1-19-053	chr4	591712	.	AATCCGGTGGGTCGAATTA	AA	214.458	PASS	INDEL
IPO323	2822_S	1-19-053	chr5	961997	.	A	G	180.999	PASS	BSM
IPO323	2822_S	1-19-053	chr5	2170452	.	TTCTCAGCAC	T	214.458	PASS	INDEL
IPO323	2822_S	1-19-053	chr5	2170453	.	TCTCAGCACG	T	214.459	PASS	INDEL
IPO323	2822_S	1-19-053	chr6	174906	.	AC	A	214.458	PASS	INDEL
IPO323	2822_S	1-19-053	chr6	1722944	.	A	C	134.998	PASS	BSM
IPO323	2822_S	1-19-053	chr7	264056	.	T	C	222	PASS	BSM
IPO323	2822_S	1-19-053	chr7	2644548	.	A	G	120.133	PASS	BSM
IPO323	2822_S	1-19-053	chr9	977621	.	TGGCACAGCCG	TG	214.467	PASS	INDEL
IPO323	2822_S	1-19-053	chr9	1291953	.	A	T	221.999	PASS	BSM
IPO323	2822_S	1-19-053	chr11	69861	.	TGGGGGGGGG	TGGGGGGGGGG,TGGGGGGGGGGG	24.4718	PASS	INDEL
IPO323	2822_S	1-19-053	chr13	163763	.	G	A	222	PASS	BSM
IPO323	2822_S	1-19-053	chr17	119867	.	GCCCCCCCCCCCCCCCCCCCCCCCC	GCCCCCCCCCCCCCCCCCCCCCCCCCCCCCC	22.4556	PASS	INDEL
IPO323	2822_S	1-19-053	chr18	354245	.	CTAGTAGTAGTAGTAGTAGTAGTAGTAGTAGTAGTAGTAGTAGTAGTAGTAGTAGTAGTAGTAGTA	CTAGTAGTAGTAGTAGTAGTAGTAGTAGTAGTAGTAGTAGTAGTAGTAGTAGTAGTAGTAGTA	79.4316	PASS	INDEL
IPO323	2822_S	1-19-053	chr19	27531	.	ACCCCCCCCCCCCCCCCCCCCCCC	ACCCCCCCCCCCCCCCCCCCCCCCCCCCCCCCCCCCCCCCC	42.4314	PASS	INDEL
IPO323	2822_T	1-20-053	chr1	2205838	.	G	C	221.999	PASS	BSM
IPO323	2822_T	1-20-053	chr1	3314349	.	A	G	222.003	PASS	BSM
IPO323	2822_T	1-20-053	chr1	5918095	.	G	A	221.999	PASS	BSM
IPO323	2822_T	1-20-053	chr2	2094829	.	C	T	221.999	PASS	BSM
IPO323	2822_T	1-20-053	chr2	3237264	.	C	A	139.999	PASS	BSM
IPO323	2822_T	1-20-053	chr4	1977187	.	CG	C	214.458	PASS	INDEL
IPO323	2822_T	1-20-053	chr4	2809718	.	G	T	222.001	PASS	BSM
IPO323	2822_T	1-20-053	chr5	1914108	.	AGCCGCCGAGACCAGGGGC	AGC	214.459	PASS	INDEL
IPO323	2822_T	1-20-053	chr5	2427970	.	TG	TGGTTTAG	62.4314	PASS	INDEL
IPO323	2822_T	1-20-053	chr5	2427971	.	GTGCATGCAGA	G	214.458	PASS	INDEL
IPO323	2822_T	1-20-053	chr7	434981	.	C	T	221.999	PASS	BSM
IPO323	2822_T	1-20-053	chr7	2067001	.	G	A	221.999	PASS	BSM
IPO323	2822_T	1-20-053	chr12	100003	.	C	T	125.006	PASS	BSM
IPO323	2822_T	1-20-053	chr13	361661	.	C	T	221.999	PASS	BSM
IPO323	2822_T	1-20-053	chr13	850321	.	TGGAGGAGGAGGAG	TGGAGGAGGAGGAGGAG	214.458	PASS	INDEL
IPO323	2822_T	1-20-053	chr13	850322	.	GGAGGAGGAGGAG	GGAGGAGGAGGAGGAG	214.458	PASS	INDEL
IPO323	2822_T	1-20-053	chr13	850326	.	GAG	GAGTAG	214.458	PASS	INDEL
IPO323	2822_T	1-20-053	chr17	208147	.	G	T	222.001	PASS	BSM
IPO323	2822_T	1-20-053	chr17	441450	.	C	T	222.053	PASS	BSM
IPO323	2822_T	1-20-053	chr20	230595	.	AGTTTGTTTGTTTGTTTGTTTGTTTGTTTGTT	AGTTTGTTTGTTTGTTTGTTTGTTTGTTTGTTTGTT	214.458	PASS	INDEL
IPO323	2822_U	1-21-053	chr1	1556817	.	ATTATTGCCAGGT	A	219.229	PASS	INDEL
IPO323	2822_U	1-21-053	chr2	1062642	.	G	A	222	PASS	BSM
IPO323	2822_U	1-21-053	chr2	1137748	.	C	CGTCCGGCCTGATTTGATGCCTG	139.525	PASS	INDEL
IPO323	2822_U	1-21-053	chr2	1291893	.	CTTTCACCAT	CT	214.526	PASS	INDEL
IPO323	2822_U	1-21-053	chr2	2569744	.	A	G	222.026	PASS	BSM
IPO323	2822_U	1-21-053	chr2	2873115	.	A	G	222.016	PASS	BSM
IPO323	2822_U	1-21-053	chr2	2955872	.	ATTCTTCTTCTTCTTCTTCTTC	ATTCTTCTTCTTCTTCTTCTTCTTC	214.459	PASS	INDEL
IPO323	2822_U	1-21-053	chr3	802749	.	ACCCCCCCCCCCCCCCC	ACCCCCCCCCCCCCCCCCCCCCCC	64.4314	PASS	INDEL
IPO323	2822_U	1-21-053	chr5	1485554	.	A	G	221.999	PASS	BSM
IPO323	2822_U	1-21-053	chr6	128905	.	T	C	224.543	PASS	BSM
IPO323	2822_U	1-21-053	chr6	765324	.	A	G	222.033	PASS	BSM
IPO323	2822_U	1-21-053	chr7	641846	.	AGCCGCCGGAGTTTAACCGACGGGGACCTCTCCACTTG	AG	160.458	PASS	INDEL
IPO323	2822_U	1-21-053	chr7	1543631	.	TACACACACACACACACACACACACA	TACACACACACACACACACACACACACA	214.459	PASS	INDEL
IPO323	2822_U	1-21-053	chr13	1167310	.	G	T	221.999	PASS	BSM
IPO323	2822_U	1-21-053	chr13	1167311	.	A	T	221.999	PASS	BSM
IPO323	2822_U	1-21-053	chr13	1167312	.	A	C	221.999	PASS	BSM
IPO323	2822_U	1-21-053	chr17	469812	.	T	C	222.515	PASS	BSM
IPO323	2822_U	1-21-053	chr19	158497	.	CGAGGAGGAGGAGGAGGAGGAGGAGGAGGAGGAGGA	CGAGGAGGAGGAGGAGGAGGAGGAGGAGGAGGAGGAGGAGGA	214.465	PASS	INDEL
IPO323	2822_U	1-21-053	chr21	32068	.	A	G	127.413	PASS	BSM
IPO323	2822_V	1-22-053	chr1	363483	.	GAAAAAAAAA	GAAAAAAAAAA	33.4594	PASS	INDEL
IPO323	2822_V	1-22-053	chr2	3311358	.	ATCTCGTCTTGCCTTT	AT	189.475	PASS	INDEL
IPO323	2822_V	1-22-053	chr3	2343130	.	C	T	222	PASS	BSM
IPO323	2822_V	1-22-053	chr4	353772	.	ATTTTTT	ATTTTTTT	75.4606	PASS	INDEL
IPO323	2822_V	1-22-053	chr7	2294412	.	T	A	221.999	PASS	BSM
IPO323	2822_V	1-22-053	chr8	2296731	.	A	G	77.0657	PASS	BSM
IPO323	2822_V	1-22-053	chr8	2296745	.	T	C	82.0317	PASS	BSM
IPO323	2822_V	1-22-053	chr8	2296746	.	A	G	77.0657	PASS	BSM
IPO323	2822_V	1-22-053	chr9	702883	.	G	A	221.999	PASS	BSM
IPO323	2822_V	1-22-053	chr11	576794	.	C	T	226.13	PASS	BSM
IPO323	2822_V	1-22-053	chr15	584528	.	T	G	194.999	PASS	BSM
IPO323	2822_V	1-22-053	chr17	272603	.	C	T	222	PASS	BSM
IPO323	2822_W	1-23-053	chr1	1595620	.	G	C	222.001	PASS	BSM
IPO323	2822_W	1-23-053	chr1	2769273	.	A	G	221.999	PASS	BSM
IPO323	2822_W	1-23-053	chr1	3116290	.	T	C	222	PASS	BSM
IPO323	2822_W	1-23-053	chr1	3302496	.	TTACTACTACTACTACTACTA	TTACTACTACTACTACTACTACTA	214.458	PASS	INDEL
IPO323	2822_W	1-23-053	chr1	3436528	.	G	A	188.016	PASS	BSM
IPO323	2822_W	1-23-053	chr1	4748213	.	TAGAACATAC	T	214.467	PASS	INDEL
IPO323	2822_W	1-23-053	chr2	3367761	.	G	A	159.998	PASS	BSM
IPO323	2822_W	1-23-053	chr4	511197	.	T	G	222	PASS	BSM
IPO323	2822_W	1-23-053	chr4	1354304	.	T	A	221.999	PASS	BSM
IPO323	2822_W	1-23-053	chr6	280055	.	CAG	C	214.459	PASS	INDEL
IPO323	2822_W	1-23-053	chr6	1387077	.	C	T	221.999	PASS	BSM
IPO323	2822_W	1-23-053	chr6	2566085	.	T	G	186.999	PASS	BSM
IPO323	2822_W	1-23-053	chr7	1945721	.	G	T	221.999	PASS	BSM
IPO323	2822_W	1-23-053	chr8	457	.	A	G	159	PASS	BSM
IPO323	2822_W	1-23-053	chr8	834	.	C	T	191.003	PASS	BSM
IPO323	2822_W	1-23-053	chr8	835	.	G	A	199.001	PASS	BSM
IPO323	2822_W	1-23-053	chr9	796245	.	GCAAGGCGACGAAGTGTGTC	GC	214.458	PASS	INDEL
IPO323	2822_W	1-23-053	chr11	874892	.	T	C	184.999	PASS	BSM
IPO323	2822_W	1-23-053	chr11	933694	.	C	T	222.001	PASS	BSM
IPO323	2822_W	1-23-053	chr12	364561	.	CCTTCCCCATC	CC	214.458	PASS	INDEL
IPO323	2822_W	1-23-053	chr12	851591	.	A	G	207.033	PASS	BSM
IPO323	2822_W	1-23-053	chr12	1434555	.	C	A	192.999	PASS	BSM
IPO323	2822_W	1-23-053	chr13	219870	.	A	G	222.003	PASS	BSM
IPO323	2822_W	1-23-053	chr14	635941	.	GATAAGCTAGTCGTTAATAAGCTAGTCGTTAATAAGCTAGTCGTTAATAAGCTAGTCGTTAATAAGCTAGTCGTTAATAAGCTAGTC	GATAAGCTAGTCGTTAATAAGCTAGTCGTTAATAAGCTAGTCGTTAATAAGCTAGTCGTTAATAAGCTAGTCGTTAATAAGCTAGTCGTTAATAAGCTAGTC,GATAAGCTAGGTTAATAAGCTAGTCGTTAATAAGCTAGTCGTTAATAAGCTAGTCGTTAATAAGCTAGTCGTTAATAAGCTAGTCGTTAATAAGCTAGTC	20.47	PASS	INDEL
IPO323	2822_W	1-23-053	chr14	654264	.	CGAGAGAGAGAGAGAGAGAGAGAGAGAGAGAGAGAGAGAGAGAGAGAGAGAGAGAGAGAGAGAGAGAGA	CGAGAGAGAGAGAGAGAGAGAGAGAGAGAGAGAGAGAGAGAGAGAGAGAGAGAGAGAGAGAGAGAGAGAGA	65.4314	PASS	INDEL
IPO323	2822_W	1-23-053	chr17	149519	.	C	G	221.999	PASS	BSM
IPO323	2822_X	1-24-053	chr1	2207587	.	CTTGTCTTTG	CTTG	214.458	PASS	INDEL
IPO323	2822_X	1-24-053	chr1	4860006	.	A	C	221.999	PASS	BSM
IPO323	2822_X	1-24-053	chr2	1103567	.	C	T	222.003	PASS	BSM
IPO323	2822_X	1-24-053	chr2	2670977	.	AGAAGACAT	A	214.458	PASS	INDEL
IPO323	2822_X	1-24-053	chr3	79336	.	C	T	221.999	PASS	BSM
IPO323	2822_X	1-24-053	chr3	198296	.	T	C	221.999	PASS	BSM
IPO323	2822_X	1-24-053	chr3	1040905	.	C	G	221.999	PASS	BSM
IPO323	2822_X	1-24-053	chr3	2362426	.	TCAAATTCAAATGCAAGC	T	214.458	PASS	INDEL
IPO323	2822_X	1-24-053	chr4	2546304	.	G	A	221.999	PASS	BSM
IPO323	2822_X	1-24-053	chr5	1611230	.	G	A	222	PASS	BSM
IPO323	2822_X	1-24-053	chr6	1081247	.	TCACATTGAACGTCGCACGGGAGCACAAGAGGGAGCACA	TCACA	91.5249	PASS	INDEL
IPO323	2822_X	1-24-053	chr6	2328244	.	G	A	221.999	PASS	BSM
IPO323	2822_X	1-24-053	chr7	834643	.	ACATCGGCGGCCA	ACA	214.458	PASS	INDEL
IPO323	2822_X	1-24-053	chr7	2363294	.	CGGGGGGGGGGGGGGGGGG	CGGGGGGGGGGGGGGGGGGGGGGGG	54.4313	PASS	INDEL
IPO323	2822_X	1-24-053	chr7	2363295	.	GGGGGGGGGGGGGGGGGG	GGGGGGGGGGGGGGGGGGGGGGGGG	97.9726	PASS	INDEL
IPO323	2822_X	1-24-053	chr8	178586	.	G	A	221.999	PASS	BSM
IPO323	2822_X	1-24-053	chr8	474750	.	GAACACGAA	G	214.458	PASS	INDEL
IPO323	2822_X	1-24-053	chr8	1641412	.	A	G	222	PASS	BSM
IPO323	2822_X	1-24-053	chr8	2119456	.	AGGGGGGGGGGGGGGGG	AGGGGGGGGGGGGGGGGGGGG	34.9732	PASS	INDEL
IPO323	2822_X	1-24-053	chr8	2290853	.	T	C	221.999	PASS	BSM
IPO323	2822_X	1-24-053	chr8	2426867	.	CTCTACTATCTACTATCTACTATCTACTATCTACTATCTACTATCTACTATCTACTATCTACTATCTACTATCTACTAT	CTCTACTATCTACTATCTACTATCTACTATCTACTATCTACTATCTACTATCTACTATCTACTATCTACTATCTACTATCTACTATCTACTAT	43.2238	PASS	INDEL
IPO323	2822_X	1-24-053	chr9	268042	.	T	C	221.999	PASS	BSM
IPO323	2822_X	1-24-053	chr11	1207256	.	C	A	221.999	PASS	BSM
IPO323	2822_X	1-24-053	chr12	14770	.	T	C	102.015	PASS	BSM
IPO323	2822_X	1-24-053	chr12	1080205	.	ACCCCCCCCCCCCCCCC	ACCCCCCCCCCCCCCCCCCCC	45.9721	PASS	INDEL
IPO323	2822_X	1-24-053	chr12	1170456	.	T	C	33.9737	PASS	BSM
IPO323	2822_X	1-24-053	chr19	27531	.	ACCCCCCCCCCCCCCCCCCCCCCC	ACCCCCCCCCCCCCCCCCCCCCCCCCCCCCCCCCCCCCCCCCCCCCCCCC	97.7229	PASS	INDEL
IPO323	2822_Y	1-25-053	chr1	3485318	.	CATGCGACGCGTTCCGGA	C	214.458	PASS	INDEL
IPO323	2822_Y	1-25-053	chr3	802749	.	ACCCCCCCCCCCCCCCC	ACCCCCCCCCCCCCCCCCCCCCCCC	105.723	PASS	INDEL
IPO323	2822_Y	1-25-053	chr3	831118	.	A	G	26.9806	PASS	BSM
IPO323	2822_Y	1-25-053	chr4	267137	.	TCTAGGTTAGG	T	214.458	PASS	INDEL
IPO323	2822_Y	1-25-053	chr4	267138	.	CTAGGTTAGGATAGGT	CTAGGT	214.458	PASS	INDEL
IPO323	2822_Y	1-25-053	chr4	1259715	.	TGTACGACTTTCTTACTACGTACGGCCGC	T	167.458	PASS	INDEL
IPO323	2822_Y	1-25-053	chr5	1350451	.	TATTTCGGAA	TA	214.46	PASS	INDEL
IPO323	2822_Y	1-25-053	chr5	1873766	.	CTCCCTCCGT	C	214.458	PASS	INDEL
IPO323	2822_Y	1-25-053	chr5	2357192	.	AGTGCCTCAGGCATGAACCG	AG	214.458	PASS	INDEL
IPO323	2822_Y	1-25-053	chr6	1323103	.	G	C	221.999	PASS	BSM
IPO323	2822_Y	1-25-053	chr6	2294803	.	AGCCAACGCATGAGTCAGCGCCAAC	AGCCAAC	214.458	PASS	INDEL
IPO323	2822_Y	1-25-053	chr7	2363295	.	GGGGGGGGGGGGGGGGGG	GGGGGGGGGGGGGGGGGGGGGGGGGG	65.4314	PASS	INDEL
IPO323	2822_Y	1-25-053	chr7	2370923	.	TCATCCACGCCGTCGGAGGCATC	TCATC	214.458	PASS	INDEL
IPO323	2822_Y	1-25-053	chr8	498149	.	G	A	221.999	PASS	BSM
IPO323	2822_Y	1-25-053	chr8	2076798	.	G	A	221.999	PASS	BSM
IPO323	2822_Y	1-25-053	chr10	90150	.	CGGA	CGGAGGA	214.458	PASS	INDEL
IPO323	2822_Y	1-25-053	chr11	165521	.	G	C	221.999	PASS	BSM
IPO323	2822_Y	1-25-053	chr14	17470	.	T	C	189.999	PASS	BSM
IPO323	2822_Y	1-25-053	chr14	635941	.	GATAAGCTAGTCGTTAATAAGCTAGTCGTTAATAAGCTAGTCGTTAATAAGCTAGTCGTTAATAAGCTAGTCGTTAATAAGCTAGTC	GATAAGCTAGTCGTTAATAAGCTAGTCGTTAATAAGCTAGTCGTTAATAAGCTAGTCGTTAATAAGCTAGTCGTTAATAAGCTAGTCGTTAATAAGCTAGTC	42.4314	PASS	INDEL
IPO323	2822_Y	1-25-053	chr14	773015	.	G	A	124.133	PASS	BSM
IPO323	2822_Y	1-25-053	chr18	343644	.	C	T	222.008	PASS	BSM
IPO323	2822_Y	1-25-053	chr18	422635	.	A	G	174.999	PASS	BSM
IPO323	2822_Z	1-26-053	chr1	3217415	.	T	C	221.999	PASS	BSM
IPO323	2822_Z	1-26-053	chr1	5763551	.	A	T	222.515	PASS	BSM
IPO323	2822_Z	1-26-053	chr3	958325	.	G	A	222	PASS	BSM
IPO323	2822_Z	1-26-053	chr3	3110136	.	CCTGCGACGAACT	CCT	214.974	PASS	INDEL
IPO323	2822_Z	1-26-053	chr4	296678	.	C	T	222	PASS	BSM
IPO323	2822_Z	1-26-053	chr4	2341577	.	A	G	222.005	PASS	BSM
IPO323	2822_Z	1-26-053	chr5	343675	.	T	C	210.033	PASS	BSM
IPO323	2822_Z	1-26-053	chr5	1644442	.	GTCTATAT	GT	214.458	PASS	INDEL
IPO323	2822_Z	1-26-053	chr8	1487932	.	A	T	222.013	PASS	BSM
IPO323	2822_Z	1-26-053	chr9	998496	.	A	G	39.9725	PASS	BSM
IPO323	2822_Z	1-26-053	chr14	635941	.	GATAAGCTAGTCGTTAATAAGCTAGTCGTTAATAAGCTAGTCGTTAATAAGCTAGTCGTTAATAAGCTAGTCGTTAATAAGCTAGTC	GATAAGCTAGTCGTTAATAAGCTAGTCGTTAATAAGCTAGTCGTTAATAAGCTAGTCGTTAATAAGCTAGTCGTTAATAAGCTAGTCGTTAATAAGCTAGTC	76.7226	PASS	INDEL
IPO323	2822_Z	1-26-053	chr17	500677	.	T	C	221.999	PASS	BSM
IPO323	2822_Z	1-26-053	chr18	164222	.	G	C	221.999	PASS	BSM
IPO323	2822_Z	1-26-053	chr20	439223	.	C	T	221.999	PASS	BSM
IPO323	2822_Z	1-26-053	chr21	20264	.	A	G	131.002	PASS	BSM
IPO323∆chr18∆KMT1	2854_BM	5-01-053	chr1	4155738	.	C	T	221.999	PASS	BSM
IPO323∆chr18∆KMT1	2854_BM	5-01-053	chr1	5652141	.	C	T	222.001	PASS	BSM
IPO323∆chr18∆KMT1	2854_BM	5-01-053	chr1	6087938	.	G	A	95.9985	PASS	BSM
IPO323∆chr18∆KMT1	2854_BM	5-01-053	chr2	234407	.	AGT	AGTGTTGTTTGTTGTTTGT,AGTGTTGTTTGTTGTTTGTTTGT	56.2478	PASS	INDEL
IPO323∆chr18∆KMT1	2854_BM	5-01-053	chr2	234409	.	T	TGTTGTTTGTTGTTTGTTTGTTTGTTTGTTCCATTTACG	103.592	PASS	INDEL
IPO323∆chr18∆KMT1	2854_BM	5-01-053	chr2	253066	.	GTACTACTACTACTACTACTACTACTACTACTACTACTACTACTACTACTACTACTACTACTACTACTACTACTACTACTACTACTACTACTACTACTACTACTACTACTAC	GTACTACTACTACTACTACTACTACTACTACTACTACTACTACTACTACTACTACTACTACTACTACTACTACTACTACTACTACTACTACTACTACTAC	54.4313	PASS	INDEL
IPO323∆chr18∆KMT1	2854_BM	5-01-053	chr4	282483	.	T	C	190	PASS	BSM
IPO323∆chr18∆KMT1	2854_BM	5-01-053	chr4	413433	.	GCGAGGTCGAGGTCGAGGTCGAGGTCGAGGTCGA	GCGAGGTCGA	214.459	PASS	INDEL
IPO323∆chr18∆KMT1	2854_BM	5-01-053	chr4	807372	.	A	AAGG	198.492	PASS	INDEL
IPO323∆chr18∆KMT1	2854_BM	5-01-053	chr4	1337513	.	G	A	103.015	PASS	BSM
IPO323∆chr18∆KMT1	2854_BM	5-01-053	chr4	1337521	.	G	A	90.0147	PASS	BSM
IPO323∆chr18∆KMT1	2854_BM	5-01-053	chr4	1337540	.	A	G	71.0316	PASS	BSM
IPO323∆chr18∆KMT1	2854_BM	5-01-053	chr4	1337547	.	G	A	76.0316	PASS	BSM
IPO323∆chr18∆KMT1	2854_BM	5-01-053	chr4	1427536	.	A	G	206.999	PASS	BSM
IPO323∆chr18∆KMT1	2854_BM	5-01-053	chr5	316983	.	TGAAATCCTTCTCGAAATCCGCCTCGAAATCCTTCTCGAAATCCGCCTCGAAATCCTTCTCGAAATCCGCCTCGAAAT	TGAAATCCTTCTCGAAATCCGCCTCGAAATCCTTCTCGAAATCCGCCTCGAAAT	137.723	PASS	INDEL
IPO323∆chr18∆KMT1	2854_BM	5-01-053	chr6	1341249	.	TCCCCCCC	TCCCCCCCC	93.4565	PASS	INDEL
IPO323∆chr18∆KMT1	2854_BM	5-01-053	chr7	1945417	.	C	T	221.999	PASS	BSM
IPO323∆chr18∆KMT1	2854_BM	5-01-053	chr7	1967703	.	G	A	222.01	PASS	BSM
IPO323∆chr18∆KMT1	2854_BM	5-01-053	chr8	230254	.	TCCTCTCCCTCTCC	TCCTCTCC	214.458	PASS	INDEL
IPO323∆chr18∆KMT1	2854_BM	5-01-053	chr9	1442257	.	A	T	101.032	PASS	BSM
IPO323∆chr18∆KMT1	2854_BM	5-01-053	chr9	1618544	.	G	A	221.999	PASS	BSM
IPO323∆chr18∆KMT1	2854_BM	5-01-053	chr9	1658692	.	T	C	221.999	PASS	BSM
IPO323∆chr18∆KMT1	2854_BM	5-01-053	chr9	1939516	.	C	T	172.999	PASS	BSM
IPO323∆chr18∆KMT1	2854_BM	5-01-053	chr9	1939570	.	T	C	209.212	PASS	BSM
IPO323∆chr18∆KMT1	2854_BM	5-01-053	chr9	2085690	.	G	T	222	PASS	BSM
IPO323∆chr18∆KMT1	2854_BM	5-01-053	chr10	456130	.	G	A	221.999	PASS	BSM
IPO323∆chr18∆KMT1	2854_BM	5-01-053	chr10	1182531	.	AGGGGGGGGGGGGGGGGGGGGGGGGGGGGG	AGGGGGGGGGGGGGG	22.2493	PASS	INDEL
IPO323∆chr18∆KMT1	2854_BM	5-01-053	chr12	810456	.	GGTGTGTGTGTGTGTGTGTGTGT	GGTGTGTGTGTGTGTGTGTGTGTGT	214.467	PASS	INDEL
IPO323∆chr18∆KMT1	2854_BM	5-01-053	chr15	625905	.	T	C	117.002	PASS	BSM
IPO323∆chr18∆KMT1	2854_BM	5-01-053	chr19	546187	.	ATGCAAAAGCAGTGCAAAAGCAGTGCAAAAGCAGTGCAAAAGCAGTGCAAAAGCAGTGCA	ATGCAAAAGCAGTGCAAAAGCAGTGCAAAAGCAGTGCAAAAGCAGTGCAAAAGCAGTGCAAAAGCAGTGCA	214.458	PASS	INDEL
IPO323∆chr18∆KMT1	2854_BN	5-02-053	chr1	924655	.	T	C	185.999	PASS	BSM
IPO323∆chr18∆KMT1	2854_BN	5-02-053	chr1	2348323	.	A	G	221.999	PASS	BSM
IPO323∆chr18∆KMT1	2854_BN	5-02-053	chr1	5396615	.	C	T	222	PASS	BSM
IPO323∆chr18∆KMT1	2854_BN	5-02-053	chr2	253066	.	GTACTACTACTACTACTACTACTACTACTACTACTACTACTACTACTACTACTACTACTACTACTACTACTACTACTACTACTACTACTACTACTACTACTACTACTACTAC	GTACTACTACTACTACTACTACTACTACTACTACTACTACTACTACTACTACTACTACTACTACTACTACTACTACTACTACTACTACTACTACTACTACTACTACTAC	76.9724	PASS	INDEL
IPO323∆chr18∆KMT1	2854_BN	5-02-053	chr2	1061957	.	C	A	185.003	PASS	BSM
IPO323∆chr18∆KMT1	2854_BN	5-02-053	chr2	1080839	.	G	C	221.999	PASS	BSM
IPO323∆chr18∆KMT1	2854_BN	5-02-053	chr2	1137727	.	G	A	120.066	PASS	BSM
IPO323∆chr18∆KMT1	2854_BN	5-02-053	chr2	1510802	.	GAGTAGTAGTAGTAGTAGTAGTAGTAGTAGTAGTAGTAGTAGTAGTAGTAGTAGTAGTAGTAGTAGTAGTAGTAGT	GAGTAGTAGTAGTAGTAGTAGTAGTAGTAGTAGTAGTAGTAGTAGTAGTAGTAGTAGTAGTAGTAGTAGTAGT	174.457	PASS	INDEL
IPO323∆chr18∆KMT1	2854_BN	5-02-053	chr2	2117534	.	C	A	221.999	PASS	BSM
IPO323∆chr18∆KMT1	2854_BN	5-02-053	chr2	3689333	.	A	G	98.0061	PASS	BSM
IPO323∆chr18∆KMT1	2854_BN	5-02-053	chr3	111218	.	A	C	222.003	PASS	BSM
IPO323∆chr18∆KMT1	2854_BN	5-02-053	chr3	2787964	.	A	G	221.999	PASS	BSM
IPO323∆chr18∆KMT1	2854_BN	5-02-053	chr3	3390080	.	G	A	221.999	PASS	BSM
IPO323∆chr18∆KMT1	2854_BN	5-02-053	chr3	3492515	.	A	G	102.032	PASS	BSM
IPO323∆chr18∆KMT1	2854_BN	5-02-053	chr3	3492522	.	T	C	84.0657	PASS	BSM
IPO323∆chr18∆KMT1	2854_BN	5-02-053	chr4	222286	.	A	G	221.999	PASS	BSM
IPO323∆chr18∆KMT1	2854_BN	5-02-053	chr4	807372	.	A	AAGG	214.46	PASS	INDEL
IPO323∆chr18∆KMT1	2854_BN	5-02-053	chr5	958611	.	G	T	221.999	PASS	BSM
IPO323∆chr18∆KMT1	2854_BN	5-02-053	chr6	800048	.	C	CTTCGATACTAGCTTGCTACT	54.4313	PASS	INDEL
IPO323∆chr18∆KMT1	2854_BN	5-02-053	chr8	423621	.	C	T	204.999	PASS	BSM
IPO323∆chr18∆KMT1	2854_BN	5-02-053	chr8	1757105	.	A	G	222.001	PASS	BSM
IPO323∆chr18∆KMT1	2854_BN	5-02-053	chr9	560838	.	G	A	110	PASS	BSM
IPO323∆chr18∆KMT1	2854_BN	5-02-053	chr10	651358	.	A	G	222.003	PASS	BSM
IPO323∆chr18∆KMT1	2854_BN	5-02-053	chr11	131717	.	A	G	221.999	PASS	BSM
IPO323∆chr18∆KMT1	2854_BN	5-02-053	chr12	578166	.	C	T	222.003	PASS	BSM
IPO323∆chr18∆KMT1	2854_BN	5-02-053	chr12	1080205	.	ACCCCCCCCCCCCCCCC	ACCCCCCCCCCCCCCCCCCCCCC,ACCCCCCCCCCCCCCCCCCC,ACCCCCCCCCCCCCCCCCC	44.4313	PASS	INDEL
IPO323∆chr18∆KMT1	2854_BN	5-02-053	chr19	24267	.	ACCTCCTCCTCCTCCTCCTCCTCCTCCTCCTC	ACCTCCTCCTCCTCCTCCTCCTCCTCCTCCTCCTC	214.526	PASS	INDEL
IPO323∆chr18∆KMT1	2854_BN	5-02-053	chr19	24268	.	CCTCCTCCTCCTCCTCCTCCTCCTCCTCCTC	CCTCCTCCTCCTCCTCCTCCTCCTCCTCCTCCTC	214.492	PASS	INDEL
IPO323∆chr18∆KMT1	2854_BN	5-02-053	chr19	24269	.	CTC	CTCGTC	178.225	PASS	INDEL
IPO323∆chr18∆KMT1	2854_BN	5-02-053	chr19	349297	.	CTATATATATATAT	CTATATATATATATAT	197.458	PASS	INDEL
IPO323∆chr18∆KMT1	2854_BN	5-02-053	chr19	357273	.	C	A	221.999	PASS	BSM
IPO323∆chr18∆KMT1	2854_BO	5-03-053	chr1	1291794	.	C	T	221.999	PASS	BSM
IPO323∆chr18∆KMT1	2854_BO	5-03-053	chr1	2158441	.	A	C	221.999	PASS	BSM
IPO323∆chr18∆KMT1	2854_BO	5-03-053	chr1	3829905	.	GG	GGCTGCGAG	62.4314	PASS	INDEL
IPO323∆chr18∆KMT1	2854_BO	5-03-053	chr1	3829906	.	GA	GCTGCGACA,G	33.2256	PASS	INDEL
IPO323∆chr18∆KMT1	2854_BO	5-03-053	chr1	3885636	.	A	C	221.999	PASS	BSM
IPO323∆chr18∆KMT1	2854_BO	5-03-053	chr2	1137727	.	G	A	120.066	PASS	BSM
IPO323∆chr18∆KMT1	2854_BO	5-03-053	chr2	3550482	.	G	A	222.003	PASS	BSM
IPO323∆chr18∆KMT1	2854_BO	5-03-053	chr3	93352	.	G	A	221.999	PASS	BSM
IPO323∆chr18∆KMT1	2854_BO	5-03-053	chr3	825232	.	T	C	143.032	PASS	BSM
IPO323∆chr18∆KMT1	2854_BO	5-03-053	chr3	2369316	.	C	G	222	PASS	BSM
IPO323∆chr18∆KMT1	2854_BO	5-03-053	chr3	3218529	.	T	C	222.001	PASS	BSM
IPO323∆chr18∆KMT1	2854_BO	5-03-053	chr4	207321	.	C	G	221.999	PASS	BSM
IPO323∆chr18∆KMT1	2854_BO	5-03-053	chr4	807372	.	A	AAGG	214.459	PASS	INDEL
IPO323∆chr18∆KMT1	2854_BO	5-03-053	chr4	2242909	.	G	C	221.999	PASS	BSM
IPO323∆chr18∆KMT1	2854_BO	5-03-053	chr4	2676408	.	CTATATATATATAT	CTATATATATATATAT	214.724	PASS	INDEL
IPO323∆chr18∆KMT1	2854_BO	5-03-053	chr5	255085	.	A	G	222	PASS	BSM
IPO323∆chr18∆KMT1	2854_BO	5-03-053	chr6	83443	.	T	C	222	PASS	BSM
IPO323∆chr18∆KMT1	2854_BO	5-03-053	chr7	1212341	.	T	G	222.001	PASS	BSM
IPO323∆chr18∆KMT1	2854_BO	5-03-053	chr8	936263	.	T	C	221.999	PASS	BSM
IPO323∆chr18∆KMT1	2854_BO	5-03-053	chr8	1511809	.	T	C	221.999	PASS	BSM
IPO323∆chr18∆KMT1	2854_BO	5-03-053	chr9	1442123	.	A	G	178.999	PASS	BSM
IPO323∆chr18∆KMT1	2854_BO	5-03-053	chr9	1957134	.	T	C	222.003	PASS	BSM
IPO323∆chr18∆KMT1	2854_BO	5-03-053	chr10	1182531	.	A	T	61.1325	PASS	BSM
IPO323∆chr18∆KMT1	2854_BO	5-03-053	chr15	269808	.	T	C	205.033	PASS	BSM
IPO323∆chr18∆KMT1	2854_BO	5-03-053	chr16	595353	.	G	A	221.999	PASS	BSM
IPO323∆chr18∆KMT1	2854_BP	5-04-053	chr1	5905007	.	T	C	221.999	PASS	BSM
IPO323∆chr18∆KMT1	2854_BP	5-04-053	chr2	1137727	.	G	A	166.003	PASS	BSM
IPO323∆chr18∆KMT1	2854_BP	5-04-053	chr2	1137748	.	C	CGTCCGGCCTGATTTGATGCCTG	21.256	PASS	INDEL
IPO323∆chr18∆KMT1	2854_BP	5-04-053	chr2	1510802	.	GAGTAGTAGTAGTAGTAGTAGTAGTAGTAGTAGTAGTAGTAGTAGTAGTAGTAGTAGTAGTAGTAGTAGTAGTAGT	GAGTAGTAGTAGTAGTAGTAGTAGTAGTAGTAGTAGTAGTAGTAGTAGTAGTAGTAGTAGTAGTAGTAGT	32.2261	PASS	INDEL
IPO323∆chr18∆KMT1	2854_BP	5-04-053	chr2	3279340	.	T	C	221.999	PASS	BSM
IPO323∆chr18∆KMT1	2854_BP	5-04-053	chr3	802749	.	ACCCCCCCCCCCCCCCC	ACCCCCCCCCCCCCCCCCCC,ACCCCCCCCCCCCCCCCCCCC	24.7365	PASS	INDEL
IPO323∆chr18∆KMT1	2854_BP	5-04-053	chr4	622137	.	A	G	221.999	PASS	BSM
IPO323∆chr18∆KMT1	2854_BP	5-04-053	chr4	807372	.	A	AAGG	214.458	PASS	INDEL
IPO323∆chr18∆KMT1	2854_BP	5-04-053	chr4	2818375	.	G	A	222.001	PASS	BSM
IPO323∆chr18∆KMT1	2854_BP	5-04-053	chr5	1064454	.	C	G	221.999	PASS	BSM
IPO323∆chr18∆KMT1	2854_BP	5-04-053	chr5	2684684	.	A	G	78.9994	PASS	BSM
IPO323∆chr18∆KMT1	2854_BP	5-04-053	chr5	2684686	.	A	G	78.9994	PASS	BSM
IPO323∆chr18∆KMT1	2854_BP	5-04-053	chr5	2684688	.	G	A	78.9994	PASS	BSM
IPO323∆chr18∆KMT1	2854_BP	5-04-053	chr5	2684715	.	A	G	95.9985	PASS	BSM
IPO323∆chr18∆KMT1	2854_BP	5-04-053	chr6	336134	.	GCCCCCCCC	GCCCCCCCCC,GCCCCCCCCCC	34.4584	PASS	INDEL
IPO323∆chr18∆KMT1	2854_BP	5-04-053	chr6	426032	.	T	C	166.998	PASS	BSM
IPO323∆chr18∆KMT1	2854_BP	5-04-053	chr6	890053	.	G	T	159.998	PASS	BSM
IPO323∆chr18∆KMT1	2854_BP	5-04-053	chr6	1387198	.	T	C	221.999	PASS	BSM
IPO323∆chr18∆KMT1	2854_BP	5-04-053	chr8	313164	.	T	C	221.999	PASS	BSM
IPO323∆chr18∆KMT1	2854_BP	5-04-053	chr8	879806	.	G	A	221.999	PASS	BSM
IPO323∆chr18∆KMT1	2854_BP	5-04-053	chr9	451546	.	G	A	172	PASS	BSM
IPO323∆chr18∆KMT1	2854_BP	5-04-053	chr9	739477	.	TCCCCCCCCCCCCCCCCC	TCCCCCCCCCCCCCCCCCCCCC	62.7224	PASS	INDEL
IPO323∆chr18∆KMT1	2854_BP	5-04-053	chr10	1202212	.	G	T	221.999	PASS	BSM
IPO323∆chr18∆KMT1	2854_BP	5-04-053	chr10	1208549	.	CTTTTTTT	CTTTTTTTT	45.456	PASS	INDEL
IPO323∆chr18∆KMT1	2854_BP	5-04-053	chr10	1508841	.	TGGGGGGG	TGGGGGGGGGG,TGGGGGGGGG,TGGGGGGGG	47.9721	PASS	INDEL
IPO323∆chr18∆KMT1	2854_BP	5-04-053	chr11	1127553	.	T	C	221.999	PASS	BSM
IPO323∆chr18∆KMT1	2854_BP	5-04-053	chr11	1127572	.	C	T	211.999	PASS	BSM
IPO323∆chr18∆KMT1	2854_BP	5-04-053	chr11	1127607	.	G	A	176.999	PASS	BSM
IPO323∆chr18∆KMT1	2854_BP	5-04-053	chr11	1127629	.	T	C	69.0315	PASS	BSM
IPO323∆chr18∆KMT1	2854_BP	5-04-053	chr12	449111	.	T	C	221.999	PASS	BSM
IPO323∆chr18∆KMT1	2854_BP	5-04-053	chr12	495926	.	C	T	221.999	PASS	BSM
IPO323∆chr18∆KMT1	2854_BP	5-04-053	chr16	606931	.	TAGGGT	TAGGGTGAGGGTGAGGGT	66.7225	PASS	INDEL
IPO323∆chr18∆KMT1	2854_BP	5-04-053	chr21	89663	.	C	T	221.999	PASS	BSM
IPO323∆chr18∆KMT1	2854_BQ	5-05-053	chr1	119114	.	T	C	221.999	PASS	BSM
IPO323∆chr18∆KMT1	2854_BQ	5-05-053	chr1	2183759	.	C	T	221.999	PASS	BSM
IPO323∆chr18∆KMT1	2854_BQ	5-05-053	chr1	2669268	.	CG	C	111.525	PASS	INDEL
IPO323∆chr18∆KMT1	2854_BQ	5-05-053	chr1	3125089	.	G	A	202.003	PASS	BSM
IPO323∆chr18∆KMT1	2854_BQ	5-05-053	chr1	4821743	.	G	A	222.008	PASS	BSM
IPO323∆chr18∆KMT1	2854_BQ	5-05-053	chr1	5196886	.	T	C	140.999	PASS	BSM
IPO323∆chr18∆KMT1	2854_BQ	5-05-053	chr1	5794967	.	C	G	221.999	PASS	BSM
IPO323∆chr18∆KMT1	2854_BQ	5-05-053	chr2	1510802	.	GAGTAGTAGTAGTAGTAGTAGTAGTAGTAGTAGTAGTAGTAGTAGTAGTAGTAGTAGTAGTAGTAGTAGTAGTAGT	GAGTAGTAGTAGTAGTAGTAGTAGTAGTAGTAGTAGTAGTAGTAGTAGTAGTAGTAGTAGTAGTAGTAGTAGT	45.2238	PASS	INDEL
IPO323∆chr18∆KMT1	2854_BQ	5-05-053	chr2	1875558	.	A	C	177.999	PASS	BSM
IPO323∆chr18∆KMT1	2854_BQ	5-05-053	chr2	2317058	.	A	G	222.001	PASS	BSM
IPO323∆chr18∆KMT1	2854_BQ	5-05-053	chr3	15942	.	G	C	120.015	PASS	BSM
IPO323∆chr18∆KMT1	2854_BQ	5-05-053	chr3	1006423	.	T	C	170.999	PASS	BSM
IPO323∆chr18∆KMT1	2854_BQ	5-05-053	chr3	3476564	.	T	C	111.002	PASS	BSM
IPO323∆chr18∆KMT1	2854_BQ	5-05-053	chr4	214181	.	A	G	218.016	PASS	BSM
IPO323∆chr18∆KMT1	2854_BQ	5-05-053	chr4	685078	.	T	A	59.0654	PASS	BSM
IPO323∆chr18∆KMT1	2854_BQ	5-05-053	chr4	807372	.	A	AAGG	214.467	PASS	INDEL
IPO323∆chr18∆KMT1	2854_BQ	5-05-053	chr4	1170048	.	A	G	222.008	PASS	BSM
IPO323∆chr18∆KMT1	2854_BQ	5-05-053	chr5	61112	.	C	T	164.998	PASS	BSM
IPO323∆chr18∆KMT1	2854_BQ	5-05-053	chr5	621556	.	T	C	222.001	PASS	BSM
IPO323∆chr18∆KMT1	2854_BQ	5-05-053	chr5	923756	.	T	C	221.999	PASS	BSM
IPO323∆chr18∆KMT1	2854_BQ	5-05-053	chr5	1400937	.	G	A	150.999	PASS	BSM
IPO323∆chr18∆KMT1	2854_BQ	5-05-053	chr6	436635	.	T	C	174.998	PASS	BSM
IPO323∆chr18∆KMT1	2854_BQ	5-05-053	chr6	734430	.	A	G	221.999	PASS	BSM
IPO323∆chr18∆KMT1	2854_BQ	5-05-053	chr6	2213672	.	A	G	124.002	PASS	BSM
IPO323∆chr18∆KMT1	2854_BQ	5-05-053	chr7	1543631	.	TACACACACACACACACACACACACA	TACACACACACACACACACACACACACA,TACACACACACACACACACACACACACACA	141.593	PASS	INDEL
IPO323∆chr18∆KMT1	2854_BQ	5-05-053	chr8	457	.	A	G	150.998	PASS	BSM
IPO323∆chr18∆KMT1	2854_BQ	5-05-053	chr8	5038	.	T	C	195.999	PASS	BSM
IPO323∆chr18∆KMT1	2854_BQ	5-05-053	chr8	6748	.	G	A	181.999	PASS	BSM
IPO323∆chr18∆KMT1	2854_BQ	5-05-053	chr8	6838	.	C	T	154.998	PASS	BSM
IPO323∆chr18∆KMT1	2854_BQ	5-05-053	chr8	8013	.	A	G	65.0655	PASS	BSM
IPO323∆chr18∆KMT1	2854_BQ	5-05-053	chr8	8533	.	T	C	198.999	PASS	BSM
IPO323∆chr18∆KMT1	2854_BQ	5-05-053	chr8	8821	.	G	A	160.998	PASS	BSM
IPO323∆chr18∆KMT1	2854_BQ	5-05-053	chr8	9351	.	C	T	222	PASS	BSM
IPO323∆chr18∆KMT1	2854_BQ	5-05-053	chr8	9437	.	T	C	221.999	PASS	BSM
IPO323∆chr18∆KMT1	2854_BQ	5-05-053	chr8	9463	.	C	T	222	PASS	BSM
IPO323∆chr18∆KMT1	2854_BQ	5-05-053	chr8	14320	.	A	G	60.2633	PASS	BSM
IPO323∆chr18∆KMT1	2854_BQ	5-05-053	chr8	2165481	.	C	T	222.003	PASS	BSM
IPO323∆chr18∆KMT1	2854_BQ	5-05-053	chr10	636211	.	G	T	221.999	PASS	BSM
IPO323∆chr18∆KMT1	2854_BQ	5-05-053	chr11	1378245	.	A	G	203.007	PASS	BSM
IPO323∆chr18∆KMT1	2854_BQ	5-05-053	chr14	295120	.	T	G	221.999	PASS	BSM
IPO323∆chr18∆KMT1	2854_BQ	5-05-053	chr16	189609	.	G	A	198.016	PASS	BSM
IPO323∆chr18∆KMT1	2854_BQ	5-05-053	chr17	119867	.	GCCCCCCCCCCCCCCCCCCCCCCCC	GCCCCCCCCCCCCCCCCCCCCCCCCCCCCCCCCCCCCC,GCCCCCCCCCCCCCCCCCCCCCCCCCCCCCC	29.2286	PASS	INDEL
IPO323∆chr18∆KMT1	2854_BQ	5-05-053	chr17	173537	.	C	T	222	PASS	BSM
IPO323∆chr18∆KMT1	2854_BQ	5-05-053	chr19	456809	.	T	G	221.999	PASS	BSM
IPO323∆chr18∆KMT1	2854_BQ	5-05-053	chr21	51472	.	T	C	200.033	PASS	BSM
IPO323∆chr18∆KMT1	2854_BR	5-06-053	chr1	912844	.	A	C	221.999	PASS	BSM
IPO323∆chr18∆KMT1	2854_BR	5-06-053	chr1	6075946	.	C	A	127.007	PASS	BSM
IPO323∆chr18∆KMT1	2854_BR	5-06-053	chr2	114052	.	A	G	188.999	PASS	BSM
IPO323∆chr18∆KMT1	2854_BR	5-06-053	chr2	240321	.	A	G	221.999	PASS	BSM
IPO323∆chr18∆KMT1	2854_BR	5-06-053	chr2	1512343	.	CACTACTACTACTACTACTACTACTACTACTACTACTACTACTACTACTACTA	CACTACTACTACTACTACTACTACTACTACTACTACTACTACTACTACTA	27.4388	PASS	INDEL
IPO323∆chr18∆KMT1	2854_BR	5-06-053	chr2	3407283	.	G	T	191.007	PASS	BSM
IPO323∆chr18∆KMT1	2854_BR	5-06-053	chr2	3408209	.	AAAGCCATGACCACTGCGATTGAAGCCATGACCACTGCGA	AAAGCCATGACCACTGCGATTGAAGCCATGACCACTGCGATTGAAGCCATGACCACTGCGA	214.475	PASS	INDEL
IPO323∆chr18∆KMT1	2854_BR	5-06-053	chr3	2945828	.	T	A	222	PASS	BSM
IPO323∆chr18∆KMT1	2854_BR	5-06-053	chr4	807372	.	A	AAGG	214.462	PASS	INDEL
IPO323∆chr18∆KMT1	2854_BR	5-06-053	chr4	2786804	.	TGAGGAGGA	TGAGGA	196.492	PASS	INDEL
IPO323∆chr18∆KMT1	2854_BR	5-06-053	chr5	690223	.	GCCCC	GCCCCCC	24.2398	PASS	INDEL
IPO323∆chr18∆KMT1	2854_BR	5-06-053	chr5	1797698	.	CTTATTATTATTATTATTATTATTATTATTATTATTATTA	CTTATTATTATTATTATTATTATTATTATTATTATTATTATTA	214.458	PASS	INDEL
IPO323∆chr18∆KMT1	2854_BR	5-06-053	chr5	2791316	.	T	G	222.008	PASS	BSM
IPO323∆chr18∆KMT1	2854_BR	5-06-053	chr7	2344249	.	A	G	73.0656	PASS	BSM
IPO323∆chr18∆KMT1	2854_BR	5-06-053	chr8	29982	.	A	G	222.016	PASS	BSM
IPO323∆chr18∆KMT1	2854_BR	5-06-053	chr9	904174	.	A	G	221.999	PASS	BSM
IPO323∆chr18∆KMT1	2854_BR	5-06-053	chr9	1963104	.	ATT	ATTACCTATATTTACATT	87.9725	PASS	INDEL
IPO323∆chr18∆KMT1	2854_BR	5-06-053	chr9	2069267	.	AC	ACGAATTCTAATAGCTCC	127.491	PASS	INDEL
IPO323∆chr18∆KMT1	2854_BR	5-06-053	chr9	2069268	.	C	CGA	45.4313	PASS	INDEL
IPO323∆chr18∆KMT1	2854_BR	5-06-053	chr9	2069269	.	T	TAA	45.4313	PASS	INDEL
IPO323∆chr18∆KMT1	2854_BR	5-06-053	chr10	1619048	.	C	T	221.999	PASS	BSM
IPO323∆chr18∆KMT1	2854_BR	5-06-053	chr11	961446	.	G	T	222.001	PASS	BSM
IPO323∆chr18∆KMT1	2854_BR	5-06-053	chr11	1147289	.	T	C	145.007	PASS	BSM
IPO323∆chr18∆KMT1	2854_BR	5-06-053	chr11	1147293	.	T	C	157.003	PASS	BSM
IPO323∆chr18∆KMT1	2854_BR	5-06-053	chr11	1147317	.	T	C	194.001	PASS	BSM
IPO323∆chr18∆KMT1	2854_BR	5-06-053	chr12	182759	.	C	A	221.999	PASS	BSM
IPO323∆chr18∆KMT1	2854_BS	5-07-053	chr1	591759	.	G	C	222.003	PASS	BSM
IPO323∆chr18∆KMT1	2854_BS	5-07-053	chr1	2494036	.	C	A	219.016	PASS	BSM
IPO323∆chr18∆KMT1	2854_BS	5-07-053	chr2	253066	.	GTACTACTACTACTACTACTACTACTACTACTACTACTACTACTACTACTACTACTACTACTACTACTACTACTACTACTACTACTACTACTACTACTACTACTACTACTAC	GTACTACTACTACTACTACTACTACTACTACTACTACTACTACTACTACTACTACTACTACTACTACTACTACTACTACTACTACTACTACTACTACTACTACTAC	28.23	PASS	INDEL
IPO323∆chr18∆KMT1	2854_BS	5-07-053	chr2	3564038	.	A	G	222.003	PASS	BSM
IPO323∆chr18∆KMT1	2854_BS	5-07-053	chr4	807372	.	A	AAGG	214.46	PASS	INDEL
IPO323∆chr18∆KMT1	2854_BS	5-07-053	chr4	807373	.	G	GGGG	175.492	PASS	INDEL
IPO323∆chr18∆KMT1	2854_BS	5-07-053	chr4	2591767	.	C	A	221.999	PASS	BSM
IPO323∆chr18∆KMT1	2854_BS	5-07-053	chr5	993473	.	G	C	191.007	PASS	BSM
IPO323∆chr18∆KMT1	2854_BS	5-07-053	chr5	1043660	.	G	T	196	PASS	BSM
IPO323∆chr18∆KMT1	2854_BS	5-07-053	chr5	1795347	.	A	C	221.999	PASS	BSM
IPO323∆chr18∆KMT1	2854_BS	5-07-053	chr6	956151	.	A	G	176.067	PASS	BSM
IPO323∆chr18∆KMT1	2854_BS	5-07-053	chr6	1922592	.	C	T	220.016	PASS	BSM
IPO323∆chr18∆KMT1	2854_BS	5-07-053	chr7	444350	.	G	T	207.033	PASS	BSM
IPO323∆chr18∆KMT1	2854_BS	5-07-053	chr7	1998764	.	C	A	222.008	PASS	BSM
IPO323∆chr18∆KMT1	2854_BS	5-07-053	chr7	2237399	.	G	T	181.016	PASS	BSM
IPO323∆chr18∆KMT1	2854_BS	5-07-053	chr9	542138	.	CAAAAAA	CAAAAAAA	56.4647	PASS	INDEL
IPO323∆chr18∆KMT1	2854_BS	5-07-053	chr9	1983989	.	C	T	160.067	PASS	BSM
IPO323∆chr18∆KMT1	2854_BS	5-07-053	chr10	1314339	.	CACAACAACAACAACAACAACAACAACAACAACAACAACAACAACAACA	CACAACAACAACAACAACAACAACAACAACAACAACAACAACAACAACAACA	128.461	PASS	INDEL
IPO323∆chr18∆KMT1	2854_BS	5-07-053	chr10	1314364	.	ACA	ACATCA	109.097	PASS	INDEL
IPO323∆chr18∆KMT1	2854_BS	5-07-053	chr16	36662	.	T	C	102.006	PASS	BSM
IPO323∆chr18∆KMT1	2854_BS	5-07-053	chr17	119867	.	GCCCCCCCCCCCCCCCCCCCCCCCC	GCCCCCCCCCCCCCCCCCCCCCCCCCCCCCCCCCCCCC	43.4313	PASS	INDEL
IPO323∆chr18∆KMT1	2854_BS	5-07-053	chr20	271548	.	ATGTGTGTGTGTGTGTG	ATGTGTGTGTGTGTGTGTG	169.526	PASS	INDEL
IPO323∆chr18∆KMT1	2854_BT	5-08-053	chr1	1748332	.	AGCAGTTGTCCAAGTCGGGCCGGTTCCTGGAAGACAAGATGCTGTCGCA	AGCA	51.5244	PASS	INDEL
IPO323∆chr18∆KMT1	2854_BT	5-08-053	chr1	2443272	.	G	C	221.999	PASS	BSM
IPO323∆chr18∆KMT1	2854_BT	5-08-053	chr1	5141153	.	C	G	222.001	PASS	BSM
IPO323∆chr18∆KMT1	2854_BT	5-08-053	chr2	234407	.	AGT	AGTGTTGTTTGTTGTTTGTTTGTTTGTTTGT,AGTGTTGTTTGTTGT	73.7225	PASS	INDEL
IPO323∆chr18∆KMT1	2854_BT	5-08-053	chr2	1510802	.	GAGTAGTAGTAGTAGTAGTAGTAGTAGTAGTAGTAGTAGTAGTAGTAGTAGTAGTAGTAGTAGTAGTAGTAGTAGT	GAGTAGTAGTAGTAGTAGTAGTAGTAGTAGTAGTAGTAGTAGTAGTAGTAGTAGTAGTAGTAGTAGTAGTAGT	112.973	PASS	INDEL
IPO323∆chr18∆KMT1	2854_BT	5-08-053	chr2	2595910	.	T	C	224.127	PASS	BSM
IPO323∆chr18∆KMT1	2854_BT	5-08-053	chr2	3124408	.	T	C	222.001	PASS	BSM
IPO323∆chr18∆KMT1	2854_BT	5-08-053	chr3	599323	.	TGGGGGGGGGGGGGGGGGGG	TGGGGGGGGGGGGGGGGGGGGGGGGG,TGGGGGGGGGGGGGGGGGGGGG	36.915	PASS	INDEL
IPO323∆chr18∆KMT1	2854_BT	5-08-053	chr4	138	.	A	G	86.5134	PASS	BSM
IPO323∆chr18∆KMT1	2854_BT	5-08-053	chr5	1826406	.	C	A	222.003	PASS	BSM
IPO323∆chr18∆KMT1	2854_BT	5-08-053	chr5	2503877	.	C	A	222	PASS	BSM
IPO323∆chr18∆KMT1	2854_BT	5-08-053	chr5	2678650	.	G	A	114.133	PASS	BSM
IPO323∆chr18∆KMT1	2854_BT	5-08-053	chr6	1538662	.	C	T	222.001	PASS	BSM
IPO323∆chr18∆KMT1	2854_BT	5-08-053	chr7	826673	.	GGATCATCGCAATTGCCTG	GG	214.458	PASS	INDEL
IPO323∆chr18∆KMT1	2854_BT	5-08-053	chr7	1726942	.	TTCGCCTGAAATGTTGCGCTCGCCTGAAATGTTGCGCTCGCCTGAAATGTTGCGCTCGC	TTCGCCTGAAATGTTGCGCTCGCCTGAAATGTTGCGCTCGCCTGAAATGTTGCGCTCGCCTGAAATGTTGCGCTCGC	199.462	PASS	INDEL
IPO323∆chr18∆KMT1	2854_BT	5-08-053	chr9	739477	.	TCCCCCCCCCCCCCCCCC	TCCCCCCACCCCCCCCCCCCCCCCCCCCCCC,TACCGCCCCCCCCCCCCCCCCC,TCCCCCCCCCCCCCCCCCCC	35.2248	PASS	INDEL
IPO323∆chr18∆KMT1	2854_BT	5-08-053	chr9	904174	.	A	G	221.999	PASS	BSM
IPO323∆chr18∆KMT1	2854_BT	5-08-053	chr9	1963103	.	TATT	TATTAAAGCCCTTAAGCTATTTTACCTATATTTACATT,TATTTTACCTATATTTACATT,TCTCGTGCGCAGCTTTGTTAAGCTATTTTACCTATATTTACATT	21.0063	PASS	INDEL
IPO323∆chr18∆KMT1	2854_BT	5-08-053	chr9	1963105	.	T	TGCTATTTTACCTATATTTACAT	72.9723	PASS	INDEL
IPO323∆chr18∆KMT1	2854_BT	5-08-053	chr9	2137682	.	C	A	169.016	PASS	BSM
IPO323∆chr18∆KMT1	2854_BT	5-08-053	chr9	2137683	.	A	T	165.033	PASS	BSM
IPO323∆chr18∆KMT1	2854_BT	5-08-053	chr9	2137684	.	A	G	176.016	PASS	BSM
IPO323∆chr18∆KMT1	2854_BT	5-08-053	chr10	684880	.	AAGCTCCCGACTACGTATGCGCCACAAGCCGCGCGC	A	120.459	PASS	INDEL
IPO323∆chr18∆KMT1	2854_BT	5-08-053	chr10	1280613	.	A	G	222.001	PASS	BSM
IPO323∆chr18∆KMT1	2854_BT	5-08-053	chr11	848899	.	AGGGGGGGGG	AGGGGGGGGGG	50.456	PASS	INDEL
IPO323∆chr18∆KMT1	2854_BT	5-08-053	chr11	1415050	.	C	T	221.999	PASS	BSM
IPO323∆chr18∆KMT1	2854_BT	5-08-053	chr12	210600	.	GGACGACTCGCGCGCATGAAACA	G	214.459	PASS	INDEL
IPO323∆chr18∆KMT1	2854_BT	5-08-053	chr12	1080205	.	ACCCCCCCCCCCCCCCC	ACCCCCCCCCCCCCCCCCCCC,ACCCCCCCCCCCCCCCCCCC	25.4433	PASS	INDEL
IPO323∆chr18∆KMT1	2854_BT	5-08-053	chr13	772955	.	GTTCTGTACCTT	GTT	214.458	PASS	INDEL
IPO323∆chr18∆KMT1	2854_BU	5-09-053	chr2	196564	.	A	G	163.067	PASS	BSM
IPO323∆chr18∆KMT1	2854_BU	5-09-053	chr2	241677	.	A	G	222	PASS	BSM
IPO323∆chr18∆KMT1	2854_BU	5-09-053	chr2	1512343	.	CACTACTACTACTACTACTACTACTACTACTACTACTACTACTACTACTACTA	CACTACTACTACTACTACTACTACTACTACTACTACTACTACTACTACTACTACTA	106.457	PASS	INDEL
IPO323∆chr18∆KMT1	2854_BU	5-09-053	chr2	3306782	.	A	T	222.003	PASS	BSM
IPO323∆chr18∆KMT1	2854_BU	5-09-053	chr3	1071257	.	G	T	209.999	PASS	BSM
IPO323∆chr18∆KMT1	2854_BU	5-09-053	chr3	2563358	.	CG	C	198.475	PASS	INDEL
IPO323∆chr18∆KMT1	2854_BU	5-09-053	chr3	3197800	.	GTTTTTTTTT	GTTTTTTTTTT	30.4682	PASS	INDEL
IPO323∆chr18∆KMT1	2854_BU	5-09-053	chr4	690340	.	A	G	211.008	PASS	BSM
IPO323∆chr18∆KMT1	2854_BU	5-09-053	chr4	2761740	.	G	C	115	PASS	BSM
IPO323∆chr18∆KMT1	2854_BU	5-09-053	chr5	2678650	.	G	A	128.032	PASS	BSM
IPO323∆chr18∆KMT1	2854_BU	5-09-053	chr5	2678652	.	G	A	125.032	PASS	BSM
IPO323∆chr18∆KMT1	2854_BU	5-09-053	chr5	2678654	.	A	G	128.032	PASS	BSM
IPO323∆chr18∆KMT1	2854_BU	5-09-053	chr6	2433917	.	A	G	128.007	PASS	BSM
IPO323∆chr18∆KMT1	2854_BU	5-09-053	chr7	707174	.	CTAGACTTTATCGTTTTAGACTTTATCGTTTTAGACTTTATCGTTTTAG	CTAGACTTTATCGTTTTAGACTTTATCGTTTTAG	214.458	PASS	INDEL
IPO323∆chr18∆KMT1	2854_BU	5-09-053	chr7	707206	.	AG	AGCGG	119.465	PASS	INDEL
IPO323∆chr18∆KMT1	2854_BU	5-09-053	chr7	2081311	.	T	C	222.008	PASS	BSM
IPO323∆chr18∆KMT1	2854_BU	5-09-053	chr8	35560	.	G	A	151.134	PASS	BSM
IPO323∆chr18∆KMT1	2854_BU	5-09-053	chr8	659470	.	A	G	113.032	PASS	BSM
IPO323∆chr18∆KMT1	2854_BU	5-09-053	chr12	107428	.	A	G	221.999	PASS	BSM
IPO323∆chr18∆KMT1	2854_BU	5-09-053	chr19	546187	.	ATGCAAAAGCAGTGCAAAAGCAGTGCAAAAGCAGTGCAAAAGCAGTGCAAAAGCAGTGCA	ATGCAAAAGCAGTGCAAAAGCAGTGCAAAAGCAGTGCAAAAGCAGTGCAAAAGCAGTGCAAAAGCAGTGCAAAAGCAGTGCA	113.723	PASS	INDEL
IPO323∆chr18∆KMT1	2854_BU	5-09-053	chr20	365473	.	T	C	222.008	PASS	BSM
IPO323∆chr18∆KMT1	2854_BV	5-11-053	chr1	125	.	C	A	98.2638	PASS	BSM
IPO323∆chr18∆KMT1	2854_BV	5-11-053	chr1	139352	.	T	C	221.999	PASS	BSM
IPO323∆chr18∆KMT1	2854_BV	5-11-053	chr1	332753	.	G	A	221.999	PASS	BSM
IPO323∆chr18∆KMT1	2854_BV	5-11-053	chr1	616877	.	A	T	221.999	PASS	BSM
IPO323∆chr18∆KMT1	2854_BV	5-11-053	chr1	1805419	.	C	T	221.999	PASS	BSM
IPO323∆chr18∆KMT1	2854_BV	5-11-053	chr2	234407	.	AGT	AGTGTTGTTTGTTGTTTGTTTGTTTGTTTGT,AGTGTTGTTTGTTGTTTGT	41.4314	PASS	INDEL
IPO323∆chr18∆KMT1	2854_BV	5-11-053	chr2	355840	.	GTATATATATATATATATATATATAT	GTATATATATATATATATATATATATAT	214.526	PASS	INDEL
IPO323∆chr18∆KMT1	2854_BV	5-11-053	chr2	997292	.	A	G	222.008	PASS	BSM
IPO323∆chr18∆KMT1	2854_BV	5-11-053	chr2	2627176	.	G	A	221.999	PASS	BSM
IPO323∆chr18∆KMT1	2854_BV	5-11-053	chr4	807372	.	A	AAGG	214.459	PASS	INDEL
IPO323∆chr18∆KMT1	2854_BV	5-11-053	chr4	2676428	.	ATGTCTCAAGGACGACTGTCTCAAGGACGACTGTCTCAAGGACGACTGTCTCAAGGACGACTGTCTTAAGGACGACTGTCTCAAGGACGACTGTCTC	ATGTCTCAAGGACGACTGTCTCAAGGACGACTGTCTCAAGGACGACTGTCTCAAGGACGACTGTCTCAAGGACGACTGTCTTAAGGACGACTGTCTCAAGGACGACTGTCTC	214.459	PASS	INDEL
IPO323∆chr18∆KMT1	2854_BV	5-11-053	chr5	49836	.	A	G	175.998	PASS	BSM
IPO323∆chr18∆KMT1	2854_BV	5-11-053	chr5	49847	.	C	T	184.999	PASS	BSM
IPO323∆chr18∆KMT1	2854_BV	5-11-053	chr5	68735	.	G	A	221.999	PASS	BSM
IPO323∆chr18∆KMT1	2854_BV	5-11-053	chr5	952012	.	A	G	221.999	PASS	BSM
IPO323∆chr18∆KMT1	2854_BV	5-11-053	chr5	952024	.	A	G	221.999	PASS	BSM
IPO323∆chr18∆KMT1	2854_BV	5-11-053	chr5	952045	.	T	C	201.999	PASS	BSM
IPO323∆chr18∆KMT1	2854_BV	5-11-053	chr5	952046	.	A	G	173	PASS	BSM
IPO323∆chr18∆KMT1	2854_BV	5-11-053	chr5	972516	.	C	T	221.999	PASS	BSM
IPO323∆chr18∆KMT1	2854_BV	5-11-053	chr6	865245	.	C	A	218.003	PASS	BSM
IPO323∆chr18∆KMT1	2854_BV	5-11-053	chr6	2029094	.	T	G	182.999	PASS	BSM
IPO323∆chr18∆KMT1	2854_BV	5-11-053	chr7	886042	.	G	A	215.003	PASS	BSM
IPO323∆chr18∆KMT1	2854_BV	5-11-053	chr9	567913	.	T	C	221.999	PASS	BSM
IPO323∆chr18∆KMT1	2854_BV	5-11-053	chr9	686760	.	CTTTTTTTTTT	CTTTTTTTTTTT	32.4603	PASS	INDEL
IPO323∆chr18∆KMT1	2854_BV	5-11-053	chr9	904174	.	A	G	221.999	PASS	BSM
IPO323∆chr18∆KMT1	2854_BV	5-11-053	chr9	1955072	.	G	C	188.999	PASS	BSM
IPO323∆chr18∆KMT1	2854_BV	5-11-053	chr10	802064	.	G	A	221.999	PASS	BSM
IPO323∆chr18∆KMT1	2854_BV	5-11-053	chr10	1274259	.	A	G	221.999	PASS	BSM
IPO323∆chr18∆KMT1	2854_BV	5-11-053	chr10	1320570	.	C	T	111.006	PASS	BSM
IPO323∆chr18∆KMT1	2854_BV	5-11-053	chr10	1320578	.	G	A	111.006	PASS	BSM
IPO323∆chr18∆KMT1	2854_BV	5-11-053	chr10	1320614	.	A	G	142.999	PASS	BSM
IPO323∆chr18∆KMT1	2854_BV	5-11-053	chr13	654262	.	T	C	221.999	PASS	BSM
IPO323∆chr18∆KMT1	2854_BV	5-11-053	chr16	208652	.	A	G	221.999	PASS	BSM
IPO323∆chr18∆KMT1	2854_BV	5-11-053	chr17	24162	.	G	A	144.998	PASS	BSM
IPO323∆chr18∆KMT1	2854_BV	5-11-053	chr19	166538	.	T	C	222	PASS	BSM
IPO323∆chr18∆KMT1	2854_BV	5-11-053	chr19	408535	.	G	A	221.999	PASS	BSM
IPO323∆chr18∆KMT1	2854_BW	5-12-053	chr2	2079184	.	CAAAA	CAAAAA	158.458	PASS	INDEL
IPO323∆chr18∆KMT1	2854_BW	5-12-053	chr2	3675680	.	T	C	166.134	PASS	BSM
IPO323∆chr18∆KMT1	2854_BW	5-12-053	chr3	975734	.	G	A	78.1327	PASS	BSM
IPO323∆chr18∆KMT1	2854_BW	5-12-053	chr5	1758086	.	T	C	219.016	PASS	BSM
IPO323∆chr18∆KMT1	2854_BW	5-12-053	chr7	1798773	.	T	C	98.0319	PASS	BSM
IPO323∆chr18∆KMT1	2854_BW	5-12-053	chr7	1966737	.	C	G	222.001	PASS	BSM
IPO323∆chr18∆KMT1	2854_BW	5-12-053	chr7	2192319	.	G	C	221.003	PASS	BSM
IPO323∆chr18∆KMT1	2854_BW	5-12-053	chr7	2530022	.	C	A	169.999	PASS	BSM
IPO323∆chr18∆KMT1	2854_BW	5-12-053	chr9	1936884	.	T	C	221.999	PASS	BSM
IPO323∆chr18∆KMT1	2854_BW	5-12-053	chr10	821022	.	A	G	222.008	PASS	BSM
IPO323∆chr18∆KMT1	2854_BW	5-12-053	chr12	5597	.	G	T	130.015	PASS	BSM
IPO323∆chr18∆KMT1	2854_BW	5-12-053	chr13	152410	.	C	T	221.999	PASS	BSM
IPO323∆chr18∆KMT1	2854_BW	5-12-053	chr15	247200	.	G	A	153.999	PASS	BSM
IPO323∆chr18∆KMT1	2854_BX	5-13-053	chr1	651705	.	A	G	221.999	PASS	BSM
IPO323∆chr18∆KMT1	2854_BX	5-13-053	chr1	5419543	.	T	C	222.003	PASS	BSM
IPO323∆chr18∆KMT1	2854_BX	5-13-053	chr1	6066378	.	A	G	172.998	PASS	BSM
IPO323∆chr18∆KMT1	2854_BX	5-13-053	chr2	253066	.	GTACTACTACTACTACTACTACTACTACTACTACTACTACTACTACTACTACTACTACTACTACTACTACTACTACTACTACTACTACTACTACTACTACTACTACTACTAC	GTACTACTACTACTACTACTACTACTACTACTACTACTACTACTACTACTACTACTACTACTACTACTACTACTACTACTACTACTACTACTAC	21.256	PASS	INDEL
IPO323∆chr18∆KMT1	2854_BX	5-13-053	chr3	806650	.	G	GGGGGGGT	20.2644	PASS	INDEL
IPO323∆chr18∆KMT1	2854_BX	5-13-053	chr3	1411725	.	T	G	221.999	PASS	BSM
IPO323∆chr18∆KMT1	2854_BX	5-13-053	chr3	2602778	.	T	C	221.999	PASS	BSM
IPO323∆chr18∆KMT1	2854_BX	5-13-053	chr4	807372	.	A	AAGG	214.459	PASS	INDEL
IPO323∆chr18∆KMT1	2854_BX	5-13-053	chr4	1242399	.	T	A	222	PASS	BSM
IPO323∆chr18∆KMT1	2854_BX	5-13-053	chr5	1098876	.	T	G	222.001	PASS	BSM
IPO323∆chr18∆KMT1	2854_BX	5-13-053	chr5	2684789	.	A	G	111.133	PASS	BSM
IPO323∆chr18∆KMT1	2854_BX	5-13-053	chr5	2684801	.	C	T	131.066	PASS	BSM
IPO323∆chr18∆KMT1	2854_BX	5-13-053	chr5	2684848	.	A	T	58.5131	PASS	BSM
IPO323∆chr18∆KMT1	2854_BX	5-13-053	chr5	2684849	.	T	A	36.9729	PASS	BSM
IPO323∆chr18∆KMT1	2854_BX	5-13-053	chr6	1469424	.	A	G	221.999	PASS	BSM
IPO323∆chr18∆KMT1	2854_BX	5-13-053	chr7	2474758	.	C	G	221.999	PASS	BSM
IPO323∆chr18∆KMT1	2854_BX	5-13-053	chr7	2540562	.	A	G	129.999	PASS	BSM
IPO323∆chr18∆KMT1	2854_BX	5-13-053	chr8	457	.	A	G	221.999	PASS	BSM
IPO323∆chr18∆KMT1	2854_BX	5-13-053	chr8	2096616	.	GAACAAACAAACAAACAAACAAACAA	GAACAAACAAACAAACAAACAAACAAACAA	214.458	PASS	INDEL
[truncated: 11,391 more rows]

## Sheet: Deletions
Strain	Seq_ID	Sample_ID	Type	Chromosome	Start	ID	Quality	Pass	SVLEN	END	Included_in_Analysis (SVLen<-10)
IPO323	2822_C	1-03-053	DEL	chr2	3160880	432	1386.72	PASS	-345	3161225	1
IPO323	2822_C	1-03-053	DEL	chr17	567368	1409	727.72	PASS	-600	567968	1
IPO323	2822_M	1-13-053	DEL	chr7	592789	622	1240.78	PASS	-2368	595157	1
IPO323	2822_V	1-22-053	DEL	chr17	567352	453	217.24	PASS	-612	567964	1
IPO323	2822_Z	1-26-053	DEL	chr6	1627840	913	1614.39	PASS	-6	1627846	0
IPO323	2822_Q	1-17-053	DEL	chr1	2140	2	639.3	PASS	-64550	66690	1
IPO323	2822_AE	1-31-053	DEL	chr14	45099	959	2304.31	PASS	-1029	46128	1
IPO323	2822_A	1-01-053	DEL	chr14	532763	1368	1654.38	PASS	-1607	534370	1
IPO323	2822_Y	1-25-053	DEL	chr10	1310791	769	522.95	PASS	-3121	1313912	1
IPO323	2822_Y	1-25-053	DEL	chr13	23216	847	1861.17	PASS	-822	24038	1
IPO323	2822_O	1-15-053	DEL	chr5	913440	503	561.31	PASS	-119	913559	1
IPO323	2822_O	1-15-053	DEL	chr9	994819	791	31.46	PASS	-39	994858	1
IPO323	2822_O	1-15-053	DEL	chr17	567372	1010	659.25	PASS	-589	567961	1
IPO323	2822_AM	1-39-053	DEL	chr10	1009570	637	1270.32	PASS	-1085	1010655	1
IPO323	2822_X	1-24-053	DEL	chr7	1982575	711	974.9	PASS	-229	1982804	1
IPO323	2822_P	1-16-053	DEL	chr13	30583	989	473.24	PASS	-1451	32034	1
IPO323	2822_D	1-04-053	DEL	chr6	423527	663	2008.88	PASS	-2097	425624	1
IPO323	2822_N	1-14-053	DEL	chr5	2203913	633	649.93	PASS	-67	2203980	1
IPO323	2822_T	1-20-053	DEL	chr1	2626774	58	413.6	PASS	-53	2626827	1
IPO323	2822_E	1-05-053	DEL	chr12	866100	956	295.44	PASS	-53	866153	1
IPO323	2822_R	1-18-053	DEL	chr17	567434	864	599.99	PASS	-597	568031	1
IPO323 ∆chr18	2822_BF	2-18-053	DEL	chr9	280807	502	206.87	PASS	-53	280860	1
IPO323 ∆chr18	2822_CA	2-40-053	DEL	chr10	1681036	782	540.98	PASS	-666	1681702	1
IPO323 ∆chr18	2822_BT	2-33-053	DEL	chr1	916413	15	2629.28	PASS	-593	917006	1
IPO323 ∆chr18	2822_AR	2-04-053	DEL	chr3	2640842	480	324.97	PASS	-53	2640895	1
IPO323 ∆chr18	2822_BW	2-36-053	DEL	chr1	4545439	128	1790.31	PASS	-312	4545751	1
IPO323 ∆chr18	2822_BW	2-36-053	DEL	chr1	4551232	129	2333.85	PASS	-726	4551958	1
IPO323 ∆chr18	2822_BW	2-36-053	DEL	chr12	761818	709	1802.09	PASS	-708	762526	1
Zt05	2854_N	3-30-053	DEL	unitig_4_quiver	2132299	288	354.51	PASS	-110	2132409	1
Zt05	2822_CD	3-03-053	DEL	unitig_0_quiver	4630996	122	1802.09	PASS	-3340	4634336	1
Zt05	2822_CD	3-03-053	DEL	unitig_7_quiver	462406	689	757.66	PASS	-41481	503887	1
Zt05	2822_CD	3-03-053	DEL	unitig_13_quiver	1740535	896	1691.51	PASS	-7267	1747802	1
Zt05	2854_A	3-17-053	DEL	unitig_2_quiver	2837522	267	1073.08	PASS	-5992	2843514	1
Zt05	2822_CC	3-02-053	DEL	unitig_0_quiver	5763283	113	2008.88	PASS	-7247	5770530	1
Zt05	2822_CN	3-13-053	DEL	unitig_13_quiver	1740514	412	1506.66	PASS	-7292	1747806	1
Zt05	2822_CG	3-06-053	DEL	unitig_0_quiver	5763283	113	1565.75	PASS	-7250	5770533	1
Zt05	2822_CG	3-06-053	DEL	unitig_1_quiver	989878	141	1329.41	PASS	-1006	990884	1
Zt05	2822_CG	3-06-053	DEL	unitig_16_quiver	1457854	427	1358.95	PASS	-1463	1459317	1
Zt05	2854_L	3-28-053	DEL	unitig_13_quiver	1740514	471	1240.78	PASS	-7289	1747803	1
Zt05	2854_E	3-21-053	DEL	unitig_4_quiver	196207	357	1624.83	PASS	-4294	200501	1
Zt05	2854_F	3-22-053	DEL	unitig_0_quiver	4630996	86	1358.95	PASS	-3342	4634338	1
Zt05	2854_V	3-38-053	DEL	unitig_13_quiver	1740522	388	1358.95	PASS	-7281	1747803	1
Zt05	2822_CJ	3-09-053	DEL	unitig_13_quiver	1740516	478	1358.95	PASS	-7287	1747803	1
Zt05	2854_Q	3-33-053	DEL	unitig_1_quiver	728252	129	1743	PASS	-3340	731592	1
Zt05	2854_Q	3-33-053	DEL	unitig_4_quiver	2648608	339	1772.55	PASS	-7282	2655890	1
Zt05	2854_Q	3-33-053	DEL	unitig_6_quiver	2164351	414	2697.91	PASS	-4373	2168724	1
Zt05	2854_W	3-39-053	DEL	unitig_13_quiver	1732252	227	1122.61	PASS	-8262	1740514	1
Zt05	2854_C	3-19-053	DEL	unitig_13_quiver	1740517	331	1477.12	PASS	-7286	1747803	1
Zt05	2854_H	3-24-053	DEL	unitig_13_quiver	1740516	600	738.56	PASS	-7287	1747803	1
Zt05	2822_CL	3-11-053	DEL	unitig_16_quiver	1452009	292	1270.32	PASS	-7284	1459293	1
Zt05	2822_CH	3-07-053	DEL	unitig_20_quiver	341928	602	885.83	PASS	-1060	342988	1
Zt05	2854_O	3-31-053	DEL	unitig_13_quiver	1740519	589	1004.44	PASS	-7284	1747803	1
Zt05	2854_U	3-37-053	DEL	unitig_18_quiver	155730	786	915.82	PASS	-6522	162252	1
Zt05	2854_J	3-26-053	DEL	unitig_13_quiver	1747803	406	1033.98	PASS	-112	1747915	1
Zt05	2822_CE	3-04-053	DEL	unitig_13_quiver	1740522	471	915.82	PASS	-7281	1747803	1
Zt05	2854_I	3-25-053	DEL	unitig_13_quiver	1721400	444	1063.53	PASS	-190	1721590	1
Zt05	2854_I	3-25-053	DEL	unitig_13_quiver	1740519	445	1683.92	PASS	-7284	1747803	1
Zt05	2854_S	3-35-053	DEL	unitig_1_quiver	728252	127	1743	PASS	-3341	731593	1
Zt05	2854_S	3-35-053	DEL	unitig_13_quiver	1740516	496	1329.41	PASS	-7287	1747803	1
Zt05	2854_X	3-40-053	DEL	unitig_1_quiver	728251	197	1388.49	PASS	-3341	731592	1
Zt05	2822_CP	3-15-053	DEL	unitig_13_quiver	1740573	488	1565.75	PASS	-7229	1747802	1
Zt05	2822_CF	3-05-053	DEL	unitig_0_quiver	5763284	107	1831.63	PASS	-7233	5770517	1
Zt05	2822_CF	3-05-053	DEL	unitig_13_quiver	1740516	374	1211.24	PASS	-7287	1747803	1
Zt05	2854_B	3-18-053	DEL	unitig_13_quiver	1740516	630	1447.58	PASS	-7287	1747803	1
Zt05	2822_CB	3-01-053	DEL	unitig_4_quiver	196207	393	1624.83	PASS	-4294	200501	1
Zt05	2822_CB	3-01-053	DEL	unitig_13_quiver	1740517	600	1240.78	PASS	-7286	1747803	1
Zt05	2822_CQ	3-16-053	DEL	unitig_13_quiver	1740518	379	1270.32	PASS	-7284	1747802	1
Zt05	2854_D	3-20-053	DEL	unitig_13_quiver	878383	378	915.82	PASS	-21324	899707	1
Zt05	2822_CI	3-08-053	DEL	unitig_13_quiver	1740517	454	1477.12	PASS	-7286	1747803	1
Zt10	2854_AM	4-15-053	DEL	unitig_5_quiver	724371	332	1122.61	PASS	-74	724445	1
Zt10	2854_AF	4-08-053	DEL	unitig_8_quiver	542953	675	443.14	PASS	-63	543016	1
Zt10	2854_AN	4-16-053	DEL	unitig_14_quiver	155405	797	797.65	PASS	-93	155498	1
Zt10	2854_BJ	4-38-053	DEL	unitig_3_quiver	2127325	501	974.9	PASS	-6031	2133356	1
Zt10	2854_BJ	4-38-053	DEL	unitig_4_quiver	1337884	574	502.22	PASS	-52	1337936	1
IPO323 ∆chr18 ∆kmt1	2855_E	5-38-053	DEL	chr1	933934	5	1240.78	PASS	-11292	945226	1
IPO323 ∆chr18 ∆kmt1	2855_E	5-38-053	DEL	chr9	2049052	647	1004.44	PASS	-11277	2060329	1
IPO323 ∆chr18 ∆kmt1	2854_BZ	5-15-053	DEL	chr1	929309	11	1946.28	PASS	-12794	942103	1
IPO323 ∆chr18 ∆kmt1	2854_BZ	5-15-053	DEL	chr4	1337561	250	796.76	PASS	-6714	1344275	1
IPO323 ∆chr18 ∆kmt1	2854_BZ	5-15-053	DEL	chr5	2678711	315	994.45	PASS	-5860	2684571	1
IPO323 ∆chr18 ∆kmt1	2854_BZ	5-15-053	DEL	chr10	1385124	471	1861.17	PASS	-26545	1411669	1
IPO323 ∆chr18 ∆kmt1	2854_BZ	5-15-053	DEL	chr16	36326	551	1152.15	PASS	-5890	42216	1
IPO323 ∆chr18 ∆kmt1	2854_BQ	5-05-053	DEL	chr5	2678811	287	1082.19	PASS	-5863	2684674	1
IPO323 ∆chr18 ∆kmt1	2854_BQ	5-05-053	DEL	chr9	2137722	494	295.44	PASS	-26	2137748	1
IPO323 ∆chr18 ∆kmt1	2855_CQ	5-37-053	DEL	chr1	3831767	102	1979.34	PASS	-1729	3833496	1
IPO323 ∆chr18 ∆kmt1	2855_CQ	5-37-053	DEL	chr4	1337539	363	935.36	PASS	-6707	1344246	1
IPO323 ∆chr18 ∆kmt1	2855_CQ	5-37-053	DEL	chr5	2678739	451	905.82	PASS	-5858	2684597	1
IPO323 ∆chr18 ∆kmt1	2854_BW	5-12-053	DEL	chr3	3486526	170	718.13	PASS	-5917	3492443	1
IPO323 ∆chr18 ∆kmt1	2854_BW	5-12-053	DEL	chr8	2268825	305	3426.92	PASS	-7867	2276692	1
IPO323 ∆chr18 ∆kmt1	2854_BW	5-12-053	DEL	chr10	103700	342	3190.58	PASS	-5574	109274	1
IPO323 ∆chr18 ∆kmt1	2854_BS	5-07-053	DEL	chr5	2678748	353	669.04	PASS	-5893	2684641	1
IPO323 ∆chr18 ∆kmt1	2854_BS	5-07-053	DEL	chr9	2057060	519	1743	PASS	-7410	2064470	1
IPO323 ∆chr18 ∆kmt1	2854_BS	5-07-053	DEL	chr10	1176683	534	501.79	PASS	-5904	1182587	1
IPO323 ∆chr18 ∆kmt1	2854_CN	5-29-053	DEL	chr3	3477522	115	1122.61	PASS	-15078	3492600	1
IPO323 ∆chr18 ∆kmt1	2854_CM	5-28-053	DEL	chr1	929243	2	1477.12	PASS	-1166	930409	1
IPO323 ∆chr18 ∆kmt1	2854_CM	5-28-053	DEL	chr10	1180934	198	1536.21	PASS	-1614	1182548	1
IPO323 ∆chr18 ∆kmt1	2854_CE	5-20-053	DEL	chr1	915186	9	895.38	PASS	-5929	921115	1
IPO323 ∆chr18 ∆kmt1	2855_D	5-36-053	DEL	chr8	591577	2365	679.76	PASS	-6892	598469	1
IPO323 ∆chr18 ∆kmt1	2855_D	5-36-053	DEL	chr10	1176692	2764	718.13	PASS	-5922	1182614	1
IPO323 ∆chr18 ∆kmt1	2854_BM	5-01-053	DEL	chr3	3486449	444	649.49	PASS	-5942	3492391	1
IPO323 ∆chr18 ∆kmt1	2854_BM	5-01-053	DEL	chr4	1337559	468	994	PASS	-6716	1344275	1
IPO323 ∆chr18 ∆kmt1	2854_BM	5-01-053	DEL	chr8	2262903	677	1683.92	PASS	-22000	2284903	1
IPO323 ∆chr18 ∆kmt1	2854_BY	5-14-053	DEL	chr3	580435	112	403.54	PASS	-20669	601104	1
IPO323 ∆chr18 ∆kmt1	2854_BY	5-14-053	DEL	chr5	2678733	194	856.73	PASS	-5853	2684586	1
IPO323 ∆chr18 ∆kmt1	2854_BY	5-14-053	DEL	chr6	975859	205	295.44	PASS	-53	975912	1
IPO323 ∆chr18 ∆kmt1	2854_BY	5-14-053	DEL	chr7	117772	220	620.39	PASS	-63	117835	1
IPO323 ∆chr18 ∆kmt1	2854_BY	5-14-053	DEL	chr9	1957218	280	2481.56	PASS	-5885	1963103	1
IPO323 ∆chr18 ∆kmt1	2854_BY	5-14-053	DEL	chr10	1176756	288	462.68	PASS	-5906	1182662	1
IPO323 ∆chr18 ∆kmt1	2854_BY	5-14-053	DEL	chr16	36226	348	935.36	PASS	-5892	42118	1
IPO323 ∆chr18 ∆kmt1	2854_CA	5-16-053	DEL	chr1	915163	15	1654.38	PASS	-5905	921068	1
IPO323 ∆chr18 ∆kmt1	2854_CA	5-16-053	DEL	chr5	917842	586	1654.38	PASS	-814	918656	1
IPO323 ∆chr18 ∆kmt1	2854_CA	5-16-053	DEL	chr10	1176663	968	1033.54	PASS	-5900	1182563	1
IPO323 ∆chr18 ∆kmt1	2854_CQ	5-32-053	DEL	chr1	924474	5	2127.05	PASS	-25314	949788	1
IPO323 ∆chr18 ∆kmt1	2854_CQ	5-32-053	DEL	chr10	1680870	410	501.79	PASS	-527	1681397	1
IPO323 ∆chr18 ∆kmt1	2854_BT	5-08-053	DEL	chr5	2678731	494	856.73	PASS	-5846	2684577	1
IPO323 ∆chr18 ∆kmt1	2854_BT	5-08-053	DEL	chr9	1957216	704	4224.57	PASS	-5886	1963102	1
IPO323 ∆chr18 ∆kmt1	2854_BT	5-08-053	DEL	chr16	36239	851	876.28	PASS	-5883	42122	1
IPO323 ∆chr18 ∆kmt1	2854_CD	5-19-053	DEL	chr1	931288	15	1595.29	PASS	-2400	933688	1
IPO323 ∆chr18 ∆kmt1	2854_CD	5-19-053	DEL	chr1	3836915	98	3220.12	PASS	-10438	3847353	1
IPO323 ∆chr18 ∆kmt1	2854_CD	5-19-053	DEL	chr2	3226399	201	629.52	PASS	-13036	3239435	1
IPO323 ∆chr18 ∆kmt1	2854_CD	5-19-053	DEL	chr3	589875	212	1122.61	PASS	-1755	591630	1
IPO323 ∆chr18 ∆kmt1	2854_CD	5-19-053	DEL	chr3	3486570	248	827.19	PASS	-5858	3492428	1
IPO323 ∆chr18 ∆kmt1	2854_CD	5-19-053	DEL	chr5	2678739	317	1506.66	PASS	-5837	2684576	1
IPO323 ∆chr18 ∆kmt1	2854_CD	5-19-053	DEL	chr9	1957253	489	1642.6	PASS	-5883	1963136	1
IPO323 ∆chr18 ∆kmt1	2854_CD	5-19-053	DEL	chr10	1176770	509	1004.44	PASS	-5876	1182646	1
IPO323 ∆chr18 ∆kmt1	2854_CG	5-22-053	DEL	chr3	3486480	332	561.31	PASS	-5890	3492370	1
IPO323 ∆chr18 ∆kmt1	2854_CG	5-22-053	DEL	chr5	2678552	459	1211.24	PASS	-77	2678629	1
IPO323 ∆chr18 ∆kmt1	2854_CG	5-22-053	DEL	chr5	2678812	460	1358.95	PASS	-5849	2684661	1
IPO323 ∆chr18 ∆kmt1	2854_CG	5-22-053	DEL	chr9	1963005	722	2127.05	PASS	-4356	1967361	1
IPO323 ∆chr18 ∆kmt1	2854_CG	5-22-053	DEL	chr16	36320	864	1004.44	PASS	-5879	42199	1
IPO323 ∆chr18 ∆kmt1	2854_CO	5-30-053	DEL	chr3	3486576	180	1152.15	PASS	-204	3486780	1
IPO323 ∆chr18 ∆kmt1	2855_G	5-40-053	DEL	chr3	3486555	745	1211.24	PASS	-1227	3487782	1
IPO323 ∆chr18 ∆kmt1	2855_G	5-40-053	DEL	chr10	1176692	1137	393.63	PASS	-5900	1182592	1
IPO323 ∆chr18 ∆kmt1	2854_CC	5-18-053	DEL	chr13	23216	5170	1890.72	PASS	-822	24038	1
IPO323 ∆chr18 ∆kmt1	2854_CC	5-18-053	DEL	chr13	227240	5199	3190.58	PASS	-9452	236692	1
IPO323 ∆chr18 ∆kmt1	2854_CC	5-18-053	DEL	chr16	36326	5522	452.7	PASS	-5905	42231	1
IPO323 ∆chr18 ∆kmt1	2854_BU	5-09-053	DEL	chr1	915162	14	1152.15	PASS	-5903	921065	1
IPO323 ∆chr18 ∆kmt1	2854_BU	5-09-053	DEL	chr1	922696	15	1270.32	PASS	-36087	958783	1
IPO323 ∆chr18 ∆kmt1	2854_BU	5-09-053	DEL	chr5	2678719	656	531.76	PASS	-5866	2684585	1
IPO323 ∆chr18 ∆kmt1	2854_BU	5-09-053	DEL	chr9	1957255	933	1043.54	PASS	-5900	1963155	1
IPO323 ∆chr18 ∆kmt1	2854_BU	5-09-053	DEL	chr10	1176664	958	354.51	PASS	-5901	1182565	1
IPO323 ∆chr18 ∆kmt1	2854_BX	5-13-053	DEL	chr5	258	360	81.32	PASS	-3427	3685	1
IPO323 ∆chr18 ∆kmt1	2854_BX	5-13-053	DEL	chr5	2678815	407	1603.95	PASS	-5879	2684694	1
IPO323 ∆chr18 ∆kmt1	2854_BX	5-13-053	DEL	chr10	112652	588	2186.14	PASS	-2457	115109	1
IPO323 ∆chr18 ∆kmt1	2854_CJ	5-25-053	DEL	chr1	913254	23	561.31	PASS	-19803	933057	1
IPO323 ∆chr18 ∆kmt1	2854_CJ	5-25-053	DEL	chr3	3486577	424	1152.15	PASS	-5907	3492484	1
IPO323 ∆chr18 ∆kmt1	2854_CJ	5-25-053	DEL	chr9	1957213	790	2481.56	PASS	-5890	1963103	1
IPO323 ∆chr18 ∆kmt1	2854_CJ	5-25-053	DEL	chr16	36243	961	934.47	PASS	-5905	42148	1
IPO323 ∆chr18 ∆kmt1	2854_BN	5-02-053	DEL	chr1	3837219	148	3013.33	PASS	-5208	3842427	1
IPO323 ∆chr18 ∆kmt1	2854_BN	5-02-053	DEL	chr3	3486544	418	698.58	PASS	-5910	3492454	1
IPO323 ∆chr18 ∆kmt1	2854_BN	5-02-053	DEL	chr7	328046	596	531.76	PASS	-118	328164	1
IPO323 ∆chr18 ∆kmt1	2854_BN	5-02-053	DEL	chr9	2060255	712	1270.32	PASS	-2973	2063228	1
IPO323 ∆chr18 ∆kmt1	2854_BN	5-02-053	DEL	chr10	1176704	733	718.13	PASS	-5902	1182606	1
IPO323 ∆chr18 ∆kmt1	2855_F	5-39-053	DEL	chr1	929801	18	1477.12	PASS	-10894	940695	1
IPO323 ∆chr18 ∆kmt1	2855_F	5-39-053	DEL	chr3	3486573	351	1211.24	PASS	-5900	3492473	1
IPO323 ∆chr18 ∆kmt1	2855_F	5-39-053	DEL	chr5	2678812	435	974.01	PASS	-5851	2684663	1
IPO323 ∆chr18 ∆kmt1	2855_F	5-39-053	DEL	chr9	2059543	598	1654.38	PASS	-950	2060493	1
IPO323 ∆chr18 ∆kmt1	2855_F	5-39-053	DEL	chr9	2071512	600	2274.77	PASS	-4671	2076183	1
IPO323 ∆chr18 ∆kmt1	2855_F	5-39-053	DEL	chr16	36280	714	954.91	PASS	-5890	42170	1
IPO323 ∆chr18 ∆kmt1	2854_CK	5-26-053	DEL	chr1	3830515	84	1595.29	PASS	-4043	3834558	1
IPO323 ∆chr18 ∆kmt1	2854_CK	5-26-053	DEL	chr5	15161	313	679.48	PASS	-1023	16184	1
IPO323 ∆chr18 ∆kmt1	2854_CK	5-26-053	DEL	chr5	2381923	341	974.9	PASS	-78	2382001	1
IPO323 ∆chr18 ∆kmt1	2854_CK	5-26-053	DEL	chr6	34095	348	217.24	PASS	-5110	39205	1
IPO323 ∆chr18 ∆kmt1	2854_BP	5-04-053	DEL	chr1	933688	17	1979.34	PASS	-2177	935865	1
IPO323 ∆chr18 ∆kmt1	2854_BP	5-04-053	DEL	chr3	3486569	516	1467.13	PASS	-5891	3492460	1
IPO323 ∆chr18 ∆kmt1	2854_BP	5-04-053	DEL	chr5	2381927	654	1683.92	PASS	-5818	2387745	1
IPO323 ∆chr18 ∆kmt1	2854_BP	5-04-053	DEL	chr5	2678767	670	1210.35	PASS	-5867	2684634	1
IPO323 ∆chr18 ∆kmt1	2854_BP	5-04-053	DEL	chr9	1942598	882	1890.72	PASS	-20781	1963379	1
IPO323 ∆chr18 ∆kmt1	2854_BP	5-04-053	DEL	chr9	2048221	886	2186.14	PASS	-23096	2071317	1
IPO323 ∆chr18 ∆kmt1	2854_BP	5-04-053	DEL	chr10	1176762	907	1270.32	PASS	-5878	1182640	1
IPO323 ∆chr18 ∆kmt1	2854_BP	5-04-053	DEL	chr11	1127642	929	1181.25	PASS	-19427	1147069	1
IPO323 ∆chr18 ∆kmt1	2854_CB	5-17-053	DEL	chr3	3486569	360	1180.81	PASS	-5892	3492461	1
IPO323 ∆chr18 ∆kmt1	2854_CB	5-17-053	DEL	chr5	2678724	500	886.27	PASS	-5853	2684577	1
IPO323 ∆chr18 ∆kmt1	2854_CB	5-17-053	DEL	chr9	1957260	741	1861.17	PASS	-5847	1963107	1
IPO323 ∆chr18 ∆kmt1	2854_CB	5-17-053	DEL	chr10	1182015	764	2836.07	PASS	-549	1182564	1
IPO323 ∆chr18 ∆kmt1	2854_CH	5-23-053	DEL	chr1	915278	38	2422.48	PASS	-5790	921068	1
IPO323 ∆chr18 ∆kmt1	2854_CH	5-23-053	DEL	chr3	3486479	319	452.7	PASS	-5904	3492383	1
IPO323 ∆chr18 ∆kmt1	2854_CH	5-23-053	DEL	chr4	1337588	345	1093.07	PASS	-6714	1344302	1
IPO323 ∆chr18 ∆kmt1	2854_CH	5-23-053	DEL	chr10	1176663	651	1013.99	PASS	-5902	1182565	1
IPO323 ∆chr18 ∆kmt1	2854_CH	5-23-053	DEL	chr16	36326	755	1270.32	PASS	-5897	42223	1
IPO323 ∆chr18 ∆kmt1	2854_CI	5-24-053	DEL	chr1	929735	4	1386.29	PASS	-2020	931755	1
IPO323 ∆chr18 ∆kmt1	2854_CI	5-24-053	DEL	chr1	937333	5	3899.6	PASS	-10899	948232	1
IPO323 ∆chr18 ∆kmt1	2855_CP	5-10-053	DEL	chr4	1337538	1732	718.57	PASS	-6706	1344244	1
IPO323 ∆chr18 ∆kmt1	2855_CP	5-10-053	DEL	chr9	1957216	2968	1624.83	PASS	-5887	1963103	1
IPO323 ∆chr18 ∆kmt1	2855_CP	5-10-053	DEL	chr10	1176735	3069	482.23	PASS	-5899	1182634	1
IPO323 ∆chr18 ∆kmt1	2855_A	5-33-053	DEL	chr3	3486471	910	482.23	PASS	-5913	3492384	1
IPO323 ∆chr18 ∆kmt1	2855_A	5-33-053	DEL	chr4	1337587	983	1004.44	PASS	-6720	1344307	1
IPO323 ∆chr18 ∆kmt1	2855_A	5-33-053	DEL	chr10	1176648	1782	609.94	PASS	-5917	1182565	1
IPO323 ∆chr18 ∆kmt1	2854_BV	5-11-053	DEL	chr9	1957215	672	2245.22	PASS	-5888	1963103	1
IPO323 ∆chr18 ∆kmt1	2854_BO	5-03-053	DEL	chr1	932039	9	1004.44	PASS	-10860	942899	1
IPO323 ∆chr18 ∆kmt1	2854_BO	5-03-053	DEL	chr1	3829906	55	3367.84	PASS	-12784	3842690	1
IPO323 ∆chr18 ∆kmt1	2854_BO	5-03-053	DEL	chr1	3843033	56	1979.34	PASS	-211	3843244	1
IPO323 ∆chr18 ∆kmt1	2855_B	5-34-053	DEL	chr3	3486573	552	1004.44	PASS	-5896	3492469	1
IPO323 ∆chr18 ∆kmt1	2855_B	5-34-053	DEL	chr10	1176649	1008	796.49	PASS	-5916	1182565	1
IPO323 ∆chr18 ∆kmt1	2855_B	5-34-053	DEL	chr10	1483598	1017	649.93	PASS	-4417	1488015	1
IPO323 ∆chr18 ∆kmt1	2855_B	5-34-053	DEL	chr12	18824	1067	344.53	PASS	-18532	37356	1
IPO323 ∆chr18 ∆kmt1	2855_B	5-34-053	DEL	chr16	36328	1139	974.9	PASS	-5884	42212	1
IPO323 ∆chr18 ∆kmt6	2855_AU	6-40-053	DEL	chr10	1262091	1056	2192.58	PASS	-65959	1328050	1
IPO323 ∆chr18 ∆kmt6	2855_I	6-02-053	DEL	chr1	6062206	158	827.19	PASS	-25881	6088087	1
IPO323 ∆chr18 ∆kmt6	2855_AG	6-26-053	DEL	chr2	15022	187	945.36	PASS	-2733	17755	1
IPO323 ∆chr18 ∆kmt6	2855_Y	6-18-053	DEL	chr15	506464	1043	649.93	PASS	-4392	510856	1
IPO323 ∆chr18 ∆kmt6	2855_T	6-13-053	DEL	chr3	782883	390	1210.79	PASS	-4502	787385	1
IPO323 ∆chr18 ∆kmt6	2855_P	6-09-053	DEL	chr8	49953	540	531.76	PASS	-52	50005	1
IPO323 ∆chr18 ∆kmt6	2855_P	6-09-053	DEL	chr11	1054702	649	2304.31	PASS	-2783	1057485	1
IPO323 ∆chr18 ∆kmt6	2855_AM	6-32-053	DEL	chr13	940268	1998	2589.74	PASS	-528	940796	1
IPO323 ∆chr18 ∆kmt6	2855_Q	6-10-053	DEL	chr13	222312	726	1120.85	PASS	-905	223217	1
IPO323 ∆chr18 ∆kmt6	2855_AD	6-23-053	DEL	chr4	297744	462	2412.04	PASS	-517	298261	1
IPO323 ∆chr18 ∆kmt6	2855_H	6-01-053	DEL	chr19	239939	1761	1654.38	PASS	-1413	241352	1
IPO323 ∆chr18 ∆kmt6	2855_S	6-12-053	DEL	chr8	2409873	706	2865.62	PASS	-1342	2411215	1
IPO323 ∆chr18 ∆kmt6	2855_V	6-15-053	DEL	chr1	4189578	112	561.31	PASS	-43	4189621	1
IPO323 ∆chr18 ∆kmt6	2855_AJ	6-29-053	DEL	chr1	5962555	285	2253.89	PASS	-648	5963203	1
IPO323 ∆chr18 ∆kmt6	2855_AJ	6-29-053	DEL	chr3	1004990	452	698.58	PASS	-43	1005033	1
IPO323 ∆chr18 (4w,28°C)	2855_BC	7-08-005	DEL	chr13	193	589	599.99	PASS	-22647	22840	1
IPO323 ∆chr18 (4w,28°C)	2855_CA	7-32-005	DEL	chr4	2879775	482	31.46	PASS	-84	2879859	1
IPO323 ∆chr18 (4w,28°C)	2855_AZ	7-05-005	DEL	chr13	23216	1427	1850.29	PASS	-822	24038	1
IPO323 ∆chr18 (4w,28°C)	2855_CD	7-35-005	DEL	chr10	1316373	682	865.68	PASS	-2286	1318659	1

## Sheet: Duplications
Strain	Seq_ID	Sample_ID	Chromosome	Start	ID	Type	Quality	END
IPO323	2822_T	1-20-053	chr1	2654473	59	<DUP>	65.17	2654946
IPO323	2822_T	1-20-053	chr2	1067824	372	<DUP>	38.63	3271668
IPO323	2822_T	1-20-053	chr9	1642343	901	<DUP>	124.66	1642643
IPO323	2822_T	1-20-053	chr10	1400559	951	<DUP>	154.6	1413227
IPO323	2822_T	1-20-053	chr12	1208973	1009	<DUP>	33.24	1209426
IPO323	2822_T	1-20-053	chr15	638632	1051	<DUP>	202.8	639044
IPO323	2822_AN	1-40-053	chr2	1067932	274	<DUP>	120.94	3271697
IPO323	2822_AN	1-40-053	chr10	1400561	760	<DUP>	107.19	1413140
IPO323	2822_I	1-09-053	chr1	3625955	94	<DUP>	53.38	3626419
IPO323	2822_I	1-09-053	chr2	1067846	309	<DUP>	195.45	3271690
IPO323	2822_I	1-09-053	chr8	2120881	734	<DUP>	88.76	2121219
IPO323	2822_I	1-09-053	chr10	1400575	807	<DUP>	70.09	1413224
IPO323	2822_I	1-09-053	chr11	293849	811	<DUP>	73.78	294239
IPO323	2822_I	1-09-053	chr14	290496	886	<DUP>	1092.74	291799
IPO323	2822_AL	1-38-053	chr2	1067929	794	<DUP>	64.93	3271679
IPO323	2822_AL	1-38-053	chr6	1720278	1600	<DUP>	129.29	1742996
IPO323	2822_AL	1-38-053	chr7	151161	1677	<DUP>	112.6	179738
IPO323	2822_AL	1-38-053	chr8	896269	1897	<DUP>	36.43	896741
IPO323	2822_AL	1-38-053	chr10	1400565	2225	<DUP>	192.62	1413214
IPO323	2822_AL	1-38-053	chr14	290366	2550	<DUP>	680.44	291176
IPO323	2822_AL	1-38-053	chr14	290896	2552	<DUP>	252.32	291880
IPO323	2822_AE	1-31-053	chr2	3244700	332	<DUP>	41.35	3245094
IPO323	2822_AE	1-31-053	chr10	1400602	863	<DUP>	195.45	1413207
IPO323	2822_AE	1-31-053	chr14	290386	965	<DUP>	1119.15	291799
IPO323	2822_AE	1-31-053	chr15	638593	985	<DUP>	186.74	638990
IPO323	2822_Z	1-26-053	chr2	1067885	517	<DUP>	144.29	3271691
IPO323	2822_Z	1-26-053	chr10	1400557	1219	<DUP>	95.17	1413177
IPO323	2822_Z	1-26-053	chr11	1013954	1247	<DUP>	84.41	1014485
IPO323	2822_Z	1-26-053	chr14	290418	1343	<DUP>	1071.15	291857
IPO323	2822_F	1-06-053	chr2	1067824	364	<DUP>	85.58	3271681
IPO323	2822_F	1-06-053	chr3	1150963	435	<DUP>	141.37	1151390
IPO323	2822_F	1-06-053	chr3	1221012	440	<DUP>	33.24	1221345
IPO323	2822_F	1-06-053	chr3	3270244	510	<DUP>	66.89	3270564
IPO323	2822_F	1-06-053	chr7	1847378	801	<DUP>	45.14	1847695
IPO323	2822_F	1-06-053	chr14	290501	1101	<DUP>	1765.02	291098
IPO323	2822_F	1-06-053	chr14	291508	1102	<DUP>	862.92	291878
IPO323	2822_AJ	1-36-053	chr2	1067958	447	<DUP>	127.11	3271679
IPO323	2822_AJ	1-36-053	chr10	1400550	1109	<DUP>	108.45	1413181
IPO323	2822_AJ	1-36-053	chr14	290519	1229	<DUP>	1242.64	291837
IPO323	2822_AJ	1-36-053	chr17	17358	1269	<DUP>	134.46	17684
IPO323	2822_G	1-07-053	chr2	1067847	759	<DUP>	201.31	3271680
IPO323	2822_G	1-07-053	chr4	2730095	1180	<DUP>	109.54	2730566
IPO323	2822_G	1-07-053	chr12	256799	1931	<DUP>	149.69	257256
IPO323	2822_G	1-07-053	chr14	290366	2026	<DUP>	1123.44	291822
IPO323	2822_G	1-07-053	chr15	638602	2052	<DUP>	328.68	639024
IPO323	2822_E	1-05-053	chr1	668492	9	<DUP>	39.63	668967
IPO323	2822_E	1-05-053	chr2	1067909	317	<DUP>	140.62	3271686
IPO323	2822_E	1-05-053	chr9	1826560	854	<DUP>	122.42	1827285
IPO323	2822_E	1-05-053	chr10	1400545	891	<DUP>	49.48	1413186
IPO323	2822_E	1-05-053	chr12	908322	957	<DUP>	90.47	908701
IPO323	2822_E	1-05-053	chr14	290366	1002	<DUP>	1033.1	291176
IPO323	2822_E	1-05-053	chr14	290939	1004	<DUP>	1054.7	291855
IPO323	2822_AK	1-37-053	chr1	417292	10	<DUP>	58.07	417768
IPO323	2822_AK	1-37-053	chr2	1067824	302	<DUP>	141.11	3271684
IPO323	2822_AK	1-37-053	chr10	1400554	850	<DUP>	88.3	1413174
IPO323	2822_AK	1-37-053	chr14	290379	942	<DUP>	1389.37	291838
IPO323	2822_AI	1-35-053	chr10	1400544	1003	<DUP>	113.83	1413196
IPO323	2822_C	1-03-053	chr2	3043955	424	<DUP>	31.52	3044421
IPO323	2822_C	1-03-053	chr2	3451702	453	<DUP>	81.65	3452167
IPO323	2822_C	1-03-053	chr10	1400564	1237	<DUP>	165.93	1413185
IPO323	2822_C	1-03-053	chr13	252029	1338	<DUP>	39.76	253199
IPO323	2822_U	1-21-053	chr3	1427669	244	<DUP>	409.3	1428017
IPO323	2822_U	1-21-053	chr5	1601255	371	<DUP>	115.78	1601728
IPO323	2822_U	1-21-053	chr5	2113898	376	<DUP>	39.08	2114185
IPO323	2822_U	1-21-053	chr10	888411	579	<DUP>	65.46	888849
IPO323	2822_U	1-21-053	chr14	290508	668	<DUP>	1185.73	291821
IPO323	2822_U	1-21-053	chr14	428475	670	<DUP>	37.69	428924
IPO323	2822_U	1-21-053	chr15	638617	683	<DUP>	282.52	639040
IPO323	2822_AD	1-30-053	chr1	23010	3	<DUP>	278.37	58793
IPO323	2822_AD	1-30-053	chr1	2404642	52	<DUP>	76.96	2405103
IPO323	2822_AD	1-30-053	chr2	1067887	293	<DUP>	96.88	3271676
IPO323	2822_AD	1-30-053	chr7	1345436	592	<DUP>	63.45	1345892
IPO323	2822_AD	1-30-053	chr10	1400560	732	<DUP>	151.16	1413210
IPO323	2822_AD	1-30-053	chr14	290389	806	<DUP>	1010.47	291800
IPO323	2822_AD	1-30-053	chr18	243302	849	<DUP>	193.71	253525
IPO323	2822_AD	1-30-053	chr21	132167	869	<DUP>	90.47	181853
IPO323	2822_R	1-18-053	chr1	689852	8	<DUP>	85.32	690327
IPO323	2822_R	1-18-053	chr2	1067875	268	<DUP>	70.9	3271696
IPO323	2822_R	1-18-053	chr5	2187751	492	<DUP>	384.64	2192358
IPO323	2822_R	1-18-053	chr5	2517201	498	<DUP>	36.2	2517650
IPO323	2822_R	1-18-053	chr10	1400606	757	<DUP>	64.71	1413185
IPO323	2822_R	1-18-053	chr11	525813	773	<DUP>	30.13	526021
IPO323	2822_R	1-18-053	chr12	1361054	814	<DUP>	164.94	1361383
IPO323	2822_R	1-18-053	chr14	290486	840	<DUP>	1086.11	291822
IPO323	2822_H	1-08-053	chr2	1067866	604	<DUP>	168.11	3271696
IPO323	2822_H	1-08-053	chr2	2222779	539	<DUP>	126.66	2223152
IPO323	2822_H	1-08-053	chr9	844766	1354	<DUP>	179.43	845095
IPO323	2822_H	1-08-053	chr10	1400562	1465	<DUP>	66.89	1413221
IPO323	2822_H	1-08-053	chr11	1225427	1512	<DUP>	241.94	1225774
IPO323	2822_H	1-08-053	chr14	290444	1609	<DUP>	700.56	291822
IPO323	2822_J	1-10-053	chr2	1067847	463	<DUP>	52.14	3271699
IPO323	2822_J	1-10-053	chr5	2220579	776	<DUP>	38.42	2221038
IPO323	2822_J	1-10-053	chr10	1400545	1127	<DUP>	118.98	1413200
IPO323	2822_AB	1-28-053	chr2	1067824	557	<DUP>	179.57	3271698
IPO323	2822_AB	1-28-053	chr10	1400547	1629	<DUP>	188.26	1413223
IPO323	2822_AB	1-28-053	chr14	290444	1834	<DUP>	899.12	291794
IPO323	2822_AF	1-32-053	chr1	4791662	147	<DUP>	77.24	4792117
IPO323	2822_AF	1-32-053	chr2	1067839	306	<DUP>	123.91	3271675
IPO323	2822_AF	1-32-053	chr10	1400545	769	<DUP>	175	1413224
IPO323	2822_AF	1-32-053	chr14	290419	859	<DUP>	1424.16	291633
IPO323	2822_P	1-16-053	chr2	1067831	350	<DUP>	124.39	3271738
IPO323	2822_P	1-16-053	chr10	1400575	910	<DUP>	208.98	1413229
IPO323	2822_P	1-16-053	chr14	290422	1018	<DUP>	1432.25	291640
IPO323	2822_O	1-15-053	chr2	1067824	299	<DUP>	81.1	3271695
IPO323	2822_O	1-15-053	chr8	386361	724	<DUP>	29.8	386809
IPO323	2822_O	1-15-053	chr10	1400561	838	<DUP>	52.91	1413168
IPO323	2822_O	1-15-053	chr14	290366	966	<DUP>	1031.97	291176
IPO323	2822_O	1-15-053	chr15	638600	996	<DUP>	379.15	639004
IPO323	2822_L	1-12-053	chr1	31138	5	<DUP>	71.35	31609
IPO323	2822_L	1-12-053	chr1	3369507	173	<DUP>	90.47	3369916
IPO323	2822_L	1-12-053	chr2	1067903	606	<DUP>	54.63	3271678
IPO323	2822_L	1-12-053	chr3	1296544	681	<DUP>	110.88	1296844
IPO323	2822_L	1-12-053	chr6	2556905	1160	<DUP>	97.11	2557363
IPO323	2822_L	1-12-053	chr10	1400564	1456	<DUP>	85.09	1413103
IPO323	2822_L	1-12-053	chr18	305960	1601	<DUP>	560.96	368754
IPO323	2822_B	1-02-053	chr2	1067824	601	<DUP>	96.79	3271687
IPO323	2822_B	1-02-053	chr4	796087	851	<DUP>	76.09	796525
IPO323	2822_B	1-02-053	chr7	275258	1183	<DUP>	32.08	275720
IPO323	2822_B	1-02-053	chr7	1847324	1233	<DUP>	110.39	1847753
IPO323	2822_B	1-02-053	chr10	1400544	1482	<DUP>	80.16	1413181
IPO323	2822_B	1-02-053	chr13	24806	1589	<DUP>	97.78	25419
IPO323	2822_B	1-02-053	chr14	290389	1626	<DUP>	1502.63	291593
IPO323	2822_B	1-02-053	chr16	6862	1666	<DUP>	97.78	7312
IPO323	2822_AC	1-29-053	chr2	1067824	290	<DUP>	59.46	3271677
IPO323	2822_AC	1-29-053	chr10	1400546	795	<DUP>	139.13	1413210
IPO323	2822_AC	1-29-053	chr13	24883	870	<DUP>	320	25107
IPO323	2822_AC	1-29-053	chr14	290366	895	<DUP>	695.12	291176
IPO323	2822_Y	1-25-053	chr2	1067852	298	<DUP>	35.97	3271679
IPO323	2822_Y	1-25-053	chr8	2004317	701	<DUP>	49.25	2005745
IPO323	2822_Y	1-25-053	chr10	1400553	774	<DUP>	191.7	1413199
IPO323	2822_Y	1-25-053	chr11	783463	801	<DUP>	94.94	803197
IPO323	2822_Y	1-25-053	chr14	290366	864	<DUP>	761.96	291176
IPO323	2822_Y	1-25-053	chr14	413038	869	<DUP>	110.62	413476
IPO323	2822_M	1-13-053	chr2	1067824	285	<DUP>	46.99	3271677
IPO323	2822_M	1-13-053	chr10	1400576	820	<DUP>	69.86	1413185
IPO323	2822_M	1-13-053	chr14	290363	921	<DUP>	903.01	291866
IPO323	2822_M	1-13-053	chr14	594157	934	<DUP>	235.67	750885
IPO323	2822_S	1-19-053	chr2	1067907	231	<DUP>	202.03	3271699
IPO323	2822_S	1-19-053	chr10	1400559	611	<DUP>	75.24	1413202
IPO323	2822_S	1-19-053	chr11	662324	623	<DUP>	55.1	662793
IPO323	2822_S	1-19-053	chr14	290366	678	<DUP>	605.43	291176
IPO323	2822_S	1-19-053	chr15	638565	698	<DUP>	119.79	639043
IPO323	2822_S	1-19-053	chr19	313407	723	<DUP>	34.71	313881
IPO323	2822_S	1-19-053	chr20	335538	730	<DUP>	145.87	336012
IPO323	2822_S	1-19-053	chr20	453276	733	<DUP>	56.58	453745
IPO323	2822_N	1-14-053	chr2	1067848	348	<DUP>	218.72	3271752
IPO323	2822_N	1-14-053	chr3	996998	396	<DUP>	171.55	1043799
IPO323	2822_N	1-14-053	chr10	1631	954	<DUP>	103.21	1978
IPO323	2822_N	1-14-053	chr10	1400565	988	<DUP>	166.16	1413203
IPO323	2822_N	1-14-053	chr14	290366	1099	<DUP>	1058.28	291636
IPO323	2822_N	1-14-053	chr15	402355	1120	<DUP>	438.31	409271
IPO323	2822_N	1-14-053	chr15	638621	1140	<DUP>	83.95	639044
IPO323	2822_AH	1-34-053	chr2	1067952	453	<DUP>	30.14	3271678
IPO323	2822_AH	1-34-053	chr6	1767742	861	<DUP>	56.35	1768436
IPO323	2822_AH	1-34-053	chr7	1141254	936	<DUP>	39.63	1141721
IPO323	2822_AH	1-34-053	chr10	1400545	1148	<DUP>	256.1	1413216
IPO323	2822_AH	1-34-053	chr14	290366	1258	<DUP>	1017.42	291176
IPO323	2822_AM	1-39-053	chr1	684429	6	<DUP>	156.51	684903
IPO323	2822_AM	1-39-053	chr2	1067824	271	<DUP>	101.94	3271696
IPO323	2822_AM	1-39-053	chr5	78215	405	<DUP>	97.78	78667
IPO323	2822_AM	1-39-053	chr7	145043	499	<DUP>	183.34	145428
IPO323	2822_AM	1-39-053	chr10	1400548	645	<DUP>	123.07	1413194
IPO323	2822_AM	1-39-053	chr14	290369	708	<DUP>	933.89	291800
IPO323	2822_K	1-11-053	chr2	1067848	268	<DUP>	69.86	3271676
IPO323	2822_K	1-11-053	chr5	1416872	513	<DUP>	56.82	1417346
IPO323	2822_K	1-11-053	chr10	1400554	836	<DUP>	208.65	1413210
IPO323	2822_K	1-11-053	chr14	290413	949	<DUP>	1229.18	291828
IPO323	2822_K	1-11-053	chr14	489317	957	<DUP>	29.91	594294
IPO323	2822_X	1-24-053	chr4	1801464	448	<DUP>	46.75	1801912
IPO323	2822_X	1-24-053	chr10	1400570	868	<DUP>	112.34	1413203
IPO323	2822_X	1-24-053	chr14	290520	965	<DUP>	832.24	291811
IPO323	2822_X	1-24-053	chr15	638589	978	<DUP>	165.5	638984
IPO323	2822_V	1-22-053	chr2	1067824	134	<DUP>	180.03	3271672
IPO323	2822_V	1-22-053	chr10	1680736	383	<DUP>	61.99	1681504
IPO323	2822_V	1-22-053	chr14	290494	431	<DUP>	1548.63	291343
IPO323	2822_AG	1-33-053	chr2	1067863	272	<DUP>	166.16	3271697
IPO323	2822_AG	1-33-053	chr10	1400574	733	<DUP>	85.32	1413210
IPO323	2822_AG	1-33-053	chr12	1214303	791	<DUP>	80.73	1214772
IPO323	2822_AG	1-33-053	chr14	290366	829	<DUP>	966.58	291176
IPO323	2822_AA	1-27-053	chr2	1067825	264	<DUP>	82.6	3271696
IPO323	2822_AA	1-27-053	chr10	1400550	707	<DUP>	135.93	1413212
IPO323	2822_AA	1-27-053	chr14	290366	784	<DUP>	1080.5	291176
IPO323	2822_AA	1-27-053	chr15	638609	798	<DUP>	262.03	639044
IPO323	2822_D	1-04-053	chr2	1067839	369	<DUP>	111.32	3271674
IPO323	2822_D	1-04-053	chr3	2827770	459	<DUP>	26.13	2828243
IPO323	2822_D	1-04-053	chr10	1400555	955	<DUP>	137.65	1413186
IPO323	2822_D	1-04-053	chr14	290490	1130	<DUP>	1437.54	291106
IPO323	2822_A	1-01-053	chr1	5586677	272	<DUP>	113.96	5587096
IPO323	2822_A	1-01-053	chr2	1067897	431	<DUP>	96.43	3271680
IPO323	2822_A	1-01-053	chr8	2066588	1078	<DUP>	34.61	2067106
IPO323	2822_A	1-01-053	chr9	1941969	1163	<DUP>	40.12	1942686
IPO323	2822_A	1-01-053	chr10	1400555	1205	<DUP>	134.21	1413178
IPO323	2822_A	1-01-053	chr14	290421	1360	<DUP>	1173.62	291839
IPO323	2822_A	1-01-053	chr15	638579	1390	<DUP>	74.92	638999
IPO323	2822_A	1-01-053	chr21	11030	1439	<DUP>	260.06	38165
IPO323	2822_Q	1-17-053	chr2	1067839	259	<DUP>	186.79	3271678
IPO323	2822_Q	1-17-053	chr10	1400549	715	<DUP>	120.94	1413229
IPO323	2822_Q	1-17-053	chr14	290366	807	<DUP>	908.19	291176
IPO323	2822_Q	1-17-053	chr15	638738	830	<DUP>	305.95	639012
IPO323 ∆chr18	2822_BJ	2-22-053	chr5	1500468	433	<DUP>	109.15	1500807
IPO323 ∆chr18	2822_BJ	2-22-053	chr14	290933	743	<DUP>	750.34	291807
IPO323 ∆chr18	2822_BJ	2-22-053	chr15	638633	763	<DUP>	378.44	639021
IPO323 ∆chr18	2822_CA	2-40-053	chr2	155568	207	<DUP>	201.67	155966
IPO323 ∆chr18	2822_CA	2-40-053	chr2	3802622	319	<DUP>	328.07	3825454
IPO323 ∆chr18	2822_CA	2-40-053	chr6	752757	541	<DUP>	103.52	753226
IPO323 ∆chr18	2822_CA	2-40-053	chr6	1929205	574	<DUP>	53.14	1929674
IPO323 ∆chr18	2822_CA	2-40-053	chr6	2061533	583	<DUP>	45.72	2062169
IPO323 ∆chr18	2822_CA	2-40-053	chr14	290366	864	<DUP>	1063.92	291176
IPO323 ∆chr18	2822_CA	2-40-053	chr14	290965	865	<DUP>	606.6	291793
IPO323 ∆chr18	2822_CA	2-40-053	chr15	638625	889	<DUP>	180.03	639040
IPO323 ∆chr18	2822_BG	2-19-053	chr14	290565	732	<DUP>	1652.03	291330
IPO323 ∆chr18	2822_BG	2-19-053	chr15	638595	744	<DUP>	268.48	639009
IPO323 ∆chr18	2822_BF	2-18-053	chr5	2230972	361	<DUP>	328.22	2287130
IPO323 ∆chr18	2822_BF	2-18-053	chr6	804864	413	<DUP>	634.82	2284709
IPO323 ∆chr18	2822_BF	2-18-053	chr14	290511	611	<DUP>	1109.44	291315
IPO323 ∆chr18	2822_AV	2-08-053	chr14	290398	976	<DUP>	1012.9	291628
IPO323 ∆chr18	2822_AV	2-08-053	chr14	291528	977	<DUP>	704.39	291734
IPO323 ∆chr18	2822_AV	2-08-053	chr21	14049	1023	<DUP>	181.93	40892
IPO323 ∆chr18	2822_BL	2-24-053	chr6	441711	522	<DUP>	242.66	462966
IPO323 ∆chr18	2822_BL	2-24-053	chr7	490594	575	<DUP>	141.37	490930
IPO323 ∆chr18	2822_BL	2-24-053	chr15	638643	846	<DUP>	314.84	639042
IPO323 ∆chr18	2822_BC	2-15-053	chr14	290366	751	<DUP>	1184.84	291176
IPO323 ∆chr18	2822_BC	2-15-053	chr14	290366	753	<DUP>	1184.84	291176
IPO323 ∆chr18	2822_BC	2-15-053	chr15	638597	771	<DUP>	348.97	639034
IPO323 ∆chr18	2822_BS	2-32-053	chr15	638609	860	<DUP>	479.81	639035
IPO323 ∆chr18	2822_BE	2-17-053	chr1	143	2	<DUP>	373.58	30161
IPO323 ∆chr18	2822_BV	2-35-053	chr2	1062076	166	<DUP>	407.65	1071144
IPO323 ∆chr18	2822_BV	2-35-053	chr15	638590	675	<DUP>	296.25	639045
IPO323 ∆chr18	2822_AW	2-09-053	chr3	221603	296	<DUP>	56.35	222491
IPO323 ∆chr18	2822_AW	2-09-053	chr14	290497	777	<DUP>	1416.8	291223
IPO323 ∆chr18	2822_AW	2-09-053	chr15	638598	800	<DUP>	280.21	639043
IPO323 ∆chr18	2822_AX	2-10-053	chr14	290366	755	<DUP>	1102.96	291176
IPO323 ∆chr18	2822_BK	2-23-053	chr3	38927	298	<DUP>	51.42	39399
IPO323 ∆chr18	2822_AR	2-04-053	chr1	5149288	182	<DUP>	53.38	5149730
IPO323 ∆chr18	2822_AR	2-04-053	chr9	71194	857	<DUP>	143.11	104384
IPO323 ∆chr18	2822_AR	2-04-053	chr14	290914	1016	<DUP>	919.18	292013
IPO323 ∆chr18	2822_BI	2-21-053	chr5	2196024	499	<DUP>	350.55	2209398
IPO323 ∆chr18	2822_BI	2-21-053	chr14	290366	800	<DUP>	1218.37	291176
IPO323 ∆chr18	2822_BI	2-21-053	chr19	97727	833	<DUP>	160.13	98049
IPO323 ∆chr18	2822_BY	2-38-053	chr4	2060654	335	<DUP>	76.96	2061086
IPO323 ∆chr18	2822_BR	2-30-053	chr5	614195	386	<DUP>	88.52	614571
IPO323 ∆chr18	2822_BR	2-30-053	chr8	2060878	568	<DUP>	75.24	2061247
IPO323 ∆chr18	2822_BR	2-30-053	chr14	290366	703	<DUP>	942.09	291176
IPO323 ∆chr18	2822_BR	2-30-053	chr15	638585	719	<DUP>	153.15	638993
IPO323 ∆chr18	2822_BD	2-16-053	chr14	290378	716	<DUP>	1482.94	291137
IPO323 ∆chr18	2872_A	2-31-053	chr2	1062077	1078	<DUP>	638.2	1245298
IPO323 ∆chr18	2872_A	2-31-053	chr4	2425982	2258	<DUP>	42.87	2426119
IPO323 ∆chr18	2872_A	2-31-053	chr14	290366	4713	<DUP>	878.64	291176
IPO323 ∆chr18	2872_A	2-31-053	chr14	594127	4768	<DUP>	427.25	758721
IPO323 ∆chr18	2872_A	2-31-053	chr15	638643	4852	<DUP>	214.15	639033
IPO323 ∆chr18	2872_A	2-31-053	chr16	64452	4859	<DUP>	41.58	64784
IPO323 ∆chr18	2822_BN	2-26-053	chr1	4169483	114	<DUP>	112.6	4169944
IPO323 ∆chr18	2822_BN	2-26-053	chr14	290366	688	<DUP>	874.53	291176
IPO323 ∆chr18	2822_BN	2-26-053	chr15	638606	703	<DUP>	374.16	638998
IPO323 ∆chr18	2822_AS	2-05-053	chr1	3756948	69	<DUP>	123.36	3757225
IPO323 ∆chr18	2822_AS	2-05-053	chr3	786234	251	<DUP>	270.59	791058
IPO323 ∆chr18	2822_AS	2-05-053	chr21	37746	725	<DUP>	756.1	38116
IPO323 ∆chr18	2822_BH	2-20-053	chr12	22350	692	<DUP>	127.57	41111
IPO323 ∆chr18	2822_AT	2-06-053	chr10	1581338	699	<DUP>	41.12	1665908
IPO323 ∆chr18	2822_BT	2-33-053	chr14	291508	771	<DUP>	747.96	291880
IPO323 ∆chr18	2822_AY	2-11-053	chr2	1950055	207	<DUP>	348.35	1957216
IPO323 ∆chr18	2822_AY	2-11-053	chr9	582577	591	<DUP>	80.4	582976
IPO323 ∆chr18	2822_BX	2-37-053	chr6	2080929	495	<DUP>	68.61	2081326
IPO323 ∆chr18	2822_BO	2-27-053	chr14	290366	624	<DUP>	1507.72	291176
IPO323 ∆chr18	2822_AZ	2-12-053	chr4	1586923	280	<DUP>	96.2	1601428
IPO323 ∆chr18	2822_BQ	2-29-053	chr1	12692	3	<DUP>	319.93	21412
IPO323 ∆chr18	2822_BU	2-34-053	chr13	1181795	608	<DUP>	64.71	1182232
IPO323 ∆chr18	2822_BU	2-34-053	chr14	290366	618	<DUP>	1049.69	291610
IPO323 ∆chr18	2822_BU	2-34-053	chr15	638592	632	<DUP>	289.68	639031
IPO323 ∆chr18	2822_AO	2-01-053	chr14	290366	881	<DUP>	805.35	291176
IPO323 ∆chr18	2822_AO	2-01-053	chr15	93482	891	<DUP>	66.42	106532
IPO323 ∆chr18	2822_AO	2-01-053	chr15	94399	893	<DUP>	66.65	107974
IPO323 ∆chr18	2822_BB	2-14-053	chr9	2099292	744	<DUP>	93.68	2099742
IPO323 ∆chr18	2822_BB	2-14-053	chr15	6618	835	<DUP>	37.91	16546
IPO323 ∆chr18	2822_BB	2-14-053	chr15	638630	848	<DUP>	468.74	639044
IPO323 ∆chr18	2822_BA	2-13-053	chr4	2525939	401	<DUP>	116.81	2526272
IPO323 ∆chr18	2822_BA	2-13-053	chr14	290366	718	<DUP>	1119.23	291176
IPO323 ∆chr18	2822_BA	2-13-053	chr15	638573	743	<DUP>	190.33	639042
IPO323 ∆chr18	2822_AU	2-07-053	chr12	1435819	1066	<DUP>	34.02	1436287
IPO323 ∆chr18	2822_AU	2-07-053	chr12	1436857	1068	<DUP>	147.97	1462432
IPO323 ∆chr18	2822_AU	2-07-053	chr16	12332	1118	<DUP>	151.42	21095
IPO323 ∆chr18	2822_AU	2-07-053	chr16	13252	1119	<DUP>	345.03	21934
IPO323 ∆chr18	2822_BM	2-25-053	chr2	15881	220	<DUP>	168.11	172589
IPO323 ∆chr18	2822_BP	2-28-053	chr14	290383	693	<DUP>	1557.64	291328
IPO323 ∆chr18	2822_AP	2-02-053	chr14	290366	2917	<DUP>	887	291176
IPO323 ∆chr18	2822_AP	2-02-053	chr15	522958	2943	<DUP>	53.38	523331
IPO323 ∆chr18	2822_BZ	2-39-053	chr1	5172484	114	<DUP>	866.47	5193584
IPO323 ∆chr18	2822_BZ	2-39-053	chr8	116480	694	<DUP>	56.12	117180
IPO323 ∆chr18	2822_BZ	2-39-053	chr9	1944049	785	<DUP>	90.01	1944465
IPO323 ∆chr18	2822_BZ	2-39-053	chr12	1436857	871	<DUP>	258.62	1462417
IPO323 ∆chr18	2822_AQ	2-03-053	chr11	1488473	1497	<DUP>	63.73	1488946
IPO323 ∆chr18	2822_AQ	2-03-053	chr14	290366	1588	<DUP>	555.86	291176
Zt05	2854_H	3-24-053	unitig_0_quiver	1182809	12	<DUP>	511.43	1188221
Zt05	2854_H	3-24-053	unitig_3_quiver	225367	342	<DUP>	165.5	261973
Zt05	2822_CB	3-01-053	unitig_4_quiver	1037170	404	<DUP>	693.87	1053640
Zt05	2822_CB	3-01-053	unitig_4_quiver	2648601	435	<DUP>	851.98	2655891
Zt05	2822_CB	3-01-053	unitig_13_quiver	163751	599	<DUP>	1053.36	1747803
Zt05	2822_CN	3-13-053	unitig_17_quiver	1356659	470	<DUP>	678.14	1363703
Zt05	2854_I	3-25-053	unitig_1_quiver	2415447	168	<DUP>	68.37	2428795
Zt05	2854_I	3-25-053	unitig_20_quiver	72246	537	<DUP>	135.25	141496
Zt05	2822_CF	3-05-053	unitig_4_quiver	2648597	286	<DUP>	1227.3	2655892
Zt05	2822_CF	3-05-053	unitig_25_quiver	546354	471	<DUP>	89.03	560884
Zt05	2854_M	3-29-053	unitig_75_quiver	254284	434	<DUP>	451.95	267751
Zt05	2854_L	3-28-053	unitig_16_quiver	1452002	531	<DUP>	446.74	1459299
Zt05	2854_F	3-22-053	unitig_2_quiver	1703359	236	<DUP>	43.87	1743470
Zt05	2854_F	3-22-053	unitig_13_quiver	1740513	478	<DUP>	2588.62	1747808
Zt05	2822_CH	3-07-053	unitig_17_quiver	1356639	548	<DUP>	341.94	1363690
Zt05	2854_G	3-23-053	unitig_0_quiver	5323088	137	<DUP>	656.93	5770538
Zt05	2854_G	3-23-053	unitig_20_quiver	264253	588	<DUP>	229.63	293440
Zt05	2854_U	3-37-053	unitig_13_quiver	1740513	675	<DUP>	87.84	1747802
Zt05	2854_E	3-21-053	unitig_17_quiver	135	581	<DUP>	157.53	1834
Zt05	2854_X	3-40-053	unitig_13_quiver	1534084	663	<DUP>	652.45	1747804
Zt05	2854_V	3-38-053	unitig_26_quiver	248895	523	<DUP>	151.16	263810
Zt05	2854_S	3-35-053	unitig_1_quiver	22153	114	<DUP>	107.43	22975
Zt05	2854_S	3-35-053	unitig_1_quiver	3455562	191	<DUP>	219.01	3463565
Zt05	2854_S	3-35-053	unitig_17_quiver	1356639	569	<DUP>	1418.48	1363703
Zt05	2854_W	3-39-053	unitig_20_quiver	218525	292	<DUP>	87.84	224015
Zt05	2822_CC	3-02-053	unitig_17_quiver	1356641	563	<DUP>	296.2	1363360
Zt05	2854_K	3-27-053	unitig_7_quiver	29615	280	<DUP>	165.72	40513
Zt05	2822_CG	3-06-053	unitig_4_quiver	2648597	292	<DUP>	774.64	2655892
Zt05	2822_CI	3-08-053	unitig_0_quiver	2285059	99	<DUP>	692.28	5770538
Zt05	2822_CI	3-08-053	unitig_0_quiver	5763282	98	<DUP>	701.5	5770537
Zt05	2822_CL	3-11-053	unitig_1_quiver	319927	65	<DUP>	192.62	324838
Zt05	2822_CL	3-11-053	unitig_27_quiver	23601	370	<DUP>	693.89	42544
Zt05	2854_J	3-26-053	unitig_13_quiver	1740514	405	<DUP>	272.62	1747924
Zt05	2854_Q	3-33-053	unitig_0_quiver	5763282	110	<DUP>	609.64	5770536
Zt05	2854_Q	3-33-053	unitig_13_quiver	878363	462	<DUP>	1437.38	898952
Zt05	2854_Q	3-33-053	unitig_16_quiver	1452002	528	<DUP>	538.84	1459298
Zt05	2822_CP	3-15-053	unitig_4_quiver	2648601	367	<DUP>	772.57	2655891
Zt05	2822_CJ	3-09-053	unitig_2_quiver	1691194	247	<DUP>	178.46	1707246
Zt05	2822_CJ	3-09-053	unitig_13_quiver	1740514	477	<DUP>	1155.3	1747802
Zt05	2822_CJ	3-09-053	unitig_17_quiver	1356641	533	<DUP>	784.35	1363703
Zt05	2854_C	3-19-053	unitig_0_quiver	6171321	82	<DUP>	66.42	6191661
Zt05	2854_T	3-36-053	unitig_13_quiver	1740514	404	<DUP>	561.2	1747917
Zt05	2854_T	3-36-053	unitig_75_quiver	1757778	422	<DUP>	429.77	1791309
Zt05	2822_CD	3-03-053	unitig_0_quiver	5763281	156	<DUP>	910.27	5770536
Zt05	2822_CD	3-03-053	unitig_4_quiver	2648597	672	<DUP>	571.28	2655892
Zt05	2822_CD	3-03-053	unitig_17_quiver	1356640	1011	<DUP>	496.23	1363360
Zt05	2822_CK	3-10-053	unitig_13_quiver	459273	539	<DUP>	629.62	1747804
Zt05	2822_CK	3-10-053	unitig_16_quiver	1452002	596	<DUP>	608.62	1459292
Zt05	2854_D	3-20-053	unitig_17_quiver	1356639	454	<DUP>	2815.95	1363703
Zt05	2854_D	3-20-053	unitig_17_quiver	1362404	458	<DUP>	759.78	1363706
Zt05	2854_D	3-20-053	unitig_17_quiver	1362791	457	<DUP>	627.38	1363704
Zt05	2854_D	3-20-053	unitig_17_quiver	1363061	456	<DUP>	141.23	1363706
Zt10	2854_BC	4-31-053	unitig_1_quiver	46137	251	<DUP>	2442.45	1040036
Zt10	2854_BC	4-31-053	unitig_5_quiver	73648	415	<DUP>	37.25	74064
Zt10	2854_BB	4-30-053	unitig_0_quiver	706843	7	<DUP>	38.14	707307
Zt10	2854_BB	4-30-053	unitig_3_quiver	260053	291	<DUP>	70.71	260339
Zt10	2854_BB	4-30-053	unitig_4_quiver	507727	368	<DUP>	72.03	1646665
Zt10	2854_BB	4-30-053	unitig_5_quiver	727482	398	<DUP>	25.45	727848
Zt10	2854_AK	4-13-053	unitig_2_quiver	3793549	246	<DUP>	31.05	3806693
Zt10	2854_AU	4-23-053	unitig_15_quiver	139607	363	<DUP>	49.48	173850
Zt10	2854_BG	4-35-053	unitig_1_quiver	46137	712	<DUP>	3601.22	823602
Zt10	2854_AI	4-11-053	unitig_19_quiver	49870	689	<DUP>	249.75	95876
Zt10	2854_BA	4-29-053	unitig_1_quiver	2768759	171	<DUP>	121.73	2791352
Zt10	2854_BA	4-29-053	unitig_19_quiver	47668	473	<DUP>	393.5	87046
Zt10	2854_AT	4-22-053	unitig_16_quiver	376956	622	<DUP>	122.67	378333
Zt10	2854_BL	4-40-053	unitig_1_quiver	3608462	629	<DUP>	180.91	3626438
Zt10	2854_BL	4-40-053	unitig_8_quiver	1276824	1091	<DUP>	66.89	1295015
Zt10	2854_AH	4-10-053	unitig_2_quiver	3819473	264	<DUP>	127.11	3820236
Zt10	2854_AL	4-14-053	unitig_4_quiver	507727	357	<DUP>	68.74	1646665
Zt10	2854_AV	4-24-053	unitig_4_quiver	507727	552	<DUP>	102.3	1646665
Zt10	2854_AY	4-27-053	unitig_4_quiver	507727	232	<DUP>	85.49	1646665
Zt10	2854_AY	4-27-053	unitig_19_quiver	50138	451	<DUP>	172.12	96169
Zt10	2854_BE	4-33-053	unitig_4_quiver	507727	547	<DUP>	85.49	1646665
Zt10	2854_AE	4-07-053	unitig_1_quiver	46137	716	<DUP>	2247.46	3364142
Zt10	2854_AJ	4-12-053	unitig_4_quiver	507727	414	<DUP>	136.08	1646665
Zt10	2854_BH	4-36-053	unitig_1_quiver	46137	270	<DUP>	2760.12	2002507
Zt10	2854_AQ	4-19-053	unitig_2_quiver	764251	163	<DUP>	110.62	949647
IPO323 ∆chr18 ∆kmt1	2854_BT	5-08-053	chr1	1051026	11	<DUP>	809.46	1056284
IPO323 ∆chr18 ∆kmt1	2854_BT	5-08-053	chr1	1893041	108	<DUP>	545.52	3428157
IPO323 ∆chr18 ∆kmt1	2854_BT	5-08-053	chr8	638346	595	<DUP>	113.1	638517
IPO323 ∆chr18 ∆kmt1	2854_BT	5-08-053	chr9	555959	676	<DUP>	494.58	1096953
IPO323 ∆chr18 ∆kmt1	2854_BT	5-08-053	chr9	1938409	707	<DUP>	787.5	1986539
IPO323 ∆chr18 ∆kmt1	2854_BT	5-08-053	chr12	625635	785	<DUP>	59.91	626107
IPO323 ∆chr18 ∆kmt1	2854_BP	5-04-053	chr1	1008201	19	<DUP>	1034.69	1025713
IPO323 ∆chr18 ∆kmt1	2854_BP	5-04-053	chr1	1717042	51	<DUP>	883.08	2059040
IPO323 ∆chr18 ∆kmt1	2854_BP	5-04-053	chr1	3399531	136	<DUP>	935.05	3737176
IPO323 ∆chr18 ∆kmt1	2854_BP	5-04-053	chr1	3758810	139	<DUP>	919.05	3770780
IPO323 ∆chr18 ∆kmt1	2854_BP	5-04-053	chr1	3830700	147	<DUP>	4710.97	3839663
IPO323 ∆chr18 ∆kmt1	2855_C	5-35-053	chr1	989437	16	<DUP>	405.51	1264180
IPO323 ∆chr18 ∆kmt1	2855_C	5-35-053	chr1	1075987	54	<DUP>	495.94	1659472
IPO323 ∆chr18 ∆kmt1	2855_C	5-35-053	chr1	1254176	47	<DUP>	627.53	1555816
IPO323 ∆chr18 ∆kmt1	2855_C	5-35-053	chr1	1922100	67	<DUP>	399.06	2001030
IPO323 ∆chr18 ∆kmt1	2855_C	5-35-053	chr1	3287742	169	<DUP>	670.78	3637264
IPO323 ∆chr18 ∆kmt1	2855_C	5-35-053	chr1	3663845	181	<DUP>	793.65	3769683
IPO323 ∆chr18 ∆kmt1	2855_C	5-35-053	chr9	251986	763	<DUP>	550.44	411220
IPO323 ∆chr18 ∆kmt1	2855_C	5-35-053	chr9	1853914	803	<DUP>	924.88	2068902
IPO323 ∆chr18 ∆kmt1	2855_C	5-35-053	chr9	1956735	799	<DUP>	643.47	2059423
IPO323 ∆chr18 ∆kmt1	2855_D	5-36-053	chr1	3087101	584	<DUP>	259.28	3832152
IPO323 ∆chr18 ∆kmt1	2855_D	5-36-053	chr9	236507	2514	<DUP>	716.37	250418
IPO323 ∆chr18 ∆kmt1	2855_D	5-36-053	chr9	251064	2515	<DUP>	421.29	252917
IPO323 ∆chr18 ∆kmt1	2855_D	5-36-053	chr9	287536	2544	<DUP>	837.85	516761
IPO323 ∆chr18 ∆kmt1	2855_D	5-36-053	chr9	1187158	2634	<DUP>	955.33	1390705
IPO323 ∆chr18 ∆kmt1	2855_D	5-36-053	chr9	1996787	2703	<DUP>	832.93	2067157
IPO323 ∆chr18 ∆kmt1	2855_D	5-36-053	chr14	290366	3109	<DUP>	736.2	291137
IPO323 ∆chr18 ∆kmt1	2855_D	5-36-053	chr15	638612	3172	<DUP>	243.19	639022
IPO323 ∆chr18 ∆kmt1	2854_BU	5-09-053	chr1	2047	1	<DUP>	51.66	30995
IPO323 ∆chr18 ∆kmt1	2854_BU	5-09-053	chr1	183408	3	<DUP>	1278.25	183883
IPO323 ∆chr18 ∆kmt1	2854_BU	5-09-053	chr1	3230127	93	<DUP>	797.97	3230573
IPO323 ∆chr18 ∆kmt1	2854_BU	5-09-053	chr3	2696761	489	<DUP>	30.14	2697557
IPO323 ∆chr18 ∆kmt1	2854_BU	5-09-053	chr3	3450507	521	<DUP>	63.57	3450790
IPO323 ∆chr18 ∆kmt1	2854_BU	5-09-053	chr4	2646097	594	<DUP>	77.12	2646509
IPO323 ∆chr18 ∆kmt1	2854_BU	5-09-053	chr7	1617050	758	<DUP>	86.58	1617410
IPO323 ∆chr18 ∆kmt1	2854_BU	5-09-053	chr9	91647	889	<DUP>	739.6	92123
IPO323 ∆chr18 ∆kmt1	2854_BU	5-09-053	chr9	258877	893	<DUP>	471.54	562210
IPO323 ∆chr18 ∆kmt1	2854_BU	5-09-053	chr9	1915939	902	<DUP>	374.57	1916507
IPO323 ∆chr18 ∆kmt1	2854_BU	5-09-053	chr10	1166738	957	<DUP>	57.61	1167142
IPO323 ∆chr18 ∆kmt1	2854_BU	5-09-053	chr11	781005	978	<DUP>	356.64	781318
IPO323 ∆chr18 ∆kmt1	2854_BU	5-09-053	chr12	194552	998	<DUP>	328.3	204256
IPO323 ∆chr18 ∆kmt1	2854_BU	5-09-053	chr12	341244	1037	<DUP>	369.62	1001258
IPO323 ∆chr18 ∆kmt1	2854_BU	5-09-053	chr12	417450	1034	<DUP>	444.65	990126
IPO323 ∆chr18 ∆kmt1	2854_BU	5-09-053	chr12	513837	1012	<DUP>	639.32	675088
IPO323 ∆chr18 ∆kmt1	2854_BU	5-09-053	chr12	546360	1006	<DUP>	302.7	547085
IPO323 ∆chr18 ∆kmt1	2854_BU	5-09-053	chr12	773982	1027	<DUP>	172.84	901304
IPO323 ∆chr18 ∆kmt1	2854_BU	5-09-053	chr15	638609	1091	<DUP>	620.26	638918
IPO323 ∆chr18 ∆kmt1	2854_BZ	5-15-053	chr1	993869	26	<DUP>	738.59	1604010
IPO323 ∆chr18 ∆kmt1	2854_BZ	5-15-053	chr2	1863864	141	<DUP>	78.68	1864314
IPO323 ∆chr18 ∆kmt1	2854_BZ	5-15-053	chr12	1019564	508	<DUP>	486.56	1019830
IPO323 ∆chr18 ∆kmt1	2854_BZ	5-15-053	chr14	290366	538	<DUP>	1288.46	291176
IPO323 ∆chr18 ∆kmt1	2854_CH	5-23-053	chr1	2057861	83	<DUP>	380.4	2315594
IPO323 ∆chr18 ∆kmt1	2854_CH	5-23-053	chr1	3308699	122	<DUP>	1042.57	3827389
IPO323 ∆chr18 ∆kmt1	2854_CH	5-23-053	chr1	5217630	156	<DUP>	142.57	5217914
IPO323 ∆chr18 ∆kmt1	2854_CH	5-23-053	chr2	55902	182	<DUP>	26.94	56274
IPO323 ∆chr18 ∆kmt1	2854_CH	5-23-053	chr2	789774	194	<DUP>	68.95	790109
IPO323 ∆chr18 ∆kmt1	2854_CH	5-23-053	chr2	2008493	221	<DUP>	36.55	2008806
IPO323 ∆chr18 ∆kmt1	2854_CH	5-23-053	chr2	3230713	248	<DUP>	128.5	3237412
IPO323 ∆chr18 ∆kmt1	2854_CH	5-23-053	chr5	2805529	415	<DUP>	102.17	2808394
IPO323 ∆chr18 ∆kmt1	2854_CH	5-23-053	chr7	2375504	507	<DUP>	49.16	2376275
IPO323 ∆chr18 ∆kmt1	2854_CI	5-24-053	chr1	933491	6	<DUP>	1510.71	950331
IPO323 ∆chr18 ∆kmt1	2854_CI	5-24-053	chr1	948378	12	<DUP>	420.84	1494235
IPO323 ∆chr18 ∆kmt1	2854_CI	5-24-053	chr1	2760033	27	<DUP>	654.36	3087520
IPO323 ∆chr18 ∆kmt1	2854_CI	5-24-053	chr9	2040033	210	<DUP>	961.46	2070044
IPO323 ∆chr18 ∆kmt1	2854_CI	5-24-053	chr15	539105	243	<DUP>	71.81	539604
IPO323 ∆chr18 ∆kmt1	2854_CD	5-19-053	chr1	974708	21	<DUP>	637.12	991625
IPO323 ∆chr18 ∆kmt1	2854_CD	5-19-053	chr1	3374846	87	<DUP>	651.48	3748221
IPO323 ∆chr18 ∆kmt1	2854_CD	5-19-053	chr1	3767676	97	<DUP>	1109.82	3832538
IPO323 ∆chr18 ∆kmt1	2854_CD	5-19-053	chr1	3799856	102	<DUP>	442.03	3861138
IPO323 ∆chr18 ∆kmt1	2854_CD	5-19-053	chr3	3486277	246	<DUP>	343.79	3486571
IPO323 ∆chr18 ∆kmt1	2854_CD	5-19-053	chr5	792603	291	<DUP>	62.54	792917
IPO323 ∆chr18 ∆kmt1	2854_CD	5-19-053	chr5	976725	297	<DUP>	162.95	984452
IPO323 ∆chr18 ∆kmt1	2854_CD	5-19-053	chr8	292863	414	<DUP>	726.81	930786
IPO323 ∆chr18 ∆kmt1	2854_CD	5-19-053	chr8	1425304	424	<DUP>	598.56	1500437
IPO323 ∆chr18 ∆kmt1	2854_CD	5-19-053	chr8	2093667	439	<DUP>	357.85	2136367
IPO323 ∆chr18 ∆kmt1	2854_CD	5-19-053	chr9	238259	455	<DUP>	1552.82	258355
IPO323 ∆chr18 ∆kmt1	2854_CD	5-19-053	chr9	303005	491	<DUP>	519.68	2052136
IPO323 ∆chr18 ∆kmt1	2854_CD	5-19-053	chr21	37746	613	<DUP>	98.73	38110
IPO323 ∆chr18 ∆kmt1	2854_CP	5-31-053	chr1	932717	4	<DUP>	635.65	941667
IPO323 ∆chr18 ∆kmt1	2854_CP	5-31-053	chr2	348813	80	<DUP>	97.78	356998
IPO323 ∆chr18 ∆kmt1	2854_CP	5-31-053	chr5	426124	164	<DUP>	223.08	426260
IPO323 ∆chr18 ∆kmt1	2854_CP	5-31-053	chr7	193340	218	<DUP>	99.42	193729
IPO323 ∆chr18 ∆kmt1	2854_BN	5-02-053	chr1	941807	18	<DUP>	476.24	1049079
IPO323 ∆chr18 ∆kmt1	2854_BN	5-02-053	chr1	1096714	74	<DUP>	549.18	2487392
IPO323 ∆chr18 ∆kmt1	2854_BN	5-02-053	chr1	2761781	152	<DUP>	1183.09	3849453
IPO323 ∆chr18 ∆kmt1	2854_BN	5-02-053	chr9	1937924	708	<DUP>	240.49	1956952
IPO323 ∆chr18 ∆kmt1	2854_BN	5-02-053	chr14	290366	826	<DUP>	846.6	291176
IPO323 ∆chr18 ∆kmt1	2854_CL	5-27-053	chr1	1218595	77	<DUP>	1574.69	3848485
IPO323 ∆chr18 ∆kmt1	2854_CL	5-27-053	chr1	3955648	80	<DUP>	120.61	3955961
IPO323 ∆chr18 ∆kmt1	2854_CL	5-27-053	chr1	5887439	128	<DUP>	236.24	5887861
IPO323 ∆chr18 ∆kmt1	2854_CL	5-27-053	chr2	215855	141	<DUP>	72.61	216197
IPO323 ∆chr18 ∆kmt1	2854_CL	5-27-053	chr2	2280851	177	<DUP>	73.78	2281250
IPO323 ∆chr18 ∆kmt1	2854_CL	5-27-053	chr6	1860348	383	<DUP>	91.51	1860638
IPO323 ∆chr18 ∆kmt1	2854_CL	5-27-053	chr8	45012	440	<DUP>	102.55	45319
IPO323 ∆chr18 ∆kmt1	2854_CL	5-27-053	chr9	262952	480	<DUP>	37.25	263423
IPO323 ∆chr18 ∆kmt1	2854_CL	5-27-053	chr14	290523	649	<DUP>	1869.66	291316
IPO323 ∆chr18 ∆kmt1	2855_G	5-40-053	chr1	1469888	47	<DUP>	582.12	1800578
IPO323 ∆chr18 ∆kmt1	2855_G	5-40-053	chr1	2676620	59	<DUP>	769.09	3850118
IPO323 ∆chr18 ∆kmt1	2855_G	5-40-053	chr1	3741456	253	<DUP>	1227.28	3835763
IPO323 ∆chr18 ∆kmt1	2855_G	5-40-053	chr1	3781657	254	<DUP>	759.18	3837413
IPO323 ∆chr18 ∆kmt1	2855_G	5-40-053	chr3	783321	657	<DUP>	89.79	783770
IPO323 ∆chr18 ∆kmt1	2855_G	5-40-053	chr4	1124616	761	<DUP>	128.6	1124981
IPO323 ∆chr18 ∆kmt1	2855_G	5-40-053	chr8	2220907	1059	<DUP>	169.22	2221048
IPO323 ∆chr18 ∆kmt1	2855_G	5-40-053	chr9	753033	1076	<DUP>	75.51	827929
IPO323 ∆chr18 ∆kmt1	2855_G	5-40-053	chr9	805273	1077	<DUP>	139.13	831801
IPO323 ∆chr18 ∆kmt1	2854_CO	5-30-053	chr1	937866	24	<DUP>	474.96	1695142
IPO323 ∆chr18 ∆kmt1	2854_CO	5-30-053	chr1	2981197	64	<DUP>	731.47	3782349
IPO323 ∆chr18 ∆kmt1	2855_F	5-39-053	chr1	928964	23	<DUP>	705.01	1003113
IPO323 ∆chr18 ∆kmt1	2855_F	5-39-053	chr1	1260601	22	<DUP>	95.64	1261524
IPO323 ∆chr18 ∆kmt1	2855_F	5-39-053	chr1	3082643	111	<DUP>	580.9	3616039
IPO323 ∆chr18 ∆kmt1	2855_F	5-39-053	chr1	3745015	128	<DUP>	522.64	3829467
IPO323 ∆chr18 ∆kmt1	2855_F	5-39-053	chr1	3769012	131	<DUP>	1642.71	3838947
IPO323 ∆chr18 ∆kmt1	2855_F	5-39-053	chr7	1847326	517	<DUP>	112.47	1847754
IPO323 ∆chr18 ∆kmt1	2855_F	5-39-053	chr14	290377	695	<DUP>	2174.4	291319
IPO323 ∆chr18 ∆kmt1	2855_F	5-39-053	chr15	12812	707	<DUP>	409.74	13966
IPO323 ∆chr18 ∆kmt1	2854_CA	5-16-053	chr1	2895978	137	<DUP>	636.66	3742376
IPO323 ∆chr18 ∆kmt1	2854_CA	5-16-053	chr10	1403720	977	<DUP>	108.68	1416507
IPO323 ∆chr18 ∆kmt1	2854_CK	5-26-053	chr1	936039	11	<DUP>	375.02	1049028
IPO323 ∆chr18 ∆kmt1	2854_CK	5-26-053	chr1	1478109	28	<DUP>	357.85	1863882
IPO323 ∆chr18 ∆kmt1	2854_CK	5-26-053	chr1	3277340	72	<DUP>	491.47	3431938
IPO323 ∆chr18 ∆kmt1	2854_CK	5-26-053	chr7	2375530	414	<DUP>	128.51	2376239
IPO323 ∆chr18 ∆kmt1	2854_CK	5-26-053	chr9	1839083	466	<DUP>	896.36	1908435
IPO323 ∆chr18 ∆kmt1	2854_BR	5-06-053	chr1	935330	13	<DUP>	447.73	1029715
IPO323 ∆chr18 ∆kmt1	2854_BR	5-06-053	chr1	1635163	21	<DUP>	270.49	2165364
IPO323 ∆chr18 ∆kmt1	2854_BR	5-06-053	chr1	3246982	48	<DUP>	825.14	3403963
IPO323 ∆chr18 ∆kmt1	2854_BR	5-06-053	chr9	1400609	203	<DUP>	6385.15	2069268
IPO323 ∆chr18 ∆kmt1	2854_BR	5-06-053	chr9	1936863	201	<DUP>	326.04	2064773
IPO323 ∆chr18 ∆kmt1	2854_CB	5-17-053	chr2	2008460	214	<DUP>	76.41	2008853
IPO323 ∆chr18 ∆kmt1	2854_CB	5-17-053	chr3	249876	271	<DUP>	124.39	250275
IPO323 ∆chr18 ∆kmt1	2854_CB	5-17-053	chr3	386155	275	<DUP>	140.85	386596
IPO323 ∆chr18 ∆kmt1	2854_CB	5-17-053	chr4	1092574	380	<DUP>	232.1	1093047
IPO323 ∆chr18 ∆kmt1	2854_CB	5-17-053	chr5	2549859	491	<DUP>	116.13	2550006
IPO323 ∆chr18 ∆kmt1	2854_CB	5-17-053	chr8	1782964	671	<DUP>	1029.31	2131625
IPO323 ∆chr18 ∆kmt1	2854_CB	5-17-053	chr10	245	747	<DUP>	345.14	7887
IPO323 ∆chr18 ∆kmt1	2854_CB	5-17-053	chr10	1142184	763	<DUP>	293.5	1142540
IPO323 ∆chr18 ∆kmt1	2854_CB	5-17-053	chr11	897835	799	<DUP>	51.94	898308
IPO323 ∆chr18 ∆kmt1	2854_CB	5-17-053	chr12	204691	849	<DUP>	497.89	672403
IPO323 ∆chr18 ∆kmt1	2854_CB	5-17-053	chr12	1019556	860	<DUP>	426.87	1019827
IPO323 ∆chr18 ∆kmt1	2854_CB	5-17-053	chr14	290515	915	<DUP>	1898	291077
IPO323 ∆chr18 ∆kmt1	2854_BX	5-13-053	chr1	939298	37	<DUP>	919.05	1742170
IPO323 ∆chr18 ∆kmt1	2854_BX	5-13-053	chr1	1474910	36	<DUP>	315.27	1741904
IPO323 ∆chr18 ∆kmt1	2854_BX	5-13-053	chr1	3807712	100	<DUP>	621.43	3830126
IPO323 ∆chr18 ∆kmt1	2854_BX	5-13-053	chr2	2155686	219	<DUP>	44.68	2156069
IPO323 ∆chr18 ∆kmt1	2854_BX	5-13-053	chr7	2375504	500	<DUP>	105.37	2376275
IPO323 ∆chr18 ∆kmt1	2854_BX	5-13-053	chr9	1426625	580	<DUP>	930.61	1960705
IPO323 ∆chr18 ∆kmt1	2854_BX	5-13-053	chr10	871649	596	<DUP>	658.76	996386
IPO323 ∆chr18 ∆kmt1	2854_CQ	5-32-053	chr1	1135944	13	<DUP>	514.83	1440595
IPO323 ∆chr18 ∆kmt1	2854_CQ	5-32-053	chr7	2375534	315	<DUP>	64.39	2376241
IPO323 ∆chr18 ∆kmt1	2854_CQ	5-32-053	chr9	568587	350	<DUP>	928.78	1221271
IPO323 ∆chr18 ∆kmt1	2854_CQ	5-32-053	chr10	1146397	407	<DUP>	1101.25	1173561
IPO323 ∆chr18 ∆kmt1	2855_B	5-34-053	chr1	2870704	103	<DUP>	872.03	2973172
IPO323 ∆chr18 ∆kmt1	2855_B	5-34-053	chr7	1847363	824	<DUP>	186.31	1847726
IPO323 ∆chr18 ∆kmt1	2855_B	5-34-053	chr7	2375532	844	<DUP>	100.45	2376245
IPO323 ∆chr18 ∆kmt1	2855_B	5-34-053	chr8	311164	857	<DUP>	698.2	314011
IPO323 ∆chr18 ∆kmt1	2855_B	5-34-053	chr10	468068	997	<DUP>	327.29	468410
IPO323 ∆chr18 ∆kmt1	2854_BW	5-12-053	chr1	1283875	28	<DUP>	457.94	2157550
IPO323 ∆chr18 ∆kmt1	2854_BW	5-12-053	chr1	2061245	35	<DUP>	670.1	2508223
IPO323 ∆chr18 ∆kmt1	2854_BW	5-12-053	chr1	3773968	53	<DUP>	803.17	3837983
IPO323 ∆chr18 ∆kmt1	2854_BW	5-12-053	chr2	2008516	110	<DUP>	121.96	2008796
IPO323 ∆chr18 ∆kmt1	2854_BW	5-12-053	chr8	2011303	303	<DUP>	665.18	2138961
IPO323 ∆chr18 ∆kmt1	2854_BW	5-12-053	chr10	102694	352	<DUP>	849.99	707124
IPO323 ∆chr18 ∆kmt1	2854_BW	5-12-053	chr14	290366	410	<DUP>	1400.57	291176
IPO323 ∆chr18 ∆kmt1	2854_BW	5-12-053	chr15	338502	419	<DUP>	105.09	338832
IPO323 ∆chr18 ∆kmt1	2854_CC	5-18-053	chr1	1193927	198	<DUP>	445.56	1343900
IPO323 ∆chr18 ∆kmt1	2854_CC	5-18-053	chr9	254544	4233	<DUP>	2431.14	1582180
IPO323 ∆chr18 ∆kmt1	2854_CC	5-18-053	chr9	260066	3891	<DUP>	367.64	426543
IPO323 ∆chr18 ∆kmt1	2854_CC	5-18-053	chr9	391748	3957	<DUP>	1761.14	706228
IPO323 ∆chr18 ∆kmt1	2854_CC	5-18-053	chr9	566353	4303	<DUP>	440.22	1999239
IPO323 ∆chr18 ∆kmt1	2854_CC	5-18-053	chr9	655490	4024	<DUP>	3601.22	825945
IPO323 ∆chr18 ∆kmt1	2854_CC	5-18-053	chr9	1839083	4289	<DUP>	903.23	1908435
IPO323 ∆chr18 ∆kmt1	2854_CC	5-18-053	chr13	31069	5164	<DUP>	349	48873
IPO323 ∆chr18 ∆kmt1	2854_CC	5-18-053	chr14	290363	5368	<DUP>	827.67	291305
IPO323 ∆chr18 ∆kmt1	2854_CM	5-28-053	chr1	2958549	14	<DUP>	499.71	2960563
IPO323 ∆chr18 ∆kmt1	2854_CM	5-28-053	chr1	3184018	31	<DUP>	245.06	3839213
IPO323 ∆chr18 ∆kmt1	2854_CM	5-28-053	chr1	3297360	23	<DUP>	288.7	3392149
IPO323 ∆chr18 ∆kmt1	2854_CM	5-28-053	chr8	1866779	174	<DUP>	467.88	2277679
IPO323 ∆chr18 ∆kmt1	2855_A	5-33-053	chr1	913879	171	<DUP>	712.81	2564984
IPO323 ∆chr18 ∆kmt1	2855_A	5-33-053	chr1	935727	78	<DUP>	1774.46	1164346
IPO323 ∆chr18 ∆kmt1	2855_A	5-33-053	chr1	1153280	92	<DUP>	466.65	1288932
IPO323 ∆chr18 ∆kmt1	2855_A	5-33-053	chr1	2909814	287	<DUP>	1164.19	3832464
IPO323 ∆chr18 ∆kmt1	2855_A	5-33-053	chr9	240130	1728	<DUP>	754.39	2060169
IPO323 ∆chr18 ∆kmt1	2854_BM	5-01-053	chr1	1192436	19	<DUP>	188.03	1192901
IPO323 ∆chr18 ∆kmt1	2854_BM	5-01-053	chr1	1685064	120	<DUP>	342.84	3154673
IPO323 ∆chr18 ∆kmt1	2854_BM	5-01-053	chr1	3418183	150	<DUP>	1346.69	3654961
IPO323 ∆chr18 ∆kmt1	2854_BM	5-01-053	chr1	6061766	290	<DUP>	710.41	6088031
IPO323 ∆chr18 ∆kmt1	2854_BM	5-01-053	chr9	250342	691	<DUP>	1127.92	258776
IPO323 ∆chr18 ∆kmt1	2854_BM	5-01-053	chr9	1945927	727	<DUP>	1673.42	1995527
IPO323 ∆chr18 ∆kmt1	2854_BM	5-01-053	chr9	1982509	732	<DUP>	502.13	2066070
IPO323 ∆chr18 ∆kmt1	2854_BM	5-01-053	chr12	918813	807	<DUP>	297.55	1021625
IPO323 ∆chr18 ∆kmt1	2854_BS	5-07-053	chr2	2131100	174	<DUP>	223.04	2131541
IPO323 ∆chr18 ∆kmt1	2854_BS	5-07-053	chr2	3151652	194	<DUP>	126.66	3151951
IPO323 ∆chr18 ∆kmt1	2854_BS	5-07-053	chr3	776804	225	<DUP>	280.31	777276
IPO323 ∆chr18 ∆kmt1	2854_BS	5-07-053	chr7	2375584	441	<DUP>	52.82	2376196
IPO323 ∆chr18 ∆kmt1	2854_BS	5-07-053	chr9	245624	515	<DUP>	1056.13	1894472
IPO323 ∆chr18 ∆kmt1	2854_BS	5-07-053	chr9	874393	481	<DUP>	271.05	874870
IPO323 ∆chr18 ∆kmt1	2854_BS	5-07-053	chr9	1395491	502	<DUP>	1601.33	1630267
IPO323 ∆chr18 ∆kmt1	2854_BS	5-07-053	chr12	625599	581	<DUP>	114.45	626133
IPO323 ∆chr18 ∆kmt1	2854_BS	5-07-053	chr17	191288	664	<DUP>	358.15	191676
IPO323 ∆chr18 ∆kmt1	2854_CJ	5-25-053	chr1	933057	29	<DUP>	617.28	1198405
IPO323 ∆chr18 ∆kmt1	2854_CJ	5-25-053	chr1	5176936	165	<DUP>	793.39	5198072
IPO323 ∆chr18 ∆kmt1	2854_CJ	5-25-053	chr7	1847312	656	<DUP>	47.31	1847774
IPO323 ∆chr18 ∆kmt1	2854_CJ	5-25-053	chr10	98452	799	<DUP>	212.33	98664
IPO323 ∆chr18 ∆kmt1	2854_CJ	5-25-053	chr14	290389	929	<DUP>	1460.02	291301
IPO323 ∆chr18 ∆kmt1	2854_CJ	5-25-053	chr15	638626	958	<DUP>	266.88	639027
IPO323 ∆chr18 ∆kmt1	2854_BY	5-14-053	chr1	3241160	29	<DUP>	45.03	3241611
IPO323 ∆chr18 ∆kmt1	2854_BY	5-14-053	chr1	3533325	33	<DUP>	221.6	3589620
IPO323 ∆chr18 ∆kmt1	2854_BY	5-14-053	chr3	862590	114	<DUP>	115.28	863062
IPO323 ∆chr18 ∆kmt1	2854_BY	5-14-053	chr6	1429615	207	<DUP>	72.49	1430092
IPO323 ∆chr18 ∆kmt1	2854_BY	5-14-053	chr7	2010727	232	<DUP>	89.65	2011138
IPO323 ∆chr18 ∆kmt1	2854_BY	5-14-053	chr9	1839082	276	<DUP>	687.05	1908435
IPO323 ∆chr18 ∆kmt1	2854_BY	5-14-053	chr15	638573	347	<DUP>	303.12	638970
IPO323 ∆chr18 ∆kmt1	2855_E	5-38-053	chr1	965505	28	<DUP>	779.63	2027346
IPO323 ∆chr18 ∆kmt1	2855_E	5-38-053	chr1	3128313	90	<DUP>	867.02	3603187
IPO323 ∆chr18 ∆kmt1	2854_CE	5-20-053	chr1	927910	41	<DUP>	898.08	2154652
IPO323 ∆chr18 ∆kmt1	2854_CE	5-20-053	chr1	1013578	34	<DUP>	689.22	2036880
IPO323 ∆chr18 ∆kmt1	2854_CE	5-20-053	chr1	2305858	48	<DUP>	689.71	2678268
IPO323 ∆chr18 ∆kmt1	2854_CE	5-20-053	chr1	3665013	58	<DUP>	47.99	3665455
IPO323 ∆chr18 ∆kmt1	2854_CE	5-20-053	chr7	2132072	306	<DUP>	41.9	2132337
IPO323 ∆chr18 ∆kmt1	2854_CE	5-20-053	chr9	951403	348	<DUP>	327.39	951768
IPO323 ∆chr18 ∆kmt1	2854_CE	5-20-053	chr10	706376	380	<DUP>	579.87	914189
IPO323 ∆chr18 ∆kmt1	2854_CE	5-20-053	chr12	186938	441	<DUP>	680.8	1021066
IPO323 ∆chr18 ∆kmt1	2854_CE	5-20-053	chr14	291498	471	<DUP>	1334.89	291855
IPO323 ∆chr18 ∆kmt1	2854_CE	5-20-053	chr15	638680	479	<DUP>	211.68	638983
IPO323 ∆chr18 ∆kmt1	2854_BV	5-11-053	chr1	1384674	55	<DUP>	426.09	1690875
IPO323 ∆chr18 ∆kmt1	2854_BV	5-11-053	chr1	3215699	140	<DUP>	876.91	3811391
IPO323 ∆chr18 ∆kmt1	2854_BV	5-11-053	chr3	1692448	362	<DUP>	233.35	1692918
IPO323 ∆chr18 ∆kmt1	2854_BV	5-11-053	chr14	290366	792	<DUP>	1508.21	291176
IPO323 ∆chr18 ∆kmt1	2854_BO	5-03-053	chr1	924812	11	<DUP>	807.42	957039
IPO323 ∆chr18 ∆kmt1	2854_BO	5-03-053	chr1	943486	13	<DUP>	1278.02	988463
IPO323 ∆chr18 ∆kmt1	2854_BO	5-03-053	chr1	3157838	44	<DUP>	145	3359181
IPO323 ∆chr18 ∆kmt1	2854_BO	5-03-053	chr1	3172276	46	<DUP>	377.32	3440583
IPO323 ∆chr18 ∆kmt1	2854_BO	5-03-053	chr1	3633218	49	<DUP>	461.24	3646000
IPO323 ∆chr18 ∆kmt1	2854_BO	5-03-053	chr1	3678319	52	<DUP>	681.16	3718413
IPO323 ∆chr18 ∆kmt1	2854_BO	5-03-053	chr1	3821018	57	<DUP>	999.99	3846002
IPO323 ∆chr18 ∆kmt1	2854_BO	5-03-053	chr9	247435	233	<DUP>	472.81	257463
IPO323 ∆chr18 ∆kmt1	2855_CQ	5-37-053	chr1	944553	13	<DUP>	750.34	948726
IPO323 ∆chr18 ∆kmt1	2855_CQ	5-37-053	chr1	2640573	95	<DUP>	967.59	3575652
IPO323 ∆chr18 ∆kmt1	2855_CQ	5-37-053	chr3	2298541	312	<DUP>	108.91	2298992
IPO323 ∆chr18 ∆kmt1	2855_CQ	5-37-053	chr17	170309	725	<DUP>	117.8	170782
IPO323 ∆chr18 ∆kmt1	2855_CQ	5-37-053	chr21	236090	740	<DUP>	111.32	236496
IPO323 ∆chr18 ∆kmt1	2854_CG	5-22-053	chr1	6053152	170	<DUP>	237.79	6083768
IPO323 ∆chr18 ∆kmt1	2854_CG	5-22-053	chr3	2406623	302	<DUP>	138.4	2407094
IPO323 ∆chr18 ∆kmt1	2854_CG	5-22-053	chr4	1510391	366	<DUP>	71.25	1510810
IPO323 ∆chr18 ∆kmt1	2854_CG	5-22-053	chr6	1620279	506	<DUP>	151.42	1620652
IPO323 ∆chr18 ∆kmt1	2854_CG	5-22-053	chr8	235337	660	<DUP>	484.73	2078695
IPO323 ∆chr18 ∆kmt1	2854_CG	5-22-053	chr8	1713057	667	<DUP>	682.35	2257258
IPO323 ∆chr18 ∆kmt1	2854_CG	5-22-053	chr9	1636688	720	<DUP>	761.47	1913927
IPO323 ∆chr18 ∆kmt1	2854_CG	5-22-053	chr9	2060255	725	<DUP>	659.9	2063228
IPO323 ∆chr18 ∆kmt1	2854_CG	5-22-053	chr10	1400291	749	<DUP>	493.45	1413127
IPO323 ∆chr18 ∆kmt1	2854_CG	5-22-053	chr15	638605	851	<DUP>	308.82	638993
IPO323 ∆chr18 ∆kmt1	2855_CP	5-10-053	chr1	937753	546	<DUP>	1001.92	3849857
IPO323 ∆chr18 ∆kmt1	2855_CP	5-10-053	chr1	938349	83	<DUP>	1132.25	1156027
IPO323 ∆chr18 ∆kmt1	2855_CP	5-10-053	chr1	2614138	383	<DUP>	766.3	3149973
IPO323 ∆chr18 ∆kmt1	2855_CP	5-10-053	chr13	1167356	3510	<DUP>	382.15	1185058
IPO323 ∆chr18 ∆kmt1	2854_BQ	5-05-053	chr1	934365	4	<DUP>	559.82	937021
IPO323 ∆chr18 ∆kmt1	2854_BQ	5-05-053	chr1	3813297	49	<DUP>	349.49	3826365
IPO323 ∆chr18 ∆kmt1	2854_BQ	5-05-053	chr1	5866758	107	<DUP>	56.93	5867251
IPO323 ∆chr18 ∆kmt1	2854_BQ	5-05-053	chr7	184730	321	<DUP>	249.75	185222
IPO323 ∆chr18 ∆kmt1	2854_BQ	5-05-053	chr9	257620	487	<DUP>	425.63	1991789
IPO323 ∆chr18 ∆kmt1	2854_BQ	5-05-053	chr9	1457102	412	<DUP>	397.74	1457597
IPO323 ∆chr18 ∆kmt1	2854_BQ	5-05-053	chr9	2060255	491	<DUP>	374.79	2063228
IPO323 ∆chr18 ∆kmt1	2854_BQ	5-05-053	chr10	787964	510	<DUP>	612.07	1035476
IPO323 ∆chr18 ∆kmt1	2854_BQ	5-05-053	chr12	200216	548	<DUP>	740.32	363324
IPO323 ∆chr18 ∆kmt1	2854_BQ	5-05-053	chr12	1212290	559	<DUP>	367.37	1212750
IPO323 ∆chr18 ∆kmt1	2854_BQ	5-05-053	chr13	447136	570	<DUP>	431.7	447476
IPO323 ∆chr18 ∆kmt1	2854_BQ	5-05-053	chr14	100012	578	<DUP>	384.11	100482
IPO323 ∆chr18 ∆kmt1	2854_BQ	5-05-053	chr14	290366	580	<DUP>	1459.05	291176
IPO323 ∆chr18 ∆kmt1	2854_BQ	5-05-053	chr17	540489	599	<DUP>	136.96	540830
IPO323 ∆chr18 ∆kmt1	2854_BQ	5-05-053	chr21	318523	606	<DUP>	171.89	319258
IPO323 ∆chr18 ∆kmt1	2854_CF	5-21-053	chr1	935930	3	<DUP>	536.72	938322
IPO323 ∆chr18 ∆kmt1	2854_CF	5-21-053	chr1	1051026	4	<DUP>	455.64	1056284
IPO323 ∆chr18 ∆kmt1	2854_CF	5-21-053	chr1	1893042	43	<DUP>	418.54	3428157
IPO323 ∆chr18 ∆kmt1	2854_CF	5-21-053	chr9	1938409	290	<DUP>	538.59	1986539
IPO323 ∆chr18 ∆kmt1	2854_CN	5-29-053	chr1	927643	16	<DUP>	1095.6	2187678
IPO323 ∆chr18 ∆kmt1	2854_CN	5-29-053	chr1	1301438	4	<DUP>	786.65	1414847
IPO323 ∆chr18 ∆kmt1	2854_CN	5-29-053	chr1	3164074	40	<DUP>	369.19	3814022
IPO323 ∆chr18 ∆kmt1	2854_CN	5-29-053	chr1	3353526	42	<DUP>	1116.75	3847039
IPO323 ∆chr18 ∆kmt1	2854_CN	5-29-053	chr9	417591	189	<DUP>	319.39	1097394
IPO323 ∆chr18 ∆kmt1	2854_CN	5-29-053	chr9	1926975	200	<DUP>	635.64	2059195
IPO323 ∆chr18 ∆kmt1	2854_CN	5-29-053	chr9	2065744	204	<DUP>	351.89	2067952
IPO323 ∆chr18 ∆kmt1	2854_CN	5-29-053	chr12	58392	225	<DUP>	193.76	58818
IPO323 ∆chr18 ∆kmt6	2855_AB	6-21-053	chr2	881879	887	<DUP>	99.57	882153
IPO323 ∆chr18 ∆kmt6	2855_AB	6-21-053	chr17	115478	2957	<DUP>	104.28	116257
IPO323 ∆chr18 ∆kmt6	2855_AB	6-21-053	chr17	416448	2963	<DUP>	220.56	417318
IPO323 ∆chr18 ∆kmt6	2855_P	6-09-053	chr1	1374822	25	<DUP>	85.57	1375277
IPO323 ∆chr18 ∆kmt6	2855_P	6-09-053	chr3	1357436	314	<DUP>	99.09	2823210
IPO323 ∆chr18 ∆kmt6	2855_P	6-09-053	chr8	2135898	572	<DUP>	82.48	2136278
IPO323 ∆chr18 ∆kmt6	2855_P	6-09-053	chr14	290366	696	<DUP>	913.35	291176
IPO323 ∆chr18 ∆kmt6	2855_AU	6-40-053	chr1	1847711	43	<DUP>	64.03	1848291
IPO323 ∆chr18 ∆kmt6	2855_AU	6-40-053	chr1	2802081	84	<DUP>	31.53	2802673
IPO323 ∆chr18 ∆kmt6	2855_AU	6-40-053	chr1	5901705	275	<DUP>	223.62	5902112
IPO323 ∆chr18 ∆kmt6	2855_AU	6-40-053	chr5	2302184	741	<DUP>	72.84	2302670
IPO323 ∆chr18 ∆kmt6	2855_AU	6-40-053	chr6	804863	807	<DUP>	1085.71	1618370
IPO323 ∆chr18 ∆kmt6	2855_AU	6-40-053	chr6	2118576	833	<DUP>	858.38	2124575
IPO323 ∆chr18 ∆kmt6	2855_AU	6-40-053	chr15	589382	1225	<DUP>	164.8	603043
IPO323 ∆chr18 ∆kmt6	2855_AH	6-27-053	chr1	278048	1	<DUP>	116.07	278471
IPO323 ∆chr18 ∆kmt6	2855_AH	6-27-053	chr6	1722316	569	<DUP>	140.34	1745012
IPO323 ∆chr18 ∆kmt6	2855_AP	6-35-053	chr14	290366	1711	<DUP>	1005.98	291176
IPO323 ∆chr18 ∆kmt6	2855_AT	6-39-053	chr1	18415	1	<DUP>	227.71	18884
IPO323 ∆chr18 ∆kmt6	2855_AT	6-39-053	chr3	1254884	620	<DUP>	210	1255283
IPO323 ∆chr18 ∆kmt6	2855_AT	6-39-053	chr3	3424733	729	<DUP>	251.25	3425207
IPO323 ∆chr18 ∆kmt6	2855_AT	6-39-053	chr7	2367977	1076	<DUP>	67.2	2368438
IPO323 ∆chr18 ∆kmt6	2855_AT	6-39-053	chr8	532105	1104	<DUP>	146.6	532905
IPO323 ∆chr18 ∆kmt6	2855_AT	6-39-053	chr8	2410791	1173	<DUP>	154.6	2411261
IPO323 ∆chr18 ∆kmt6	2855_AT	6-39-053	chr15	638585	1425	<DUP>	247.32	639033
IPO323 ∆chr18 ∆kmt6	2855_AF	6-25-053	chr2	366350	555	<DUP>	163.89	817622
IPO323 ∆chr18 ∆kmt6	2855_AF	6-25-053	chr2	1062077	587	<DUP>	907.73	1492422
IPO323 ∆chr18 ∆kmt6	2855_V	6-15-053	chr1	1710838	40	<DUP>	74.28	1711191
IPO323 ∆chr18 ∆kmt6	2855_V	6-15-053	chr2	3355219	262	<DUP>	127.34	3355685
IPO323 ∆chr18 ∆kmt6	2855_V	6-15-053	chr3	118179	281	<DUP>	237.4	118582
IPO323 ∆chr18 ∆kmt6	2855_V	6-15-053	chr7	2053579	528	<DUP>	36.69	2054006
IPO323 ∆chr18 ∆kmt6	2855_AI	6-28-053	chr1	1299943	21	<DUP>	85.32	1300415
IPO323 ∆chr18 ∆kmt6	2855_AI	6-28-053	chr2	174928	237	<DUP>	1148.93	817622
IPO323 ∆chr18 ∆kmt6	2855_AI	6-28-053	chr2	2055262	280	<DUP>	90.47	2055738
IPO323 ∆chr18 ∆kmt6	2855_AO	6-34-053	chr5	34916	1111	<DUP>	727.17	274337
IPO323 ∆chr18 ∆kmt6	2855_AO	6-34-053	chr6	1715924	1313	<DUP>	117.8	1716509
IPO323 ∆chr18 ∆kmt6	2855_AO	6-34-053	chr7	2375528	1459	<DUP>	57.52	2376250
IPO323 ∆chr18 ∆kmt6	2855_AO	6-34-053	chr14	290366	1860	<DUP>	940.37	291177
IPO323 ∆chr18 ∆kmt6	2855_O	6-08-053	chr6	2061605	1486	<DUP>	116.26	2062097
IPO323 ∆chr18 ∆kmt6	2855_O	6-08-053	chr7	1272096	1569	<DUP>	290.16	1272540
IPO323 ∆chr18 ∆kmt6	2855_O	6-08-053	chr12	625629	1955	<DUP>	178.89	626113
IPO323 ∆chr18 ∆kmt6	2855_O	6-08-053	chr15	638624	2071	<DUP>	489.47	639038
IPO323 ∆chr18 ∆kmt6	2855_O	6-08-053	chr16	11436	2073	<DUP>	53.38	20189
IPO323 ∆chr18 ∆kmt6	2855_O	6-08-053	chr19	177364	2104	<DUP>	228.07	177762
IPO323 ∆chr18 ∆kmt6	2855_S	6-12-053	chr1	4605374	125	<DUP>	147.04	4605808
IPO323 ∆chr18 ∆kmt6	2855_S	6-12-053	chr12	229383	824	<DUP>	80.16	229833
IPO323 ∆chr18 ∆kmt6	2855_K	6-04-053	chr2	2047281	254	<DUP>	37.91	2047738
IPO323 ∆chr18 ∆kmt6	2855_K	6-04-053	chr4	692149	439	<DUP>	187.2	692581
IPO323 ∆chr18 ∆kmt6	2855_K	6-04-053	chr5	2004517	556	<DUP>	239.36	2008286
IPO323 ∆chr18 ∆kmt6	2855_K	6-04-053	chr7	2375534	716	<DUP>	42.29	2376239
IPO323 ∆chr18 ∆kmt6	2855_K	6-04-053	chr10	210	845	<DUP>	97.78	1269
IPO323 ∆chr18 ∆kmt6	2855_U	6-14-053	chr1	165936	5	<DUP>	113.6	391956
IPO323 ∆chr18 ∆kmt6	2855_U	6-14-053	chr2	1225569	309	<DUP>	78.45	1226043
IPO323 ∆chr18 ∆kmt6	2855_AL	6-31-053	chr10	243	2257	<DUP>	690.91	7880
IPO323 ∆chr18 ∆kmt6	2855_AL	6-31-053	chr12	1436857	2613	<DUP>	1210.84	1462434
IPO323 ∆chr18 ∆kmt6	2855_AL	6-31-053	chr16	34927	2704	<DUP>	420.82	574623
IPO323 ∆chr18 ∆kmt6	2855_AC	6-22-053	chr1	12384	2	<DUP>	248.22	21081
IPO323 ∆chr18 ∆kmt6	2855_AC	6-22-053	chr8	2275262	2638	<DUP>	32.54	2436268
IPO323 ∆chr18 ∆kmt6	2855_AC	6-22-053	chr14	290366	3052	<DUP>	915.06	291176
IPO323 ∆chr18 ∆kmt6	2855_AC	6-22-053	chr14	290968	3053	<DUP>	1187.38	291806
IPO323 ∆chr18 ∆kmt6	2855_AR	6-37-053	chr2	601748	324	<DUP>	1304.14	817623
IPO323 ∆chr18 ∆kmt6	2855_AR	6-37-053	chr14	290366	1178	<DUP>	922.16	291176
IPO323 ∆chr18 ∆kmt6	2855_N	6-07-053	chr3	465029	231	<DUP>	85.09	465495
IPO323 ∆chr18 ∆kmt6	2855_N	6-07-053	chr3	1279018	240	<DUP>	106.03	1279486
IPO323 ∆chr18 ∆kmt6	2855_N	6-07-053	chr13	649203	641	<DUP>	217.35	649674
IPO323 ∆chr18 ∆kmt6	2855_H	6-01-053	chr1	1858320	66	<DUP>	168.11	1858766
IPO323 ∆chr18 ∆kmt6	2855_H	6-01-053	chr2	355295	486	<DUP>	1008.12	817621
IPO323 ∆chr18 ∆kmt6	2855_H	6-01-053	chr2	817086	487	<DUP>	2276.05	817621
IPO323 ∆chr18 ∆kmt6	2855_H	6-01-053	chr5	345	999	<DUP>	63.73	3915
IPO323 ∆chr18 ∆kmt6	2855_H	6-01-053	chr7	2375509	1344	<DUP>	105.15	2376261
IPO323 ∆chr18 ∆kmt6	2855_H	6-01-053	chr10	1209	1541	<DUP>	120.02	1762
IPO323 ∆chr18 ∆kmt6	2855_H	6-01-053	chr12	625651	1638	<DUP>	147.4	626094
IPO323 ∆chr18 ∆kmt6	2855_T	6-13-053	chr1	35498	3	<DUP>	130.55	71197
IPO323 ∆chr18 ∆kmt6	2855_T	6-13-053	chr4	256744	499	<DUP>	292.69	257201
IPO323 ∆chr18 ∆kmt6	2855_T	6-13-053	chr5	507249	563	<DUP>	112.34	507720
IPO323 ∆chr18 ∆kmt6	2855_T	6-13-053	chr14	290366	928	<DUP>	939.69	291176
IPO323 ∆chr18 ∆kmt6	2855_T	6-13-053	chr14	594128	943	<DUP>	185.08	763383
IPO323 ∆chr18 ∆kmt6	2855_AA	6-20-053	chr2	593790	260	<DUP>	149.9	594122
IPO323 ∆chr18 ∆kmt6	2855_AA	6-20-053	chr4	2660846	529	<DUP>	200.05	2661213
IPO323 ∆chr18 ∆kmt6	2855_AA	6-20-053	chr6	2118962	665	<DUP>	675.31	2125013
IPO323 ∆chr18 ∆kmt6	2855_AA	6-20-053	chr7	2375563	719	<DUP>	69.76	2376207
IPO323 ∆chr18 ∆kmt6	2855_AA	6-20-053	chr16	336645	961	<DUP>	132.49	337005
IPO323 ∆chr18 ∆kmt6	2855_AA	6-20-053	chr17	337693	967	<DUP>	122.6	338131
IPO323 ∆chr18 ∆kmt6	2855_Q	6-10-053	chr9	434013	611	<DUP>	93.92	434488
IPO323 ∆chr18 ∆kmt6	2855_AK	6-30-053	chr1	5175792	214	<DUP>	207.73	5196855
IPO323 ∆chr18 ∆kmt6	2855_AK	6-30-053	chr15	638601	1117	<DUP>	227.71	639018
IPO323 ∆chr18 ∆kmt6	2855_X	6-17-053	chr2	2008471	301	<DUP>	71.93	2008830
IPO323 ∆chr18 ∆kmt6	2855_X	6-17-053	chr7	1847327	697	<DUP>	91.28	1847753
IPO323 ∆chr18 ∆kmt6	2855_X	6-17-053	chr8	1757108	751	<DUP>	60.27	1757586
IPO323 ∆chr18 ∆kmt6	2855_X	6-17-053	chr15	638613	1006	<DUP>	218.26	639044
IPO323 ∆chr18 ∆kmt6	2855_AJ	6-29-053	chr1	37259	3	<DUP>	264.86	73035
IPO323 ∆chr18 ∆kmt6	2855_AJ	6-29-053	chr2	251748	319	<DUP>	1922.52	817623
IPO323 ∆chr18 ∆kmt6	2855_AJ	6-29-053	chr3	826387	450	<DUP>	30.82	1004990
IPO323 ∆chr18 ∆kmt6	2855_AJ	6-29-053	chr14	290366	1029	<DUP>	927.67	291176
IPO323 ∆chr18 ∆kmt6	2855_AJ	6-29-053	chr17	17418	1052	<DUP>	59.78	17893
IPO323 ∆chr18 ∆kmt6	2855_AE	6-24-053	chr14	290501	1433	<DUP>	1496.87	291107
IPO323 ∆chr18 ∆kmt6	2855_AE	6-24-053	chr15	103313	1442	<DUP>	179.22	194971
IPO323 ∆chr18 ∆kmt6	2855_W	6-16-053	chr2	237474	261	<DUP>	267.88	237787
IPO323 ∆chr18 ∆kmt6	2855_W	6-16-053	chr2	2155743	321	<DUP>	61.05	2156012
IPO323 ∆chr18 ∆kmt6	2855_W	6-16-053	chr8	1313917	823	<DUP>	87.04	1314381
IPO323 ∆chr18 ∆kmt6	2855_W	6-16-053	chr12	1019566	976	<DUP>	122.45	1019828
IPO323 ∆chr18 ∆kmt6	2855_W	6-16-053	chr12	1433196	991	<DUP>	134.22	1458493
IPO323 ∆chr18 ∆kmt6	2855_W	6-16-053	chr14	12641	1010	<DUP>	1017.49	19123
IPO323 ∆chr18 ∆kmt6	2855_W	6-16-053	chr14	290366	1016	<DUP>	852.2	291176
IPO323 ∆chr18 ∆kmt6	2855_L	6-05-053	chr7	1392412	681	<DUP>	224.9	1692978
IPO323 ∆chr18 ∆kmt6	2855_L	6-05-053	chr9	1522481	767	<DUP>	43.06	1522908
IPO323 ∆chr18 ∆kmt6	2855_L	6-05-053	chr15	638557	926	<DUP>	138.45	639044
IPO323 ∆chr18 ∆kmt6	2855_AN	6-33-053	chr2	2008481	333	<DUP>	37.46	2008819
IPO323 ∆chr18 ∆kmt6	2855_AN	6-33-053	chr6	1030591	677	<DUP>	91.18	1030848
IPO323 ∆chr18 ∆kmt6	2855_AN	6-33-053	chr7	2627526	814	<DUP>	131.33	2657715
IPO323 ∆chr18 ∆kmt6	2855_R	6-11-053	chr1	1619608	37	<DUP>	163.69	1619913
IPO323 ∆chr18 ∆kmt6	2855_R	6-11-053	chr5	2609305	524	<DUP>	376.96	2609666
IPO323 ∆chr18 ∆kmt6	2855_R	6-11-053	chr13	238005	852	<DUP>	138.68	238476
IPO323 ∆chr18 ∆kmt6	2855_R	6-11-053	chr13	1159038	883	<DUP>	254.45	1159409
IPO323 ∆chr18 ∆kmt6	2855_I	6-02-053	chr2	2294854	214	<DUP>	119.22	2295322
IPO323 ∆chr18 ∆kmt6	2855_I	6-02-053	chr4	1589859	368	<DUP>	37.01	1604306
IPO323 ∆chr18 ∆kmt6	2855_I	6-02-053	chr14	290366	768	<DUP>	939.46	291176
IPO323 ∆chr18 ∆kmt6	2855_I	6-02-053	chr21	132753	830	<DUP>	124.39	182475
IPO323 ∆chr18 ∆kmt6	2855_Y	6-18-053	chr2	2008446	296	<DUP>	90.82	2008850
IPO323 ∆chr18 ∆kmt6	2855_Y	6-18-053	chr7	744080	711	<DUP>	126.12	744541
IPO323 ∆chr18 ∆kmt6	2855_Y	6-18-053	chr9	398365	841	<DUP>	180.74	398746
IPO323 ∆chr18 ∆kmt6	2855_Y	6-18-053	chr9	1525807	867	<DUP>	211.99	1526283
IPO323 ∆chr18 ∆kmt6	2855_Y	6-18-053	chr9	1937916	881	<DUP>	221.01	1956980
IPO323 ∆chr18 ∆kmt6	2855_Y	6-18-053	chr9	1963379	883	<DUP>	111.43	1963682
IPO323 ∆chr18 (4w,28°C)	2855_BI	7-14-005	chr10	1680730	992	<DUP>	365.17	1681551
IPO323 ∆chr18 (4w,28°C)	2855_BI	7-14-005	chr14	290531	1123	<DUP>	2140.95	291311
IPO323 ∆chr18 (4w,28°C)	2855_BI	7-14-005	chr21	19840	1185	<DUP>	623.15	20230
IPO323 ∆chr18 (4w,28°C)	2855_CE	7-36-005	chr3	233542	252	<DUP>	35.44	3486614
IPO323 ∆chr18 (4w,28°C)	2855_CE	7-36-005	chr10	898	480	<DUP>	107.19	7661
IPO323 ∆chr18 (4w,28°C)	2855_CE	7-36-005	chr17	210295	607	<DUP>	47.53	210609
IPO323 ∆chr18 (4w,28°C)	2855_BP	7-21-005	chr1	4449975	92	<DUP>	28.88	4450450
IPO323 ∆chr18 (4w,28°C)	2855_BP	7-21-005	chr7	184746	406	<DUP>	51.94	185199
IPO323 ∆chr18 (4w,28°C)	2855_BP	7-21-005	chr14	290455	586	<DUP>	1539.31	291336
IPO323 ∆chr18 (4w,28°C)	2855_BG	7-12-005	chr6	785216	483	<DUP>	211.85	788043
IPO323 ∆chr18 (4w,28°C)	2855_BG	7-12-005	chr7	184682	528	<DUP>	79.26	185270
IPO323 ∆chr18 (4w,28°C)	2855_BG	7-12-005	chr12	522978	735	<DUP>	57.18	523175
IPO323 ∆chr18 (4w,28°C)	2855_BG	7-12-005	chr12	1436877	767	<DUP>	306.7	1462405
IPO323 ∆chr18 (4w,28°C)	2855_BG	7-12-005	chr13	24809	771	<DUP>	349	25424
IPO323 ∆chr18 (4w,28°C)	2855_BO	7-20-005	chr1	5715619	166	<DUP>	166.48	5715852
IPO323 ∆chr18 (4w,28°C)	2855_BO	7-20-005	chr13	130	746	<DUP>	1180.38	1185603
IPO323 ∆chr18 (4w,28°C)	2855_BO	7-20-005	chr14	290366	750	<DUP>	444.56	291176
IPO323 ∆chr18 (4w,28°C)	2855_BO	7-20-005	chr14	525019	759	<DUP>	70.33	526062
IPO323 ∆chr18 (4w,28°C)	2855_BN	7-19-005	chr10	1409068	1119	<DUP>	135.93	1409624
IPO323 ∆chr18 (4w,28°C)	2855_BN	7-19-005	chr14	290366	1229	<DUP>	1059.44	291176
IPO323 ∆chr18 (4w,28°C)	2855_CH	7-39-005	chr2	2008473	300	<DUP>	77.67	2008831
IPO323 ∆chr18 (4w,28°C)	2855_CH	7-39-005	chr4	2165217	524	<DUP>	37.91	2165682
IPO323 ∆chr18 (4w,28°C)	2855_CH	7-39-005	chr9	1619516	908	<DUP>	41.35	1619967
IPO323 ∆chr18 (4w,28°C)	2855_CH	7-39-005	chr15	638565	1079	<DUP>	183.68	639040
IPO323 ∆chr18 (4w,28°C)	2855_BM	7-18-005	chr1	6055390	244	<DUP>	182.88	6086425
IPO323 ∆chr18 (4w,28°C)	2855_BM	7-18-005	chr13	24797	970	<DUP>	354.4	25107
IPO323 ∆chr18 (4w,28°C)	2855_BM	7-18-005	chr17	384802	1012	<DUP>	116.81	385095
IPO323 ∆chr18 (4w,28°C)	2855_CF	7-37-005	chr8	594545	497	<DUP>	206.93	615462
IPO323 ∆chr18 (4w,28°C)	2855_CF	7-37-005	chr13	1182984	628	<DUP>	103.52	1183613
IPO323 ∆chr18 (4w,28°C)	2855_CF	7-37-005	chr14	290479	635	<DUP>	1919.55	291329
IPO323 ∆chr18 (4w,28°C)	2855_CF	7-37-005	chr15	6007	656	<DUP>	1444.12	629686
IPO323 ∆chr18 (4w,28°C)	2855_BF	7-11-005	chr2	3824328	339	<DUP>	221.67	3847154
IPO323 ∆chr18 (4w,28°C)	2855_CD	7-35-005	chr14	290366	766	<DUP>	1123.34	291176
IPO323 ∆chr18 (4w,28°C)	2855_CD	7-35-005	chr19	269358	817	<DUP>	60.73	269833
IPO323 ∆chr18 (4w,28°C)	2855_AV	7-01-005	chr1	5942017	169	<DUP>	483.54	5942519
IPO323 ∆chr18 (4w,28°C)	2855_AV	7-01-005	chr2	297388	179	<DUP>	280.44	297586
IPO323 ∆chr18 (4w,28°C)	2855_AV	7-01-005	chr2	1348492	201	<DUP>	398.67	1348968
IPO323 ∆chr18 (4w,28°C)	2855_AV	7-01-005	chr2	3312394	243	<DUP>	54.99	3313018
IPO323 ∆chr18 (4w,28°C)	2855_AV	7-01-005	chr3	411392	269	<DUP>	135.02	411850
IPO323 ∆chr18 (4w,28°C)	2855_AV	7-01-005	chr3	1181601	279	<DUP>	98.96	1182155
IPO323 ∆chr18 (4w,28°C)	2855_AV	7-01-005	chr3	1473069	285	<DUP>	726.51	1473534
IPO323 ∆chr18 (4w,28°C)	2855_AV	7-01-005	chr3	2154393	298	<DUP>	461.42	2154834
IPO323 ∆chr18 (4w,28°C)	2855_AV	7-01-005	chr4	1037560	338	<DUP>	345.03	1038016
IPO323 ∆chr18 (4w,28°C)	2855_AV	7-01-005	chr4	2654109	367	<DUP>	53.72	2654590
IPO323 ∆chr18 (4w,28°C)	2855_AV	7-01-005	chr6	2280148	463	<DUP>	125.17	2280556
IPO323 ∆chr18 (4w,28°C)	2855_AV	7-01-005	chr7	1282606	482	<DUP>	27.97	1283072
IPO323 ∆chr18 (4w,28°C)	2855_AV	7-01-005	chr11	1435968	611	<DUP>	183.69	1436697
IPO323 ∆chr18 (4w,28°C)	2855_AV	7-01-005	chr12	1436389	634	<DUP>	174.77	1461986
IPO323 ∆chr18 (4w,28°C)	2855_AV	7-01-005	chr14	290528	650	<DUP>	1267.21	291327
IPO323 ∆chr18 (4w,28°C)	2855_AV	7-01-005	chr17	48084	656	<DUP>	625.38	48454
IPO323 ∆chr18 (4w,28°C)	2855_AV	7-01-005	chr21	339363	678	<DUP>	26.48	339941
IPO323 ∆chr18 (4w,28°C)	2855_BB	7-07-005	chr14	290526	641	<DUP>	2563.26	291101
IPO323 ∆chr18 (4w,28°C)	2855_AX	7-03-005	chr7	2375497	590	<DUP>	65.29	2376270
IPO323 ∆chr18 (4w,28°C)	2855_AX	7-03-005	chr12	625611	763	<DUP>	99.64	626133
IPO323 ∆chr18 (4w,28°C)	2855_AX	7-03-005	chr13	85	825	<DUP>	316.07	1185614
IPO323 ∆chr18 (4w,28°C)	2855_BH	7-13-005	chr9	1280571	489	<DUP>	92.5	1280947
IPO323 ∆chr18 (4w,28°C)	2855_CB	7-33-005	chr14	290438	1524	<DUP>	1687.63	291582
IPO323 ∆chr18 (4w,28°C)	2855_CB	7-33-005	chr15	638598	1550	<DUP>	129.01	638992
IPO323 ∆chr18 (4w,28°C)	2855_BJ	7-15-005	chr7	2614411	542	<DUP>	214.21	2637799
IPO323 ∆chr18 (4w,28°C)	2855_CA	7-32-005	chr21	137	868	<DUP>	143.11	29798
IPO323 ∆chr18 (4w,28°C)	2855_BC	7-08-005	chr8	570691	454	<DUP>	124.14	571148
IPO323 ∆chr18 (4w,28°C)	2855_BK	7-16-005	chr21	13130	822	<DUP>	29.1	407792
IPO323 ∆chr18 (4w,28°C)	2855_CK	7-10-005	chr10	1576594	1748	<DUP>	248.04	1629692
IPO323 ∆chr18 (4w,28°C)	2855_CK	7-10-005	chr14	290571	1995	<DUP>	1596.47	291098
IPO323 ∆chr18 (4w,28°C)	2855_BR	7-23-005	chr8	1886919	449	<DUP>	58.29	1887396
IPO323 ∆chr18 (4w,28°C)	2855_BR	7-23-005	chr20	41949	609	<DUP>	713.57	465821
IPO323 ∆chr18 (4w,28°C)	2855_AY	7-04-005	chr6	2556900	517	<DUP>	262.5	2557268
IPO323 ∆chr18 (4w,28°C)	2855_AY	7-04-005	chr7	184717	528	<DUP>	40.21	185239
IPO323 ∆chr18 (4w,28°C)	2855_AY	7-04-005	chr14	290592	793	<DUP>	315.3	291582
IPO323 ∆chr18 (4w,28°C)	2855_AY	7-04-005	chr19	197878	826	<DUP>	123.07	198354
IPO323 ∆chr18 (4w,28°C)	2855_BT	7-25-005	chr7	2375510	548	<DUP>	56.48	2376275
IPO323 ∆chr18 (4w,28°C)	2855_BY	7-30-005	chr15	638576	591	<DUP>	181.16	639044
IPO323 ∆chr18 (4w,28°C)	2855_BS	7-24-005	chr2	2155747	275	<DUP>	70.67	2156015
IPO323 ∆chr18 (4w,28°C)	2855_BS	7-24-005	chr11	223014	771	<DUP>	27.39	223606
IPO323 ∆chr18 (4w,28°C)	2855_BS	7-24-005	chr12	625632	803	<DUP>	140.53	626104
IPO323 ∆chr18 (4w,28°C)	2855_BS	7-24-005	chr14	290366	848	<DUP>	1375.62	291176
IPO323 ∆chr18 (4w,28°C)	2855_CG	7-38-005	chr1	22799	6	<DUP>	294.84	58564
IPO323 ∆chr18 (4w,28°C)	2855_CG	7-38-005	chr1	428595	11	<DUP>	132.49	429045
IPO323 ∆chr18 (4w,28°C)	2855_CG	7-38-005	chr3	1489078	377	<DUP>	53.14	1489558
IPO323 ∆chr18 (4w,28°C)	2855_CG	7-38-005	chr9	1941588	824	<DUP>	202.12	1942211
IPO323 ∆chr18 (4w,28°C)	2855_CG	7-38-005	chr9	2069541	830	<DUP>	167.88	2069968
IPO323 ∆chr18 (4w,28°C)	2855_CG	7-38-005	chr12	625604	918	<DUP>	69.76	626132
IPO323 ∆chr18 (4w,28°C)	2855_CG	7-38-005	chr14	290366	964	<DUP>	873.49	291176
IPO323 ∆chr18 (4w,28°C)	2855_BV	7-27-005	chr1	21090	1	<DUP>	392.8	56852
IPO323 ∆chr18 (4w,28°C)	2855_BV	7-27-005	chr2	3825055	339	<DUP>	100.32	3847879
IPO323 ∆chr18 (4w,28°C)	2855_BA	7-06-005	chr12	625601	995	<DUP>	132.17	626135
IPO323 ∆chr18 (4w,28°C)	2855_BA	7-06-005	chr13	30766	1015	<DUP>	39.63	32220
IPO323 ∆chr18 (4w,28°C)	2855_BU	7-26-005	chr14	290366	1053	<DUP>	667.51	291176
IPO323 ∆chr18 (4w,28°C)	2855_BU	7-26-005	chr14	291444	1055	<DUP>	1028.27	291880
IPO323 ∆chr18 (4w,28°C)	2855_BU	7-26-005	chr16	5187	1080	<DUP>	421.54	114621
IPO323 ∆chr18 (4w,28°C)	2855_CI	7-40-005	chr7	1219260	417	<DUP>	120.94	1219724
IPO323 ∆chr18 (4w,28°C)	2855_CI	7-40-005	chr8	2402194	486	<DUP>	58.29	2402598
IPO323 ∆chr18 (4w,28°C)	2855_CI	7-40-005	chr14	290366	604	<DUP>	335.43	291176
IPO323 ∆chr18 (4w,28°C)	2855_AZ	7-05-005	chr14	290420	1457	<DUP>	2723.45	291317
IPO323 ∆chr18 (4w,28°C)	2855_BL	7-17-005	chr6	2023502	589	<DUP>	229.06	2024097
IPO323 ∆chr18 (4w,28°C)	2855_BL	7-17-005	chr7	184689	614	<DUP>	73.88	185266
IPO323 ∆chr18 (4w,28°C)	2855_BW	7-28-005	chr1	5704889	1797	<DUP>	39.4	5705227
IPO323 ∆chr18 (4w,28°C)	2855_BW	7-28-005	chr3	298745	2810	<DUP>	56.58	299101
IPO323 ∆chr18 (4w,28°C)	2855_BW	7-28-005	chr3	3368902	3464	<DUP>	96.66	3369219
IPO323 ∆chr18 (4w,28°C)	2855_BW	7-28-005	chr5	235499	3930	<DUP>	114.87	236060
IPO323 ∆chr18 (4w,28°C)	2855_BW	7-28-005	chr5	399590	3939	<DUP>	145.1	400042
IPO323 ∆chr18 (4w,28°C)	2855_BW	7-28-005	chr6	2518751	4683	<DUP>	201.31	2519319
IPO323 ∆chr18 (4w,28°C)	2855_BW	7-28-005	chr6	2520982	4684	<DUP>	570.1	2521335
IPO323 ∆chr18 (4w,28°C)	2855_BW	7-28-005	chr7	2375534	5001	<DUP>	612.85	2376234
IPO323 ∆chr18 (4w,28°C)	2855_BW	7-28-005	chr8	2119468	5332	<DUP>	112.7	2120034
IPO323 ∆chr18 (4w,28°C)	2855_BW	7-28-005	chr10	252	5657	<DUP>	225.63	7883
IPO323 ∆chr18 (4w,28°C)	2855_BW	7-28-005	chr10	1626	5658	<DUP>	72.06	7951
IPO323 ∆chr18 (4w,28°C)	2855_BW	7-28-005	chr10	1585103	5800	<DUP>	128.28	1585449
IPO323 ∆chr18 (4w,28°C)	2855_BW	7-28-005	chr11	671184	5843	<DUP>	91.5	672780
IPO323 ∆chr18 (4w,28°C)	2855_BW	7-28-005	chr12	546677	5994	<DUP>	83.14	547222
IPO323 ∆chr18 (4w,28°C)	2855_BW	7-28-005	chr12	625621	6004	<DUP>	603.46	626134
IPO323 ∆chr18 (4w,28°C)	2855_BW	7-28-005	chr12	1223431	6077	<DUP>	77.77	1223693
IPO323 ∆chr18 (4w,28°C)	2855_BW	7-28-005	chr13	236491	6129	<DUP>	1231.61	236874
IPO323 ∆chr18 (4w,28°C)	2855_BW	7-28-005	chr13	778746	6258	<DUP>	167.1	779152
IPO323 ∆chr18 (4w,28°C)	2855_BW	7-28-005	chr13	923711	6299	<DUP>	255.04	924149
IPO323 ∆chr18 (4w,28°C)	2855_BW	7-28-005	chr17	384741	6490	<DUP>	719.45	385147
IPO323 ∆chr18 (4w,28°C)	2855_BW	7-28-005	chr20	90858	6514	<DUP>	59.56	91205
IPO323 ∆chr18 (4w,28°C)	2855_BD	7-09-005	chr4	1597966	550	<DUP>	194.9	1598425
IPO323 ∆chr18 (4w,28°C)	2855_BD	7-09-005	chr12	1436899	1019	<DUP>	26.36	1462423
IPO323 ∆chr18 (4w,28°C)	2855_AW	7-02-005	chr2	2008497	242	<DUP>	76.63	2008795
IPO323 ∆chr18 (4w,28°C)	2855_AW	7-02-005	chr14	290366	856	<DUP>	2254.91	291176
IPO323 ∆chr18 (4w,28°C)	2855_AW	7-02-005	chr15	93665	880	<DUP>	111.88	107064
IPO323 ∆chr18 (4w,28°C)	2855_AW	7-02-005	chr21	105586	933	<DUP>	103.3	106077

## Sheet: Insertions
Strain	Seq_ID	Sample_ID	Node (assembly)	Length (assembly)	coverage(assembly)	query_start	query_stop	query_length	Target-Chr in Reference genome	Target-Chr in Reference genome start	Q	Cigar	Fasta_of_Insert	Included [Target-Chr !="*" & Length>=10]	UpstreamFlank-Target chr in reference genome	UpstreamFlank-Target chr in reference genome start	DownstreamFlank-Target chr in reference genome	DownstreamFlank-Target chr in reference genome start	Insertion site
IPO323	2822_AB	1-28-053	183	8910	41.7415	2387	3206	819	chr2	816805	17	13M1I805M	GTTTGTTTGTTTGTTTTGTTTGTTTGTTCCATTTACGTCCTTTCGGAGTCCAAGACTATGTAGGACGGCTTTGCCATAAAGGCAAAGCAGTAGATCTAGTTACAATCAGATTTTTCGGTATTCTTTGACCTTAGGGGAGACCCCGTGCCTAAGGCAATGCCAAAGGACTTCAAACGCGAGACAAAGGAAATCAAACGAGTGTTGCAGCCCAAGGCTGCAGAATTTTCGCGCCAAGCTTTTGCAGAATTTTCAGCGGATCCTTCCGCTTCGCACACACACACACGCTGCAAATTCGAATGCAAAATTCGAATGCAAAGCAGCTGTCCAACTCGCTGTCTTCTCTTGTCCTCAATATGCCTTTGTGGAACTGCATCGCTTCCAAACGCATACAGCTACGCA…	1	chr2	3696887	chr2	3696399	3696887
IPO323	2822_AB	1-28-053	18	544676	29.0995	534772	535376	604	chr2	816805	6	13M1D591M	GTTTGTTTGTTTGTTGTTTGTTTGTTCCATTTACGTCCTTTCGGAGTCCAAGACTATGTAGGACGGCTTTGCCATAAAGGCAAAGCAGTAGATCTAGTTACAATCAGATTTTTCGGTATTCTTTGACCTTAGGGGAGACCCCGTGCCTAAGGCAATGCCAAAGGACTTCAAACGCGAGACAAAGGAAATCAAACGAGTGTTGCAGCCCAAGGCTGCAGAATTTTCGCGCCAAGCTTTTGCAGAATTTTCAGCGGATCCTTCCGCTTCGCACACACACACACGCTGCAAATTCGAATGCAAAATTCGAATGCAAAGCAGCTGTCCAACTCGCTGTCTTCTCTTGTCCTCAATATGCCTTTGTGGAACTGCATCGCTTCCAAACGCATACAGCTACGCAGG…	1	chr9	1049797	chr9	1050285	1050285
IPO323	2822_AB	1-28-053	54	258116	25.9629	60151	60189	38	*	0	0	*	CCACGCCTGCAACCCCCTCCCCACCCCCCAACCCCCCC	0	*	*	chr12	305169
IPO323	2822_AB	1-28-053	8	927595	27.4632	63645	63773	128	chr9	1059462	0	119M5I4M	TTGTTTGTTTGTTTGTTTGTTCCATTTACGTCCTGTAGGAGTCTATGACTATGTAGGACGGCTGTCTCGCGACAGCAGTCTATCTATGTACAATTGTTGTTCTCTCGTATCTCTTGACCCACGGGTAG	1	chr2	1949955	chr2	1950451	1950451
IPO323	2822_AC	1-29-053	17	634088	34.0975	168811	169663	852	chr19	480205	39	852M	TTGTTTGTTTGTTTGTTTGTTCCATTTACGTCCTTTCGGAGTCCAAGACTATGTAGGACGGCTTTGCCATAAAGGCAAAGCAGTAGATCTAGTTACAATCAGATTTTTCAGTATTCTTTGACCTTAGGGGAAACCCCGTGCCTAAGGCAGGACCTGCAAGCAGAATCTGCCGAAGGACTTTAAAACAGCGCAAGACAAAGGAAATCGAACGAGTGTCGTTGTCTGCAGCCGGGGCTGCAGAATTTTCGCGCCAAGCTTTTTGCAGAATTGTCGTTGTCTGCAGCCTGGGCTGCAGAATTTTCGCGCCAAGCTTTTTGCAGAATTTTCAGCGGATCCTTCCGCTTCGCACACACGCTGCGAATTCGAAAGAGATGCAGCGTAAGAAGCAGCTGTCCAACT…	1	chr6	2139606	chr6	2139120	2139606
IPO323	2822_AD	1-30-053	55	215535	25.0551	158435	158591	156	chr14	594151	6	142M2D14M	TTGCTACTATCCTAGGCACGGGTCCTTCCCTAAGGTCAAGAGATACGAGAGAACAACAATTGTACATAGATAGACTGCTGTCGCGAGACAGCCGTCCTACATAGTCATAGACTCCTACAGGACGTAAATGGAACAAACAAACAAACAAACAAACAA	1	chr20	164260	chr20	164748	164748
IPO323	2822_A	1-01-053	96	90034	44.8572	88312	89213	901	chr13	775842	26	116M6I750M6I8M1I14M	GGCCGGCGACGAGGAACACCTGTACGTGGTGCCGGCTACGAACCTACGACGACATCGTCGTCGTAGAGCCAAGTTTCCTCCGGAGGATTGGAGAGGCCGTCGATCCCTCTTCCCTTACAAAAACAAAAACAAAAACAACACGACCTGGAGGTACACCTCCCCTCGAAACACAAGCTACAACAGAACAACAGCACGATTCGAACGAATAGCTCTCTACGCTACGAACAAGAAGAAGAAAGAAGCAGTCCACTCTGCCCTATACGCGCACCTCCTCGAAATCCGAACCGAAATCGCACCTCTTTCCCTCTAGAGATTCGGGTCCTCTACGGAAATGTGCACTTCAAAGAGCTAGAACAACGGTGGAATCTACAACTCTGCGATCAACCTGCGTAGCTGTAT…	1	chr8	7430	chr8	6942	7430
IPO323	2822_AI	1-35-053	34	366142	31.9775	139689	139766	77	chr14	286310	2	40M8I29M	CCGTCCTACATAGTCATAGACTCCTACAGGACGTAAATGGAACAAACAAACAAACAAACAAACAAACAAAACAAACA	1	chr6	2535216	chr6	2534729	2535216
IPO323	2822_AJ	1-36-053	89	85169	48.8109	65132	65195	63	chr5	193624	1	63M	GTTTGTTTGTTTGTTTGTTTGTTCCATTTACGTCCTGTATGAGTCTATGACTATGTAGGACGG	1	chr10	1648676	chr10	1649164	1649164
IPO323	2822_AL	1-38-053	66	155304	32.4073	35607	35653	46	*	0	0	*	CTCCCCCCCCCCCCCCCCCCCTCCCCCTCCCCCACCCCACCCCCAA	0	*	*	chr5	156721
IPO323	2822_C	1-03-053	9	785313	30.735	637805	637953	148	chr15	253477	2	148M	GTAGCACGGGTCCTTCCCTAAGGTCAAGAGATACGAGAGAACAACAATTGTACATAGATAGACTGCTGTCGCGAGACAGCCGTCCTACATAGTCATAGACTCCTACAGGACGTAAATGGAACAAACAAACAAACAAACAAACAACAAA	1	chr9	1211768	chr9	1211281	1211768
IPO323	2822_E	1-05-053	34	368985	28.9511	278720	278911	191	chr14	594121	7	174M1I8M1D8M	TGTCTTTCTTTAAAGTCCTTCGATACTAGCTTGCTACTATCCTAGGCACGGGTCCTTCCCTAAGGTCAAGAGATACGAGAGAACAACAATTGTACATAGATAGACTGCTGTCGCGAGACAGCCGTCCTACATAGTCATAGACTCCTACAGGACGTAAATGGAACAAACAAACAACAAACAAACAACAAACA	1	chr4	1427686	chr4	1427198	1427686
IPO323	2822_E	1-05-053	35	341709	25.3595	11114	11259	145	chr14	594162	6	131M2D14M	CTAGGCACGGGTCCTTCCCTAAGGTCAAGAGATACGAGAGAACAACAATTGTACATAGATAGACTGCTGTCGCGAGACAGCCGTCCTACATAGTCATAGACTCCTACAGGACGTAAATGGAACAAACAAACAAACAAACAAACAA	1	chr6	2214260	chr6	2214761	2214761
IPO323	2822_F	1-06-053	64	162305	30.4279	126688	126708	20	*	0	0	*	GTGGGGGGGAGGGGGGGAGT	0	*	*	chr5	157332
IPO323	2822_G	1-07-053	22	480024	28.0157	304042	304202	160	*	0	0	*	TGAGGGTGTGTGGGGGGGGGATGTGGGGGGGGGGGAGATGAGGGGGGTGGGGGAGTGGTGGGGGTGTGGGGGTGTGGGAGGGGCGGCAGTTTGGGGGAAGGGTCCGGCAGCTTGGCGGTGTGGGTGAGGGTGTGAAAAGTGGGCAAGTGTGGTTGGGGCA	0	*	*	chr11	1319662
IPO323	2822_G	1-07-053	59	181224	32.3693	35825	35913	88	*	0	0	*	CCCCCCCCCCCCCCCCTCCCCCCCCCCCCCCCCCCCCCCCCCCCCCCCCCCCCCCCCTCCCTCCCCCCCCCCCCCCCCCCCCCCCCAC	0	*	*	chr5	156570
IPO323	2822_H	1-08-053	34	389727	22.695	259906	260762	856	chr19	480201	42	856M	TTGTTTGTTTGTTTGTTTGTTTGTTCCATTTACGTCCTTTCGGAGTCCAAGACTATGTAGGACGGCTTTGCCATAAAGGCAAAGCAGTAGATCTAGTTACAATCAGATTTTTCAGTATTCTTTGACCTTAGGGGAAACCCCGTGCCTAAGGCAGGACCTGCAAGCAGAATCTGCCGAAGGACTTTAAAACAGCGCAAGACAAAGGAAATCGAACGAGTGTCGTTGTCTGCAGCCGGGGCTGCAGAATTTTCGCGCCAAGCTTTTTGCAGAATTGTCGTTGTCTGCAGCCTGGGCTGCAGAATTTTCGCGCCAAGCTTTTTGCAGAATTTTCAGCGGATCCTTCCGCTTCGCACACACGCTGCGAATTCGAAAGAGATGCAGCGTAAGAAGCAGCTGTCC…	1	chr3	136613	chr3	136127	136613
IPO323	2822_I	1-09-053	51	235726	22.1067	95732	95907	175	chr14	594131	6	162M2D13M	TAAAGTCCTTCGATACTAGCTTGCTACTATCCTAGGCACGGGTCCTTCCCTAAGGTCAAGAGATACGAGAGAACAACAATTGTACATAGATAGACTGCTGTCGCGAGACAGCCGTCCTACATAGTCATAGACTCCTACAGGACGTAAATGGAACAAACAAACAAACAAACAAACA	1	chr15	524244	chr15	523758	524244
IPO323	2822_I	1-09-053	65	160762	21.3498	87537	87547	10	chr13	110634	1	10M	CCTCCCCCCC	1	chr21	304945	chr21	304374	304945
IPO323	2822_J	1-10-053	60	181101	25.445	35627	35639	12	chr16	36342	1	12M	CCCCCCCCCCCC	1	chr5	157302	chr5	156721	157302
IPO323	2822_K	1-11-053	114	43850	30.4657	4566	4922	356	chr14	593955	12	340M2I14M	ACCGCTACGACAAGCACAATCTCTACTAGAAATAGTAGAAGATAAGGAACTCCGGAAACACCTTACCACCTTTCTCTCGGATACAAAGATTGCTTCTAGGTCCTGGCACCTAGCAAGAGGCGAAGACGAGACCGTCTAGCCTACACTCCTTTTACTTTTCCTTATTTGTCTTTCTTTAAAGTCCTTCGATACTAGCTTGCTACTATCCTAGGCACGGGTCCTTCCCTAAGGTCAAGAGATACGAGAGAACAACAATTGTACATAGATAGACTGCTGTCGCGAGACAGCCGTCCTACATAGTCATAGACTCCTACAGGACGTAAATGGAACAAACAAACAAACAAACAAACAAACAA	1	chr14	488833	chr14	489319	489319
IPO323	2822_M	1-13-053	178	12955	36.8404	1411	1575	164	chr14	594158	0	137M10I17M	TATCCTAGGCACGGGTCCTTCCCTAAGGTCAAGAGATACGAGAGAACAACAATTGTACATAGATAGACTGCTGTCGCGAGACAGCCGTCCTACATAGTCATAGACTCCTACAGGACGTAAATGGAACAAACAAACAAACAAACAAACAAACAAACAAACAAACA	1	chr14	750873	chr14	750386	750873
IPO323	2822_P	1-16-053	69	181312	27.6622	158032	158174	142	chr9	1999318	12	142M	TTTTCCCCTAAGGTCAAAGAATACCGAAGAATTTGATTGTAAATAGATCTACTGCCTTGCCCTTAGGGCAAGGCCGTCCTACATAGTCTTGGACTCCGAAAGGACGTAAATGGAACAAACAAACAAACAAACAAACAAACAA	1	chr5	169291	chr5	169791	169791
IPO323	2822_W	1-23-053	80	135316	23.9095	113318	114181	863	chr7	2536527	33	852M1I10M	GACGGCCGAACAGACTGCACCTTCACGTGGTGGCCGTCGTAAGTACCTTCCTCAGAAGGGAAACCAAGACAGTCTGGAAGAAACCTCCTCGAAAACCTCTCGAAAACCTCTCGAAATCCGCCCAAAATCCTCTCGAAATCCGCCTCGAAAACCTCTCGAATCCGCCCGAAATCCTTCTCGAAATCCGCCTCGAAACACGAGCTACAACAGAACAACAGCACGATTCGAACGAATAGCCCTCTACGCTACGAACGAGAAGAAGAAGCAGTCCACTCTGCCCTATACGCGCACCTCCTCGAAATCCGAATCGAAATCGCATGTCCCTTCTCTAGAGACTTCGTCGCCCTCGAAGGAAGCATACATGCACTTCAAAGAGCTAGAACTCGGTGGAATCTACAA…	1	chr2	232441	chr2	232930	232930
IPO323	2822_X	1-24-053	19	510187	21.7017	250938	251080	142	chr14	594164	6	129M2D13M	AGGCACGGGTCCTTCCCTAAGGTCAAGAGATACGAGAGAACAACAATTGTACATAGATAGACTGCTGTCGCGAGACAGCCGTCCTACATAGTCATAGACTCCTACAGGACGTAAATGGAACAAACAAACAAACAAACAAACA	1	chr12	1170459	chr12	1169954	1170459
IPO323	2822_Z	1-26-053	106	59878	24.5549	47028	47100	72	chr3	2205427	42	72M	GACCAACGTGCCTCGCCTCAATTCCATCTCCGACATCCAGCGATCTCTCATACAACGCGGACTACACCGTCA	1	chr6	1627848	chr6	1627341	1627848
IPO323	2822_Z	1-26-053	16	733878	25.9126	729678	729848	170	chr2	816807	1	170M	TTGTTTGTTTGTTTGTTTGTTTGTTCCATTTACGTCCTTTCGGAGTCCAAGACTATGTAGGACGGCTTTGCCATAAAGGCAAAGCAGTAGATCTAGTTACAATCAGATTTTTCGGTATTCTTTGACCTTAGGGGAGACCCCGTGCCTAAGGCAATGCCAAAGGACTTCAA	1	chr1	4922589	chr1	4922101	4922589
IPO323	2822_Z	1-26-053	52	215815	21.9837	148957	149261	304	*	0	0	*	CGAAACTGAACTCGATCCTTCTGGCTTTCTGTCGCTGTTCGTTTTGATCCAGCCATCGACCGCGCGAGTACGAGTACGGATCAAATGCTGTATCTGATAAGTCGATGTCTACCTGGTAGTCGTAACCAAGGGACGTGCTACCGGTATTGTCTTCGCTACTGCCATGTGCACTGAGATCGGATCTATTGCAGCTGCTCTCCGCATTCGTCAACATCATCAAAAACATCGCCGCTCCTGCTCAATCTCGATCCATTGCGGAAAATGCCATGGCTGATATGACAGCACTGGGCCTGGAGCCGACAGA	0	*	*	chr20	155291
IPO323 ∆chr18	2822_AO	2-01-053	1	2349206	28.1783	1489998	1490815	817	chr2	816807	17	817M	TTGTTTGTTTGTTTGTTTGTTTGTTCCATTTACGTCCTTTCGGAGTCCAAGACTATGTAGGACGGCTTTGCCATAAAGGCAAAGCAGTAGATCTAGTTACAATCAGATTTTTCGGTATTCTTTGACCTTAGGGGAGACCCCGTGCCTAAGGCAATGCCAAAGGACTTCAAACGCGAGACAAAGGAAATCAAACGAGTGTTGCAGCCCAAGGCTGCAGAATTTTCGCGCCAAGCTTTTGCAGAATTTTCAGCGGATCCTTCCGCTTCGCACACACACACACGCTGCAAATTCGAATGCAAAATTCGAATGCAAAGCAGCTGTCCAACTCGCTGTCTTCTCTTGTCCTCAATATGCCTTTGTGGAACTGCATCGCTTCCAAACGCATACAGCTACGCAGGT…	1	chr3	2547073	chr3	2547562	2547562
IPO323 ∆chr18	2822_AO	2-01-053	49	236961	25.3957	79801	79947	146	chr14	594158	6	140M1D6M	GACCCTAGGCACGGGTCCTTCCCTAAGGTCAAGAGATACGAGAGAACAACAATTGTACATAGATAGACTGCTGTCGCGAGACAGCCGTCCTACATAGTCATAGACTCCTACAGGACGTAAATGGAACAAACAAACAAACAAAACAA	1	chr16	414920	chr16	415429	415429
IPO323 ∆chr18	2822_AW	2-09-053	17	570526	33.9741	298795	298946	151	chr8	2296033	6	139M1I11M	AATCCTAGGCACGGGTCTTTCCCTAAGGTCAAGAGATACGAGAGAACAACGATTGTACATAGATAGACTGCTGTCGCGAGACAGCCGTCCTACATAGTCATAGACTCATACAGGACGTAAATGGAACAAACAAACAAACAAAACAAAACAA	1	chr3	492899	chr3	492411	492899
IPO323 ∆chr18	2822_AW	2-09-053	47	292155	32.731	166132	166292	160	chr14	594147	6	146M2D14M	TAGCTTGCTACTATCCTAGGCACGGGTCCTTCCCTAAGGTCAAGAGATACGAGAGAACAACAATTGTACATAGATAGACTGCTGTCGCGAGACAGCCGTCCTACATAGTCATAGACTCCTACAGGACGTAAATGGAACAAACAAACAAACAAACAAACAA	1	chr5	324533	chr5	324046	324533
IPO323 ∆chr18	2822_AW	2-09-053	53	211812	33.2573	192178	192698	520	chr7	2536870	26	520M	CCCTCGAAGGAAGCATACATGCACTTCAAAGAGCTAGAACTCGGTGGAATCTACAACTCTGCGATCAACCTGCGTAGCTATATGCGCTAGAAGGCGGCATATAGTTCCACAAAGGCATATTGAGGACAAGAGAAGGCAGCGAGTTGGACAGCTGCTTTTTGCGCCTTGCGCTGCATCGCCTTGCGCTGCATCTCTTTCGAATTCGCAGCGTGTGTGTGTGCGAAGCGGAAGGATCCGCTGAAAATTCTGCAAAAAGCTTGGCGCGAAAATTCTGCAGCCCCGGCTGTAGTGCAGCCCCGGCTGCAGACAACGACACTCGTTTGATTTCCTTTGTCTTGCGCTGCTTTTAAAGTCCTTTGGCATTTTGCCTTAGGCACGGGGTTTCCCCTAAGGTCAAAG…	1	chr8	2397832	chr8	2397344	2397832
IPO323 ∆chr18	2822_AY	2-11-053	44	262051	26.5207	152138	152293	155	chr14	594153	6	140M2D15M	GCTACTATCCTAGGCACGGGTCCTTCCCTAAGGTCAAGAGATACGAGAGAACAACAATTGTACATAGATAGACTGCTGTCGCGAGACAGCCGTCCTACATAGTCATAGACTCCTACAGGACGTAAATGGAACAAACAAACAAACAAACAAACAAA	1	chr17	231500	chr17	231012	231500
IPO323 ∆chr18	2822_AY	2-11-053	4	1224509	31.7672	1037306	1037438	132	chr19	377983	1	132M	TTTTGTTTGTTTGTTTGTTTGTTTGTTCCATTTACGTCCTGTAGGAGTCTATGACTATGTAGGACGGCTGTCTCGCGACAGCAGTCTATCTATGTACAATTGTTGTTCTCTCGTATCTCTTGACCTTAGGCA	1	chr5	2002700	chr5	2003186	2003186
IPO323 ∆chr18	2822_AY	2-11-053	56	210691	31.8197	19630	19698	68	chr10	1584113	34	68M	CCGTCCTACATAGTCATAGACTCCTACAGGACGTAAATGGAACAAACAAACAAACAAAACAACAAACA	1	chr6	467899	chr6	468387	468387
IPO323 ∆chr18	2822_AZ	2-12-053	13	769363	28.1248	236316	236871	555	chr14	593748	12	545M2D10M	TCCATGGAGCTCGCCAGGAAAACACAGAATAGGAGGAAGACGCGCTTTAACTAGTGCCTTCTATACTATCCTATTAGGACACGGATACCTAAAGTCCTATCTCTATCGCTTTGGACACACAACGACGCCAGACTGCCCTTGCGGACGACGAGAAACAGCAGAACACCTCGTATGTAGCTGCCCTATCTACGATGTATTTAGGCCACTACCGCTACGACAAGCACAATCTCTACTAGAAATAGTAGAAGATAAGGAACTCCGGAAACACCTTACCACCTTTCTCTCGGATACAAAGATTGCTTCTAGGTCCTGGCACCTAGCAAGAGGCGAAGACGAGACCGTCTAGCCTACACTCCTTTTACTTTTCCTTATTTGTCTTTCTTTAAAGTCCTTCGATAC…	1	chr6	1046798	chr6	1047285	1047285
IPO323 ∆chr18	2822_BC	2-15-053	9	828675	32.3656	68072	68486	414	chr14	593895	12	400M2I12M	ACGAGAAACAGCAGAACACCTCGTATGTAGCTGCCCTATCTACGATGTATTTAGGCCACTACCGCTACGACAAGCACAATCTCTACTAGAAATAGTAGAAGATAAGGAACTCCGGAAACACCTTACCACCTTTCTCTCGGATACAAAGATTGCTTCTAGGTCCTGGCACCTAGCAAGAGGCGAAGACGAGACCGTCTAGCCTACACTCCTTTTACTTTTCCTTATTTGTCTTTCTTTAAAGTCCTTCGATACTAGCTTGCTACTATCCTAGGCACGGGTCCTTCCCTAAGGTCAAGAGATACGAGAGAACAACAATTGTACATAGATAGACTGCTGTCGCGAGACAGCCGTCCTACATAGTCATAGACTCCTACAGGACGTAAATGGAACAAACAAACA…	1	chr11	805605	chr11	805117	805605
IPO323 ∆chr18	2822_BD	2-16-053	6	1043597	27.358	1031410	1031550	140	chr14	594164	6	129M2D11M	AGGCACGGGTCCTTCCCTAAGGTCAAGAGATACGAGAGAACAACAATTGTACATAGATAGACTGCTGTCGCGAGACAGCCGTCCTACATAGTCATAGACTCCTACAGGACGTAAATGGAACAAACAAACAAACAAACAAA	1	chr5	1996802	chr5	1997291	1997291
IPO323 ∆chr18	2822_BE	2-17-053	47	288473	22.6328	278897	279078	181	chr14	594130	17	165M2I14M	TTAAAGTCCTTCGATACTAGCTTGCTACTATCCTAGGCACGGGTCCTTCCCTAAGGTCAAGAGATACGAGAGAACAACAATTGTACATAGATAGACTGCTGTCGCGAGACAGCCGTCCTACATAGTCATAGACTCCTACAGGACGTAAATGGAACAAACAAACAAACAAACAAACAAACAA	1	chr8	1840714	chr8	1840226	1840714
IPO323 ∆chr18	2822_BF	2-18-053	14	669448	24.0332	654640	654817	177	chr14	594129	6	164M2D13M	ATTAAAGTCCTTCGATACTAGCTTGCTACTATCCTAGGCACGGGTCCTTCCCTAAGGTCAAGAGATACGAGAGAACAACAATTGTACATAGATAGACTGCTGTCGCGAGACAGCCGTCCTACATAGTCATAGACTCCTACAGGACGTAAATGGAACAAACAAACAAACAAACAAACA	1	chr4	297573	chr4	297087	297573
IPO323 ∆chr18	2822_BG	2-19-053	46	252179	35.7859	92778	92943	165	chr6	173917	6	165M	TTGTTTGTTTGTTTGTTTGTTCCATTTACGTCCTTTCGGAGTCCAAGACTATGTAGGACGGCCTTGTAAGCAAGGCAGTAGATCTATTTACAATCAAATTCTTTCAGTATTCTTTGACCTTAGGGGAAACCCCGTGCCTAAGGCAAAATGCCAAAGGACTTTGAA	1	chr6	2190126	chr6	2189639	2190126
IPO323 ∆chr18	2822_BI	2-21-053	102	57364	38.0242	46409	46572	163	chr14	594153	15	142M1I20M	AATACTATCCTAGGCACGGGTCCTTCCCTAAGGTCAAGAGATACGAGAGAACAACAATTGTACATAGATAGACTGCTGTCGCGAGACAGCCGTCCTACATAGTCATAGACTCCTACAGGACGTAAATGGAACAAACAAACAACAAACAAACAAACAAACAACA	1	chr10	1401034	chr10	1401522	1401522
IPO323 ∆chr18	2822_BJ	2-22-053	20	480087	29.0286	261629	261809	180	chr14	757383	1	180M	TTTAAAGTCCTTCGATACTAGCTTGCTACTATCCTAGGCACGGGTCTTTCCCTAAGGTCAAGAGATACGAGAGAACAACGATTGTACATAGATAGACTGCTGTCGCGAGACAGCCGTCCTACATAGTCATAGACTCATACAGGACGTAAATGGAACAAACAAACAAACAAACAAACAAAC	1	chr11	1405497	chr11	1405985	1405985
IPO323 ∆chr18	2822_BK	2-23-053	147	18957	47.7634	1686	2014	328	chr9	1941928	39	328M	TTTACTATTATTACTCTTAGTAGGCGGCTTCTAATAATAGCTATTATAATACTTTAAATATTAAGACTATATATATTCTCTTAAGAGTAATATATAGCTTTTCTTAAAGAACTAGAGCCGAATTAGCTATATATATCTATATTACTTTCTATAGTAGATTCTTAATAGATATTACTTTATTACTTTAAATATTTAGATTATACTCTATCTCTTAAGAGTAATATTTAGCTTATATTAAAGCCCTTAAGCTATTTTACCTATATTTATTATTATTACTCTTAGTAGTAAACTTCTAATAGTAGCTATTACCTTATATTAAATAGTTAGG	1	chr9	1939186	chr9	1939622	1939622
IPO323 ∆chr18	2822_BM	2-25-053	59	207647	34.9034	5643	5818	175	chr14	594129	7	169M1D6M	TTTAAAGTCCTTCGATACTAGCTTGCTACTATCCTAGGCACGGGTCCTTCCCTAAGGTCAAGAGATACGAGAGAACAACAATTGTACATAGATAGACTGCTGTCGCGAGACAGCCGTCCTACATAGTCATAGACTCCTACAGGACGTAAATGGAACAAACAAACAAACAAAACAA	1	chr3	786010	chr3	785522	786010
IPO323 ∆chr18	2822_BO	2-27-053	8	865100	33.0166	412188	412623	435	chr2	816807	6	435M	TTGTTTGTTTGTTTGTTTGTTTGTTCCATTTACGTCCTTTCGGAGTCCAAGACTATGTAGGACGGCTTTGCCATAAAGGCAAAGCAGTAGATCTAGTTACAATCAGATTTTTCGGTATTCTTTGACCTTAGGGGAGACCCCGTGCCTAAGGCAATGCCAAAGGACTTCAAACGCGAGACAAAGGAAATCAAACGAGTGTTGCAGCCCAAGGCTGCAGAATTTTCGCGCCAAGCTTTTGCAGAATTTTCAGCGGATCCTTCCGCTTCGCACACACACACACGCTGCAAATTCGAATGCAAAATTCGAATGCAAAGCAGCTGTCCAACTCGCTGTCTTCTCTTGTCCTCAATATGCCTTTGTGGAACTGCATCGCTTCCAAACGCATACAGCTACGCAGGT…	1	chr3	2952979	chr3	2953476	2953476
IPO323 ∆chr18	2822_BP	2-28-053	17	614157	28.8139	154371	154926	555	chr14	593752	12	541M2D14M	TGGAGCTCGCCAGGAAAACACAGAATAGGAGGAAGACGCGCTTTAACTAGTGCCTTCTATACTATCCTATTAGGACACGGATACCTAAAGTCCTATCTCTATCGCTTTGGACACACAACGACGCCAGACTGCCCTTGCGGACGACGAGAAACAGCAGAACACCTCGTATGTAGCTGCCCTATCTACGATGTATTTAGGCCACTACCGCTACGACAAGCACAATCTCTACTAGAAATAGTAGAAGATAAGGAACTCCGGAAACACCTTACCACCTTTCTCTCGGATACAAAGATTGCTTCTAGGTCCTGGCACCTAGCAAGAGGCGAAGACGAGACCGTCTAGCCTACACTCCTTTTACTTTTCCTTATTTGTCTTTCTTTAAAGTCCTTCGATACTAGC…	1	chr10	467513	chr10	467025	467513
IPO323 ∆chr18	2822_BQ	2-29-053	2	1204954	28.5741	820237	821051	814	chr2	816807	17	11M1D803M	TTGTTTGTTTGTTGTTTGTTTGTTCCATTTACGTCCTTTCGGAGTCCAAGACTATGTAGGACGGCTTTGCCATAAAGGCAAAGCAGTAGATCTAGTTACAATCAGATTTTTCGGTATTCTTTGACCTTAGGGGAGACCCCGTGCCTAAGGCAATGCCAAAGGACTTCAAACGCGAGACAAAGGAAATCAAACGAGTGTTGCAGCCCAAGGCTGCAGAATTTTCGCGCCAAGCTTTTGCAGAATTTTCAGCGGATCCTTCCGCTTCGCACACACACACACGCTGCAAATTCGAATGCAAAATTCGAATGCAAAGCAGCTGTCCAACTCGCTGTCTTCTCTTGTCCTCAATATGCCTTTGTGGAACTGCATCGCTTCCAAACGCATACAGCTACGCAGGTT…	1	chr5	1804179	chr5	1804666	1804666
IPO323 ∆chr18	2822_BQ	2-29-053	74	128914	31.1416	1364	1509	145	chr14	594164	6	131M2I12M	AGGCACGGGTCCTTCCCTAAGGTCAAGAGATACGAGAGAACAACAATTGTACATAGATAGACTGCTGTCGCGAGACAGCCGTCCTACATAGTCATAGACTCCTACAGGACGTAAATGGAACAAACAAACAAACAAACAAACAAAC	1	chr7	129532	chr7	129044	129532
IPO323 ∆chr18	2822_BT	2-33-053	64	162788	29.3767	15812	15989	177	chr14	594130	7	166M1I10M	TTAAAGTCCTTCGATACTAGCTTGCTACTATCCTAGGCACGGGTCCTTCCCTAAGGTCAAGAGATACGAGAGAACAACAATTGTACATAGATAGACTGCTGTCGCGAGACAGCCGTCCTACATAGTCATAGACTCCTACAGGACGTAAATGGAACAAACAAACAAACAACAAACAAC	1	chr15	622399	chr15	621911	622399
IPO323 ∆chr18	2822_BU	2-34-053	149	19982	32.1554	16967	17143	176	chr14	594130	6	166M1I9M	TTAAAGTCCTTCGATACTAGCTTGCTACTATCCTAGGCACGGGTCCTTCCCTAAGGTCAAGAGATACGAGAGAACAACAATTGTACATAGATAGACTGCTGTCGCGAGACAGCCGTCCTACATAGTCATAGACTCCTACAGGACGTAAATGGAACAAACAAACAAACAACAAACAA	1	chr2	250738	chr2	251226	251226
IPO323 ∆chr18	2822_BU	2-34-053	64	161560	23.8485	2634	3031	397	chr14	593910	12	383M2D14M	ACACCTCGTATGTAGCTGCCCTATCTACGATGTATTTAGGCCACTACCGCTACGACAAGCACAATCTCTACTAGAAATAGTAGAAGATAAGGAACTCCGGAAACACCTTACCACCTTTCTCTCGGATACAAAGATTGCTTCTAGGTCCTGGCACCTAGCAAGAGGCGAAGACGAGACCGTCTAGCCTACACTCCTTTTACTTTTCCTTATTTGTCTTTCTTTAAAGTCCTTCGATACTAGCTTGCTACTATCCTAGGCACGGGTCCTTCCCTAAGGTCAAGAGATACGAGAGAACAACAATTGTACATAGATAGACTGCTGTCGCGAGACAGCCGTCCTACATAGTCATAGACTCCTACAGGACGTAAATGGAACAAACAAACAAACAAACAAACAA	1	chr21	233461	chr21	233948	233948
IPO323 ∆chr18	2822_BW	2-36-053	2	1393710	35.2597	1126361	1126376	15	chr8	2399505	1	15M	GGGGGGGGGGGGGGG	1	chr5	2113301	chr5	2113892	2113892
IPO323 ∆chr18	2822_BW	2-36-053	6	1068063	34.6527	677460	677636	176	chr14	757384	1	176M	TTAAAGTCCTTCGATACTAGCTTGCTACTATCCTAGGCACGGGTCTTTCCCTAAGGTCAAGAGATACGAGAGAACAACGATTGTACATAGATAGACTGCTGTCGCGAGACAGCCGTCCTACATAGTCATAGACTCATACAGGACGTAAATGGAACAAACAAACAAACAAACAAACA	1	chr1	4523052	chr1	4523540	4523540
IPO323 ∆chr18	2822_BY	2-38-053	74	137459	32.1726	56916	57096	180	chr14	594130	12	165M2I13M	TTAAAGTCCTTCGATACTAGCTTGCTACTATCCTAGGCACGGGTCCTTCCCTAAGGTCAAGAGATACGAGAGAACAACAATTGTACATAGATAGACTGCTGTCGCGAGACAGCCGTCCTACATAGTCATAGACTCCTACAGGACGTAAATGGAACAAACAAACAAACAAACAAACAAACA	1	chr1	4972110	chr1	4972598	4972598
IPO323 ∆chr18	2822_CA	2-40-053	52	226045	37.1803	38923	39104	181	chr14	594131	6	164M2I15M	TAAAGTCCTTCGATACTAGCTTGCTACTATCCTAGGCACGGGTCCTTCCCTAAGGTCAAGAGATACGAGAGAACAACAATTGTACATAGATAGACTGCTGTCGCGAGACAGCCGTCCTACATAGTCATAGACTCCTACAGGACGTAAATGGAACAAACAAACAAACAAACAAACAAACAAC	1	chr2	47211	chr2	47700	47700
IPO323 ∆chr18	2872_A	2-31-053	119	41170	31.5518	24833	25010	177	chr14	594130	6	163M2D14M	TTAAAGTCCTTCGATACTAGCTTGCTACTATCCTAGGCACGGGTCCTTCCCTAAGGTCAAGAGATACGAGAGAACAACAATTGTACATAGATAGACTGCTGTCGCGAGACAGCCGTCCTACATAGTCATAGACTCCTACAGGACGTAAATGGAACAAACAAACAAACAAACAAACAA	1	chr12	1437574	chr12	1437086	1437574
IPO323 ∆chr18	2872_A	2-31-053	156	15850	32.0906	1282	1457	175	chr14	594131	6	162M2D13M	TAAAGTCCTTCGATACTAGCTTGCTACTATCCTAGGCACGGGTCCTTCCCTAAGGTCAAGAGATACGAGAGAACAACAATTGTACATAGATAGACTGCTGTCGCGAGACAGCCGTCCTACATAGTCATAGACTCCTACAGGACGTAAATGGAACAAACAAACAAACAAACAAACA	1	chr14	758222	chr14	758708	758708
IPO323 ∆chr18	2872_A	2-31-053	34	410124	31.7956	266126	266283	157	chr14	594153	17	143M1I13M	GCTACTATCCTAGGCACGGGTCCTTCCCTAAGGTCAAGAGATACGAGAGAACAACAATTGTACATAGATAGACTGCTGTCGCGAGACAGCCGTCCTACATAGTCATAGACTCCTACAGGACGTAAATGGAACAAACAAACAAACAACAAACAAACAA	1	chr4	1972158	chr4	1972646	1972646
IPO323 ∆chr18	2872_A	2-31-053	59	213466	27.5242	182699	182880	181	chr14	594130	6	165M2I8M1I5M	TTAAAGTCCTTCGATACTAGCTTGCTACTATCCTAGGCACGGGTCCTTCCCTAAGGTCAAGAGATACGAGAGAACAACAATTGTACATAGATAGACTGCTGTCGCGAGACAGCCGTCCTACATAGTCATAGACTCCTACAGGACGTAAATGGAACAAACAAACAAACAAACAAACAAAACA	1	chr16	66930	chr16	66441	66930
IPO323 ∆chr18	2872_A	2-31-053	5	1021486	31.884	1010667	1010847	180	chr14	594130	7	163M1D17M	TTAAAGTCCTTCGATACTAGCTTGCTACTATCCTAGGCACGGGTCCTTCCCTAAGGTCAAGAGATACGAGAGAACAACAATTGTACATAGATAGACTGCTGTCGCGAGACAGCCGTCCTACATAGTCATAGACTCCTACAGGACGTAAATGGAACAAACAAACAAAACAAACAAACAAAC	1	chr5	1994613	chr5	1995106	1995106
IPO323 ∆chr18 ∆kmt1	2854_BS	5-07-053	17	479817	24.7966	185628	185643	15	chr6	880551	3	15M	ATCCAGCCCCCCCCC	1	chr11	1329464	chr11	1330092	1330092
IPO323 ∆chr18 ∆kmt1	2854_BY	5-14-053	20	444651	20.8183	224439	224588	149	chr12	79536	6	149M	TTTGTTGTTTGTTTGTTTGTTTGTTCCATTTACGTCCTGTAGGAGTCTATGACTATGTAGGACGGCTGTCTCGCGACAGCAGTCTATCTATGTACAATTGTTGTTCTCTCGTATCTCTTGACCTTAGGGAAGGACCCGTGCCTAGGATA	1	chr2	1289469	chr2	1288978	1289469
IPO323 ∆chr18 ∆kmt1	2854_CA	5-16-053	13	773307	42.3828	771890	772111	221	*	0	0	*	TTGTTTGTTTGTTTGTTGTTTGTTTGTTTGTTCCATTTACGTCCTGTAGGAGTCTATGACTATGTAGGACGGCTGTCTCGCGACAGCAGTCTATCTATGTACAATTGTTGTTCTCTCGTATCTCTTGACCTTAGGGAAGGACCCGTGCCTCGGTACATTTGGTCAATTTGAAACAATACAGAGAAGATTAGCATGGCCCCTGCACTAAGGATGACACATGC	0	*	*	chr9	1836468
IPO323 ∆chr18 ∆kmt1	2854_CD	5-19-053	16	606561	55.4497	541912	541983	71	*	0	0	*	GGGGGGGGGGGGGGGGGGGGGGGGTGGGGGGGGGGGGGGGGGGGGGGGTTTGGGGGGGGGGGGGGGGGGGG	0	*	*	chr9	994875
IPO323 ∆chr18 ∆kmt1	2854_CE	5-20-053	37	342171	26.5433	182860	182886	26	chr14	54629	0	26M	GGGGAGGGGGGGGGGGGGGGGGGGGG	1	chr2	3424767	chr2	3424110	3424767
IPO323 ∆chr18 ∆kmt1	2854_CE	5-20-053	60	181224	29.7103	145306	145404	98	*	0	0	*	GGGGGGGGGGGGGGGGGGGGTGGGGGGGGGGGGGGGGGGGGGGGGGGGGGGGGGGGGGGGGGGGGGGGGGGGGGGGGGGGGGGGGGGGGGGGGGGGGG	0	*	*	chr5	157113
IPO323 ∆chr18 ∆kmt1	2854_CF	5-21-053	18	544138	31.9017	64713	64777	64	*	0	0	*	CCCCCCCCCCCCCGCCCCACCCCCCCCCCCCCCCCCCCCCCCTCCCCCCCCCCCCCCCCCCCCC	0	*	*	chr9	994307
IPO323 ∆chr18 ∆kmt1	2854_CJ	5-25-053	14	672746	50.571	604670	604733	63	*	0	0	*	GGGGGGGGGGGGGGGGGGGGAGGGGGGGGGGGGGGGGGGGGGGGTGGGGGGGGGGGGGGGGGG	0	*	*	chr9	994872
IPO323 ∆chr18 ∆kmt1	2855_B	5-34-053	100	82176	30.7312	17336	17462	126	*	0	0	*	GGGAGGGGGGGGGTGGAGGGGGGGGGGGGGGGGGGGGGGGGGGTGGGGGGGGGGGGGGGGGGGGGGGGGGGGGGGTGGGGGGGGGGGGGGGGGGGGGGGGGGGGGGGGGGGGGGGGGGGGGGGGGG	0	*	*	chr9	994872
IPO323 ∆chr18 ∆kmt1	2855_C	5-35-053	33	381188	23.0093	204839	204920	81	*	0	0	*	CTCTCGGAGACATTGACAGGCGGTGGCAGAGAAGAGTAGGTCGTAGCAGGGCTCTCGGTCGCGCAAGGTGTAGTCGAGGAG	0	*	*	chr2	3019973
IPO323 ∆chr18 ∆kmt1	2855_E	5-38-053	124	13446	53.3079	971	1107	136	*	0	0	*	CCCCCCCCCCCCCCCCCCCCCCCCCCCCCCCCCCCCCCCCCCCTTCCTCCCTCCTTCTCTCTACCTCCATCCCCTTCTTACACTCTTTTTTCTCTATTATTTCTTTTTTTCTTTTTTTTTTTTTTTCTATTCTCTT	0	*	*	chr3	806127
IPO323 ∆chr18 ∆kmt6	2855_AC	6-22-053	105	83065	40.6085	79396	79502	106	chr1	3766117	1	106M	TTGTTTGTTTGTTTGTTTGTTTGTTTGTTCCATTTACGTCCTGTAGGAGTCTATGACTATGTAGGACGGCTGTCTCGCGACAGCAGTCTATCTATGTACAAGAGAT	1	chr10	1585903	chr10	1585410	1585903
IPO323 ∆chr18 ∆kmt6	2855_AC	6-22-053	11	764173	24.6024	574927	575718	791	chr7	452516	27	781M1I9M	GCGACGAGGAACACCTGTACGTGGTGCCGGCTACGAACCTGCGACGATACCGTCGTTGCAGAGCCAAGTTTCCTCCGGAGGATTGGAGAGGCCGTCGATCCCTCTTCCCTTACAACAATAACACGACCTGGAGGCACGCCTCCCCTCGAAGATACAAGCTACAGAACGACAGTACGATTCGAACGAACAGCTCTCTACGCTACGAACGAGAAGAAGAAAGAAGCAGTCCACTCTGCCCTATACGCGCACCTCCTCGAAATCCGAATCGAAATCGCATGTCCCTTCTCTAGAGACTTCGTCGCCCTCGAAGGAAGCATACATGCACTTTAAAGAGCTAGAACTCGGTGGAATCTACAACTCTGCGATCAACCTGCGTAGCTATATGCGCTAGAAGGCGGC…	1	chr4	2304893	chr4	2304400	2304893
IPO323 ∆chr18 ∆kmt6	2855_AC	6-22-053	36	372402	26.7413	37325	37500	175	chr14	757384	1	175M	TTAAAGTCCTTCGATACTAGCTTGCTACTATCCTAGGCACGGGTCTTTCCCTAAGGTCAAGAGATACGAGAGAACAACGATTGTACATAGATAGACTGCTGTCGCGAGACAGCCGTCCTACATAGTCATAGACTCATACAGGACGTAAATGGAACAAACAAACAAACAAACAAAC	1	chr9	1399200	chr9	1398712	1399200
IPO323 ∆chr18 ∆kmt6	2855_AC	6-22-053	40	318134	23.1074	152265	152277	12	chr14	267622	1	12M	GGGGGGGGGGGG	1	chr2	3430073	chr2	3430666	3430666
IPO323 ∆chr18 ∆kmt6	2855_AC	6-22-053	55	236970	23.8236	76006	76136	130	chr8	217551	6	4M2I124M	TTGTTGTTTGTTTGTTTGTTTGTTCCATTTACGTCCTTTCGGAGTCCAAGACTATGTAGGACGGCCTTGCAAGCAAGGCAGTAGATCTATTTACAATCAAATTCTTTCGGTATTCTTTGACCTTAGGGGA	1	chr16	411125	chr16	411609	411609
IPO323 ∆chr18 ∆kmt6	2855_AD	6-23-053	64	157396	24.913	28161	28302	141	chr14	594165	17	128M1D13M	GGCACGGGTCCTTCCCTAAGGTCAAGAGATACGAGAGAACAACAATTGTACATAGATAGACTGCTGTCGCGAGACAGCCGTCCTACATAGTCATAGACTCCTACAGGACGTAAATGGAACAAACAAACAAAACAAACAAAC	1	chr5	2807934	chr5	2807433	2807934
IPO323 ∆chr18 ∆kmt6	2855_AE	6-24-053	121	53711	31.9934	2168	2935	767	chr9	64087	27	15M1D752M	TTGTTTGTTTGTTTGTTGTTTGTTTGTTCCATTTACGTCCTTTTGGAGTCCAAGACTATGTAGGACGGCCTTGCGAACAAGGCAGTAGATCTATTTACAATCAAATTCTTTTGGTATTCTTTGACCTTAGGGGAAACCCCGTGCCTAAGGCAGGACCTGCAAGCAGAATCTGCTAAAGGACTTTAAACAAATGCGAGACAAAGGAAATCAAACGAGTGTTGCAGCCCAAGGCTGCAGAATTTTCGCGCCAAGCTTTTGCAGAATTTTCAGCGGATCCTTCCGCTTCGCACACACGCTACGAATTCGAAAGAGCGCAAAAAGCAGCTGTCCAACTCGCTGCCTTCTCTTGTCCTTAATATGCCTTTGTGGAACTATATGCCGCCTTCTAGCGTATATAGC…	1	chr1	76432	chr1	75943	76432
IPO323 ∆chr18 ∆kmt6	2855_AF	6-25-053	48	242184	25.2182	86680	86889	209	chr8	217547	6	9M1I199M	TTGTTTGTTATTGTTTGTTTGTTTGTTCCATTTACGTCCTTTCGGAGTCCAAGACTATGTAGGACGGCCTTGCAAGCAAGGCAGTAGATCTATTTACAATCAAATTCTTTCGGTATTCTTTGACCTTAGGGGAAACCCCGTGCCTAAGGCAGGACCTGCAAGCAGAATCTGCCTAAGGCAGGACCTGCAAGCAGAATCTGCCGAAGGAC	1	chr12	520876	chr12	520388	520876
IPO323 ∆chr18 ∆kmt6	2855_AF	6-25-053	51	226802	30.341	8041	8218	177	chr15	253447	6	177M	AAGTCCTTCGATACTAGCTTGCTACTATCCTAGGCACGGGTCCTTCCCTAAGGTCAAGAGATACGAGAGAACAACAATTGTACATAGATAGACTGCTGTCGCGAGACAGCCGTCCTACATAGTCATAGACTCCTACAGGACGTAAATGGAACAAACAAACAAACAAACAAACAACAA	1	chr4	228664	chr4	228179	228664
IPO323 ∆chr18 ∆kmt6	2855_AG	6-26-053	3	1173608	26.0809	493483	493654	171	chr14	594131	6	162M2D9M	TAAAGTCCTTCGATACTAGCTTGCTACTATCCTAGGCACGGGTCCTTCCCTAAGGTCAAGAGATACGAGAGAACAACAATTGTACATAGATAGACTGCTGTCGCGAGACAGCCGTCCTACATAGTCATAGACTCCTACAGGACGTAAATGGAACAAACAAACAAACAAACA	1	chr10	501277	chr10	501763	501763
IPO323 ∆chr18 ∆kmt6	2855_AJ	6-29-053	120	71527	30.8241	52855	53281	426	chr14	593881	12	412M2D14M	TGCCCTTGCGGACGACGAGAAACAGCAGAACACCTCGTATGTAGCTGCCCTATCTACGATGTATTTAGGCCACTACCGCTACGACAAGCACAATCTCTACTAGAAATAGTAGAAGATAAGGAACTCCGGAAACACCTTACCACCTTTCTCTCGGATACAAAGATTGCTTCTAGGTCCTGGCACCTAGCAAGAGGCGAAGACGAGACCGTCTAGCCTACACTCCTTTTACTTTTCCTTATTTGTCTTTCTTTAAAGTCCTTCGATACTAGCTTGCTACTATCCTAGGCACGGGTCCTTCCCTAAGGTCAAGAGATACGAGAGAACAACAATTGTACATAGATAGACTGCTGTCGCGAGACAGCCGTCCTACATAGTCATAGACTCCTACAGGACGTAAAT…	1	chr19	79747	chr19	80235	80235
IPO323 ∆chr18 ∆kmt6	2855_AJ	6-29-053	62	211639	32.763	80410	80514	104	chr2	816808	1	104M	TGTTTGTTTGTTTGTTTGTTTGTTCCATTTACGTCCTTTCGGAGTCCAAGACTATGTAGGACGGCTTTGCCATAAAGGCAAAGCAGTAGATCTAGTTACAATCG	1	chr6	528012	chr6	528500	528500
IPO323 ∆chr18 ∆kmt6	2855_AK	6-30-053	39	318161	21.2597	165850	165875	25	chr19	27530	1	25M	CACCCCCCCCCCCCCCCCCCCCCCC	1	chr2	3430673	chr2	3430094	3430673
IPO323 ∆chr18 ∆kmt6	2855_AK	6-30-053	56	213448	21.3789	164834	165002	168	chr14	594139	6	154M2D14M	TTGGATACTAGCTTGCTACTATCCTAGGCACGGGTCCTTCCCTAAGGTCAAGAGATACGAGAGAACAACAATTGTACATAGATAGACTGCTGTCGCGAGACAGCCGTCCTACATAGTCATAGACTCCTACAGGACGTAAATGGAACAAACAAACAAACAAACAAACAA	1	chr16	84788	chr16	84298	84788
IPO323 ∆chr18 ∆kmt6	2855_AM	6-32-053	146	25866	32.9767	20841	20995	154	chr19	377980	6	154M	GTTTGTTGTTTGTTTGTTTGTTTGTTTGTTCCATTTACGTCCTGTAGGAGTCTATGACTATGTAGGACGGCTGTCTCGCGACAGCAGTCTATCTATGTACAATTGTTGTTCTCTCGTATCTCTTGACCTTAGGGAAGGACCCGTGCCTAGGATA	1	chr12	1440356	chr12	1440844	1440844
IPO323 ∆chr18 ∆kmt6	2855_AN	6-33-053	23	479253	23.8535	58606	58773	167	chr7	1692199	17	167M	TTGTTTGTTTGTTTGTTTGTTTGTTTGTTCCATTTACGTCCTTTCGGAGTCCAAGACTATGTAGGACGGCCTTGCCCTAAGGGCAAGGCAGTAGATCTATTTACAATCAAATTCTTCGGTATTCTTTGACCTTAGGGGAAACCCCGTGCCTAAGGCAGGACCTGCAA	1	chr2	1944668	chr2	1945157	1945157
IPO323 ∆chr18 ∆kmt6	2855_AO	6-34-053	164	11564	38.2127	4371	4543	172	chr14	594136	15	156M1D16M	TCCTTCGATACTAGCTTGCTACTATCCTAGGCACGGGTCCTTCCCTAAGGTCAAGAGATACGAGAGAACAACAATTGTACATAGATAGACTGCTGTCGCGAGACAGCCGTCCTACATAGTCATAGACTCCTACAGGACGTAAATGGAACAAACAAAACAAACAAACAAACAA	1	chr2	3603264	chr2	3602776	3603264
IPO323 ∆chr18 ∆kmt6	2855_AP	6-35-053	23	513605	24.961	84985	85171	186	chr6	805470	6	170M3I8M1I4M	TGAAGTCCTTCGGTAGATTCTGCTTTGCAGATTCTACCTTAGGCACGGGGTTTTCCCCTAAGGTCAAAGAATACCGAAAGAATTTGATTGTAAATAGATCTACTGCCTTGCGCGCAAGGCCGTCCTACATAGTCTTGGACTCCGAAAGGACGTAAATGGAACAAACAAACAATAAACAAACAAACA	1	chr9	1854645	chr9	1854157	1854645
IPO323 ∆chr18 ∆kmt6	2855_AP	6-35-053	36	388799	24.5074	59636	59808	172	chr14	594135	17	158M2D14M	GTCCTTCGATACTAGCTTGCTACTATCCTAGGCACGGGTCCTTCCCTAAGGTCAAGAGATACGAGAGAACAACAATTGTACATAGATAGACTGCTGTCGCGAGACAGCCGTCCTACATAGTCATAGACTCCTACAGGACGTAAATGGAACAAACAAACAAACAAACAAACAA	1	chr3	336899	chr3	336411	336899
IPO323 ∆chr18 ∆kmt6	2855_AQ	6-36-053	32	378934	31.1405	292252	292382	130	chr19	377985	1	130M	TTGTTTGTTTGTTTGTTTGTTTGTTCCATTTACGTCCTGTAGGAGTCTATGACTATGTAGGACGGCTGTCTCGCGACAGCAGTCTATCTATGTACAATTGTTGTTCTCTCGTATCTCTTGACCTTAGGGA	1	chr4	1250606	chr4	1251092	1251092
IPO323 ∆chr18 ∆kmt6	2855_AQ	6-36-053	9	787423	26.6408	708638	708780	142	chr14	594162	11	133M1I8M	AAAGGCACGGGTCCTTCCCTAAGGTCAAGAGATACGAGAGAACAACAATTGTACATAGATAGACTGCTGTCGCGAGACAGCCGTCCTACATAGTCATAGACTCCTACAGGACGTAAATGGAACAAACAAACAACAAACAAAC	1	chr7	2536027	chr7	2536515	2536515
IPO323 ∆chr18 ∆kmt6	2855_AS	6-38-053	34	329075	31.738	309407	309584	177	chr14	594131	6	162M2D15M	TAAAGTCCTTCGATACTAGCTTGCTACTATCCTAGGCACGGGTCCTTCCCTAAGGTCAAGAGATACGAGAGAACAACAATTGTACATAGATAGACTGCTGTCGCGAGACAGCCGTCCTACATAGTCATAGACTCCTACAGGACGTAAATGGAACAAACAAACAAACAAACAAACAAC	1	chr1	2777742	chr1	2778229	2778229
IPO323 ∆chr18 ∆kmt6	2855_H	6-01-053	76	140908	30.8343	6343	6517	174	chr13	77977	6	174M	TTTGTTGTTGTTGTTTGTTTGTTTGTTCCATTTACGTCCTTTCGGAGTCCAAGACTATGTAGGACGGCTTTGCCATAAAGGCAAAGCAGTAGATCTAGTTACAATCAGATTTTTCGGTATTCTTTGACCTTAGGGGAGACCCCGTGCCTAAGGCAATGCCAAAGGACTTCAAAT	1	chr9	113437	chr9	113924	113924
IPO323 ∆chr18 ∆kmt6	2855_H	6-01-053	76	140908	30.8343	117611	117665	54	*	0	0	*	CCCCCCCCCCCCCCCCCCCCCCCCCCCCACCACCCCCCCCCCTCCCCCCCCTCC	0	*	*	chr9	113924
IPO323 ∆chr18 ∆kmt6	2855_I	6-02-053	29	447716	26.848	325041	325219	178	chr14	594129	6	164M2D14M	TTTAAAGTCCTTCGATACTAGCTTGCTACTATCCTAGGCACGGGTCCTTCCCTAAGGTCAAGAGATACGAGAGAACAACAATTGTACATAGATAGACTGCTGTCGCGAGACAGCCGTCCTACATAGTCATAGACTCCTACAGGACGTAAATGGAACAAACAAACAAACAAACAAACAA	1	chr17	446323	chr17	446810	446810
IPO323 ∆chr18 ∆kmt6	2855_J	6-03-053	171	13400	39.7593	7966	8144	178	chr14	594131	7	165M1I3M1D9M	TAAAGTCCTTCGATACTAGCTTGCTACTATCCTAGGCACGGGTCCTTCCCTAAGGTCAAGAGATACGAGAGAACAACAATTGTACATAGATAGACTGCTGTCGCGAGACAGCCGTCCTACATAGTCATAGACTCCTACAGGACGTAAATGGAACAAACAAACAAACAACAACAAACAA	1	chr3	389890	chr3	390377	390377
IPO323 ∆chr18 ∆kmt6	2855_K	6-04-053	22	551229	25.1537	42777	42949	172	chr2	816806	1	172M	TTTGTTTGTTTGTTTGTTTGTTTGTTCCATTTACGTCCTTTCGGAGTCCAAGACTATGTAGGACGGCTTTGCCATAAAGGCAAAGCAGTAGATCTAGTTACAATCAGATTTTTCGGTATTCTTTGACCTTAGGGGAGACCCCGTGCCTAAGGCAATGCCAAAGGACTTCAAT	1	chr12	1419679	chr12	1419191	1419679
IPO323 ∆chr18 ∆kmt6	2855_K	6-04-053	29	445496	23.0296	430345	430517	172	chr14	594130	6	163M2D9M	TTAAAGTCCTTCGATACTAGCTTGCTACTATCCTAGGCACGGGTCCTTCCCTAAGGTCAAGAGATACGAGAGAACAACAATTGTACATAGATAGACTGCTGTCGCGAGACAGCCGTCCTACATAGTCATAGACTCCTACAGGACGTAAATGGAACAAACAAACAAACAAACA	1	chr17	551631	chr17	552119	552119
IPO323 ∆chr18 ∆kmt6	2855_K	6-04-053	42	300201	25.4272	225465	225691	226	chr2	816807	1	226M	TTGTTTGTTTGTTTGTTTGTTTGTTCCATTTACGTCCTTTCGGAGTCCAAGACTATGTAGGACGGCTTTGCCATAAAGGCAAAGCAGTAGATCTAGTTACAATCAGATTTTTCGGTATTCTTTGACCTTAGGGGAGACCCCGTGCCTAAGGCAATGCCAAAGGACTTCAAACGCGAGACAAAGGAAATCAAACGAGTGTTGCAGCCCAAGGCTGCAGAATTTTCGC	1	chr12	682584	chr12	682097	682584
IPO323 ∆chr18 ∆kmt6	2855_K	6-04-053	6	898835	27.5445	652636	652809	173	chr14	594130	6	163M2D10M	TTAAAGTCCTTCGATACTAGCTTGCTACTATCCTAGGCACGGGTCCTTCCCTAAGGTCAAGAGATACGAGAGAACAACAATTGTACATAGATAGACTGCTGTCGCGAGACAGCCGTCCTACATAGTCATAGACTCCTACAGGACGTAAATGGAACAAACAAACAAACAAACAA	1	chr9	1716574	chr9	1717061	1717061
IPO323 ∆chr18 ∆kmt6	2855_K	6-04-053	78	133530	27.252	130387	130536	149	chr14	594153	11	140M2D9M	GCTACTATCCTAGGCACGGGTCCTTCCCTAAGGTCAAGAGATACGAGAGAACAACAATTGTACATAGATAGACTGCTGTCGCGAGACAGCCGTCCTACATAGTCATAGACTCCTACAGGACGTAAATGGAACAAACAAACAAACAAACA	1	chr10	1547343	chr10	1547830	1547830
IPO323 ∆chr18 ∆kmt6	2855_L	6-05-053	16	613498	26.0833	524158	524312	154	chr14	594153	12	140M1D14M	GCTACTATCCTAGGCACGGGTCCTTCCCTAAGGTCAAGAGATACGAGAGAACAACAATTGTACATAGATAGACTGCTGTCGCGAGACAGCCGTCCTACATAGTCATAGACTCCTACAGGACGTAAATGGAACAAACAAACAAAACAAACAAACA	1	chr10	97296	chr10	96808	97296
IPO323 ∆chr18 ∆kmt6	2855_L	6-05-053	58	211434	30.3584	23818	23963	145	chr14	594161	18	134M1I10M	CCTAGGCACGGGTCCTTCCCTAAGGTCAAGAGATACGAGAGAACAACAATTGTACATAGATAGACTGCTGTCGCGAGACAGCCGTCCTACATAGTCATAGACTCCTACAGGACGTAAATGGAACAAACAAACAACAAACAAACAA	1	chr5	2214764	chr5	2215254	2215254
IPO323 ∆chr18 ∆kmt6	2855_L	6-05-053	9	824613	27.0273	761065	761240	175	chr14	594131	6	162M2D8M1D5M	TTGTTGTTTGTTTGTTTGTTTGTTCCATTTACGTCCTGTAGGAGTCTATGACTATGTAGGACGGCTGTCTCGCGACAGCAGTCTATCTATGTACAATTGTTGTTCTCTCGTATCTCTTGACCTTAGGGAAGGACCCGTGCCTAGGATAGTAGCAAGCTAGTATCGAAGGACTTTA	1	chr11	798407	chr11	798893	798893
IPO323 ∆chr18 ∆kmt6	2855_M	6-06-053	51	235735	23.7339	56939	57095	156	chr14	594155	6	140M2I14M	TACTATCCTAGGCACGGGTCCTTCCCTAAGGTCAAGAGATACGAGAGAACAACAATTGTACATAGATAGACTGCTGTCGCGAGACAGCCGTCCTACATAGTCATAGACTCCTACAGGACGTAAATGGAACAAACAAACAAACAAACAAACAAACAA	1	chr16	515504	chr16	515020	515504
IPO323 ∆chr18 ∆kmt6	2855_M	6-06-053	61	177539	32.7108	46570	46743	173	chr14	594131	6	160M2D8M1D5M	TTGTTGTTTGTTTGTTTGTTTGTTCCATTTACGTCCTGTAGGAGTCTATGACTATGTAGGACGGCTGTCTCGCGACAGCAGTCTATCTATGTACAATTGTTGTTCTCTCGTATCTCTTGACCTTAGGGAAGGACCCGTGCCTAGGATAGTAGCAAGCTAGTATCGAAGGACCT	1	chr14	184186	chr14	184683	184683
IPO323 ∆chr18 ∆kmt6	2855_O	6-08-053	13	566741	34.0309	495917	495978	61	chr6	2414948	1	61M	TTGTTTGTTTGTTTGTTTGTTCCATTTACGTCCTTTCGGAGTCCAAGACTATGTAGGACGG	1	chr1	5581371	chr1	5581859	5581859
IPO323 ∆chr18 ∆kmt6	2855_O	6-08-053	168	21181	39.8987	16214	16389	175	chr14	594132	6	161M2D14M	AAAGTCCTTCGATACTAGCTTGCTACTATCCTAGGCACGGGTCCTTCCCTAAGGTCAAGAGATACGAGAGAACAACAATTGTACATAGATAGACTGCTGTCGCGAGACAGCCGTCCTACATAGTCATAGACTCCTACAGGACGTAAATGGAACAAACAAACAAACAAACAAACAA	1	chr14	35404	chr14	35891	35891
IPO323 ∆chr18 ∆kmt6	2855_Q	6-10-053	121	67260	31.3606	3820	3966	146	chr5	193622	1	146M	TTGTTTGTTTGTTTGTTTGTTTGTTCCATTTACGTCCTGTATGAGTCTATGACTATGTAGGACGGCTGTCTCGCGACAGCAGTCTATCTATGTACAATCGTTGTTCTCTCGTATCTCTTGACCTTAGGGAAAGACCCGTGCCTAGG	1	chr5	553968	chr5	553480	553968
IPO323 ∆chr18 ∆kmt6	2855_Q	6-10-053	14	639318	23.3683	342604	343368	764	chr9	64090	42	764M	TTTGTTTGTTTGTTTGTTTGTTTGTTCCATTTACGTCCTTTTGGAGTCCAAGACTATGTAGGACGGCCTTGCGAACAAGGCAGTAGATCTATTTACAATCAAATTCTTTTGGTATTCTTTGACCTTAGGGGAAACCCCGTGCCTAAGGCAGGACCTGCAAGCAGAATCTGCTAAAGGACTTTAAACAAATGCGAGACAAAGGAAATCAAACGAGTGTTGCAGCCCAAGGCTGCAGAATTTTCGCGCCAAGCTTTTGCAGAATTTTCAGCGGATCCTTCCGCTTCGCACACACGCTACGAATTCGAAAGAGCGCAAAAAGCAGCTGTCCAACTCGCTGCCTTCTCTTGTCCTTAATATGCCTTTGTGGAACTATATGCCGCCTTCTAGCGTATATAGCTA…	1	chr1	2764803	chr1	2764317	2764803
IPO323 ∆chr18 ∆kmt6	2855_S	6-12-053	58	162167	37.7967	80898	81053	155	chr5	14367	6	155M	TTGTTTGTTGTTTGTTTGTTTGTTTGTTCCATTTACGTCCTTTCGGAGTCCAAGACTATGTAGGACGGCTTTGCCATAAAGGCAAAGCAGTAGATCTAGTTACAATCAGATTTTTCGGTATTCTTTGACCTTAGGGGAGACCCCGTGCCTAAGGC	1	chr4	155105	chr4	155591	155591
IPO323 ∆chr18 ∆kmt6	2855_T	6-13-053	100	81961	37.9397	41012	41113	101	chr10	1412173	6	101M	TTGTTTTGTTTGTTTTGTTTGTTTGTTCCATTTACGTCCTGTAGGAGTCTATGACTATGTAGGACGGCTGTCTCGCGACAGCAGTCTATCTATGTACAATT	1	chr10	1625537	chr10	1625047	1625537
IPO323 ∆chr18 ∆kmt6	2855_T	6-13-053	128	33786	61.3092	23877	24055	178	chr14	594129	6	164M2D14M	TTTAAAGTCCTTCGATACTAGCTTGCTACTATCCTAGGCACGGGTCCTTCCCTAAGGTCAAGAGATACGAGAGAACAACAATTGTACATAGATAGACTGCTGTCGCGAGACAGCCGTCCTACATAGTCATAGACTCCTACAGGACGTAAATGGAACAAACAAACAAACAAACAAACAA	1	chr14	762884	chr14	763370	763370
IPO323 ∆chr18 ∆kmt6	2855_T	6-13-053	141	23953	36.3691	14273	14450	177	chr14	594130	6	163M2D14M	TTAAAGTCCTTCGATACTAGCTTGCTACTATCCTAGGCACGGGTCCTTCCCTAAGGTCAAGAGATACGAGAGAACAACAATTGTACATAGATAGACTGCTGTCGCGAGACAGCCGTCCTACATAGTCATAGACTCCTACAGGACGTAAATGGAACAAACAAACAAACAAACAAACAA	1	chr5	547798	chr5	548285	548285
IPO323 ∆chr18 ∆kmt6	2855_T	6-13-053	19	560269	25.8648	35621	35788	167	chr13	23224	1	167M	TGTTTGTTTGTTTGTTTGTTTGTTCCATTTACGTCCTTTCGGAGTCCAAGACTATGTAGGACGGCTTTGCCATAAAGGCAAAGCAGTAGATCTAGTTACAATCAGATTTTTCGGTATTCTTTGACCTTAGGGGAGACCCCGTGCCTAAGGCAATGCCAAAGGACTTC	1	chr10	1146290	chr10	1145803	1146290
IPO323 ∆chr18 ∆kmt6	2855_V	6-15-053	16	586183	27.0068	473723	473904	181	chr14	594130	7	163M1D18M	TTAAAGTCCTTCGATACTAGCTTGCTACTATCCTAGGCACGGGTCCTTCCCTAAGGTCAAGAGATACGAGAGAACAACAATTGTACATAGATAGACTGCTGTCGCGAGACAGCCGTCCTACATAGTCATAGACTCCTACAGGACGTAAATGGAACAAACAAACAAAACAAACAAACAACAA	1	chr7	818699	chr7	818212	818699
IPO323 ∆chr18 ∆kmt6	2855_V	6-15-053	2	1497963	25.3826	762613	762783	170	chr7	1805189	1	170M	TGTTTGTTTGTTTGTTTGTTTGTTTGTTCCATTTACGTCCTTTCGGAGTCCAAGACTATGTAGGACGGCCTTGCAAGCAAGGCAGTAGATCTATTTACAATCAAATTCTTTCGGTATTCTTTGACCTTAGGGGAAACCCCGTGCCTAAGGCAGGACCTGCAAGCAGAATC	1	chr1	4177149	chr1	4177635	4177635
IPO323 ∆chr18 ∆kmt6	2855_W	6-16-053	114	70627	24.4511	8036	8888	852	chr2	236703	25	8M5I839M	ATTGTTTGTTTGTTTTGTTTGTTTGTTCCATTTACGTCCTTTCGGAGTCCAAGACTATGTAGGACGGCCTTATAAGCAAGGCAGTTGATCTATTTACAATCAAATTCTTTCTGTATTCTTTGACCTTAGGGGAAACCCCGTGCCTAAGGCAGGACCTGCAAGCAGAATCTGCCGAAGGACTTTAAAACAGCGCAAGACAAAGGAAATCAAACGAGTGTCGTTGTCTACAGCCGGGGCTGCAGAATTTTCGCGCTAAGCTTTTTGCAGTGTCGTTGTCTACAGCCGGTGCTGCAGAATTTTCGCGCCAAGCTTTTTGCAGAATTTTCAGCGGATCCTTCCGCTTCGCACACACGCTGCAAATTTGAATGCAAAAGCAGTGCAAAAGCAGTGCAAAAGCAG…	1	chr6	672404	chr6	672894	672894
IPO323 ∆chr18 ∆kmt6	2855_W	6-16-053	2	1557861	22.3462	1094734	1094801	67	chr5	181514	1	67M	TTGTTTGTTTGTTTGTTTGTTTGTTCCATTTACGTCCTTTCGGAGTCCAAGACTATGTAGGACGGCC	1	chr1	4509278	chr1	4509762	4509762
IPO323 ∆chr18 ∆kmt6	2855_W	6-16-053	56	211241	24.5541	76626	77009	383	chr2	816800	6	18M1D365M	TGTTTGTTTGTTTGTTTGTTGTTTGTTTGTTCCATTTACGTCCTTTCGGAGTCCAAGACTATGTAGGACGGCTTTGCCATAAAGGCAAAGCAGTAGATCTAGTTACAATCAGATTTTTCGGTATTCTTTGACCTTAGGGGAGACCCCGTGCCTAAGGCAATGCCAAAGGACTTCAAACGCGAGACAAAGGAAATCAAACGAGTGTTGCAGCCCAAGGCTGCAGAATTTTCGCGCCAAGCTTTTGCAGAATTTTCAGCGGATCCTTCCGCTTCGCACACACACACACGCTGCAAATTCGAATGCAAAATTCGAATGCAAAGCAGCTGTCCAACTCGCTGTCTTCTCTTGTCCTCAATATGCCTTTGTGGAACTGCATCGCTTCC	1	chr6	524895	chr6	525395	525395
IPO323 ∆chr18 ∆kmt6	2855_W	6-16-053	6	891669	20.2968	617223	617401	178	chr14	594129	7	164M2D14M	ATTAAAGTCCTTCGATACTAGCTTGCTACTATCCTAGGCACGGGTCCTTCCCTAAGGTCAAGAGATACGAGAGAACAACAATTGTACATAGATAGACTGCTGTCGCGAGACAGCCGTCCTACATAGTCATAGACTCCTACAGGACGTAAATGGAACAAACAAACAAACAAACAAACAA	1	chr10	873579	chr10	874067	874067
IPO323 ∆chr18 ∆kmt6	2855_X	6-17-053	16	587222	24.3441	384428	385310	882	chr13	775842	37	882M	GGCCGGCGACGAGGAACACCTGTACGTGGTGCCGGCTACGAACCTACGACGACATCGTCGTCGTAGAGCCAAGTTTCCTCCGGAGGATTGGAGAGGCCGTCGATCCCTCTTCCCTTACAAAAACAAAAACAACACGACCTGGAGGTACACCTCCCCTCGAAACACAAGCTACAACAGAACAACAGCACGATTCGAACGAATAGCTCTCTACGCTACGAACAAGAAGAAGAAAGAAGCAGTCCACTCTGCCCTATACGCGCACCTCCTCGAAATCCGAACCGAAATCGCACCTCTTTCCCTCTAGAGATTCGGGTCCTCTACGGAAATGTGCACTTCAAAGAGCTAGAACAACGGTGGAATCTACAACTCTGCGATCAACCTGCGTAGCTGTATGCGTTT…	1	chr7	1090365	chr7	1090853	1090853
IPO323 ∆chr18 ∆kmt6	2855_X	6-17-053	42	294604	21.9221	286055	286232	177	chr14	594131	6	162M2D8M1I6M	TAAAGTCCTTCGATACTAGCTTGCTACTATCCTAGGCACGGGTCCTTCCCTAAGGTCAAGAGATACGAGAGAACAACAATTGTACATAGATAGACTGCTGTCGCGAGACAGCCGTCCTACATAGTCATAGACTCCTACAGGACGTAAATGGAACAAACAAACAAACAAACAAAACAA	1	chr11	1615406	chr11	1615894	1615894
IPO323 ∆chr18 ∆kmt6	2855_Z	6-19-053	137	54471	22.9246	47804	47954	150	chr14	594160	18	135M1I14M	TCCTAGGCACGGGTCCTTCCCTAAGGTCAAGAGATACGAGAGAACAACAATTGTACATAGATAGACTGCTGTCGCGAGACAGCCGTCCTACATAGTCATAGACTCCTACAGGACGTAAATGGAACAAACAAACAACAAACAAACAAACAA	1	chr1	4965875	chr1	4966362	4966362
IPO323 ∆chr18 (4w,28°C)	2855_AV	7-01-005	87	127966	15.1532	37936	38114	178	chr14	594130	12	166M1I11M	TTAAAGTCCTTCGATACTAGCTTGCTACTATCCTAGGCACGGGTCCTTCCCTAAGGTCAAGAGATACGAGAGAACAACAATTGTACATAGATAGACTGCTGTCGCGAGACAGCCGTCCTACATAGTCATAGACTCCTACAGGACGTAAATGGAACAAACAAACAAACAACAAACAAAC	1	chr9	197938	chr9	197449	197938
IPO323 ∆chr18 (4w,28°C)	2855_AW	7-02-005	65	181234	31.7012	145326	145414	88	*	0	0	*	GGGGGGGGGGGGGGGGGGGGGGGGGGGGGGGGGGGGGGGGGGGGGGGGGGGGGGGGGGGGGGGGGGGGGGGGGGGGGGGGGGGGGGGG	0	*	*	chr5	157113
IPO323 ∆chr18 (4w,28°C)	2855_AX	7-03-005	2	1302028	21.2521	1279143	1279905	762	chr6	173920	6	762M	TTTGTTTGTTTGTTTGTTCCATTTACGTCCTTTCGGAGTCCAAGACTATGTAGGACGGCCTTGTAAGCAAGGCAGTAGATCTATTTACAATCAAATTCTTTCAGTATTCTTTGACCTTAGGGGAAACCCCGTGCCTAAGGCAAAATGCCAAAGGACTTTGAAAGCAGCGCAAAACAAAGGAACTCCAACGAGTGTCGTGTAGCCGGGGCTGCAGAATTTTCGTGCCAAGCTTTTTGCAGAATTTTCAGCGGATCCTTCCGCTTCGCACGCACGCACGCTGCAAATTCGAAACGCAGTGCAAAAGCAGTGCAAAATGCCGTGCAAAAGCAGTGCAAAATGCCGTGCAAAAGAGCAGCTGTCCAACTCGCTATCTTCTCTCGTCCTCAATATGCCTTTGTG…	1	chr2	1908326	chr2	1907839	1908326
IPO323 ∆chr18 (4w,28°C)	2855_AX	7-03-005	41	296248	23.5166	130477	130495	18	chr14	54628	1	18M	GGGGGGGGGGGGGGGGGG	1	chr5	2512467	chr5	2513063	2513063
IPO323 ∆chr18 (4w,28°C)	2855_BD	7-09-005	40	339079	24.6522	176942	176952	10	chr1	4918970	1	10M	GAGGTGGGGG	1	chr2	3430693	chr2	3430126	3430693
IPO323 ∆chr18 (4w,28°C)	2855_BK	7-16-005	43	327521	23.5178	137728	137740	12	chr5	2347705	1	12M	GGGGGGGGGGGT	1	chr8	1981974	chr8	1981345	1981974
IPO323 ∆chr18 (4w,28°C)	2855_CE	7-36-005	40	296256	24.8195	130480	130497	17	chr3	3486579	1	17M	CCCCCCCCCCCCCCCCC	1	chr5	2512470	chr5	2513063	2513063
Zt05	2822_CG	3-06-053	49	244886	24.1485	4327	4380	53	*	0	0	*	GGGGGGGTGGGGGGGGGGGGGGGGGGGGGGGGGGGGGGGGGTGTGGGGGGGGG	0	unitig_5_quiver	199148	unitig_5_quiver	199639	199639
Zt05	2822_CJ	3-09-053	41	302076	26.4887	298556	298605	49	*	0	0	*	TGCGACGCTGGAAGGTACTGCAGGTACGTCGGTTGGTACGCCAGTTGGA	0	unitig_0_quiver	6102899	unitig_0_quiver	6103647	6103647
Zt05	2822_CN	3-13-053	116	83270	24.8514	70799	70906	107	*	0	0	*	GGCAATTCTTCCGCCAACACACGCAAAAAACCACTACTTCCCGAACGAGCATATCTCTTAGCTCCAAATCCACCGCAGCCCACCCCTCCCCCCGCTCACTCATGCTA	0	unitig_1_quiver	3689955	unitig_1_quiver	3689409	3689955
Zt05	2822_CN	3-13-053	65	188753	38.212	43494	43647	153	unitig_18_quiver	485374	24	147M1I5M	CCGAACCCGCTCCACGAAGACGAAGCCGAACCCGCTCCACGAAGGCGAAGGCGAACCCGCTCCCCGAACCCGCTTCACTAACACGAAGACGAACCCGCTCTACGAATCCGCTCCCCGAACCCGCTCCCCGAACGCGATCCCCGAACCGCGAAC	1	unitig_18_quiver	485642	unitig_18_quiver	484874	485642
Zt05	2822_CQ	3-16-053	63	169746	25.7916	163839	163942	103	*	0	0	*	GCAAGCCACCCACCACACCCACCACCACGACGCCCCCCAACCCGCCCACCAAGCCGCCCACCCCCACGAACCCCCGCACGAACACGCCCAAGCCCAACCCCCA	0	unitig_5_quiver	1690437	unitig_5_quiver	1689746	1690437
Zt05	2854_C	3-19-053	75	152178	23.2006	2985	3072	87	*	0	0	*	NATTNCTNTANANNTTANNNNNNTANNTANNNNNNNNNNNNNAANNNNNAGNNNNTCNNAANGNCNNANANNTAANNTANCNNTANN	0	unitig_6_quiver	2163166	unitig_6_quiver	2163754	2163754
Zt05	2854_D	3-20-053	53	197872	28.9697	41153	41156	3	unitig_16_quiver	322123	1	3M	GGG	1	unitig_1_quiver	3689382	unitig_1_quiver	3689952	3689952
Zt05	2854_J	3-26-053	71	163241	25.3729	90941	91062	121	unitig_13_quiver	1747804	42	121M	CCCAAAGATATGAGCACGCGGACAGCTACGCCATTGATGCTAGAGCTTTTATCCGACTCCTCTTATCCGGGAGTTCGAAGCTCAAAAGCCGACGTCGGAGCGATGGAGCTGTATGGCGGAG	1	unitig_13_quiver	1740019	unitig_13_quiver	1740516	1740516
Zt05	2854_K	3-27-053	15	607788	24.4912	563378	563419	41	*	0	0	*	CCCCCCCCCCCCCACTGCCCCCCCCCCTCCCCCCCCCCCCC	0	unitig_16_quiver	253602	unitig_16_quiver	252924	253602
Zt05	2854_M	3-29-053	89	143488	26.3819	129847	129934	87	*	0	0	*	CCCCCCCCCCCCCCCCCCCCCCCCCCCCCCCCCCCCCCCCCCCCCCCCCCCCCCCCCCCCCCCCCCCCCCCCCCCCCCCACCCCCAC	0	unitig_21_quiver	527312	unitig_21_quiver	526818	527312
Zt05	2854_O	3-31-053	36	372598	25.6991	180743	180819	76	*	0	0	*	GGGGGGGGGGGGAGGGGGGGGGGGGAGGGGGGGGGGGGGGGGGGGGGAGGGGGACGCGATGGCGAGGGGGTGGAGT	0	unitig_25_quiver	195193	unitig_25_quiver	195698	195698
Zt05	2854_S	3-35-053	25	470765	26.1237	140111	140208	97	*	0	0	*	CCCCCCCCCCTCCTCTTTCCCCCCCCCCACAACCCAAAAAAAAACACCCCCCCCCCCCCCCCCCTCCCCCCCCCCCTCCCCCCCCCCCCCCCCCCCC	0	unitig_0_quiver	4073862	unitig_0_quiver	4074349	4074349
Zt05	2854_S	3-35-053	4	919627	25.8078	254644	254646	2	unitig_0_quiver	3787021	1	2M	AA	1	unitig_16_quiver	1197351	unitig_16_quiver	1196796	1197351
Zt05	2854_W	3-39-053	33	381853	18.5215	269381	269399	18	unitig_23_quiver	404221	0	18M	TCTCCCTCCCCCCCCCCC	1	unitig_2_quiver	1279878	unitig_2_quiver	1279257	1279878
Zt10	2854_AE	4-07-053	153	4887	71.8565	207	209	2	unitig_9_quiver	252179	1	2M	TG	1	unitig_0_quiver	6591524	unitig_0_quiver	6590931	6591524
Zt10	2854_AP	4-18-053	122	111062	21.49	44290	44407	117	*	0	0	*	CCCCCCCCCCCCCGCCCCCCCCCCCCCCCCCCCCCCACCCCCCCCCGCCCCCCCCCCCCCCCCCGCCCCGGCCCGCCCGCTCCGCCCCCCCTCGCACTCGCCCCCCACCCCCCGCCC	0	unitig_5_quiver	626391	unitig_5_quiver	626881	626881
Zt10	2854_BI	4-37-053	42	274993	21.0351	173461	173524	63	*	0	0	*	CCCCCCCCCCCCCACCCCCCCCCTCCCCCTCCTCCCCCCCCCCGCTCCCCCCTCCTCCTCCTT	0	unitig_13_quiver	241290	unitig_13_quiver	241860	241860
Zt10	2854_BJ	4-38-053	33	301752	26.4342	22888	22925	37	*	0	0	*	GGGGGGGGGGGGGGAGGGGTGGGGGGGGGGGGGGGGG	0	unitig_10_quiver	1274464	unitig_10_quiver	1275060	1275060
Zt10	2854_BJ	4-38-053	9	1315284	29.6279	582956	583235	279	*	0	0	*	CCCCCCCCCCCCCCCCCCCCCCCCCCCCCCCCCCCCCCCCCCCCCCCCCCCCCCCCCCCCCCCCCCGCCCCCCCCCCCCCCCCCCCCCCCCCCCCCCCCCCCCCCCCCCCCCCGCCCCCCCCCCCCCCCCCCCCCCCCCCCCCCCCCCCCCCCCCCCCCCCCCCCCCCCCCCCCCCCCCCCCCCCCTCCCCCCCCCCCCCCCCCCCCCCCCCCCCCCCCCCCCCCCCCCCCCCCCTCCCCCCCCCCTCCCCCCCCCCCCTCCCCCCCCCCCCCCCCCTC	0	unitig_5_quiver	626391	unitig_5_quiver	626881	626881

## Sheet: Inversions
Strain	Seq_ID	Sample_ID	Chormosome	Start	ID	Type	Quality	SVTYPE	SVLEN	END
IPO323	2822_O	1-15-053	chr2	1067574	235	<INV>	272.65	INV	285	1067859
IPO323	2822_AC	1-29-053	chr7	720196	608	<INV>	3781.43	INV	69680	789876
IPO323	2822_K	1-11-053	chr2	1067574	201	<INV>	113.2	INV	251	1067825
IPO323 ∆chr18	2822_BW	2-36-053	chr2	1067566	207	<INV>	302	INV	259	1067825
Zt10	2854_AF	4-08-053	unitig_0_quiver	2242249	52	<INV>	2097.51	INV	726242	2968491
IPO323 ∆chr18 ∆kmt1	2854_BZ	5-15-053	chr2	1067549	130	<INV>	98.11	INV	276	1067825
IPO323 ∆chr18 ∆kmt1	2854_CD	5-19-053	chr2	1067483	164	<INV>	110.52	INV	412	1067895
IPO323 ∆chr18 ∆kmt1	2854_CB	5-17-053	chr10	1581733	776	<INV>	536.4	INV	1120	1582853
IPO323 ∆chr18 ∆kmt1	2854_CJ	5-25-053	chr2	1067573	227	<INV>	170.13	INV	252	1067825
IPO323 ∆chr18 ∆kmt6	2855_T	6-13-053	chr8	2042538	786	<INV>	1358.95	INV	126548	2169086
IPO323 ∆chr18 ∆kmt6	2855_W	6-16-053	chr2	1067550	282	<INV>	494.07	INV	275	1067825
IPO323 ∆chr18 (4w,28°C)	2855_BO	7-20-005	chr2	1067562	188	<INV>	188.1	INV	263	1067825
