# Supplementary material for: Epigenetic modifications affect the rate of spontaneous mutations in a pathogenic fungus
Source: Nat Commun. 2021 Oct 7;12:5869. doi: 10.1038/s41467-021-26108-y (PMC8497519; doi:10.1038/s41467-021-26108-y)
Supplement: Supplementary file 9 — Supplementary Data 6 [file 41467_2021_26108_MOESM9_ESM.xlsx]

## Sheet: Overview
Supplementary Data 6. Results of simulation for the detection of structural variations using an assembly-based approach
Deletions	DEL present	DEL not present	Sum
DEL detected	336	0	320
DEL not detected	44	40	100
Sum	380	40
Sensitivity	0.884211
Specificity	1
Insertions	INS present	INS not present
INS detected	383	0	383
INS not detected	57	40	97
	440	40
Sensitivity	0.870455
Specificity	1
Deletions & Insertions	INS & DEL present	INS & DEL not present
INS & DEL detected	703	0	703
INS & DEL not detected	117	40	157
	820	40
Sensitivity	0.857317
Specificity	1

## Sheet: All_INSDEL_in_simulation
Table: All Insertions and Deletions in simulated genomes
Simulated Genome ID	Chromosome	Type	Insertion/Position Start	Insertion-origin	Position Start (Start of insertion at original position)	Position End (End of insertion at original position)	Length DEL/INS	Detection
10	chr7	DEL	781507		781507	781624	117	detected
10	chr5	DEL	191959		191959	192006	47	not detected
10	chr18	DEL	269814		269814	272726	2912	detected
10	chr9	DEL	109681		109681	110407	726	detected
10	chr3	DEL	3480709		3480709	3481201	492	detected
10	chr13	DEL	1006291		1006291	1018674	12383	detected
10	chr6	DEL	595465		595465	597621	2156	not detected
10	chr4	DEL	234938		234938	235725	787	detected
10	chr8	DEL	587325		587325	587917	592	detected
10	chr16	DEL	52626		52626	62118	9492	detected
10	chr1	INS	1447839	chr7:2149367-2150706	2149367	2150706	1339	detected
10	chr2	INS	1123546	chr14:41668-43928	41668	43928	2260	detected
10	chr10	INS	1423145	chr5:948167-948285	948167	948285	118	not detected
10	chr11	INS	247230	chr9:2129233-2134566	2129233	2134566	5333	detected
10	chr12	INS	856420	chr11:1055658-1055900	1055658	1055900	242	detected
10	chr14	INS	149575	chr4:1426513-1428878	1426513	1428878	2365	detected
10	chr15	INS	518394	chr13:1087517-1087562	1087517	1087562	45	not detected
10	chr17	INS	101359	chr9:559973-566779	559973	566779	6806	detected
10	chr19	INS	266666	chr2:1751235-1754018	1751235	1754018	2783	detected
10	chr20	INS	71695	chr1:2782120-2782171	2782120	2782171	51	detected
10	chr21	INS	150163	chr10:323960-324092	323960	324092	132	detected
11	chr13	DEL	939006		939006	939346	340	not detected
11	chr7	DEL	2515756		2515756	2516709	953	detected
11	chr11	DEL	871726		871726	873078	1352	detected
11	chr10	DEL	1327410		1327410	1330128	2718	detected
11	chr14	DEL	437763		437763	443359	5596	detected
11	chr21	DEL	214241		214241	214296	55	detected
11	chr6	DEL	2493307		2493307	2506675	13368	detected
11	chr4	DEL	1576920		1576920	1586390	9470	detected
11	chr8	DEL	420495		420495	421336	841	detected
11	chr2	DEL	1753726		1753726	1754018	292	detected
11	chr1	INS	1447839	chr5:923820-925077	923820	925077	1257	detected
11	chr3	INS	1020296	chr17:13679-13975	13679	13975	296	detected
11	chr5	INS	2420552	chr7:999195-1000005	999195	1000005	810	detected
11	chr9	INS	326102	chr2:109356-109386	109356	109386	30	not detected
11	chr12	INS	856420	chr3:377428-377456	377428	377456	28	not detected
11	chr15	INS	123727	chr6:2669247-2670643	2669247	2670643	1396	detected
11	chr16	INS	492083	chr3:772386-774523	772386	774523	2137	detected
11	chr17	INS	101359	chr2:3802619-3825269	3802619	3825269	22650	detected
11	chr18	INS	278233	chr10:1620092-1620128	1620092	1620128	36	not detected
11	chr19	INS	83501	chr4:1600813-1606390	1600813	1606390	5577	detected
11	chr20	INS	173242	chr4:682207-682282	682207	682282	75	detected
1	chr21	DEL	19748		19748	23494	3746	detected
1	chr3	DEL	1574891		1574891	1584132	9241	detected
1	chr14	DEL	316826		316826	323184	6358	detected
1	chr1	DEL	18930		18930	26923	7993	detected
1	chr20	DEL	301878		301878	301909	31	not detected
1	chr2	DEL	1222759		1222759	1224973	2214	detected
1	chr16	DEL	32563		32563	34513	1950	detected
1	chr9	DEL	962581		962581	972302	9721	detected
1	chr11	DEL	1617465		1617465	1618850	1385	detected
1	chr17	DEL	84625		84625	85393	768	detected
1	chr4	INS	684830	chr20:225634-225693	225634	225693	59	detected
1	chr5	INS	832972	chr4:15208-15302	15208	15302	94	detected
1	chr6	INS	2262510	chr1:95218-97953	95218	97953	2735	detected
1	chr7	INS	405677	chr6:2211814-2211952	2211814	2211952	138	detected
1	chr8	INS	1430802	chr7:1694315-1694659	1694315	1694659	344	detected
1	chr10	INS	325536	chr5:2844035-2850833	2844035	2850833	6798	detected
1	chr12	INS	1185636	chr3:580145-583752	580145	583752	3607	detected
1	chr13	INS	205768	chr7:2325016-2325051	2325016	2325051	35	not detected
1	chr15	INS	310147	chr7:2653930-2654938	2653930	2654938	1008	detected
1	chr18	INS	87123	chr1:4540410-4540961	4540410	4540961	551	detected
1	chr19	INS	201770	chr5:2083038-2084309	2083038	2084309	1271	detected
12	chr7	DEL	2237288		2237288	2244216	6928	detected
12	chr9	DEL	406848		406848	407644	796	detected
12	chr21	DEL	129106		129106	136066	6960	detected
12	chr20	DEL	284673		284673	284755	82	detected
12	chr8	DEL	2301260		2301260	2301471	211	not detected
12	chr2	DEL	1894123		1894123	1894769	646	detected
12	chr18	DEL	85830		85830	85913	83	not detected
12	chr1	DEL	2966247		2966247	2966282	35	not detected
12	chr6	DEL	2202009		2202009	2202108	99	detected
12	chr13	DEL	917226		917226	917512	286	detected
12	chr3	INS	833535	chr9:30116-30228	30116	30228	112	detected
12	chr4	INS	838272	chr20:99419-99547	99419	99547	128	detected
12	chr5	INS	2420552	chr9:398546-403302	398546	403302	4756	detected
12	chr10	INS	256101	chr9:283778-285259	283778	285259	1481	detected
12	chr11	INS	951083	chr7:591779-592220	591779	592220	441	detected
12	chr12	INS	282981	chr7:797287-802872	797287	802872	5585	detected
12	chr14	INS	626690	chr5:1670552-1678815	1670552	1678815	8263	detected
12	chr15	INS	110973	chr9:189265-199755	189265	199755	10490	detected
12	chr16	INS	294406	chr7:1805086-1805187	1805086	1805187	101	detected
12	chr17	INS	88702	chr12:1418851-1419191	1418851	1419191	340	detected
12	chr19	INS	201770	chr7:593040-593147	593040	593147	107	detected
13	chr5	DEL	1996354		1996354	1996774	420	detected
13	chr11	DEL	1624043		1624043	1624138	95	not detected
13	chr20	DEL	325905		325905	326041	136	detected
13	chr17	DEL	395898		395898	401101	5203	detected
13	chr19	DEL	546979		546979	549734	2755	not detected
13	chr12	DEL	1418851		1418851	1419191	340	detected
13	chr2	DEL	3854390		3854390	3854686	296	not detected
13	chr8	DEL	590382		590382	595973	5591	detected
13	chr16	DEL	426224		426224	434355	8131	detected
13	chr1	DEL	6017353		6017353	6022484	5131	detected
13	chr3	INS	833535	chr6:821695-821767	821695	821767	72	detected
13	chr4	INS	838272	chr17:428821-429592	428821	429592	771	detected
13	chr6	INS	2262510	chr17:507991-513424	507991	513424	5433	detected
13	chr7	INS	405677	chr14:296756-296983	296756	296983	227	detected
13	chr9	INS	1254499	chr5:1758767-1758840	1758767	1758840	73	detected
13	chr10	INS	325536	chr3:7868-18523	7868	18523	10655	detected
13	chr13	INS	961215	chr16:594855-594993	594855	594993	138	detected
13	chr14	INS	134156	chr8:14999-15305	14999	15305	306	not detected
13	chr15	INS	310147	chr13:1121162-1125757	1121162	1125757	4595	detected
13	chr18	INS	87123	chr6:190040-191006	190040	191006	966	detected
13	chr21	INS	150163	chr7:138904-139268	138904	139268	364	detected
14	chr19	DEL	537099		537099	537661	562	detected
14	chr20	DEL	442140		442140	442188	48	not detected
14	chr6	DEL	802181		802181	804859	2678	detected
14	chr14	DEL	40326		40326	41667	1341	detected
14	chr1	DEL	6044651		6044651	6065088	20437	detected
14	chr7	DEL	2516709		2516709	2523636	6927	detected
14	chr16	DEL	87049		87049	90742	3693	detected
14	chr18	DEL	112227		112227	112992	765	detected
14	chr11	DEL	28119		28119	28398	279	detected
14	chr3	DEL	387749		387749	387884	135	detected
14	chr2	INS	917886	chr5:1793491-1793544	1793491	1793544	53	detected
14	chr4	INS	838272	chr7:2644776-2651577	2644776	2651577	6801	detected
14	chr5	INS	2420552	chr8:135836-136750	135836	136750	914	detected
14	chr8	INS	371931	chr4:981973-986321	981973	986321	4348	detected
14	chr9	INS	1254499	chr5:11243-14368	11243	14368	3125	detected
14	chr10	INS	325536	chr9:2138355-2138473	2138355	2138473	118	detected
14	chr12	INS	1185636	chr1:1172128-1172168	1172128	1172168	40	not detected
14	chr13	INS	205768	chr6:446483-460051	446483	460051	13568	detected
14	chr15	INS	310147	chr1:3796189-3798379	3796189	3798379	2190	detected
14	chr17	INS	88702	chr12:684257-684292	684257	684292	35	not detected
14	chr21	INS	150163	chr7:583747-583988	583747	583988	241	detected
15	chr10	DEL	1318448		1318448	1320841	2393	not detected
15	chr3	DEL	386581		386581	387749	1168	detected
15	chr4	DEL	113886		113886	114078	192	detected
15	chr7	DEL	2622043		2622043	2623880	1837	not detected
15	chr1	DEL	738594		738594	739553	959	detected
15	chr6	DEL	1185222		1185222	1190645	5423	detected
15	chr19	DEL	432291		432291	432427	136	detected
15	chr21	DEL	53675		53675	53932	257	detected
15	chr14	DEL	510970		510970	521257	10287	detected
15	chr11	DEL	392619		392619	392724	105	detected
15	chr2	INS	917886	chr9:1426486-1427267	1426486	1427267	781	detected
15	chr5	INS	832972	chr15:634640-635688	634640	635688	1048	detected
15	chr8	INS	2066807	chr19:282995-283121	282995	283121	126	detected
15	chr9	INS	326102	chr14:14833-17096	14833	17096	2263	detected
15	chr12	INS	856420	chr5:526993-538321	526993	538321	11328	detected
15	chr13	INS	229418	chr4:2667570-2667640	2667570	2667640	70	detected
15	chr15	INS	518394	chr17:372287-372423	372287	372423	136	detected
15	chr16	INS	105340	chr6:999951-1002559	999951	1002559	2608	detected
15	chr17	INS	283278	chr2:1679154-1686019	1679154	1686019	6865	detected
15	chr18	INS	87123	chr4:260729-261557	260729	261557	828	detected
15	chr20	INS	173242	chr10:4959-7222	4959	7222	2263	detected
16	chr13	DEL	768555		768555	768979	424	detected
16	chr5	DEL	133129		133129	133176	47	not detected
16	chr3	DEL	7506		7506	18523	11017	not detected
16	chr10	DEL	880599		880599	880748	149	detected
16	chr12	DEL	1360711		1360711	1360758	47	not detected
16	chr8	DEL	553767		553767	555637	1870	not detected
16	chr16	DEL	66284		66284	70295	4011	detected
16	chr14	DEL	88017		88017	88463	446	detected
16	chr19	DEL	346548		346548	350292	3744	detected
16	chr17	DEL	559256		559256	576771	17515	not detected
16	chr1	INS	1447839	chr1:2438958-2451102	2438958	2451102	12144	detected
16	chr2	INS	1123546	chr15:52804-54286	52804	54286	1482	detected
16	chr4	INS	2435953	chr3:2589660-2591751	2589660	2591751	2091	detected
16	chr6	INS	407149	chr13:1087517-1087562	1087517	1087562	45	not detected
16	chr7	INS	1560620	chr19:104209-104959	104209	104959	750	detected
16	chr9	INS	414516	chr7:594886-595535	594886	595535	649	detected
16	chr11	INS	1316687	chr3:130955-136776	130955	136776	5821	detected
16	chr15	INS	110973	chr6:406765-408896	406765	408896	2131	detected
16	chr18	INS	278233	chr5:1206905-1207595	1206905	1207595	690	not detected
16	chr20	INS	71695	chr15:275529-275564	275529	275564	35	not detected
16	chr21	INS	150163	chr4:307543-309550	307543	309550	2007	detected
17	chr10	DEL	672		672	2084	1412	not detected
17	chr17	DEL	404340		404340	404494	154	detected
17	chr15	DEL	244102		244102	245878	1776	detected
17	chr11	DEL	873078		873078	876314	3236	detected
17	chr13	DEL	31010		31010	32582	1572	detected
17	chr16	DEL	52626		52626	62118	9492	detected
17	chr19	DEL	83349		83349	90275	6926	detected
17	chr6	DEL	855389		855389	855424	35	not detected
17	chr5	DEL	974017		974017	976078	2061	not detected
17	chr7	DEL	1721801		1721801	1725209	3408	detected
17	chr1	INS	1447839	chr20:325678-325905	325678	325905	227	detected
17	chr2	INS	1123546	chr2:1303489-1303556	1303489	1303556	67	detected
17	chr3	INS	2964899	chr9:202225-208255	202225	208255	6030	detected
17	chr4	INS	438361	chr6:2493307-2506675	2493307	2506675	13368	detected
17	chr8	INS	1430802	chr2:348532-355542	348532	355542	7010	detected
17	chr9	INS	414516	chr19:416100-416322	416100	416322	222	detected
17	chr12	INS	1185636	chr10:1309627-1320841	1309627	1320841	11214	detected
17	chr14	INS	134156	chr16:504772-504842	504772	504842	70	detected
17	chr18	INS	278233	chr15:26596-26918	26596	26918	322	not detected
17	chr20	INS	71695	chr17:44389-47285	44389	47285	2896	detected
17	chr21	INS	150163	chr11:846937-847225	846937	847225	288	detected
18	chr19	DEL	254323		254323	254384	61	detected
18	chr7	DEL	113385		113385	115578	2193	detected
18	chr11	DEL	1055658		1055658	1055900	242	detected
18	chr10	DEL	1550877		1550877	1550975	98	detected
18	chr1	DEL	6044721		6044721	6053991	9270	detected
18	chr16	DEL	168804		168804	175906	7102	detected
18	chr4	DEL	1550678		1550678	1551657	979	detected
18	chr3	DEL	1512864		1512864	1513522	658	detected
18	chr5	DEL	2181505		2181505	2183529	2024	detected
18	chr8	DEL	421336		421336	428156	6820	detected
18	chr2	INS	917886	chr18:549341-549887	549341	549887	546	detected
18	chr6	INS	778586	chr21:345911-346136	345911	346136	225	not detected
18	chr9	INS	1812135	chr16:36052-42388	36052	42388	6336	detected
18	chr12	INS	222623	chr11:1359577-1360095	1359577	1360095	518	detected
18	chr13	INS	694314	chr1:4920821-4921326	4920821	4921326	505	detected
18	chr14	INS	149575	chr4:2646349-2647664	2646349	2647664	1315	detected
18	chr15	INS	518394	chr6:2083271-2083404	2083271	2083404	133	detected
18	chr17	INS	101359	chr10:1620374-1620657	1620374	1620657	283	detected
18	chr18	INS	278233	chr8:445123-445748	445123	445748	625	not detected
18	chr20	INS	71695	chr7:1264766-1268677	1264766	1268677	3911	detected
18	chr21	INS	150163	chr12:983451-984241	983451	984241	790	detected
19	chr2	DEL	252097		252097	252376	279	not detected
19	chr5	DEL	59004		59004	59272	268	detected
19	chr17	DEL	384828		384828	384962	134	detected
19	chr6	DEL	443937		443937	444292	355	detected
19	chr21	DEL	300790		300790	300880	90	detected
19	chr14	DEL	14833		14833	17096	2263	detected
19	chr1	DEL	3581329		3581329	3586788	5459	detected
19	chr10	DEL	1330000		1330000	1330128	128	detected
19	chr15	DEL	325225		325225	325267	42	not detected
19	chr12	DEL	906239		906239	907092	853	detected
19	chr3	INS	833535	chr6:765107-765469	765107	765469	362	detected
19	chr4	INS	838272	chr8:661961-664932	661961	664932	2971	detected
19	chr7	INS	2254330	chr2:1754018-1755559	1754018	1755559	1541	detected
19	chr8	INS	371931	chr1:5678636-5684994	5678636	5684994	6358	detected
19	chr9	INS	1254499	chr7:756804-757572	756804	757572	768	detected
19	chr11	INS	314260	chr2:1679154-1686019	1679154	1686019	6865	detected
19	chr13	INS	961215	chr2:3209999-3210075	3209999	3210075	76	detected
19	chr16	INS	105340	chr19:79274-79319	79274	79319	45	not detected
19	chr18	INS	278233	chr3:1353421-1362361	1353421	1362361	8940	not detected
19	chr19	INS	83501	chr2:1886906-1894123	1886906	1894123	7217	detected
19	chr20	INS	173242	chr6:2538791-2539941	2538791	2539941	1150	detected
20	chr2	DEL	1303556		1303556	1306285	2729	detected
20	chr18	DEL	311458		311458	312549	1091	detected
20	chr21	DEL	112372		112372	114840	2468	detected
20	chr19	DEL	61460		61460	61591	131	detected
20	chr8	DEL	2081225		2081225	2081446	221	not detected
20	chr7	DEL	2608337		2608337	2608467	130	detected
20	chr6	DEL	2129153		2129153	2141546	12393	detected
20	chr13	DEL	1121162		1121162	1125757	4595	detected
20	chr12	DEL	917247		917247	923416	6169	detected
20	chr17	DEL	384964		384964	385056	92	detected
20	chr1	INS	1447839	chr6:2030996-2032631	2030996	2032631	1635	detected
20	chr3	INS	1020296	chr11:1598440-1598769	1598440	1598769	329	detected
20	chr4	INS	2435953	chr8:1965679-1966500	1965679	1966500	821	detected
20	chr5	INS	435590	chr18:555219-556158	555219	556158	939	detected
20	chr9	INS	1254499	chr10:1119856-1121754	1119856	1121754	1898	detected
20	chr10	INS	325536	chr9:1837340-1839661	1837340	1839661	2321	detected
20	chr11	INS	1316687	chr8:1791980-1797777	1791980	1797777	5797	detected
20	chr14	INS	134156	chr11:44943-45552	44943	45552	609	detected
20	chr15	INS	310147	chr2:3257386-3257660	3257386	3257660	274	detected
20	chr16	INS	92187	chr4:2666718-2667564	2666718	2667564	846	detected
20	chr20	INS	173242	chr3:1588024-1588409	1588024	1588409	385	detected
21	chr13	DEL	938173		938173	939006	833	detected
21	chr1	DEL	4449254		4449254	4451293	2039	detected
21	chr21	DEL	227560		227560	233126	5566	detected
21	chr8	DEL	2389544		2389544	2393476	3932	detected
21	chr6	DEL	855687		855687	855719	32	not detected
21	chr11	DEL	42793		42793	43748	955	not detected
21	chr12	DEL	684257		684257	684292	35	not detected
21	chr3	DEL	2632487		2632487	2632551	64	detected
21	chr16	DEL	423346		423346	424133	787	detected
21	chr2	DEL	1686021		1686021	1686748	727	detected
21	chr4	INS	684830	chr3:554071-554233	554071	554233	162	detected
21	chr5	INS	832972	chr5:2387925-2394628	2387925	2394628	6703	detected
21	chr7	INS	2254330	chr21:271837-272551	271837	272551	714	detected
21	chr9	INS	326102	chr1:1218144-1224500	1218144	1224500	6356	detected
21	chr10	INS	985210	chr7:1582691-1582745	1582691	1582745	54	detected
21	chr14	INS	149575	chr11:1354958-1356177	1354958	1356177	1219	detected
21	chr15	INS	518394	chr9:2142287-2142338	2142287	2142338	51	detected
21	chr17	INS	101359	chr5:528340-533916	528340	533916	5576	detected
21	chr18	INS	278233	chr3:2822402-2823202	2822402	2823202	800	not detected
21	chr19	INS	83501	chr13:918672-918905	918672	918905	233	detected
21	chr20	INS	173242	chr5:2376064-2380742	2376064	2380742	4678	detected
22	chr8	DEL	565602		565602	571837	6235	detected
22	chr4	DEL	283640		283640	297353	13713	detected
22	chr21	DEL	346035		346035	346136	101	detected
22	chr13	DEL	938173		938173	938192	19	not detected
22	chr19	DEL	545905		545905	546600	695	detected
22	chr17	DEL	91297		91297	91419	122	detected
22	chr20	DEL	301909		301909	303054	1145	detected
22	chr15	DEL	23071		23071	23825	754	detected
22	chr3	DEL	819188		819188	820140	952	detected
22	chr9	DEL	821590		821590	827949	6359	detected
22	chr1	INS	1447839	chr5:523980-524654	523980	524654	674	detected
22	chr2	INS	1123546	chr6:730893-732008	730893	732008	1115	detected
22	chr5	INS	2420552	chr9:2135140-2138355	2135140	2138355	3215	detected
22	chr6	INS	407149	chr21:224834-225058	224834	225058	224	not detected
22	chr7	INS	1560620	chr12:505707-513595	505707	513595	7888	detected
22	chr10	INS	325536	chr5:2432081-2432153	2432081	2432153	72	detected
22	chr11	INS	1316687	chr4:956746-957600	956746	957600	854	detected
22	chr12	INS	253810	chr15:573894-574707	573894	574707	813	detected
22	chr14	INS	374939	chr9:1383118-1386939	1383118	1386939	3821	detected
22	chr16	INS	92187	chr11:1594109-1595846	1594109	1595846	1737	detected
22	chr18	INS	210522	chr13:32582-34158	32582	34158	1576	detected
2	chr3	INS	833535	chr4:1595390-1598765	1595390	1598765	3375	detected
2	chr5	INS	832972	chr3:275302-275342	275302	275342	40	not detected
2	chr6	INS	2262510	chr17:389449-395656	389449	395656	6207	detected
2	chr7	INS	405677	chr11:1617465-1618850	1617465	1618850	1385	detected
2	chr8	INS	1430802	chr1:6055858-6056514	6055858	6056514	656	detected
2	chr12	INS	282981	chr20:182257-182314	182257	182314	57	detected
2	chr14	INS	626690	chr13:77272-77980	77272	77980	708	detected
2	chr16	INS	105340	chr5:1799646-1799766	1799646	1799766	120	detected
2	chr18	INS	278233	chr6:2201876-2201945	2201876	2201945	69	not detected
2	chr20	INS	71695	chr10:1489704-1496060	1489704	1496060	6356	detected
2	chr21	INS	150163	chr2:1904122-1904158	1904122	1904158	36	not detected
23	chr8	DEL	2179639		2179639	2189127	9488	detected
23	chr3	DEL	2814933		2814933	2815255	322	detected
23	chr17	DEL	13679		13679	13975	296	detected
23	chr7	DEL	959268		959268	959408	140	not detected
23	chr9	DEL	585056		585056	594534	9478	detected
23	chr12	DEL	23128		23128	23979	851	detected
23	chr1	DEL	4902490		4902490	4902923	433	detected
23	chr10	DEL	1584291		1584291	1585917	1626	detected
23	chr11	DEL	1085050		1085050	1086224	1174	detected
23	chr18	DEL	477780		477780	486390	8610	detected
23	chr2	INS	917886	chr1:52721-62533	52721	62533	9812	detected
23	chr4	INS	838272	chr5:907671-907880	907671	907880	209	detected
23	chr5	INS	2420552	chr13:61653-62133	61653	62133	480	detected
23	chr6	INS	407149	chr4:246439-259543	246439	259543	13104	detected
23	chr13	INS	694314	chr2:2708924-2711101	2708924	2711101	2177	detected
23	chr14	INS	149575	chr8:1799286-1811031	1799286	1811031	11745	detected
23	chr15	INS	518394	chr8:1605849-1609673	1605849	1609673	3824	detected
23	chr16	INS	105340	chr14:40326-40556	40326	40556	230	detected
23	chr19	INS	266666	chr17:466030-466122	466030	466122	92	detected
23	chr20	INS	71695	chr7:934127-934230	934127	934230	103	detected
23	chr21	INS	150163	chr5:192760-193618	192760	193618	858	detected
24	chr8	DEL	1782066		1782066	1799286	17220	detected
24	chr10	DEL	862134		862134	862844	710	detected
24	chr15	DEL	327488		327488	327565	77	detected
24	chr5	DEL	1791300		1791300	1791363	63	detected
24	chr21	DEL	107181		107181	107284	103	detected
24	chr1	DEL	6007568		6007568	6014456	6888	detected
24	chr16	DEL	36052		36052	42388	6336	detected
24	chr13	DEL	50197		50197	50978	781	detected
24	chr7	DEL	1213		1213	2263	1050	detected
24	chr6	DEL	653483		653483	659745	6262	detected
24	chr2	INS	917886	chr18:535674-539739	535674	539739	4065	detected
24	chr3	INS	1020296	chr18:380848-381056	380848	381056	208	detected
24	chr4	INS	2435953	chr3:116773-117248	116773	117248	475	detected
24	chr9	INS	326102	chr10:1405251-1408017	1405251	1408017	2766	detected
24	chr11	INS	951083	chr1:2778137-2778160	2778137	2778160	23	not detected
24	chr12	INS	282981	chr6:999951-1002559	999951	1002559	2608	detected
24	chr14	INS	626690	chr14:437763-443359	437763	443359	5596	detected
24	chr17	INS	101359	chr6:193045-198325	193045	198325	5280	detected
24	chr18	INS	278233	chr5:2198324-2201044	2198324	2201044	2720	not detected
24	chr19	INS	83501	chr12:906239-917053	906239	917053	10814	detected
24	chr20	INS	173242	chr14:41494-41667	41494	41667	173	detected
25	chr8	DEL	656845		656845	657242	397	detected
25	chr14	DEL	507904		507904	510970	3066	detected
25	chr6	DEL	797440		797440	800196	2756	detected
25	chr12	DEL	1179586		1179586	1185944	6358	detected
25	chr7	DEL	2633300		2633300	2636633	3333	detected
25	chr3	DEL	1049704		1049704	1050775	1071	detected
25	chr5	DEL	1828220		1828220	1830405	2185	detected
25	chr11	DEL	1084854		1084854	1084882	28	not detected
25	chr16	DEL	83945		83945	84143	198	detected
25	chr1	DEL	5439772		5439772	5446128	6356	detected
25	chr2	INS	917886	chr2:3306527-3306604	3306527	3306604	77	detected
25	chr4	INS	838272	chr20:233970-240329	233970	240329	6359	detected
25	chr9	INS	1812135	chr2:889052-889130	889052	889130	78	detected
25	chr10	INS	256101	chr1:427311-436770	427311	436770	9459	detected
25	chr13	INS	694314	chr7:1256552-1256617	1256552	1256617	65	detected
25	chr15	INS	123727	chr9:962581-964350	962581	964350	1769	detected
25	chr17	INS	473483	chr15:13474-14478	13474	14478	1004	detected
25	chr18	INS	99554	chr3:547783-548164	547783	548164	381	detected
25	chr19	INS	266666	chr2:669377-674829	669377	674829	5452	detected
25	chr20	INS	71695	chr14:455200-455241	455200	455241	41	not detected
25	chr21	INS	150163	chr5:2380742-2381513	2380742	2381513	771	detected
26	chr7	DEL	1815653		1815653	1817653	2000	not detected
26	chr18	DEL	164361		164361	164406	45	not detected
26	chr10	DEL	50232		50232	50485	253	detected
26	chr5	DEL	1151887		1151887	1163393	11506	detected
26	chr9	DEL	1192807		1192807	1201070	8263	detected
26	chr13	DEL	918936		918936	919728	792	detected
26	chr2	DEL	3594960		3594960	3601771	6811	detected
26	chr17	DEL	11456		11456	12822	1366	detected
26	chr21	DEL	384170		384170	384478	308	detected
26	chr12	DEL	983451		983451	984241	790	detected
26	chr1	INS	1447839	chr5:1769590-1779072	1769590	1779072	9482	detected
26	chr3	INS	1020296	chr7:2620783-2621197	2620783	2621197	414	detected
26	chr4	INS	2435953	chr1:62883-67977	62883	67977	5094	detected
26	chr6	INS	407149	chr4:122356-122976	122356	122976	620	detected
26	chr8	INS	1430802	chr10:1663598-1663736	1663598	1663736	138	detected
26	chr11	INS	314260	chr4:283640-297353	283640	297353	13713	detected
26	chr14	INS	626690	chr2:1164209-1167172	1164209	1167172	2963	detected
26	chr15	INS	110973	chr3:1040484-1040971	1040484	1040971	487	detected
26	chr16	INS	294406	chr1:27273-32365	27273	32365	5092	detected
26	chr19	INS	83501	chr3:2844859-2844966	2844859	2844966	107	detected
26	chr20	INS	173242	chr2:3187766-3188198	3187766	3188198	432	detected
27	chr13	DEL	200044		200044	206275	6231	detected
27	chr9	DEL	1436600		1436600	1436919	319	not detected
27	chr2	DEL	3622320		3622320	3631750	9430	detected
27	chr17	DEL	570010		570010	570187	177	detected
27	chr5	DEL	917222		917222	932802	15580	detected
27	chr21	DEL	113279		113279	113553	274	not detected
27	chr20	DEL	287505		287505	287657	152	detected
27	chr16	DEL	84148		84148	84862	714	detected
27	chr18	DEL	548258		548258	548376	118	detected
27	chr3	DEL	787112		787112	791513	4401	detected
27	chr1	INS	1447839	chr9:64032-64080	64032	64080	48	not detected
27	chr4	INS	838272	chr11:1055658-1055900	1055658	1055900	242	detected
27	chr6	INS	2262510	chr17:384828-384962	384828	384962	134	detected
27	chr7	INS	405677	chr14:13715-13750	13715	13750	35	not detected
27	chr8	INS	1430802	chr5:2850833-2860944	2850833	2860944	10111	detected
27	chr10	INS	325536	chr2:3191947-3196600	3191947	3196600	4653	detected
27	chr11	INS	1316687	chr15:449593-449631	449593	449631	38	not detected
27	chr12	INS	253810	chr3:2943346-2944523	2943346	2944523	1177	detected
27	chr14	INS	374939	chr6:855389-855424	855389	855424	35	not detected
27	chr15	INS	97116	chr21:36493-37548	36493	37548	1055	detected
27	chr19	INS	201770	chr5:193621-199218	193621	199218	5597	detected
28	chr5	DEL	1160917		1160917	1163393	2476	detected
28	chr9	DEL	108763		108763	109216	453	detected
28	chr7	DEL	583988		583988	584217	229	detected
28	chr21	DEL	221100		221100	221137	37	not detected
28	chr13	DEL	775992		775992	776723	731	detected
28	chr1	DEL	1197582		1197582	1198208	626	detected
28	chr20	DEL	359225		359225	359523	298	not detected
28	chr14	DEL	310042		310042	310063	21	not detected
28	chr11	DEL	115611		115611	125105	9494	detected
28	chr15	DEL	573894		573894	574707	813	detected
28	chr2	INS	917886	chr10:1665114-1670383	1665114	1670383	5269	detected
28	chr3	INS	1020296	chr11:871354-871720	871354	871720	366	detected
28	chr4	INS	2435953	chr17:102676-102776	102676	102776	100	detected
28	chr6	INS	407149	chr2:808787-811138	808787	811138	2351	detected
28	chr8	INS	1430802	chr1:2784935-2798020	2784935	2798020	13085	detected
28	chr10	INS	325536	chr4:2680899-2681601	2680899	2681601	702	detected
28	chr12	INS	1185636	chr13:1176928-1176956	1176928	1176956	28	not detected
28	chr16	INS	105340	chr16:585094-586437	585094	586437	1343	detected
28	chr17	INS	283278	chr3:492338-492664	492338	492664	326	detected
28	chr18	INS	87123	chr9:160-6858	160	6858	6698	detected
28	chr19	INS	201770	chr17:518072-518288	518072	518288	216	detected
29	chr2	DEL	1874609		1874609	1874882	273	not detected
29	chr18	DEL	29679		29679	29719	40	not detected
29	chr15	DEL	163212		163212	163224	12	not detected
29	chr4	DEL	688232		688232	688897	665	detected
29	chr17	DEL	372777		372777	372848	71	not detected
29	chr1	DEL	1431608		1431608	1438818	7210	detected
29	chr8	DEL	2081225		2081225	2081446	221	not detected
29	chr9	DEL	427596		427596	427629	33	not detected
29	chr21	DEL	207509		207509	212845	5336	detected
29	chr14	DEL	751971		751971	757560	5589	detected
29	chr3	INS	833535	chr6:966270-966316	966270	966316	46	not detected
29	chr5	INS	832972	chr7:934127-934230	934127	934230	103	detected
29	chr6	INS	2262510	chr4:1784962-1784996	1784962	1784996	34	not detected
29	chr7	INS	405677	chr5:11243-14368	11243	14368	3125	detected
29	chr10	INS	985210	chr8:2389544-2400230	2389544	2400230	10686	detected
29	chr11	INS	314260	chr19:5125-6930	5125	6930	1805	detected
29	chr12	INS	1185636	chr20:449410-449464	449410	449464	54	not detected
29	chr13	INS	205768	chr4:2311927-2312286	2311927	2312286	359	detected
29	chr16	INS	294406	chr6:175009-175955	175009	175955	946	detected
29	chr19	INS	83501	chr4:1110512-1113629	1110512	1113629	3117	detected
29	chr20	INS	173242	chr13:183431-183482	183431	183482	51	detected
30	chr14	DEL	710745		710745	712299	1554	detected
30	chr20	DEL	225634		225634	225693	59	detected
30	chr18	DEL	85830		85830	85913	83	not detected
30	chr16	DEL	35195		35195	47289	12094	detected
30	chr13	DEL	44325		44325	44815	490	detected
30	chr3	DEL	2631849		2631849	2632017	168	detected
30	chr19	DEL	537099		537099	537661	562	not detected
30	chr9	DEL	1390155		1390155	1390431	276	detected
30	chr10	DEL	51973		51973	52048	75	detected
30	chr4	DEL	301998		301998	302800	802	detected
30	chr1	INS	1447839	chr2:3632968-3633622	3632968	3633622	654	detected
30	chr2	INS	1123546	chr14:135010-140174	135010	140174	5164	detected
30	chr5	INS	2420552	chr6:7577-7788	7577	7788	211	detected
30	chr6	INS	407149	chr21:177813-178750	177813	178750	937	detected
30	chr7	INS	1560620	chr3:2836798-2836864	2836798	2836864	66	detected
30	chr8	INS	472771	chr6:790245-796743	790245	796743	6498	detected
30	chr11	INS	1316687	chr9:398546-403302	398546	403302	4756	detected
30	chr12	INS	253810	chr1:2761666-2762050	2761666	2762050	384	detected
30	chr15	INS	310147	chr19:83349-90275	83349	90275	6926	detected
30	chr17	INS	88702	chr14:11621-12156	11621	12156	535	detected
30	chr21	INS	150163	chr21:224834-225058	224834	225058	224	detected
31	chr5	DEL	2642557		2642557	2644749	2192	detected
31	chr14	DEL	292942		292942	294748	1806	detected
31	chr21	DEL	160		160	6798	6638	not detected
31	chr20	DEL	225634		225634	225693	59	detected
31	chr3	DEL	955023		955023	957669	2646	detected
31	chr6	DEL	1555566		1555566	1555633	67	detected
31	chr10	DEL	862857		862857	880748	17891	detected
31	chr13	DEL	410675		410675	410726	51	detected
31	chr1	DEL	556413		556413	559146	2733	detected
31	chr15	DEL	163224		163224	166895	3671	detected
31	chr2	INS	917886	chr1:6007568-6010865	6007568	6010865	3297	detected
31	chr4	INS	838272	chr21:112372-114840	112372	114840	2468	detected
31	chr7	INS	2254330	chr14:510970-521257	510970	521257	10287	detected
31	chr8	INS	371931	chr17:550340-552608	550340	552608	2268	detected
31	chr9	INS	1254499	chr13:939348-948799	939348	948799	9451	detected
31	chr11	INS	314260	chr17:10799-11455	10799	11455	656	detected
31	chr12	INS	1185636	chr7:936799-937411	936799	937411	612	not detected
31	chr16	INS	105340	chr3:1543160-1543216	1543160	1543216	56	detected
31	chr17	INS	283278	chr14:387130-393488	387130	393488	6358	detected
31	chr18	INS	87123	chr5:2186957-2203294	2186957	2203294	16337	detected
31	chr19	INS	201770	chr3:18683-20901	18683	20901	2218	detected
32	chr6	DEL	1324897		1324897	1324962	65	detected
32	chr11	DEL	1597664		1597664	1598440	776	detected
32	chr14	DEL	294748		294748	295484	736	detected
32	chr5	DEL	2645102		2645102	2646228	1126	detected
32	chr21	DEL	361187		361187	361437	250	detected
32	chr20	DEL	326294		326294	326760	466	detected
32	chr15	DEL	524241		524241	529641	5400	detected
32	chr18	DEL	466020		466020	466095	75	detected
32	chr2	DEL	348532		348532	355542	7010	detected
32	chr7	DEL	2537386		2537386	2542494	5108	not detected
32	chr1	INS	1447839	chr1:4246494-4246538	4246494	4246538	44	not detected
32	chr3	INS	1020296	chr2:1868444-1874609	1868444	1874609	6165	detected
32	chr4	INS	2435953	chr13:917785-917988	917785	917988	203	detected
32	chr8	INS	371931	chr12:912986-917053	912986	917053	4067	detected
32	chr9	INS	1254499	chr8:445753-446615	445753	446615	862	detected
32	chr10	INS	325536	chr19:500640-501264	500640	501264	624	detected
32	chr12	INS	1185636	chr9:1213392-1213428	1213392	1213428	36	not detected
32	chr13	INS	205768	chr7:936799-937411	936799	937411	612	detected
32	chr16	INS	294406	chr14:713058-714653	713058	714653	1595	detected
32	chr17	INS	88702	chr14:135010-140174	135010	140174	5164	detected
32	chr19	INS	201770	chr4:1525557-1527529	1525557	1527529	1972	detected
33	chr3	DEL	1040971		1040971	1042910	1939	detected
33	chr11	DEL	871726		871726	873078	1352	detected
33	chr17	DEL	466030		466030	466122	92	detected
33	chr21	DEL	36493		36493	37548	1055	detected
33	chr1	DEL	5863450		5863450	5863526	76	detected
33	chr5	DEL	2645102		2645102	2645528	426	detected
33	chr19	DEL	386532		386532	386926	394	detected
33	chr6	DEL	2061807		2061807	2061925	118	detected
33	chr15	DEL	252801		252801	254116	1315	detected
33	chr2	DEL	816821		816821	817608	787	detected
33	chr4	INS	684830	chr6:2008340-2016803	2008340	2016803	8463	detected
33	chr7	INS	775771	chr6:1069633-1069715	1069633	1069715	82	detected
33	chr8	INS	2066807	chr9:55537-55928	55537	55928	391	detected
33	chr9	INS	326102	chr2:3100043-3100556	3100043	3100556	513	detected
33	chr10	INS	985210	chr5:1078558-1085488	1078558	1085488	6930	detected
33	chr12	INS	282981	chr12:607428-608257	607428	608257	829	detected
33	chr13	INS	961215	chr7:2515756-2532274	2515756	2532274	16518	detected
33	chr14	INS	134156	chr2:16844-23964	16844	23964	7120	detected
33	chr16	INS	294406	chr9:64082-64851	64082	64851	769	detected
33	chr18	INS	87123	chr1:6041350-6043799	6041350	6043799	2449	detected
33	chr20	INS	173242	chr7:954439-954851	954439	954851	412	detected
3	chr3	INS	833535	chr4:1425439-1425481	1425439	1425481	42	not detected
3	chr7	INS	775771	chr5:936855-939506	936855	939506	2651	detected
3	chr8	INS	2066807	chr16:420881-423346	420881	423346	2465	detected
3	chr9	INS	326102	chr3:1574891-1584132	1574891	1584132	9241	detected
3	chr10	INS	985210	chr10:2300-3890	2300	3890	1590	detected
3	chr12	INS	282981	chr9:23456-29038	23456	29038	5582	detected
3	chr13	INS	961215	chr6:2191038-2191088	2191038	2191088	50	detected
3	chr17	INS	101359	chr10:52149-52217	52149	52217	68	detected
3	chr19	INS	266666	chr18:124647-125139	124647	125139	492	detected
3	chr20	INS	71695	chr2:811146-812165	811146	812165	1019	detected
3	chr21	INS	150163	chr6:767176-768608	767176	768608	1432	detected
34	chr14	DEL	17096		17096	17667	571	detected
34	chr11	DEL	1427212		1427212	1430069	2857	detected
34	chr19	DEL	102203		102203	103058	855	detected
34	chr6	DEL	822541		822541	822820	279	detected
34	chr2	DEL	3593104		3593104	3604076	10972	detected
34	chr21	DEL	185706		185706	190966	5260	detected
34	chr18	DEL	233741		233741	237374	3633	detected
34	chr16	DEL	570293		570293	571735	1442	detected
34	chr10	DEL	1330000		1330000	1330128	128	detected
34	chr8	DEL	2012430		2012430	2013827	1397	detected
34	chr1	INS	1447839	chr15:168524-168556	168524	168556	32	not detected
34	chr3	INS	1020296	chr10:350-672	350	672	322	detected
34	chr4	INS	2435953	chr9:390603-390651	390603	390651	48	not detected
34	chr5	INS	435590	chr19:508039-508551	508039	508551	512	detected
34	chr7	INS	1560620	chr10:1625936-1629693	1625936	1629693	3757	detected
34	chr9	INS	414516	chr18:274821-278784	274821	278784	3963	detected
34	chr12	INS	1185636	chr20:303054-303140	303054	303140	86	not detected
34	chr13	INS	205768	chr20:453036-455547	453036	455547	2511	detected
34	chr15	INS	310147	chr3:2814933-2815255	2814933	2815255	322	detected
34	chr17	INS	88702	chr9:615128-623411	615128	623411	8283	detected
34	chr20	INS	173242	chr7:1690668-1690702	1690668	1690702	34	not detected
35	chr4	DEL	1534717		1534717	1545592	10875	detected
35	chr10	DEL	1138175		1138175	1144527	6352	detected
35	chr2	DEL	3186276		3186276	3187766	1490	detected
35	chr3	DEL	2960306		2960306	2961784	1478	detected
35	chr8	DEL	1964302		1964302	1965679	1377	not detected
35	chr16	DEL	179262		179262	179425	163	detected
35	chr6	DEL	6260		6260	6432	172	detected
35	chr17	DEL	522975		522975	525894	2919	detected
35	chr13	DEL	1011252		1011252	1018055	6803	detected
35	chr7	DEL	934127		934127	934230	103	detected
35	chr1	INS	1447839	chr6:2669247-2672181	2669247	2672181	2934	detected
35	chr5	INS	832972	chr12:108562-111767	108562	111767	3205	detected
35	chr9	INS	1812135	chr8:2142675-2143476	2142675	2143476	801	detected
35	chr11	INS	247230	chr9:423296-423786	423296	423786	490	detected
35	chr12	INS	856420	chr5:2083038-2084309	2083038	2084309	1271	detected
35	chr14	INS	149575	chr1:3767950-3770313	3767950	3770313	2363	detected
35	chr15	INS	518394	chr7:781507-781624	781507	781624	117	detected
35	chr18	INS	99554	chr1:106642-109377	106642	109377	2735	detected
35	chr19	INS	266666	chr2:3699144-3704732	3699144	3704732	5588	detected
35	chr20	INS	71695	chr10:1309627-1320841	1309627	1320841	11214	detected
35	chr21	INS	150163	chr11:1409224-1409393	1409224	1409393	169	detected
36	chr11	DEL	1147950		1147950	1148714	764	detected
36	chr10	DEL	477523		477523	479733	2210	detected
36	chr6	DEL	210548		210548	213479	2931	detected
36	chr8	DEL	1811176		1811176	1811871	695	detected
36	chr13	DEL	1101386		1101386	1102204	818	detected
36	chr12	DEL	479545		479545	479859	314	detected
36	chr1	DEL	4509732		4509732	4510045	313	detected
36	chr9	DEL	1715732		1715732	1720000	4268	detected
36	chr20	DEL	99419		99419	99547	128	detected
36	chr15	DEL	353097		353097	353387	290	detected
36	chr2	INS	917886	chr7:2594206-2594780	2594206	2594780	574	detected
36	chr3	INS	1020296	chr7:103980-104942	103980	104942	962	detected
36	chr4	INS	2435953	chr8:571837-577352	571837	577352	5515	detected
36	chr5	INS	435590	chr2:1942405-1945833	1942405	1945833	3428	detected
36	chr7	INS	1560620	chr11:457666-464636	457666	464636	6970	detected
36	chr14	INS	149575	chr15:401188-402343	401188	402343	1155	detected
36	chr16	INS	492083	chr9:19038-19632	19038	19632	594	detected
36	chr17	INS	101359	chr7:2327385-2330801	2327385	2330801	3416	detected
36	chr18	INS	278233	chr17:558815-559249	558815	559249	434	not detected
36	chr19	INS	83501	chr15:633675-633971	633675	633971	296	not detected
36	chr21	INS	150163	chr1:2790478-2797278	2790478	2797278	6800	detected
37	chr7	DEL	1299121		1299121	1299399	278	not detected
37	chr11	DEL	1406409		1406409	1408705	2296	detected
37	chr13	DEL	1100828		1100828	1101312	484	detected
37	chr2	DEL	46158		46158	48707	2549	detected
37	chr3	DEL	1060369		1060369	1067176	6807	detected
37	chr19	DEL	61460		61460	61591	131	detected
37	chr20	DEL	326294		326294	326760	466	detected
37	chr1	DEL	1172458		1172458	1172605	147	detected
37	chr14	DEL	696453		696453	698707	2254	detected
37	chr6	DEL	797272		797272	802180	4908	detected
37	chr4	INS	684830	chr19:546979-549734	546979	549734	2755	detected
37	chr5	INS	832972	chr13:775536-775574	775536	775574	38	not detected
37	chr8	INS	2066807	chr9:1840550-1841161	1840550	1841161	611	detected
37	chr9	INS	326102	chr1:4168385-4169047	4168385	4169047	662	detected
37	chr10	INS	985210	chr15:401188-413471	401188	413471	12283	detected
37	chr12	INS	282981	chr6:1184471-1184722	1184471	1184722	251	detected
37	chr15	INS	518394	chr4:141726-153989	141726	153989	12263	detected
37	chr16	INS	105340	chr8:24605-24784	24605	24784	179	detected
37	chr17	INS	283278	chr2:1143544-1145690	1143544	1145690	2146	detected
37	chr18	INS	87123	chr1:2154529-2154600	2154529	2154600	71	detected
37	chr21	INS	150163	chr1:3767950-3770313	3767950	3770313	2363	detected
38	chr14	DEL	278844		278844	278929	85	detected
38	chr19	DEL	239837		239837	244190	4353	detected
38	chr21	DEL	53675		53675	53932	257	detected
38	chr1	DEL	6010842		6010842	6014456	3614	detected
38	chr10	DEL	1257705		1257705	1264063	6358	detected
38	chr3	DEL	1145930		1145930	1150917	4987	detected
38	chr5	DEL	310758		310758	316338	5580	detected
38	chr7	DEL	138904		138904	139268	364	detected
38	chr17	DEL	517868		517868	517985	117	detected
38	chr9	DEL	56071		56071	56327	256	detected
38	chr2	INS	917886	chr5:2347262-2347331	2347262	2347331	69	detected
38	chr4	INS	838272	chr7:593040-593147	593040	593147	107	detected
38	chr6	INS	2262510	chr7:144394-149506	144394	149506	5112	detected
38	chr8	INS	371931	chr5:2835276-2844035	2835276	2844035	8759	detected
38	chr11	INS	951083	chr4:166175-170771	166175	170771	4596	detected
38	chr12	INS	282981	chr17:389449-395656	389449	395656	6207	detected
38	chr13	INS	961215	chr4:1965517-1966046	1965517	1966046	529	detected
38	chr15	INS	110973	chr1:4970523-4972562	4970523	4972562	2039	detected
38	chr16	INS	294406	chr21:272551-272582	272551	272582	31	not detected
38	chr18	INS	87123	chr2:1161307-1161373	1161307	1161373	66	detected
38	chr20	INS	173242	chr4:1112983-1113629	1112983	1113629	646	detected
39	chr9	DEL	109216		109216	109241	25	not detected
39	chr3	DEL	682778		682778	682888	110	detected
39	chr6	DEL	7577		7577	7788	211	not detected
39	chr17	DEL	372777		372777	372848	71	not detected
39	chr16	DEL	577326		577326	578563	1237	detected
39	chr12	DEL	45499		45499	45730	231	detected
39	chr10	DEL	360638		360638	361052	414	detected
39	chr13	DEL	1163355		1163355	1164239	884	detected
39	chr2	DEL	1431373		1431373	1431408	35	not detected
39	chr7	DEL	959495		959495	959793	298	not detected
39	chr1	INS	1447839	chr14:310042-310063	310042	310063	21	not detected
39	chr4	INS	838272	chr5:76942-77562	76942	77562	620	detected
39	chr5	INS	2420552	chr8:2363956-2372227	2363956	2372227	8271	detected
39	chr8	INS	371931	chr2:485224-490657	485224	490657	5433	detected
39	chr11	INS	951083	chr14:588716-594308	588716	594308	5592	detected
39	chr14	INS	149575	chr12:178777-179018	178777	179018	241	detected
39	chr15	INS	518394	chr2:250194-252093	250194	252093	1899	detected
39	chr18	INS	99554	chr11:19418-20422	19418	20422	1004	detected
39	chr19	INS	266666	chr16:504258-504842	504258	504842	584	detected
39	chr20	INS	71695	chr2:1913147-1916314	1913147	1916314	3167	detected
39	chr21	INS	150163	chr7:1690822-1690925	1690822	1690925	103	detected
40	chr9	DEL	53946		53946	54007	61	detected
40	chr8	DEL	438558		438558	438588	30	not detected
40	chr1	DEL	2790478		2790478	2797278	6800	detected
40	chr2	DEL	1175867		1175867	1175980	113	detected
40	chr3	DEL	1361494		1361494	1362361	867	detected
40	chr5	DEL	2186957		2186957	2188536	1579	not detected
40	chr14	DEL	249822		249822	250482	660	detected
40	chr4	DEL	2644749		2644749	2645530	781	detected
40	chr6	DEL	2664030		2664030	2664143	113	detected
40	chr18	DEL	13406		13406	13476	70	detected
40	chr7	INS	633770	chr6:2187806-2190723	2187806	2190723	2917	detected
40	chr10	INS	489739	chr6:652898-660192	652898	660192	7294	detected
40	chr11	INS	1373848	chr1:5192842-5199200	5192842	5199200	6358	detected
40	chr12	INS	222623	chr20:292187-297313	292187	297313	5126	detected
40	chr13	INS	694314	chr1:2394950-2395229	2394950	2395229	279	detected
40	chr15	INS	123727	chr1:2778137-2778160	2778137	2778160	23	not detected
40	chr16	INS	492083	chr8:21696-23230	21696	23230	1534	detected
40	chr17	INS	101359	chr19:3810-5115	3810	5115	1305	detected
40	chr19	INS	266666	chr6:823640-824316	823640	824316	676	detected
40	chr20	INS	71695	chr14:418536-430980	418536	430980	12444	detected
40	chr21	INS	150163	chr10:51973-52048	51973	52048	75	detected
4	chr17	DEL	231045		231045	231550	505	detected
4	chr15	DEL	89924		89924	95497	5573	detected
4	chr10	DEL	1398215		1398215	1398604	389	detected
4	chr16	DEL	172941		172941	175676	2735	detected
4	chr6	DEL	2669247		2669247	2670643	1396	detected
4	chr18	DEL	396359		396359	396625	266	detected
4	chr9	DEL	403302		403302	404029	727	detected
4	chr19	DEL	420338		420338	427142	6804	detected
4	chr1	DEL	2774972		2774972	2776268	1296	detected
4	chr13	DEL	1033369		1033369	1045790	12421	detected
4	chr2	INS	917886	chr6:2664257-2664314	2664257	2664314	57	detected
4	chr3	INS	1020296	chr21:357973-358613	357973	358613	640	detected
4	chr4	INS	2435953	chr18:491323-493135	491323	493135	1812	detected
4	chr5	INS	435590	chr9:235761-235934	235761	235934	173	detected
4	chr7	INS	1560620	chr6:626886-631538	626886	631538	4652	detected
4	chr8	INS	472771	chr1:6056514-6061016	6056514	6061016	4502	detected
4	chr11	INS	1316687	chr10:1584182-1584291	1584182	1584291	109	detected
4	chr12	INS	253810	chr4:2650738-2651036	2650738	2651036	298	detected
4	chr14	INS	374939	chr9:53174-53234	53174	53234	60	detected
4	chr20	INS	71695	chr7:1289646-1289708	1289646	1289708	62	detected
4	chr21	INS	150163	chr2:109356-109386	109356	109386	30	not detected
5	chr1	DEL	4610907		4610907	4611748	841	detected
5	chr6	DEL	2212135		2212135	2212436	301	detected
5	chr2	DEL	14999		14999	15623	624	detected
5	chr13	DEL	1164239		1164239	1165146	907	detected
5	chr16	DEL	504842		504842	505231	389	detected
5	chr4	DEL	267183		267183	270460	3277	not detected
5	chr20	DEL	6506		6506	6880	374	detected
5	chr21	DEL	384546		384546	397256	12710	detected
5	chr9	DEL	233839		233839	234393	554	detected
5	chr14	DEL	745149		745149	751066	5917	detected
5	chr3	INS	833535	chr1:26935-27271	26935	27271	336	detected
5	chr5	INS	832972	chr6:797272-802180	797272	802180	4908	detected
5	chr7	INS	2254330	chr4:1549136-1552730	1549136	1552730	3594	detected
5	chr8	INS	371931	chr2:2473035-2493762	2473035	2493762	20727	detected
5	chr10	INS	985210	chr14:310063-314357	310063	314357	4294	detected
5	chr11	INS	314260	chr7:2580503-2581351	2580503	2581351	848	detected
5	chr12	INS	1185636	chr14:310042-314357	310042	314357	4315	detected
5	chr15	INS	110973	chr19:56583-56620	56583	56620	37	not detected
5	chr17	INS	283278	chr12:1419193-1420272	1419193	1420272	1079	detected
5	chr18	INS	87123	chr3:955023-957669	955023	957669	2646	detected
5	chr19	INS	201770	chr3:115888-116760	115888	116760	872	detected
6	chr8	DEL	564759		564759	565602	843	detected
6	chr12	DEL	764558		764558	768872	4314	detected
6	chr2	DEL	3809700		3809700	3810000	300	not detected
6	chr1	DEL	3757099		3757099	3770313	13214	detected
6	chr20	DEL	455567		455567	465732	10165	not detected
6	chr4	DEL	302801		302801	304028	1227	detected
6	chr16	DEL	541698		541698	547129	5431	detected
6	chr13	DEL	46346		46346	50197	3851	detected
6	chr10	DEL	1663902		1663902	1665112	1210	detected
6	chr3	DEL	548166		548166	552592	4426	detected
6	chr5	INS	680501	chr7:592373-593040	592373	593040	667	detected
6	chr6	INS	778586	chr1:2099570-2105941	2099570	2105941	6371	not detected
6	chr7	INS	2254330	chr6:210548-211533	210548	211533	985	detected
6	chr9	INS	326102	chr6:821695-821767	821695	821767	72	detected
6	chr11	INS	951083	chr1:1154590-1160948	1154590	1160948	6358	detected
6	chr14	INS	149575	chr19:527918-527950	527918	527950	32	not detected
6	chr15	INS	518394	chr12:756692-756771	756692	756771	79	detected
6	chr17	INS	101359	chr16:501122-502575	501122	502575	1453	detected
6	chr18	INS	278233	chr16:417845-420125	417845	420125	2280	not detected
6	chr19	INS	83501	chr7:138904-138938	138904	138938	34	not detected
6	chr21	INS	150163	chr18:495853-500481	495853	500481	4628	detected
7	chr15	DEL	163212		163212	168556	5344	detected
7	chr20	DEL	307480		307480	311553	4073	detected
7	chr14	DEL	566199		566199	570827	4628	detected
7	chr17	DEL	384828		384828	384962	134	detected
7	chr1	DEL	1154590		1154590	1160948	6358	detected
7	chr4	DEL	1546004		1546004	1546260	256	detected
7	chr18	DEL	125259		125259	125316	57	detected
7	chr16	DEL	502575		502575	502645	70	detected
7	chr6	DEL	174682		174682	175007	325	not detected
7	chr13	DEL	768555		768555	768979	424	detected
7	chr2	INS	917886	chr4:2681263-2681601	2681263	2681601	338	detected
7	chr3	INS	1020296	chr1:6019389-6022325	6019389	6022325	2936	detected
7	chr5	INS	2420552	chr14:40326-40556	40326	40556	230	detected
7	chr7	INS	405677	chr7:2237288-2244216	2237288	2244216	6928	detected
7	chr8	INS	1430802	chr2:963726-969336	963726	969336	5610	detected
7	chr9	INS	414516	chr19:546738-546901	546738	546901	163	detected
7	chr10	INS	1363933	chr8:1607400-1608180	1607400	1608180	780	detected
7	chr11	INS	281864	chr6:927191-927687	927191	927687	496	detected
7	chr12	INS	709348	chr18:237374-238258	237374	238258	884	detected
7	chr19	INS	83501	chr2:3186276-3187766	3186276	3187766	1490	detected
7	chr21	INS	150163	chr18:290748-291870	290748	291870	1122	detected
8	chr9	DEL	202695		202695	207838	5143	detected
8	chr18	DEL	424146		424146	424217	71	detected
8	chr2	DEL	3605889		3605889	3608961	3072	detected
8	chr6	DEL	2117060		2117060	2123418	6358	detected
8	chr3	DEL	761785		761785	768142	6357	detected
8	chr5	DEL	690132		690132	690484	352	detected
8	chr12	DEL	86974		86974	87256	282	detected
8	chr19	DEL	386432		386432	386487	55	detected
8	chr8	DEL	34294		34294	34606	312	detected
8	chr10	DEL	244		244	347	103	detected
8	chr1	INS	1447839	chr12:1168821-1178322	1168821	1178322	9501	detected
8	chr4	INS	838272	chr15:349387-349743	349387	349743	356	detected
8	chr7	INS	2254330	chr3:955023-957669	955023	957669	2646	detected
8	chr11	INS	247230	chr20:175521-180915	175521	180915	5394	detected
8	chr13	INS	694314	chr2:166642-173440	166642	173440	6798	detected
8	chr14	INS	149575	chr4:170773-171589	170773	171589	816	detected
8	chr15	INS	518394	chr9:1073882-1078575	1073882	1078575	4693	detected
8	chr16	INS	105340	chr6:2544868-2545658	2544868	2545658	790	detected
8	chr17	INS	283278	chr2:1260082-1260462	1260082	1260462	380	detected
8	chr20	INS	71695	chr5:2183068-2183529	2183068	2183529	461	detected
8	chr21	INS	150163	chr7:1822430-1828016	1822430	1828016	5586	detected
9	chr9	DEL	1054645		1054645	1057826	3181	detected
9	chr3	DEL	996249		996249	1003039	6790	detected
9	chr11	DEL	1079302		1079302	1081555	2253	detected
9	chr5	DEL	1812008		1812008	1812752	744	detected
9	chr6	DEL	602587		602587	603331	744	detected
9	chr1	DEL	6055858		6055858	6056514	656	detected
9	chr19	DEL	500640		500640	501264	624	detected
9	chr12	DEL	1421646		1421646	1421800	154	detected
9	chr16	DEL	32563		32563	34513	1950	detected
9	chr2	DEL	108567		108567	109356	789	detected
9	chr4	INS	684830	chr19:254323-254384	254323	254384	61	detected
9	chr7	INS	775771	chr18:441810-441843	441810	441843	33	not detected
9	chr8	INS	2066807	chr21:53675-53932	53675	53932	257	detected
9	chr10	INS	256101	chr3:1023642-1023746	1023642	1023746	104	detected
9	chr13	INS	694314	chr3:996249-1003039	996249	1003039	6790	detected
9	chr14	INS	149575	chr21:272551-272582	272551	272582	31	not detected
9	chr15	INS	518394	chr9:1432510-1432643	1432510	1432643	133	detected
9	chr17	INS	101359	chr13:272760-281014	272760	281014	8254	detected
9	chr18	INS	278233	chr3:621081-625225	621081	625225	4144	not detected
9	chr20	INS	71695	chr21:177813-178750	177813	178750	937	detected
9	chr21	INS	150163	chr5:1620060-1620096	1620060	1620096	36	not detected

## Sheet: All_INSDEL_detected
Table: All detected Insertions and Deletions
Simulated Genome ID	Chromo	Pos	ID	N	Type	Quality	Pass	SVTYPE	SVLEN	END	Present_in_simulated_genomes
10	chr1	1447839	1	N	INS	3367.84	PASS	SVTYPE=DEL	-1339	1449178	yes
10	chr11	247231	22	N	INS	2127.05	PASS	SVTYPE=DEL	-5332	252563	yes
10	chr12	856420	25	N	INS	1506.66	PASS	SVTYPE=DEL	-242	856662	yes
10	chr14	149576	27	N	INS	2658.82	PASS	SVTYPE=DEL	-2364	151940	yes
10	chr17	101360	28	N	INS	2717.9	PASS	SVTYPE=DEL	-6804	108164	yes
10	chr19	266667	29	N	INS	2629.28	PASS	SVTYPE=DEL	-2782	269449	yes
10	chr2	1123546	4	N	INS	2422.48	PASS	SVTYPE=DEL	-2260	1125806	yes
10	chr20	71696	30	N	INS	502.22	PASS	SVTYPE=DEL	-50	71746	yes
10	chr21	150163	31	N	INS	1418.04	PASS	SVTYPE=DEL	-132	150295	yes
11	chr1	1447839	1	N	INS	3338.29	PASS	SVTYPE=DEL	-1256	1449095	yes
11	chr15	123727	27	N	INS	2511.11	PASS	SVTYPE=DEL	-1395	125122	yes
11	chr16	492083	30	N	INS	1831.63	PASS	SVTYPE=DEL	-2135	494218	yes
11	chr17	101359	31	N	INS	2717.9	PASS	SVTYPE=DEL	-22650	124009	yes
11	chr19	83501	34	N	INS	1122.61	PASS	SVTYPE=DEL	-5576	89077	yes
11	chr20	173242	35	N	INS	1093.07	PASS	SVTYPE=DEL	-75	173317	yes
11	chr3	1020296	12	N	INS	1023.99	PASS	SVTYPE=DEL	-296	1020592	yes
11	chr5	2420552	16	N	INS	1536.21	PASS	SVTYPE=DEL	-810	2421362	yes
12	chr10	256101	19	N	INS	2776.99	PASS	SVTYPE=DEL	-1481	257582	yes
12	chr11	951083	20	N	INS	2550.2	PASS	SVTYPE=DEL	-441	951524	yes
12	chr12	282980	22	N	INS	2008.88	PASS	SVTYPE=DEL	-5586	288566	yes
12	chr14	626690	24	N	INS	2452.02	PASS	SVTYPE=DEL	-8263	634953	yes
12	chr15	110973	25	N	INS	2658.82	PASS	SVTYPE=DEL	-10490	121463	yes
12	chr16	294407	26	N	INS	1831.63	PASS	SVTYPE=DEL	-100	294507	yes
12	chr17	88703	27	N	INS	2175.25	PASS	SVTYPE=DEL	-339	89042	yes
12	chr19	201770	28	N	INS	1270.32	PASS	SVTYPE=DEL	-107	201877	yes
12	chr3	833535	6	N	INS	1033.98	PASS	SVTYPE=DEL	-112	833647	yes
12	chr4	838273	8	N	INS	1979.34	PASS	SVTYPE=DEL	-127	838400	yes
12	chr5	2420552	11	N	INS	1536.21	PASS	SVTYPE=DEL	-4756	2425308	yes
13	chr10	325538	26	N	INS	1979.34	PASS	SVTYPE=DEL	-10653	336191	yes
13	chr13	961215	30	N	INS	1181.7	PASS	SVTYPE=DEL	-138	961353	yes
13	chr15	310147	32	N	INS	2156.6	PASS	SVTYPE=DEL	-4594	314741	yes
13	chr18	87125	33	N	INS	3042.87	PASS	SVTYPE=DEL	-964	88089	yes
13	chr21	150163	34	N	INS	1929.36	PASS	SVTYPE=DEL	-364	150527	yes
13	chr3	833536	6	N	INS	679.48	PASS	SVTYPE=DEL	-68	833604	yes
13	chr4	838272	9	N	INS	2924.7	PASS	SVTYPE=DEL	-771	839043	yes
13	chr6	2262511	17	N	INS	2570.19	PASS	SVTYPE=DEL	-5432	2267943	yes
13	chr7	405677	20	N	INS	1595.29	PASS	SVTYPE=DEL	-227	405904	yes
13	chr9	1254500	24	N	INS	886.27	PASS	SVTYPE=DEL	-72	1254572	yes
14	chr10	325536	21	N	INS	1270.32	PASS	SVTYPE=DEL	-118	325654	yes
14	chr13	205768	24	N	INS	1240.78	PASS	SVTYPE=DEL	-13568	219336	yes
14	chr15	310147	25	N	INS	2156.6	PASS	SVTYPE=DEL	-2190	312337	yes
14	chr2	917886	3	N	INS	856.73	PASS	SVTYPE=DEL	-53	917939	yes
14	chr21	150164	28	N	INS	1418.04	PASS	SVTYPE=DEL	-240	150404	yes
14	chr4	838272	9	N	INS	2924.7	PASS	SVTYPE=DEL	-6801	845073	yes
14	chr5	2420552	12	N	INS	1536.21	PASS	SVTYPE=DEL	-914	2421466	yes
14	chr8	371931	17	N	INS	2097.51	PASS	SVTYPE=DEL	-4346	376277	yes
14	chr9	1254499	19	N	INS	2067.97	PASS	SVTYPE=DEL	-3125	1257624	yes
15	chr12	856421	22	N	INS	2127.05	PASS	SVTYPE=DEL	-11327	867748	yes
15	chr13	229418	23	N	INS	738.56	PASS	SVTYPE=DEL	-70	229488	yes
15	chr15	518394	27	N	INS	1536.21	PASS	SVTYPE=DEL	-136	518530	yes
15	chr16	105340	28	N	INS	1979.34	PASS	SVTYPE=DEL	-2607	107947	yes
15	chr17	283278	29	N	INS	2540.65	PASS	SVTYPE=DEL	-6865	290143	yes
15	chr18	87123	30	N	INS	3013.33	PASS	SVTYPE=DEL	-826	87949	yes
15	chr2	917887	2	N	INS	3131.5	PASS	SVTYPE=DEL	-778	918665	yes
15	chr20	173243	31	N	INS	3013.33	PASS	SVTYPE=DEL	-2262	175505	yes
15	chr5	832972	9	N	INS	2540.65	PASS	SVTYPE=DEL	-1047	834019	yes
15	chr8	2066807	18	N	INS	2038.43	PASS	SVTYPE=DEL	-126	2066933	yes
15	chr9	326102	19	N	INS	2747.45	PASS	SVTYPE=DEL	-2263	328365	yes
16	chr1	1447839	1	N	INS	3338.29	PASS	SVTYPE=DEL	-12143	1459982	yes
16	chr11	1316687	21	N	INS	2304.31	PASS	SVTYPE=DEL	-5821	1322508	yes
16	chr15	110975	25	N	INS	2658.82	PASS	SVTYPE=DEL	-2128	113103	yes
16	chr2	1123546	4	N	INS	2452.02	PASS	SVTYPE=DEL	-1482	1125028	yes
16	chr21	150163	31	N	INS	2156.6	PASS	SVTYPE=DEL	-2007	152170	yes
16	chr4	2435953	10	N	INS	3013.33	PASS	SVTYPE=DEL	-2091	2438044	yes
16	chr7	1560622	15	N	INS	2599.73	PASS	SVTYPE=DEL	-748	1561370	yes
16	chr9	414516	19	N	INS	1861.17	PASS	SVTYPE=DEL	-647	415163	yes
17	chr1	1447839	1	N	INS	2008.88	PASS	SVTYPE=DEL	-226	1448065	yes
17	chr12	1185636	26	N	INS	590.85	PASS	SVTYPE=DEL	-11213	1196849	yes
17	chr14	134156	28	N	INS	502.22	PASS	SVTYPE=DEL	-69	134225	yes
17	chr2	1123547	4	N	INS	797.65	PASS	SVTYPE=DEL	-66	1123613	yes
17	chr20	71695	31	N	INS	2008.88	PASS	SVTYPE=DEL	-2896	74591	yes
17	chr21	150164	32	N	INS	1563.53	PASS	SVTYPE=DEL	-287	150451	yes
17	chr3	2964899	9	N	INS	2452.02	PASS	SVTYPE=DEL	-6030	2970929	yes
17	chr4	438361	10	N	INS	2658.82	PASS	SVTYPE=DEL	-13368	451729	yes
17	chr8	1430802	21	N	INS	1979.34	PASS	SVTYPE=DEL	-7010	1437812	yes
17	chr9	414520	22	N	INS	1240.78	PASS	SVTYPE=DEL	-217	414737	yes
18	chr12	222624	24	N	INS	1772.55	PASS	SVTYPE=DEL	-517	223141	yes
18	chr13	694314	25	N	INS	2452.02	PASS	SVTYPE=DEL	-505	694819	yes
18	chr14	149575	26	N	INS	2658.82	PASS	SVTYPE=DEL	-1315	150890	yes
18	chr15	518394	27	N	INS	1536.21	PASS	SVTYPE=DEL	-131	518525	yes
18	chr17	101359	28	N	INS	2016.21	PASS	SVTYPE=DEL	-283	101642	yes
18	chr19	254320	32	N	INS	787.16	PASS	SVTYPE=DEL	-2	254322	yes (partial)
18	chr2	917886	4	N	INS	3101.95	PASS	SVTYPE=DEL	-546	918432	yes
18	chr20	71695	33	N	INS	2008.88	PASS	SVTYPE=DEL	-3911	75606	yes
18	chr21	150163	34	N	INS	2156.6	PASS	SVTYPE=DEL	-790	150953	yes
18	chr9	1812135	19	N	INS	2481.56	PASS	SVTYPE=DEL	-6335	1818470	yes
19	chr11	314261	22	N	INS	2481.56	PASS	SVTYPE=DEL	-6864	321125	yes
19	chr13	961215	25	N	INS	768.1	PASS	SVTYPE=DEL	-76	961291	yes
19	chr19	83502	29	N	INS	1122.61	PASS	SVTYPE=DEL	-7216	90718	yes
19	chr20	173242	30	N	INS	3013.33	PASS	SVTYPE=DEL	-1150	174392	yes
19	chr3	833536	7	N	INS	1338.96	PASS	SVTYPE=DEL	-361	833897	yes
19	chr4	838274	9	N	INS	2924.7	PASS	SVTYPE=DEL	-2969	841243	yes
19	chr7	2254330	16	N	INS	2599.73	PASS	SVTYPE=DEL	-1541	2255871	yes
19	chr8	371931	18	N	INS	2067.97	PASS	SVTYPE=DEL	-6358	378289	yes
19	chr9	1254500	20	N	INS	2067.97	PASS	SVTYPE=DEL	-767	1255267	yes
1	chr10	325537	29	N	INS	1979.34	PASS	SVTYPE=DEL	-6797	332334	yes
1	chr12	1185636	31	N	INS	649.93	PASS	SVTYPE=DEL	-3607	1189243	yes
1	chr15	310148	33	N	INS	2156.6	PASS	SVTYPE=DEL	-1007	311155	yes
1	chr18	87123	36	N	INS	2973.79	PASS	SVTYPE=DEL	-551	87674	yes
1	chr19	201770	37	N	INS	2008.88	PASS	SVTYPE=DEL	-1271	203041	yes
1	chr4	684830	11	N	INS	413.6	PASS	SVTYPE=DEL	-59	684889	yes
1	chr5	832972	15	N	INS	1270.32	PASS	SVTYPE=DEL	-94	833066	yes
1	chr6	2262511	18	N	INS	2570.19	PASS	SVTYPE=DEL	-2734	2265245	yes
1	chr7	405678	21	N	INS	1595.29	PASS	SVTYPE=DEL	-137	405815	yes
1	chr8	1430802	24	N	INS	1564.41	PASS	SVTYPE=DEL	-344	1431146	yes
20	chr1	1447839	1	N	INS	3367.84	PASS	SVTYPE=DEL	-1635	1449474	yes
20	chr10	325536	26	N	INS	1949.8	PASS	SVTYPE=DEL	-2321	327857	yes
20	chr11	1316687	27	N	INS	2304.31	PASS	SVTYPE=DEL	-5797	1322484	yes
20	chr14	134155	29	N	INS	1063.53	PASS	SVTYPE=DEL	-610	134765	yes
20	chr15	310147	30	N	INS	1533.98	PASS	SVTYPE=DEL	-274	310421	yes
20	chr16	92187	31	N	INS	2599.73	PASS	SVTYPE=DEL	-846	93033	yes
20	chr20	173242	32	N	INS	2588.4	PASS	SVTYPE=DEL	-385	173627	yes
20	chr3	1020296	9	N	INS	1023.99	PASS	SVTYPE=DEL	-329	1020625	yes
20	chr4	2435953	14	N	INS	3013.33	PASS	SVTYPE=DEL	-821	2436774	yes
20	chr5	435590	15	N	INS	2008.88	PASS	SVTYPE=DEL	-939	436529	yes
20	chr9	1254501	24	N	INS	2038.43	PASS	SVTYPE=DEL	-1896	1256397	yes
21	chr10	985210	21	N	INS	561.31	PASS	SVTYPE=DEL	-54	985264	yes
21	chr14	149575	24	N	INS	2658.82	PASS	SVTYPE=DEL	-1219	150794	yes
21	chr15	518394	25	N	INS	384.05	PASS	SVTYPE=DEL	-51	518445	yes
21	chr17	101359	26	N	INS	2688.36	PASS	SVTYPE=DEL	-5575	106934	yes
21	chr19	83502	30	N	INS	384.05	PASS	SVTYPE=DEL	-232	83734	yes
21	chr20	173242	31	N	INS	3013.33	PASS	SVTYPE=DEL	-4678	177920	yes
21	chr4	684831	7	N	INS	413.6	PASS	SVTYPE=DEL	-161	684992	yes
21	chr5	832972	11	N	INS	2570.19	PASS	SVTYPE=DEL	-6703	839675	yes
21	chr7	2254330	16	N	INS	2570.19	PASS	SVTYPE=DEL	-714	2255044	yes
21	chr9	326102	19	N	INS	2747.45	PASS	SVTYPE=DEL	-6356	332458	yes
22	chr1	1447839	1	N	INS	3338.29	PASS	SVTYPE=DEL	-673	1448512	yes
22	chr10	325536	26	N	INS	679.48	PASS	SVTYPE=DEL	-72	325608	yes
22	chr11	1316687	27	N	INS	2304.31	PASS	SVTYPE=DEL	-854	1317541	yes
22	chr12	253810	29	N	INS	2570.19	PASS	SVTYPE=DEL	-813	254623	yes
22	chr14	374939	31	N	INS	2363.39	PASS	SVTYPE=DEL	-3821	378760	yes
22	chr16	92187	33	N	INS	2599.73	PASS	SVTYPE=DEL	-1736	93923	yes
22	chr18	210522	34	N	INS	2422.48	PASS	SVTYPE=DEL	-1576	212098	yes
22	chr2	1123548	4	N	INS	2452.02	PASS	SVTYPE=DEL	-1112	1124660	yes
22	chr5	2420552	12	N	INS	1536.21	PASS	SVTYPE=DEL	-3215	2423767	yes
22	chr7	1560620	16	N	INS	2599.73	PASS	SVTYPE=DEL	-7888	1568508	yes
23	chr13	694314	23	N	INS	2481.56	PASS	SVTYPE=DEL	-2177	696491	yes
23	chr14	149575	24	N	INS	2658.82	PASS	SVTYPE=DEL	-11745	161320	yes
23	chr15	518394	26	N	INS	2688.36	PASS	SVTYPE=DEL	-3824	522218	yes
23	chr16	105340	27	N	INS	1211.24	PASS	SVTYPE=DEL	-224	105564	yes
23	chr19	266666	28	N	INS	1093.07	PASS	SVTYPE=DEL	-92	266758	yes
23	chr2	917886	4	N	INS	3131.5	PASS	SVTYPE=DEL	-9811	927697	yes
23	chr20	71695	29	N	INS	1270.32	PASS	SVTYPE=DEL	-103	71798	yes
23	chr21	150164	30	N	INS	2186.14	PASS	SVTYPE=DEL	-857	151021	yes
23	chr4	838272	10	N	INS	2008.88	PASS	SVTYPE=DEL	-209	838481	yes
23	chr5	2420554	13	N	INS	1536.21	PASS	SVTYPE=DEL	-478	2421032	yes
23	chr6	407146	14	N	INS	443.14	PASS	SVTYPE=DEL	-13107	420253	yes
24	chr12	282980	28	N	INS	2008.88	PASS	SVTYPE=DEL	-2609	285589	yes
24	chr14	626692	30	N	INS	2452.02	PASS	SVTYPE=DEL	-5594	632286	yes
24	chr17	101359	33	N	INS	2717.9	PASS	SVTYPE=DEL	-5280	106639	yes
24	chr19	83501	37	N	INS	1122.61	PASS	SVTYPE=DEL	-10814	94315	yes
24	chr2	917886	2	N	INS	3131.5	PASS	SVTYPE=DEL	-4064	921950	yes
24	chr20	173242	38	N	INS	1861.17	PASS	SVTYPE=DEL	-173	173415	yes
24	chr3	1020296	8	N	INS	590.85	PASS	SVTYPE=DEL	-208	1020504	yes
24	chr4	2435954	16	N	INS	2875.17	PASS	SVTYPE=DEL	-473	2436427	yes
24	chr9	326102	24	N	INS	2747.45	PASS	SVTYPE=DEL	-2766	328868	yes
25	chr10	256103	21	N	INS	2806.53	PASS	SVTYPE=DEL	-9457	265560	yes
25	chr13	694314	23	N	INS	590.85	PASS	SVTYPE=DEL	-64	694378	yes
25	chr15	123727	26	N	INS	2481.56	PASS	SVTYPE=DEL	-1769	125496	yes
25	chr17	473483	27	N	INS	2392.94	PASS	SVTYPE=DEL	-1004	474487	yes
25	chr18	99554	28	N	INS	1919.81	PASS	SVTYPE=DEL	-381	99935	yes
25	chr19	266666	29	N	INS	2658.82	PASS	SVTYPE=DEL	-5452	272118	yes
25	chr2	917887	3	N	INS	1270.32	PASS	SVTYPE=DEL	-75	917962	yes
25	chr21	150164	30	N	INS	2186.14	PASS	SVTYPE=DEL	-770	150934	yes
25	chr4	838272	10	N	INS	2924.7	PASS	SVTYPE=DEL	-6359	844631	yes
25	chr9	1812135	19	N	INS	1152.15	PASS	SVTYPE=DEL	-78	1812213	yes
26	chr1	1447839	1	N	INS	3338.29	PASS	SVTYPE=DEL	-9482	1457321	yes
26	chr11	314263	26	N	INS	2481.56	PASS	SVTYPE=DEL	-13710	327973	yes
26	chr14	626690	28	N	INS	2452.02	PASS	SVTYPE=DEL	-2963	629653	yes
26	chr15	110975	29	N	INS	2550.2	PASS	SVTYPE=DEL	-485	111460	yes
26	chr16	294406	30	N	INS	2688.36	PASS	SVTYPE=DEL	-5092	299498	yes
26	chr19	83501	33	N	INS	413.6	PASS	SVTYPE=DEL	-107	83608	yes
26	chr20	173242	34	N	INS	2786.09	PASS	SVTYPE=DEL	-432	173674	yes
26	chr3	1020296	11	N	INS	1093.07	PASS	SVTYPE=DEL	-414	1020710	yes
26	chr4	2435954	14	N	INS	2983.78	PASS	SVTYPE=DEL	-5093	2441047	yes
26	chr6	407146	17	N	INS	324.97	PASS	SVTYPE=DEL	-623	407769	yes
26	chr8	1430802	24	N	INS	1299.87	PASS	SVTYPE=DEL	-138	1430940	yes
27	chr10	325536	26	N	INS	1949.8	PASS	SVTYPE=DEL	-4652	330188	yes
27	chr12	253812	28	N	INS	2540.65	PASS	SVTYPE=DEL	-1175	254987	yes
27	chr15	97117	30	N	INS	1743	PASS	SVTYPE=DEL	-1054	98171	yes
27	chr19	201770	34	N	INS	2008.88	PASS	SVTYPE=DEL	-5597	207367	yes
27	chr4	838272	14	N	INS	2008.88	PASS	SVTYPE=DEL	-242	838514	yes
27	chr6	2262510	18	N	INS	1683.92	PASS	SVTYPE=DEL	-133	2262643	yes
27	chr8	1430802	23	N	INS	1979.34	PASS	SVTYPE=DEL	-10111	1440913	yes
28	chr10	325539	25	N	INS	1979.34	PASS	SVTYPE=DEL	-699	326238	yes
28	chr16	105340	28	N	INS	1979.34	PASS	SVTYPE=DEL	-1342	106682	yes
28	chr17	283278	29	N	INS	2135.72	PASS	SVTYPE=DEL	-324	283602	yes
28	chr18	87124	30	N	INS	3042.87	PASS	SVTYPE=DEL	-6697	93821	yes
28	chr19	201770	31	N	INS	1270.32	PASS	SVTYPE=DEL	-216	201986	yes
28	chr2	917886	2	N	INS	3131.5	PASS	SVTYPE=DEL	-5269	923155	yes
28	chr3	1020296	9	N	INS	1033.98	PASS	SVTYPE=DEL	-365	1020661	yes
28	chr4	2435953	12	N	INS	1477.12	PASS	SVTYPE=DEL	-100	2436053	yes
28	chr6	407146	15	N	INS	472.68	PASS	SVTYPE=DEL	-2353	409499	yes
28	chr8	1430803	21	N	INS	2008.88	PASS	SVTYPE=DEL	-13084	1443887	yes
29	chr10	985210	21	N	INS	2481.56	PASS	SVTYPE=DEL	-10686	995896	yes
29	chr11	314260	22	N	INS	2452.02	PASS	SVTYPE=DEL	-1805	316065	yes
29	chr13	205770	25	N	INS	1250.33	PASS	SVTYPE=DEL	-356	206126	yes
29	chr16	294407	28	N	INS	2717.9	PASS	SVTYPE=DEL	-945	295352	yes
29	chr19	83501	29	N	INS	1152.15	PASS	SVTYPE=DEL	-3117	86618	yes
29	chr20	173242	30	N	INS	768.1	PASS	SVTYPE=DEL	-51	173293	yes
29	chr5	832972	11	N	INS	1624.83	PASS	SVTYPE=DEL	-103	833075	yes
29	chr7	405677	17	N	INS	2511.11	PASS	SVTYPE=DEL	-3125	408802	yes
2	chr12	282981	25	N	INS	443.14	PASS	SVTYPE=DEL	-57	283038	yes
2	chr14	626690	26	N	INS	2452.02	PASS	SVTYPE=DEL	-708	627398	yes
2	chr16	105340	27	N	INS	1240.78	PASS	SVTYPE=DEL	-120	105460	yes
2	chr20	71696	31	N	INS	2008.88	PASS	SVTYPE=DEL	-6355	78051	yes
2	chr3	833535	9	N	INS	1447.58	PASS	SVTYPE=DEL	-3374	836909	yes
2	chr6	2262511	15	N	INS	2570.19	PASS	SVTYPE=DEL	-6206	2268717	yes
2	chr7	405677	18	N	INS	2511.11	PASS	SVTYPE=DEL	-1385	407062	yes
2	chr8	1430803	22	N	INS	1979.34	PASS	SVTYPE=DEL	-655	1431458	yes
30	chr1	1447839	1	N	INS	3338.29	PASS	SVTYPE=DEL	-653	1448492	yes
30	chr11	1316687	27	N	INS	2304.31	PASS	SVTYPE=DEL	-4756	1321443	yes
30	chr12	253810	29	N	INS	2342.96	PASS	SVTYPE=DEL	-384	254194	yes
30	chr15	310147	30	N	INS	2156.6	PASS	SVTYPE=DEL	-6926	317073	yes
30	chr17	88702	31	N	INS	2481.56	PASS	SVTYPE=DEL	-535	89237	yes
30	chr2	1123546	5	N	INS	2481.56	PASS	SVTYPE=DEL	-5162	1128708	yes
30	chr21	150164	33	N	INS	1388.49	PASS	SVTYPE=DEL	-222	150386	yes
30	chr5	2420552	16	N	INS	1004.44	PASS	SVTYPE=DEL	-211	2420763	yes
30	chr6	407146	17	N	INS	443.14	PASS	SVTYPE=DEL	-940	408086	yes
30	chr7	1560620	21	N	INS	738.56	PASS	SVTYPE=DEL	-66	1560686	yes
30	chr8	472771	24	N	INS	2127.05	PASS	SVTYPE=DEL	-6494	479265	yes
31	chr11	314260	22	N	INS	2452.02	PASS	SVTYPE=DEL	-656	314916	yes
31	chr16	105340	27	N	INS	649.93	PASS	SVTYPE=DEL	-56	105396	yes
31	chr17	283279	28	N	INS	2540.65	PASS	SVTYPE=DEL	-6356	289635	yes
31	chr18	87124	29	N	INS	3042.87	PASS	SVTYPE=DEL	-16336	103460	yes
31	chr19	201771	30	N	INS	2008.88	PASS	SVTYPE=DEL	-2217	203988	yes
31	chr2	917887	2	N	INS	3131.5	PASS	SVTYPE=DEL	-3296	921183	yes
31	chr4	838272	8	N	INS	2895.16	PASS	SVTYPE=DEL	-2466	840738	yes
31	chr7	2254330	15	N	INS	2599.73	PASS	SVTYPE=DEL	-10287	2264617	yes
31	chr8	371932	17	N	INS	2067.97	PASS	SVTYPE=DEL	-2267	374199	yes
31	chr9	1254500	20	N	INS	2067.97	PASS	SVTYPE=DEL	-9450	1263950	yes
32	chr10	325537	22	N	INS	1949.8	PASS	SVTYPE=DEL	-623	326160	yes
32	chr13	205770	25	N	INS	1211.24	PASS	SVTYPE=DEL	-610	206380	yes
32	chr16	294406	28	N	INS	2717.9	PASS	SVTYPE=DEL	-1595	296001	yes
32	chr17	88702	29	N	INS	2511.11	PASS	SVTYPE=DEL	-5163	93865	yes
32	chr19	201770	31	N	INS	2008.88	PASS	SVTYPE=DEL	-1972	203742	yes
32	chr3	1020296	8	N	INS	1033.98	PASS	SVTYPE=DEL	-6163	1026459	yes
32	chr4	2435953	11	N	INS	1920.26	PASS	SVTYPE=DEL	-203	2436156	yes
32	chr8	371931	18	N	INS	2067.97	PASS	SVTYPE=DEL	-4067	375998	yes
32	chr9	1254499	20	N	INS	2067.97	PASS	SVTYPE=DEL	-861	1255360	yes
33	chr10	985210	24	N	INS	2481.56	PASS	SVTYPE=DEL	-6930	992140	yes
33	chr12	282980	26	N	INS	2008.88	PASS	SVTYPE=DEL	-830	283810	yes
33	chr13	961215	27	N	INS	1949.8	PASS	SVTYPE=DEL	-16518	977733	yes
33	chr14	134156	28	N	INS	1063.53	PASS	SVTYPE=DEL	-7120	141276	yes
33	chr16	294406	29	N	INS	2688.36	PASS	SVTYPE=DEL	-767	295173	yes
33	chr18	87123	30	N	INS	3042.87	PASS	SVTYPE=DEL	-2448	89571	yes
33	chr20	173242	31	N	INS	2707.02	PASS	SVTYPE=DEL	-412	173654	yes
33	chr4	684830	10	N	INS	856.73	PASS	SVTYPE=DEL	-8463	693293	yes
33	chr7	775772	18	N	INS	1033.98	PASS	SVTYPE=DEL	-81	775853	yes
33	chr8	2066807	21	N	INS	3061.53	PASS	SVTYPE=DEL	-390	2067197	yes
33	chr9	326102	22	N	INS	2717.9	PASS	SVTYPE=DEL	-513	326615	yes
34	chr13	205768	27	N	INS	1240.78	PASS	SVTYPE=DEL	-2511	208279	yes
34	chr15	310147	28	N	INS	1652.6	PASS	SVTYPE=DEL	-322	310469	yes
34	chr17	88704	30	N	INS	2481.56	PASS	SVTYPE=DEL	-8281	96985	yes
34	chr3	1020298	10	N	INS	1053.53	PASS	SVTYPE=DEL	-320	1020618	yes
34	chr5	435591	13	N	INS	1949.8	PASS	SVTYPE=DEL	-511	436102	yes
34	chr7	1560620	19	N	INS	2599.73	PASS	SVTYPE=DEL	-3757	1564377	yes
34	chr9	414516	22	N	INS	1861.17	PASS	SVTYPE=DEL	-3963	418479	yes
35	chr1	1447839	1	N	INS	3338.29	PASS	SVTYPE=DEL	-2933	1450772	yes
35	chr11	247230	19	N	INS	1949.36	PASS	SVTYPE=DEL	-490	247720	yes
35	chr12	856420	22	N	INS	2097.51	PASS	SVTYPE=DEL	-1271	857691	yes
35	chr14	149575	23	N	INS	2658.82	PASS	SVTYPE=DEL	-2363	151938	yes
35	chr15	518394	24	N	INS	1536.21	PASS	SVTYPE=DEL	-117	518511	yes
35	chr18	99554	25	N	INS	2038.43	PASS	SVTYPE=DEL	-2735	102289	yes
35	chr19	266666	26	N	INS	2658.82	PASS	SVTYPE=DEL	-5588	272254	yes
35	chr20	71695	27	N	INS	1979.34	PASS	SVTYPE=DEL	-11214	82909	yes
35	chr21	150163	28	N	INS	1418.04	PASS	SVTYPE=DEL	-168	150331	yes
35	chr5	832972	9	N	INS	2570.19	PASS	SVTYPE=DEL	-3205	836177	yes
35	chr9	1812135	17	N	INS	2481.56	PASS	SVTYPE=DEL	-799	1812934	yes
36	chr14	149575	26	N	INS	2658.82	PASS	SVTYPE=DEL	-1155	150730	yes
36	chr16	492083	27	N	INS	1831.63	PASS	SVTYPE=DEL	-592	492675	yes
36	chr17	101360	28	N	INS	2717.9	PASS	SVTYPE=DEL	-3415	104775	yes
36	chr2	917886	4	N	INS	3101.95	PASS	SVTYPE=DEL	-574	918460	yes
36	chr21	150164	33	N	INS	2186.14	PASS	SVTYPE=DEL	-6799	156963	yes
36	chr3	1020297	11	N	INS	1004.44	PASS	SVTYPE=DEL	-961	1021258	yes
36	chr4	2435953	14	N	INS	3013.33	PASS	SVTYPE=DEL	-5513	2441466	yes
36	chr5	435590	16	N	INS	1979.34	PASS	SVTYPE=DEL	-3428	439018	yes
36	chr7	1560623	21	N	INS	2599.73	PASS	SVTYPE=DEL	-6967	1567590	yes
37	chr10	985211	23	N	INS	2452.02	PASS	SVTYPE=DEL	-12282	997493	yes
37	chr12	282982	26	N	INS	1240.78	PASS	SVTYPE=DEL	-249	283231	yes
37	chr15	518394	28	N	INS	2688.36	PASS	SVTYPE=DEL	-12262	530656	yes
37	chr16	105340	29	N	INS	1240.78	PASS	SVTYPE=DEL	-179	105519	yes
37	chr17	283279	30	N	INS	2540.65	PASS	SVTYPE=DEL	-2145	285424	yes
37	chr18	87123	31	N	INS	974.9	PASS	SVTYPE=DEL	-70	87193	yes
37	chr21	150163	32	N	INS	2156.6	PASS	SVTYPE=DEL	-2363	152526	yes
37	chr4	684830	9	N	INS	856.73	PASS	SVTYPE=DEL	-2753	687583	yes
37	chr8	2066807	20	N	INS	3367.84	PASS	SVTYPE=DEL	-610	2067417	yes
37	chr9	326103	21	N	INS	2717.9	PASS	SVTYPE=DEL	-661	326764	yes
38	chr11	951083	20	N	INS	2658.82	PASS	SVTYPE=DEL	-4596	955679	yes
38	chr12	282981	22	N	INS	1979.34	PASS	SVTYPE=DEL	-6203	289184	yes
38	chr13	961215	23	N	INS	1949.8	PASS	SVTYPE=DEL	-529	961744	yes
38	chr15	110973	24	N	INS	2629.28	PASS	SVTYPE=DEL	-2039	113012	yes
38	chr18	87123	25	N	INS	856.73	PASS	SVTYPE=DEL	-66	87189	yes
38	chr2	917887	2	N	INS	1093.07	PASS	SVTYPE=DEL	-68	917955	yes
38	chr20	173242	26	N	INS	2983.78	PASS	SVTYPE=DEL	-646	173888	yes
38	chr4	838273	8	N	INS	1979.34	PASS	SVTYPE=DEL	-103	838376	yes
38	chr6	2262510	12	N	INS	2570.19	PASS	SVTYPE=DEL	-5112	2267622	yes
38	chr8	371933	16	N	INS	2067.97	PASS	SVTYPE=DEL	-8757	380690	yes
39	chr11	951083	19	N	INS	2658.82	PASS	SVTYPE=DEL	-5591	956674	yes
39	chr14	149575	21	N	INS	1595.29	PASS	SVTYPE=DEL	-240	149815	yes
39	chr15	518394	22	N	INS	2688.36	PASS	SVTYPE=DEL	-1899	520293	yes
39	chr18	99554	23	N	INS	2038.43	PASS	SVTYPE=DEL	-1004	100558	yes
39	chr19	266666	24	N	INS	2629.28	PASS	SVTYPE=DEL	-583	267249	yes
39	chr20	71695	25	N	INS	1979.34	PASS	SVTYPE=DEL	-3167	74862	yes
39	chr21	150163	26	N	INS	1418.04	PASS	SVTYPE=DEL	-103	150266	yes
39	chr4	838274	8	N	INS	2924.7	PASS	SVTYPE=DEL	-618	838892	yes
39	chr5	2420553	11	N	INS	1536.21	PASS	SVTYPE=DEL	-8270	2428823	yes
39	chr8	371932	16	N	INS	2067.97	PASS	SVTYPE=DEL	-5432	377364	yes
3	chr10	985210	29	N	INS	2481.56	PASS	SVTYPE=DEL	-1590	986800	yes
3	chr12	282987	31	N	INS	1979.34	PASS	SVTYPE=DEL	-5576	288563	yes
3	chr13	961215	32	N	INS	502.22	PASS	SVTYPE=DEL	-50	961265	yes
3	chr17	101360	35	N	INS	768.1	PASS	SVTYPE=DEL	-66	101426	yes
3	chr19	266666	36	N	INS	2589.74	PASS	SVTYPE=DEL	-492	267158	yes
3	chr20	71696	37	N	INS	2008.88	PASS	SVTYPE=DEL	-1018	72714	yes
3	chr21	150164	38	N	INS	2127.05	PASS	SVTYPE=DEL	-1430	151594	yes
3	chr7	775771	23	N	INS	2511.11	PASS	SVTYPE=DEL	-2651	778422	yes
3	chr8	2066807	26	N	INS	3338.29	PASS	SVTYPE=DEL	-2465	2069272	yes
3	chr9	326103	27	N	INS	2688.36	PASS	SVTYPE=DEL	-9240	335343	yes
40	chr10	489739	19	N	INS	1861.17	PASS	SVTYPE=DEL	-7293	497032	yes
40	chr11	1373848	21	N	INS	2540.65	PASS	SVTYPE=DEL	-6358	1380206	yes
40	chr12	222622	22	N	INS	1802.09	PASS	SVTYPE=DEL	-5127	227749	yes
40	chr13	694314	23	N	INS	1592.7	PASS	SVTYPE=DEL	-279	694593	yes
40	chr16	492083	26	N	INS	1831.63	PASS	SVTYPE=DEL	-1532	493615	yes
40	chr17	101360	27	N	INS	2717.9	PASS	SVTYPE=DEL	-1304	102664	yes
40	chr19	266667	28	N	INS	2629.28	PASS	SVTYPE=DEL	-675	267342	yes
40	chr20	71696	29	N	INS	2008.88	PASS	SVTYPE=DEL	-12443	84139	yes
40	chr21	150164	30	N	INS	827.19	PASS	SVTYPE=DEL	-74	150238	yes
40	chr7	633770	15	N	INS	2629.28	PASS	SVTYPE=DEL	-2917	636687	yes
4	chr11	1316687	31	N	INS	1536.21	PASS	SVTYPE=DEL	-109	1316796	yes
4	chr12	253810	33	N	INS	1789.43	PASS	SVTYPE=DEL	-297	254107	yes
4	chr14	374939	36	N	INS	413.6	PASS	SVTYPE=DEL	-59	374998	yes
4	chr2	917886	4	N	INS	886.27	PASS	SVTYPE=DEL	-56	917942	yes
4	chr20	71697	38	N	INS	679.48	PASS	SVTYPE=DEL	-60	71757	yes
4	chr3	1020296	11	N	INS	1004.44	PASS	SVTYPE=DEL	-639	1020935	yes
4	chr4	2435953	14	N	INS	2983.78	PASS	SVTYPE=DEL	-1812	2437765	yes
4	chr5	435590	15	N	INS	1122.61	PASS	SVTYPE=DEL	-173	435763	yes
4	chr7	1560620	22	N	INS	2599.73	PASS	SVTYPE=DEL	-4652	1565272	yes
4	chr8	472771	24	N	INS	2097.51	PASS	SVTYPE=DEL	-4502	477273	yes
5	chr10	985210	24	N	INS	2481.56	PASS	SVTYPE=DEL	-4293	989503	yes
5	chr11	314260	25	N	INS	2452.02	PASS	SVTYPE=DEL	-848	315108	yes
5	chr12	1185638	27	N	INS	561.31	PASS	SVTYPE=DEL	-4313	1189951	yes
5	chr17	283278	29	N	INS	2540.65	PASS	SVTYPE=DEL	-1079	284357	yes
5	chr18	87123	30	N	INS	3013.33	PASS	SVTYPE=DEL	-2645	89768	yes
5	chr19	201770	31	N	INS	2008.88	PASS	SVTYPE=DEL	-872	202642	yes
5	chr3	833535	8	N	INS	1299.42	PASS	SVTYPE=DEL	-336	833871	yes
5	chr5	832972	14	N	INS	2570.19	PASS	SVTYPE=DEL	-4908	837880	yes
5	chr7	2254331	19	N	INS	2599.73	PASS	SVTYPE=DEL	-3593	2257924	yes
5	chr8	371931	21	N	INS	2067.97	PASS	SVTYPE=DEL	-20727	392658	yes
6	chr11	951083	23	N	INS	2658.82	PASS	SVTYPE=DEL	-6358	957441	yes
6	chr15	518394	27	N	INS	915.82	PASS	SVTYPE=DEL	-79	518473	yes
6	chr17	101359	29	N	INS	2717.9	PASS	SVTYPE=DEL	-1453	102812	yes
6	chr21	150163	34	N	INS	2156.6	PASS	SVTYPE=DEL	-4628	154791	yes
6	chr5	680501	11	N	INS	2422.48	PASS	SVTYPE=DEL	-667	681168	yes
6	chr7	2254331	17	N	INS	2599.73	PASS	SVTYPE=DEL	-984	2255315	yes
6	chr9	326102	20	N	INS	1033.98	PASS	SVTYPE=DEL	-72	326174	yes
7	chr10	1363933	25	N	INS	2629.28	PASS	SVTYPE=DEL	-780	1364713	yes
7	chr11	281864	26	N	INS	2303.42	PASS	SVTYPE=DEL	-496	282360	yes
7	chr12	709348	29	N	INS	2629.28	PASS	SVTYPE=DEL	-882	710230	yes
7	chr19	83501	34	N	INS	1122.61	PASS	SVTYPE=DEL	-1490	84991	yes
7	chr2	917887	3	N	INS	2469.35	PASS	SVTYPE=DEL	-337	918224	yes
7	chr21	150163	36	N	INS	2156.6	PASS	SVTYPE=DEL	-1122	151285	yes
7	chr3	1020296	11	N	INS	1033.98	PASS	SVTYPE=DEL	-2935	1023231	yes
7	chr5	2420552	15	N	INS	1004.44	PASS	SVTYPE=DEL	-230	2420782	yes
7	chr7	405677	19	N	INS	2511.11	PASS	SVTYPE=DEL	-6928	412605	yes
7	chr8	1430802	22	N	INS	1979.34	PASS	SVTYPE=DEL	-5610	1436412	yes
7	chr9	414516	23	N	INS	1211.24	PASS	SVTYPE=DEL	-162	414678	yes
8	chr1	1447839	1	N	INS	3367.84	PASS	SVTYPE=DEL	-9501	1457340	yes
8	chr11	247230	21	N	INS	2097.51	PASS	SVTYPE=DEL	-5394	252624	yes
8	chr13	694314	23	N	INS	2481.56	PASS	SVTYPE=DEL	-6798	701112	yes
8	chr14	149575	24	N	INS	2658.82	PASS	SVTYPE=DEL	-816	150391	yes
8	chr15	518395	26	N	INS	2688.36	PASS	SVTYPE=DEL	-4691	523086	yes
8	chr16	105340	27	N	INS	1979.34	PASS	SVTYPE=DEL	-790	106130	yes
8	chr17	283278	28	N	INS	2362.95	PASS	SVTYPE=DEL	-379	283657	yes
8	chr20	71695	31	N	INS	1979.34	PASS	SVTYPE=DEL	-461	72156	yes
8	chr21	150163	32	N	INS	2156.6	PASS	SVTYPE=DEL	-5586	155749	yes
8	chr4	838272	9	N	INS	2233.01	PASS	SVTYPE=DEL	-356	838628	yes
8	chr7	2254331	15	N	INS	2599.73	PASS	SVTYPE=DEL	-2644	2256975	yes
9	chr10	256101	20	N	INS	1890.72	PASS	SVTYPE=DEL	-104	256205	yes
9	chr13	694315	24	N	INS	2452.02	PASS	SVTYPE=DEL	-6789	701104	yes
9	chr15	518394	25	N	INS	1536.21	PASS	SVTYPE=DEL	-133	518527	yes
9	chr17	101359	28	N	INS	2688.36	PASS	SVTYPE=DEL	-8253	109612	yes
9	chr20	71695	32	N	INS	1979.34	PASS	SVTYPE=DEL	-937	72632	yes
9	chr4	684830	7	N	INS	413.6	PASS	SVTYPE=DEL	-61	684891	yes
9	chr8	2066809	17	N	INS	2038.43	PASS	SVTYPE=DEL	-255	2067064	yes
10	chr13	1006290	22	N	DEL	2215.68	PASS	SVTYPE=DEL	-12384	1018674	yes
10	chr16	52625	23	N	DEL	2156.6	PASS	SVTYPE=DEL	-9492	62117	yes
10	chr18	269813	24	N	DEL	2452.02	PASS	SVTYPE=DEL	-2913	272726	yes
10	chr3	3480708	7	N	DEL	2245.22	PASS	SVTYPE=DEL	-492	3481200	yes
10	chr4	234940	8	N	DEL	2570.19	PASS	SVTYPE=DEL	-782	235722	yes
10	chr7	781506	14	N	DEL	1890.72	PASS	SVTYPE=DEL	-118	781624	yes
10	chr8	587324	16	N	DEL	2067.97	PASS	SVTYPE=DEL	-593	587917	yes
10	chr9	109680	19	N	DEL	1861.17	PASS	SVTYPE=DEL	-727	110407	yes
11	chr10	1327409	20	N	DEL	2392.94	PASS	SVTYPE=DEL	-2719	1330128	yes
11	chr11	871725	22	N	DEL	2599.73	PASS	SVTYPE=DEL	-1353	873078	yes
11	chr14	437762	25	N	DEL	1920.26	PASS	SVTYPE=DEL	-5597	443359	yes
11	chr2	1753725	4	N	DEL	1406.26	PASS	SVTYPE=DEL	-293	1754018	yes
11	chr21	214240	26	N	DEL	561.31	PASS	SVTYPE=DEL	-56	214296	yes
11	chr4	1576919	8	N	DEL	1713.46	PASS	SVTYPE=DEL	-9470	1586389	yes
11	chr6	2493306	13	N	DEL	2452.02	PASS	SVTYPE=DEL	-13369	2506675	yes
11	chr7	2515755	15	N	DEL	2688.36	PASS	SVTYPE=DEL	-954	2516709	yes
11	chr8	420495	17	N	DEL	1270.32	PASS	SVTYPE=DEL	-841	421336	yes
12	chr13	917225	20	N	DEL	1799.87	PASS	SVTYPE=DEL	-287	917512	yes
12	chr2	1894125	4	N	DEL	2865.62	PASS	SVTYPE=DEL	-644	1894769	yes
12	chr20	284673	21	N	DEL	945.36	PASS	SVTYPE=DEL	-82	284755	yes
12	chr21	129105	23	N	DEL	2599.73	PASS	SVTYPE=DEL	-6960	136065	yes
12	chr6	2202008	12	N	DEL	1122.61	PASS	SVTYPE=DEL	-100	2202108	yes
12	chr7	2237287	14	N	DEL	2215.68	PASS	SVTYPE=DEL	-6929	2244216	yes
12	chr9	406847	17	N	DEL	2038.43	PASS	SVTYPE=DEL	-796	407643	yes
13	chr1	6017352	2	N	DEL	2511.11	PASS	SVTYPE=DEL	-5132	6022484	yes
13	chr12	1418851	20	N	DEL	2331.63	PASS	SVTYPE=DEL	-339	1419190	yes
13	chr16	426225	21	N	DEL	1565.75	PASS	SVTYPE=DEL	-8130	434355	yes
13	chr17	395897	22	N	DEL	2067.97	PASS	SVTYPE=DEL	-5203	401100	yes
13	chr20	325905	23	N	DEL	1565.75	PASS	SVTYPE=DEL	-135	326040	yes
13	chr5	1996354	10	N	DEL	2234.78	PASS	SVTYPE=DEL	-419	1996773	yes
13	chr8	590381	15	N	DEL	1595.29	PASS	SVTYPE=DEL	-5590	595971	yes
14	chr1	6044650	2	N	DEL	2895.16	PASS	SVTYPE=DEL	-20436	6065086	yes
14	chr11	28120	19	N	DEL	1563.53	PASS	SVTYPE=DEL	-277	28397	yes
14	chr14	40326	21	N	DEL	2363.39	PASS	SVTYPE=DEL	-1341	41667	yes
14	chr16	87048	22	N	DEL	2717.9	PASS	SVTYPE=DEL	-3694	90742	yes
14	chr18	112226	23	N	DEL	2097.51	PASS	SVTYPE=DEL	-765	112991	yes
14	chr19	537209	24	N	DEL	1269.44	PASS	SVTYPE=DEL	-472	537681	yes
14	chr3	387748	6	N	DEL	915.82	PASS	SVTYPE=DEL	-136	387884	yes
14	chr6	802181	12	N	DEL	1743	PASS	SVTYPE=DEL	-2678	804859	yes
14	chr7	2516708	15	N	DEL	1920.26	PASS	SVTYPE=DEL	-6928	2523636	yes
15	chr1	738593	1	N	DEL	1743	PASS	SVTYPE=DEL	-959	739552	yes
15	chr11	392618	21	N	DEL	1418.04	PASS	SVTYPE=DEL	-105	392723	yes
15	chr14	510972	23	N	DEL	2392.94	PASS	SVTYPE=DEL	-10284	521256	yes
15	chr19	432290	24	N	DEL	1211.24	PASS	SVTYPE=DEL	-137	432427	yes
15	chr21	53675	25	N	DEL	1329.41	PASS	SVTYPE=DEL	-257	53932	yes
15	chr3	386580	6	N	DEL	2067.97	PASS	SVTYPE=DEL	-1169	387749	yes
15	chr4	113886	9	N	DEL	1240.78	PASS	SVTYPE=DEL	-192	114078	yes
15	chr6	1185221	13	N	DEL	2274.77	PASS	SVTYPE=DEL	-5424	1190645	yes
16	chr10	880599	17	N	DEL	915.82	PASS	SVTYPE=DEL	-149	880748	yes
16	chr13	768555	19	N	DEL	2342.51	PASS	SVTYPE=DEL	-423	768978	yes
16	chr14	88016	20	N	DEL	2156.15	PASS	SVTYPE=DEL	-447	88463	yes
16	chr16	66284	21	N	DEL	2954.24	PASS	SVTYPE=DEL	-4011	70295	yes
16	chr19	346547	22	N	DEL	1949.8	PASS	SVTYPE=DEL	-3744	350291	yes
17	chr11	873078	19	N	DEL	2067.97	PASS	SVTYPE=DEL	-3236	876314	yes
17	chr13	31139	20	N	DEL	747.34	PASS	SVTYPE=DEL	-1443	32582	yes
17	chr15	244100	21	N	DEL	1565.75	PASS	SVTYPE=DEL	-1781	245881	yes
17	chr16	52625	22	N	DEL	2924.7	PASS	SVTYPE=DEL	-9492	62117	yes
17	chr17	404340	23	N	DEL	1506.66	PASS	SVTYPE=DEL	-153	404493	yes
17	chr19	83348	24	N	DEL	974.9	PASS	SVTYPE=DEL	-6927	90275	yes
17	chr7	1721801	14	N	DEL	2511.11	PASS	SVTYPE=DEL	-3408	1725209	yes
18	chr1	6044720	2	N	DEL	2215.68	PASS	SVTYPE=DEL	-9270	6053990	yes
18	chr10	1550877	20	N	DEL	1063.53	PASS	SVTYPE=DEL	-98	1550975	yes
18	chr11	1055657	21	N	DEL	1595.29	PASS	SVTYPE=DEL	-240	1055897	yes
18	chr16	168805	24	N	DEL	2215.68	PASS	SVTYPE=DEL	-7101	175906	yes
18	chr19	254322	25	N	DEL	738.56	PASS	SVTYPE=DEL	-62	254384	yes
18	chr3	1512863	6	N	DEL	1890.72	PASS	SVTYPE=DEL	-659	1513522	yes
18	chr4	1550677	10	N	DEL	1506.66	PASS	SVTYPE=DEL	-980	1551657	yes
18	chr5	2181505	12	N	DEL	2452.02	PASS	SVTYPE=DEL	-2024	2183529	yes
18	chr7	113384	15	N	DEL	2156.6	PASS	SVTYPE=DEL	-2194	115578	yes
18	chr8	421335	16	N	DEL	2008.88	PASS	SVTYPE=DEL	-6821	428156	yes
19	chr1	3581328	2	N	DEL	2599.73	PASS	SVTYPE=DEL	-5460	3586788	yes
19	chr10	1329999	19	N	DEL	1299.87	PASS	SVTYPE=DEL	-129	1330128	yes
19	chr12	906239	21	N	DEL	2215.68	PASS	SVTYPE=DEL	-853	907092	yes
19	chr14	14832	22	N	DEL	2067.97	PASS	SVTYPE=DEL	-2264	17096	yes
19	chr17	384827	23	N	DEL	2097.51	PASS	SVTYPE=DEL	-134	384961	yes
19	chr21	300789	25	N	DEL	1004.44	PASS	SVTYPE=DEL	-91	300880	yes
19	chr5	59003	10	N	DEL	1624.83	PASS	SVTYPE=DEL	-269	59272	yes
19	chr6	443936	12	N	DEL	2047.09	PASS	SVTYPE=DEL	-356	444292	yes
1	chr1	18928	1	N	DEL	915.37	PASS	SVTYPE=DEL	-7868	26796	yes
1	chr11	1617465	20	N	DEL	2481.56	PASS	SVTYPE=DEL	-1385	1618850	yes
1	chr14	316825	21	N	DEL	2215.68	PASS	SVTYPE=DEL	-6359	323184	yes
1	chr16	32562	22	N	DEL	2304.31	PASS	SVTYPE=DEL	-1951	34513	yes
1	chr17	84624	23	N	DEL	2097.51	PASS	SVTYPE=DEL	-769	85393	yes
1	chr2	1222758	5	N	DEL	1861.17	PASS	SVTYPE=DEL	-2214	1224972	yes
1	chr21	19747	24	N	DEL	1979.34	PASS	SVTYPE=DEL	-3747	23494	yes
1	chr3	1574891	8	N	DEL	1949.8	PASS	SVTYPE=DEL	-9241	1584132	yes
1	chr9	962580	18	N	DEL	2127.05	PASS	SVTYPE=DEL	-9722	972302	yes
20	chr12	917246	22	N	DEL	2570.19	PASS	SVTYPE=DEL	-6170	923416	yes
20	chr13	1121161	23	N	DEL	2304.31	PASS	SVTYPE=DEL	-4596	1125757	yes
20	chr17	384963	24	N	DEL	1093.07	PASS	SVTYPE=DEL	-93	385056	yes
20	chr18	311457	25	N	DEL	1772.55	PASS	SVTYPE=DEL	-1092	312549	yes
20	chr19	61459	26	N	DEL	1329.41	PASS	SVTYPE=DEL	-132	61591	yes
20	chr2	1303555	3	N	DEL	2570.19	PASS	SVTYPE=DEL	-2729	1306284	yes
20	chr21	112371	27	N	DEL	2363.39	PASS	SVTYPE=DEL	-2469	114840	yes
20	chr6	2129153	12	N	DEL	1920.26	PASS	SVTYPE=DEL	-12393	2141546	yes
20	chr7	2608336	15	N	DEL	1004.44	PASS	SVTYPE=DEL	-131	2608467	yes
21	chr1	4449253	1	N	DEL	2008.88	PASS	SVTYPE=DEL	-2040	4451293	yes
21	chr13	938172	23	N	DEL	1772.55	PASS	SVTYPE=DEL	-834	939006	yes
21	chr16	423345	24	N	DEL	2038.43	PASS	SVTYPE=DEL	-787	424132	yes
21	chr2	1686020	5	N	DEL	2274.77	PASS	SVTYPE=DEL	-728	1686748	yes
21	chr21	227559	25	N	DEL	2806.53	PASS	SVTYPE=DEL	-5567	233126	yes
21	chr3	2632486	8	N	DEL	561.31	PASS	SVTYPE=DEL	-65	2632551	yes
21	chr8	2389543	19	N	DEL	1861.17	PASS	SVTYPE=DEL	-3932	2393475	yes
22	chr15	23070	19	N	DEL	384.05	PASS	SVTYPE=DEL	-71	23141	yes (partial)
22	chr15	23070	20	N	DEL	767.09	PASS	SVTYPE=DEL	-755	23825	yes
22	chr17	91296	21	N	DEL	1063.53	PASS	SVTYPE=DEL	-123	91419	yes
22	chr19	545904	22	N	DEL	2836.07	PASS	SVTYPE=DEL	-696	546600	yes
22	chr20	301908	23	N	DEL	1861.17	PASS	SVTYPE=DEL	-1146	303054	yes
22	chr21	346034	24	N	DEL	1802.09	PASS	SVTYPE=DEL	-102	346136	yes
22	chr3	819189	6	N	DEL	2067.97	PASS	SVTYPE=DEL	-949	820138	yes
22	chr4	283639	8	N	DEL	2452.02	PASS	SVTYPE=DEL	-13714	297353	yes
22	chr8	565601	14	N	DEL	2392.94	PASS	SVTYPE=DEL	-6235	571836	yes
22	chr9	821589	17	N	DEL	2422.48	PASS	SVTYPE=DEL	-6360	827949	yes
23	chr1	4902489	2	N	DEL	1851.18	PASS	SVTYPE=DEL	-433	4902922	yes
23	chr10	1584291	19	N	DEL	1506.66	PASS	SVTYPE=DEL	-1626	1585917	yes
23	chr11	1085050	20	N	DEL	2067.97	PASS	SVTYPE=DEL	-1174	1086224	yes
23	chr12	23127	22	N	DEL	2215.68	PASS	SVTYPE=DEL	-851	23978	yes
23	chr17	13678	24	N	DEL	1456.17	PASS	SVTYPE=DEL	-297	13975	yes
23	chr18	477779	25	N	DEL	2717.9	PASS	SVTYPE=DEL	-8609	486388	yes
23	chr3	2814932	8	N	DEL	1701.69	PASS	SVTYPE=DEL	-322	2815254	yes
23	chr8	2179638	16	N	DEL	2186.14	PASS	SVTYPE=DEL	-9487	2189125	yes
23	chr9	585056	17	N	DEL	1979.34	PASS	SVTYPE=DEL	-9478	594534	yes
24	chr1	6007567	2	N	DEL	2747.45	PASS	SVTYPE=DEL	-6887	6014454	yes
24	chr10	862133	20	N	DEL	2511.11	PASS	SVTYPE=DEL	-711	862844	yes
24	chr13	50196	23	N	DEL	2658.82	PASS	SVTYPE=DEL	-782	50978	yes
24	chr15	327487	26	N	DEL	886.27	PASS	SVTYPE=DEL	-78	327565	yes
24	chr16	36053	27	N	DEL	649.93	PASS	SVTYPE=DEL	-6335	42388	yes
24	chr21	107180	28	N	DEL	1093.07	PASS	SVTYPE=DEL	-103	107283	yes
24	chr5	1791299	10	N	DEL	620.39	PASS	SVTYPE=DEL	-64	1791363	yes
24	chr6	653484	12	N	DEL	1861.17	PASS	SVTYPE=DEL	-6260	659744	yes
24	chr7	1213	14	N	DEL	1447.58	PASS	SVTYPE=DEL	-983	2196	yes
24	chr8	1782068	18	N	DEL	2156.6	PASS	SVTYPE=DEL	-17218	1799286	yes
25	chr1	5439771	2	N	DEL	2422.48	PASS	SVTYPE=DEL	-6357	5446128	yes
25	chr12	1179586	25	N	DEL	2127.05	PASS	SVTYPE=DEL	-6357	1185943	yes
25	chr14	507903	26	N	DEL	1949.8	PASS	SVTYPE=DEL	-3067	510970	yes
25	chr16	83944	27	N	DEL	1063.53	PASS	SVTYPE=DEL	-198	84142	yes
25	chr3	1049703	8	N	DEL	2186.14	PASS	SVTYPE=DEL	-1072	1050775	yes
25	chr5	1828219	12	N	DEL	1979.34	PASS	SVTYPE=DEL	-2186	1830405	yes
25	chr6	797439	14	N	DEL	1595.29	PASS	SVTYPE=DEL	-2757	800196	yes
25	chr7	2633299	18	N	DEL	2067.97	PASS	SVTYPE=DEL	-3334	2636633	yes
25	chr8	656845	20	N	DEL	1919.37	PASS	SVTYPE=DEL	-397	657242	yes
26	chr10	50233	20	N	DEL	1506.66	PASS	SVTYPE=DEL	-252	50485	yes
26	chr12	983451	24	N	DEL	2156.6	PASS	SVTYPE=DEL	-790	984241	yes
26	chr13	918935	25	N	DEL	1831.63	PASS	SVTYPE=DEL	-792	919727	yes
26	chr17	11455	26	N	DEL	768.1	PASS	SVTYPE=DEL	-1367	12822	yes
26	chr2	3594959	6	N	DEL	1240.78	PASS	SVTYPE=DEL	-6812	3601771	yes
26	chr21	384169	29	N	DEL	1888.49	PASS	SVTYPE=DEL	-308	384477	yes
26	chr5	1151886	12	N	DEL	2333.85	PASS	SVTYPE=DEL	-11507	1163393	yes
26	chr9	1192806	19	N	DEL	2097.51	PASS	SVTYPE=DEL	-8264	1201070	yes
27	chr13	200043	19	N	DEL	2392.94	PASS	SVTYPE=DEL	-6232	206275	yes
27	chr16	84148	20	N	DEL	1713.46	PASS	SVTYPE=DEL	-713	84861	yes
27	chr17	570010	21	N	DEL	324.97	PASS	SVTYPE=DEL	-177	570187	yes
27	chr18	548259	22	N	DEL	1270.32	PASS	SVTYPE=DEL	-117	548376	yes
27	chr2	3622319	5	N	DEL	2747.45	PASS	SVTYPE=DEL	-9431	3631750	yes
27	chr20	287504	23	N	DEL	1211.24	PASS	SVTYPE=DEL	-153	287657	yes
27	chr3	787111	6	N	DEL	1890.72	PASS	SVTYPE=DEL	-4402	791513	yes
27	chr5	917221	10	N	DEL	1831.63	PASS	SVTYPE=DEL	-15580	932801	yes
28	chr1	1197582	1	N	DEL	2363.39	PASS	SVTYPE=DEL	-626	1198208	yes
28	chr11	115610	19	N	DEL	1329.41	PASS	SVTYPE=DEL	-9495	125105	yes
28	chr13	775991	21	N	DEL	1861.17	PASS	SVTYPE=DEL	-730	776721	yes
28	chr15	573893	22	N	DEL	1743	PASS	SVTYPE=DEL	-814	574707	yes
28	chr5	1160916	10	N	DEL	2570.19	PASS	SVTYPE=DEL	-2477	1163393	yes
28	chr7	583987	13	N	DEL	590.85	PASS	SVTYPE=DEL	-230	584217	yes
28	chr9	108762	17	N	DEL	2156.6	PASS	SVTYPE=DEL	-453	109215	yes
29	chr1	1431607	1	N	DEL	1920.26	PASS	SVTYPE=DEL	-7211	1438818	yes
29	chr14	751970	18	N	DEL	2481.56	PASS	SVTYPE=DEL	-5590	757560	yes
29	chr21	207508	19	N	DEL	3013.33	PASS	SVTYPE=DEL	-5337	212845	yes
29	chr4	688231	9	N	DEL	1743	PASS	SVTYPE=DEL	-666	688897	yes
30	chr10	51972	18	N	DEL	1033.98	PASS	SVTYPE=DEL	-76	52048	yes
30	chr13	44324	21	N	DEL	1496.67	PASS	SVTYPE=DEL	-491	44815	yes
30	chr14	710744	22	N	DEL	1772.55	PASS	SVTYPE=DEL	-1554	712298	yes
30	chr16	35194	23	N	DEL	1861.17	PASS	SVTYPE=DEL	-12094	47288	yes
30	chr20	225633	25	N	DEL	590.85	PASS	SVTYPE=DEL	-60	225693	yes
30	chr3	2631848	7	N	DEL	1979.34	PASS	SVTYPE=DEL	-167	2632015	yes
30	chr4	301998	8	N	DEL	2245.22	PASS	SVTYPE=DEL	-802	302800	yes
30	chr9	1390154	17	N	DEL	1221.04	PASS	SVTYPE=DEL	-277	1390431	yes
31	chr1	556412	1	N	DEL	1743	PASS	SVTYPE=DEL	-2733	559145	yes
31	chr10	862856	19	N	DEL	2245.22	PASS	SVTYPE=DEL	-17892	880748	yes
31	chr13	410674	21	N	DEL	531.76	PASS	SVTYPE=DEL	-52	410726	yes
31	chr14	292942	22	N	DEL	1713.46	PASS	SVTYPE=DEL	-1805	294747	yes
31	chr15	163223	23	N	DEL	2156.6	PASS	SVTYPE=DEL	-3671	166894	yes
31	chr20	225633	24	N	DEL	502.22	PASS	SVTYPE=DEL	-60	225693	yes
31	chr3	955023	6	N	DEL	1388.49	PASS	SVTYPE=DEL	-2646	957669	yes
31	chr5	2642557	11	N	DEL	2511.11	PASS	SVTYPE=DEL	-2192	2644749	yes
31	chr6	1555566	13	N	DEL	945.36	PASS	SVTYPE=DEL	-67	1555633	yes
32	chr11	1597663	22	N	DEL	1181.7	PASS	SVTYPE=DEL	-776	1598439	yes
32	chr14	294748	23	N	DEL	2156.6	PASS	SVTYPE=DEL	-736	295484	yes
32	chr15	524240	24	N	DEL	2156.6	PASS	SVTYPE=DEL	-5400	529640	yes
32	chr18	466019	25	N	DEL	1033.98	PASS	SVTYPE=DEL	-74	466093	yes
32	chr2	348531	4	N	DEL	2481.56	PASS	SVTYPE=DEL	-7011	355542	yes
32	chr20	326293	26	N	DEL	2156.6	PASS	SVTYPE=DEL	-467	326760	yes
32	chr21	361186	28	N	DEL	1683.92	PASS	SVTYPE=DEL	-251	361437	yes
32	chr5	2645101	12	N	DEL	2747.45	PASS	SVTYPE=DEL	-1127	2646228	yes
32	chr6	1324896	14	N	DEL	886.27	PASS	SVTYPE=DEL	-66	1324962	yes
33	chr1	5863450	2	N	DEL	1004.44	PASS	SVTYPE=DEL	-75	5863525	yes
33	chr11	871725	20	N	DEL	2452.02	PASS	SVTYPE=DEL	-1353	873078	yes
33	chr15	252800	25	N	DEL	1624.83	PASS	SVTYPE=DEL	-1316	254116	yes
33	chr17	466032	26	N	DEL	1181.7	PASS	SVTYPE=DEL	-88	466120	yes
33	chr19	386532	27	N	DEL	1801.2	PASS	SVTYPE=DEL	-394	386926	yes
33	chr2	816820	5	N	DEL	1772.55	PASS	SVTYPE=DEL	-788	817608	yes
33	chr21	36492	29	N	DEL	2097.51	PASS	SVTYPE=DEL	-1056	37548	yes
33	chr3	1040970	8	N	DEL	1831.63	PASS	SVTYPE=DEL	-1940	1042910	yes
33	chr5	2645101	12	N	DEL	2578.85	PASS	SVTYPE=DEL	-426	2645527	yes
33	chr6	2061806	15	N	DEL	1033.98	PASS	SVTYPE=DEL	-119	2061925	yes
34	chr10	1329999	18	N	DEL	974.9	PASS	SVTYPE=DEL	-129	1330128	yes
34	chr11	1427211	20	N	DEL	2156.6	PASS	SVTYPE=DEL	-2858	1430069	yes
34	chr14	17095	21	N	DEL	2333.85	PASS	SVTYPE=DEL	-571	17666	yes
34	chr16	570292	22	N	DEL	1920.26	PASS	SVTYPE=DEL	-1443	571735	yes
34	chr18	233740	23	N	DEL	2304.31	PASS	SVTYPE=DEL	-3632	237372	yes
34	chr19	102202	24	N	DEL	2481.56	PASS	SVTYPE=DEL	-856	103058	yes
34	chr2	3593103	5	N	DEL	2127.05	PASS	SVTYPE=DEL	-10973	3604076	yes
34	chr21	185706	26	N	DEL	2008.88	PASS	SVTYPE=DEL	-5260	190966	yes
34	chr6	822540	11	N	DEL	1533.56	PASS	SVTYPE=DEL	-279	822819	yes
34	chr8	2012429	16	N	DEL	1890.72	PASS	SVTYPE=DEL	-1397	2013826	yes
35	chr10	1138174	21	N	DEL	3190.58	PASS	SVTYPE=DEL	-6353	1144527	yes
35	chr13	1011251	23	N	DEL	620.39	PASS	SVTYPE=DEL	-6804	1018055	yes
35	chr16	179264	24	N	DEL	1152.15	PASS	SVTYPE=DEL	-160	179424	yes
35	chr17	522975	25	N	DEL	2895.16	PASS	SVTYPE=DEL	-2919	525894	yes
35	chr2	3186275	5	N	DEL	1713.46	PASS	SVTYPE=DEL	-1491	3187766	yes
35	chr3	2960306	8	N	DEL	2304.31	PASS	SVTYPE=DEL	-1477	2961783	yes
35	chr4	1534718	9	N	DEL	2392.94	PASS	SVTYPE=DEL	-10872	1545590	yes
35	chr6	6259	12	N	DEL	1240.78	PASS	SVTYPE=DEL	-173	6432	yes
35	chr7	934127	16	N	DEL	1418.04	PASS	SVTYPE=DEL	-102	934229	yes
36	chr1	4509734	1	N	DEL	1318.08	PASS	SVTYPE=DEL	-311	4510045	yes
36	chr10	477522	19	N	DEL	2511.11	PASS	SVTYPE=DEL	-2210	479732	yes
36	chr11	1147949	21	N	DEL	2865.62	PASS	SVTYPE=DEL	-765	1148714	yes
36	chr12	479545	22	N	DEL	1838.96	PASS	SVTYPE=DEL	-314	479859	yes
36	chr13	1101385	23	N	DEL	2717.9	PASS	SVTYPE=DEL	-819	1102204	yes
36	chr15	353097	24	N	DEL	1130.83	PASS	SVTYPE=DEL	-289	353386	yes
36	chr20	99418	25	N	DEL	1477.12	PASS	SVTYPE=DEL	-129	99547	yes
36	chr6	210547	10	N	DEL	2215.68	PASS	SVTYPE=DEL	-2932	213479	yes
36	chr8	1811175	16	N	DEL	2245.22	PASS	SVTYPE=DEL	-694	1811869	yes
36	chr9	1715731	18	N	DEL	2333.85	PASS	SVTYPE=DEL	-4268	1719999	yes
37	chr1	1172458	2	N	DEL	974.9	PASS	SVTYPE=DEL	-144	1172602	yes
37	chr11	1406408	19	N	DEL	2008.88	PASS	SVTYPE=DEL	-2295	1408703	yes
37	chr13	1100827	20	N	DEL	2215.68	PASS	SVTYPE=DEL	-484	1101311	yes
37	chr14	696454	21	N	DEL	1920.26	PASS	SVTYPE=DEL	-2253	698707	yes
37	chr19	61459	22	N	DEL	1211.24	PASS	SVTYPE=DEL	-132	61591	yes
37	chr2	46156	3	N	DEL	2215.68	PASS	SVTYPE=DEL	-2550	48706	yes
37	chr20	326293	23	N	DEL	2323.86	PASS	SVTYPE=DEL	-467	326760	yes
37	chr3	1060368	7	N	DEL	797.65	PASS	SVTYPE=DEL	-6807	1067175	yes
37	chr6	797273	13	N	DEL	2008.88	PASS	SVTYPE=DEL	-4905	802178	yes
38	chr1	6010842	2	N	DEL	2333.85	PASS	SVTYPE=DEL	-3614	6014456	yes
38	chr10	1257704	20	N	DEL	2452.02	PASS	SVTYPE=DEL	-6359	1264063	yes
38	chr14	278842	23	N	DEL	590.85	PASS	SVTYPE=DEL	-87	278929	yes
38	chr14	278862	22	N	DEL	915.82	PASS	SVTYPE=DEL	-66	278928	yes (partial)
38	chr17	517867	24	N	DEL	1477.12	PASS	SVTYPE=DEL	-118	517985	yes
38	chr19	239836	25	N	DEL	2333.85	PASS	SVTYPE=DEL	-4352	244188	yes
38	chr21	53675	27	N	DEL	1358.95	PASS	SVTYPE=DEL	-257	53932	yes
38	chr3	1145929	6	N	DEL	2304.31	PASS	SVTYPE=DEL	-4988	1150917	yes
38	chr5	310757	10	N	DEL	1772.55	PASS	SVTYPE=DEL	-5581	316338	yes
38	chr7	138904	14	N	DEL	1437.14	PASS	SVTYPE=DEL	-362	139266	yes
38	chr9	56070	18	N	DEL	1299.87	PASS	SVTYPE=DEL	-257	56327	yes
39	chr10	360637	15	N	DEL	2136.16	PASS	SVTYPE=DEL	-415	361052	yes
39	chr12	45499	17	N	DEL	1565.75	PASS	SVTYPE=DEL	-231	45730	yes
39	chr13	1163354	18	N	DEL	2392.94	PASS	SVTYPE=DEL	-885	1164239	yes
39	chr16	577325	19	N	DEL	1831.63	PASS	SVTYPE=DEL	-1237	578562	yes
39	chr3	682777	5	N	DEL	1683.92	PASS	SVTYPE=DEL	-111	682888	yes
40	chr1	2790477	1	N	DEL	590.85	PASS	SVTYPE=DEL	-6800	2797277	yes
40	chr14	249822	23	N	DEL	2186.14	PASS	SVTYPE=DEL	-660	250482	yes
40	chr18	13406	24	N	DEL	856.73	PASS	SVTYPE=DEL	-70	13476	yes
40	chr2	1175866	4	N	DEL	1536.21	PASS	SVTYPE=DEL	-112	1175978	yes
40	chr3	1361494	8	N	DEL	2688.36	PASS	SVTYPE=DEL	-864	1362358	yes
40	chr4	2644748	11	N	DEL	2008.88	PASS	SVTYPE=DEL	-781	2645529	yes
40	chr6	2664029	16	N	DEL	1565.75	PASS	SVTYPE=DEL	-112	2664141	yes
40	chr9	53945	20	N	DEL	590.85	PASS	SVTYPE=DEL	-62	54007	yes
4	chr1	2774972	2	N	DEL	2392.94	PASS	SVTYPE=DEL	-1296	2776268	yes
4	chr10	1398214	18	N	DEL	2008	PASS	SVTYPE=DEL	-390	1398604	yes
4	chr13	1033368	21	N	DEL	2008.88	PASS	SVTYPE=DEL	-12422	1045790	yes
4	chr15	89923	22	N	DEL	2067.97	PASS	SVTYPE=DEL	-5573	95496	yes
4	chr16	172941	23	N	DEL	2658.82	PASS	SVTYPE=DEL	-2735	175676	yes
4	chr17	231045	24	N	DEL	2412.48	PASS	SVTYPE=DEL	-505	231550	yes
4	chr18	396359	25	N	DEL	1683.92	PASS	SVTYPE=DEL	-266	396625	yes
4	chr19	420340	26	N	DEL	561.31	PASS	SVTYPE=DEL	-6800	427140	yes
4	chr6	2669246	11	N	DEL	2511.11	PASS	SVTYPE=DEL	-1395	2670641	yes
4	chr9	403301	17	N	DEL	2067.97	PASS	SVTYPE=DEL	-728	404029	yes
5	chr1	4610906	1	N	DEL	2008.88	PASS	SVTYPE=DEL	-842	4611748	yes
5	chr13	1164238	20	N	DEL	1802.09	PASS	SVTYPE=DEL	-907	1165145	yes
5	chr14	745125	21	N	DEL	1033.1	PASS	SVTYPE=DEL	-5940	751065	yes
5	chr16	504842	22	N	DEL	1929.36	PASS	SVTYPE=DEL	-389	505231	yes
5	chr2	14999	3	N	DEL	2067.97	PASS	SVTYPE=DEL	-624	15623	yes
5	chr20	6505	23	N	DEL	1653.49	PASS	SVTYPE=DEL	-375	6880	yes
5	chr21	384545	25	N	DEL	2156.6	PASS	SVTYPE=DEL	-12711	397256	yes
5	chr6	2212134	13	N	DEL	1741.22	PASS	SVTYPE=DEL	-301	2212435	yes
5	chr9	233839	18	N	DEL	2511.11	PASS	SVTYPE=DEL	-553	234392	yes
6	chr1	3757098	2	N	DEL	2422.48	PASS	SVTYPE=DEL	-13215	3770313	yes
6	chr10	1663901	19	N	DEL	2245.22	PASS	SVTYPE=DEL	-1209	1665110	yes
6	chr12	764557	21	N	DEL	2215.68	PASS	SVTYPE=DEL	-4314	768871	yes
6	chr13	46345	23	N	DEL	1743	PASS	SVTYPE=DEL	-3850	50195	yes
6	chr16	541697	24	N	DEL	3013.33	PASS	SVTYPE=DEL	-5431	547128	yes
6	chr3	548165	6	N	DEL	1270.32	PASS	SVTYPE=DEL	-4426	552591	yes
6	chr4	302800	9	N	DEL	1654.38	PASS	SVTYPE=DEL	-1228	304028	yes
6	chr8	564758	16	N	DEL	856.73	PASS	SVTYPE=DEL	-844	565602	yes
7	chr1	1154590	1	N	DEL	2274.77	PASS	SVTYPE=DEL	-6358	1160948	yes
7	chr13	768555	21	N	DEL	2244.78	PASS	SVTYPE=DEL	-423	768978	yes
7	chr14	566198	22	N	DEL	2599.73	PASS	SVTYPE=DEL	-4629	570827	yes
7	chr15	163211	23	N	DEL	2540.65	PASS	SVTYPE=DEL	-5345	168556	yes
7	chr16	502574	24	N	DEL	1240.78	PASS	SVTYPE=DEL	-71	502645	yes
7	chr17	384827	25	N	DEL	1418.04	PASS	SVTYPE=DEL	-134	384961	yes
7	chr18	125258	26	N	DEL	679.48	PASS	SVTYPE=DEL	-58	125316	yes
7	chr20	307479	27	N	DEL	1713.46	PASS	SVTYPE=DEL	-4074	311553	yes
7	chr4	1546003	9	N	DEL	1211.24	PASS	SVTYPE=DEL	-256	1546259	yes
8	chr10	244	21	N	DEL	974.9	PASS	SVTYPE=DEL	-103	347	yes
8	chr12	86973	24	N	DEL	1622.17	PASS	SVTYPE=DEL	-283	87256	yes
8	chr18	424145	26	N	DEL	797.65	PASS	SVTYPE=DEL	-71	424216	yes
8	chr19	386431	27	N	DEL	413.6	PASS	SVTYPE=DEL	-56	386487	yes
8	chr2	3605888	5	N	DEL	1329.41	PASS	SVTYPE=DEL	-3073	3608961	yes
8	chr3	761785	7	N	DEL	2038.43	PASS	SVTYPE=DEL	-6356	768141	yes
8	chr5	690131	11	N	DEL	1583.52	PASS	SVTYPE=DEL	-353	690484	yes
8	chr6	2117059	14	N	DEL	649.93	PASS	SVTYPE=DEL	-6359	2123418	yes
8	chr8	34293	16	N	DEL	2203.02	PASS	SVTYPE=DEL	-313	34606	yes
8	chr9	202694	19	N	DEL	2452.02	PASS	SVTYPE=DEL	-5143	207837	yes
9	chr1	6055858	2	N	DEL	2097.51	PASS	SVTYPE=DEL	-656	6056514	yes
9	chr11	1079301	23	N	DEL	1152.15	PASS	SVTYPE=DEL	-2253	1081554	yes
9	chr12	1421645	25	N	DEL	1388.49	PASS	SVTYPE=DEL	-155	1421800	yes
9	chr16	32562	26	N	DEL	3101.95	PASS	SVTYPE=DEL	-1951	34513	yes
9	chr19	500641	27	N	DEL	2067.97	PASS	SVTYPE=DEL	-622	501263	yes
9	chr2	108566	3	N	DEL	1654.38	PASS	SVTYPE=DEL	-790	109356	yes
9	chr3	996252	7	N	DEL	1683.92	PASS	SVTYPE=DEL	-6785	1003037	yes
9	chr5	1812007	13	N	DEL	2392.94	PASS	SVTYPE=DEL	-743	1812750	yes
9	chr6	602586	15	N	DEL	2097.51	PASS	SVTYPE=DEL	-745	603331	yes
9	chr9	1054643	22	N	DEL	2570.19	PASS	SVTYPE=DEL	-3183	1057826	yes
