# Supplementary material for: Epigenetic modifications affect the rate of spontaneous mutations in a pathogenic fungus
Source: Nat Commun. 2021 Oct 7;12:5869. doi: 10.1038/s41467-021-26108-y (PMC8497519; doi:10.1038/s41467-021-26108-y)
Supplement: Supplementary file 10 — Supplementary Data 7 [file 41467_2021_26108_MOESM10_ESM.txt]

##gff-version 3
chr5	.	gene	1062975	1063766	.	-	.	ID=Zt09_TU_chr5_00296;Name=Zt09_chr5_00296
chr5	.	mRNA	1062975	1063766	.	-	.	ID=Zt09_model_chr5_00296;Parent=Zt09_TU_chr5_00296;Name=Zt09_chr5_00296
chr5	.	exon	1062975	1063766	.	-	.	ID=Zt09_model_chr5_00296_exon1;Parent=Zt09_model_chr5_00296
chr5	.	CDS	1062975	1063766	.	-	0	ID=cds_Zt09_model_chr5_00296;Parent=Zt09_model_chr5_00296
chr5	.	gene	1912073	1913532	.	-	.	ID=Zt09_TU_chr5_00590;Name=Zt09_chr5_00590
chr5	.	mRNA	1912073	1913532	.	-	.	ID=Zt09_model_chr5_00590;Parent=Zt09_TU_chr5_00590;Name=Zt09_chr5_00590
chr5	.	exon	1912839	1913532	.	-	.	ID=Zt09_model_chr5_00590_exon1;Parent=Zt09_model_chr5_00590
chr5	.	CDS	1912839	1913532	.	-	0	ID=cds_Zt09_model_chr5_00590;Parent=Zt09_model_chr5_00590
chr5	.	exon	1912073	1912773	.	-	.	ID=Zt09_model_chr5_00590_exon2;Parent=Zt09_model_chr5_00590
chr5	.	CDS	1912073	1912773	.	-	2	ID=cds_Zt09_model_chr5_00590;Parent=Zt09_model_chr5_00590
chr5	.	gene	354033	354490	.	-	.	ID=Zt09_TU_chr5_00072;Name=Zt09_chr5_00072
chr5	.	mRNA	354033	354490	.	-	.	ID=Zt09_model_chr5_00072;Parent=Zt09_TU_chr5_00072;Name=Zt09_chr5_00072
chr5	.	exon	354133	354490	.	-	.	ID=Zt09_model_chr5_00072_exon1;Parent=Zt09_model_chr5_00072
chr5	.	CDS	354133	354490	.	-	0	ID=cds_Zt09_model_chr5_00072;Parent=Zt09_model_chr5_00072
chr5	.	exon	354033	354079	.	-	.	ID=Zt09_model_chr5_00072_exon2;Parent=Zt09_model_chr5_00072
chr5	.	CDS	354033	354079	.	-	1	ID=cds_Zt09_model_chr5_00072;Parent=Zt09_model_chr5_00072
chr5	.	gene	1133993	1135230	.	-	.	ID=Zt09_TU_chr5_00316;Name=Zt09_chr5_00316
chr5	.	mRNA	1133993	1135230	.	-	.	ID=Zt09_model_chr5_00316;Parent=Zt09_TU_chr5_00316;Name=Zt09_chr5_00316
chr5	.	exon	1135128	1135230	.	-	.	ID=Zt09_model_chr5_00316_exon1;Parent=Zt09_model_chr5_00316
chr5	.	CDS	1135128	1135230	.	-	0	ID=cds_Zt09_model_chr5_00316;Parent=Zt09_model_chr5_00316
chr5	.	exon	1133993	1135071	.	-	.	ID=Zt09_model_chr5_00316_exon2;Parent=Zt09_model_chr5_00316
chr5	.	CDS	1133993	1135071	.	-	2	ID=cds_Zt09_model_chr5_00316;Parent=Zt09_model_chr5_00316
chr5	.	gene	415730	416869	.	-	.	ID=Zt09_TU_chr5_00095;Name=Zt09_chr5_00095
chr5	.	mRNA	415730	416869	.	-	.	ID=Zt09_model_chr5_00095;Parent=Zt09_TU_chr5_00095;Name=Zt09_chr5_00095
chr5	.	exon	415730	416869	.	-	.	ID=Zt09_model_chr5_00095_exon1;Parent=Zt09_model_chr5_00095
chr5	.	CDS	415730	416869	.	-	0	ID=cds_Zt09_model_chr5_00095;Parent=Zt09_model_chr5_00095
chr5	.	gene	607685	610176	.	-	.	ID=Zt09_TU_chr5_00155;Name=Zt09_chr5_00155
chr5	.	mRNA	607685	610176	.	-	.	ID=Zt09_model_chr5_00155;Parent=Zt09_TU_chr5_00155;Name=Zt09_chr5_00155
chr5	.	exon	609746	610176	.	-	.	ID=Zt09_model_chr5_00155_exon1;Parent=Zt09_model_chr5_00155
chr5	.	CDS	609746	610176	.	-	0	ID=cds_Zt09_model_chr5_00155;Parent=Zt09_model_chr5_00155
chr5	.	exon	607801	609678	.	-	.	ID=Zt09_model_chr5_00155_exon2;Parent=Zt09_model_chr5_00155
chr5	.	CDS	607801	609678	.	-	2	ID=cds_Zt09_model_chr5_00155;Parent=Zt09_model_chr5_00155
chr5	.	exon	607685	607739	.	-	.	ID=Zt09_model_chr5_00155_exon3;Parent=Zt09_model_chr5_00155
chr5	.	CDS	607685	607739	.	-	2	ID=cds_Zt09_model_chr5_00155;Parent=Zt09_model_chr5_00155
chr5	.	gene	507716	508018	.	+	.	ID=Zt09_TU_chr5_00134;Name=Zt09_chr5_00134
chr5	.	mRNA	507716	508018	.	+	.	ID=Zt09_model_chr5_00134;Parent=Zt09_TU_chr5_00134;Name=Zt09_chr5_00134
chr5	.	exon	507716	508018	.	+	.	ID=Zt09_model_chr5_00134_exon1;Parent=Zt09_model_chr5_00134
chr5	.	CDS	507716	508018	.	+	0	ID=cds_Zt09_model_chr5_00134;Parent=Zt09_model_chr5_00134
chr5	.	gene	1451391	1452667	.	+	.	ID=Zt09_TU_chr5_00436;Name=Zt09_chr5_00436
chr5	.	mRNA	1451391	1452667	.	+	.	ID=Zt09_model_chr5_00436;Parent=Zt09_TU_chr5_00436;Name=Zt09_chr5_00436
chr5	.	exon	1451391	1452450	.	+	.	ID=Zt09_model_chr5_00436_exon1;Parent=Zt09_model_chr5_00436
chr5	.	CDS	1451391	1452450	.	+	0	ID=cds_Zt09_model_chr5_00436;Parent=Zt09_model_chr5_00436
chr5	.	exon	1452500	1452553	.	+	.	ID=Zt09_model_chr5_00436_exon2;Parent=Zt09_model_chr5_00436
chr5	.	CDS	1452500	1452553	.	+	2	ID=cds_Zt09_model_chr5_00436;Parent=Zt09_model_chr5_00436
chr5	.	exon	1452612	1452667	.	+	.	ID=Zt09_model_chr5_00436_exon3;Parent=Zt09_model_chr5_00436
chr5	.	CDS	1452612	1452667	.	+	2	ID=cds_Zt09_model_chr5_00436;Parent=Zt09_model_chr5_00436
chr5	.	gene	763826	764771	.	+	.	ID=Zt09_TU_chr5_00205;Name=Zt09_chr5_00205
chr5	.	mRNA	763826	764771	.	+	.	ID=Zt09_model_chr5_00205;Parent=Zt09_TU_chr5_00205;Name=Zt09_chr5_00205
chr5	.	exon	763826	763873	.	+	.	ID=Zt09_model_chr5_00205_exon1;Parent=Zt09_model_chr5_00205
chr5	.	CDS	763826	763873	.	+	0	ID=cds_Zt09_model_chr5_00205;Parent=Zt09_model_chr5_00205
chr5	.	exon	763923	764771	.	+	.	ID=Zt09_model_chr5_00205_exon2;Parent=Zt09_model_chr5_00205
chr5	.	CDS	763923	764771	.	+	0	ID=cds_Zt09_model_chr5_00205;Parent=Zt09_model_chr5_00205
chr5	.	gene	1431393	1432007	.	+	.	ID=Zt09_TU_chr5_00426;Name=Zt09_chr5_00426
chr5	.	mRNA	1431393	1432007	.	+	.	ID=Zt09_model_chr5_00426;Parent=Zt09_TU_chr5_00426;Name=Zt09_chr5_00426
chr5	.	exon	1431393	1431502	.	+	.	ID=Zt09_model_chr5_00426_exon1;Parent=Zt09_model_chr5_00426
chr5	.	CDS	1431393	1431502	.	+	0	ID=cds_Zt09_model_chr5_00426;Parent=Zt09_model_chr5_00426
chr5	.	exon	1431629	1431773	.	+	.	ID=Zt09_model_chr5_00426_exon2;Parent=Zt09_model_chr5_00426
chr5	.	CDS	1431629	1431773	.	+	1	ID=cds_Zt09_model_chr5_00426;Parent=Zt09_model_chr5_00426
chr5	.	exon	1431853	1431911	.	+	.	ID=Zt09_model_chr5_00426_exon3;Parent=Zt09_model_chr5_00426
chr5	.	CDS	1431853	1431911	.	+	0	ID=cds_Zt09_model_chr5_00426;Parent=Zt09_model_chr5_00426
chr5	.	exon	1431977	1432007	.	+	.	ID=Zt09_model_chr5_00426_exon4;Parent=Zt09_model_chr5_00426
chr5	.	CDS	1431977	1432007	.	+	1	ID=cds_Zt09_model_chr5_00426;Parent=Zt09_model_chr5_00426
chr5	.	gene	1242153	1243712	.	+	.	ID=Zt09_TU_chr5_00361;Name=Zt09_chr5_00361
chr5	.	mRNA	1242153	1243712	.	+	.	ID=Zt09_model_chr5_00361;Parent=Zt09_TU_chr5_00361;Name=Zt09_chr5_00361
chr5	.	exon	1242153	1242483	.	+	.	ID=Zt09_model_chr5_00361_exon1;Parent=Zt09_model_chr5_00361
chr5	.	CDS	1242153	1242483	.	+	0	ID=cds_Zt09_model_chr5_00361;Parent=Zt09_model_chr5_00361
chr5	.	exon	1242541	1243570	.	+	.	ID=Zt09_model_chr5_00361_exon2;Parent=Zt09_model_chr5_00361
chr5	.	CDS	1242541	1243570	.	+	2	ID=cds_Zt09_model_chr5_00361;Parent=Zt09_model_chr5_00361
chr5	.	exon	1243634	1243712	.	+	.	ID=Zt09_model_chr5_00361_exon3;Parent=Zt09_model_chr5_00361
chr5	.	CDS	1243634	1243712	.	+	1	ID=cds_Zt09_model_chr5_00361;Parent=Zt09_model_chr5_00361
chr5	.	gene	2306038	2307112	.	-	.	ID=Zt09_TU_chr5_00702;Name=Zt09_chr5_00702
chr5	.	mRNA	2306038	2307112	.	-	.	ID=Zt09_model_chr5_00702;Parent=Zt09_TU_chr5_00702;Name=Zt09_chr5_00702
chr5	.	exon	2307111	2307112	.	-	.	ID=Zt09_model_chr5_00702_exon1;Parent=Zt09_model_chr5_00702
chr5	.	CDS	2307111	2307112	.	-	0	ID=cds_Zt09_model_chr5_00702;Parent=Zt09_model_chr5_00702
chr5	.	exon	2306038	2307040	.	-	.	ID=Zt09_model_chr5_00702_exon2;Parent=Zt09_model_chr5_00702
chr5	.	CDS	2306038	2307040	.	-	1	ID=cds_Zt09_model_chr5_00702;Parent=Zt09_model_chr5_00702
chr5	.	gene	1351293	1351552	.	-	.	ID=Zt09_TU_chr5_00405;Name=Zt09_chr5_00405
chr5	.	mRNA	1351293	1351552	.	-	.	ID=Zt09_model_chr5_00405;Parent=Zt09_TU_chr5_00405;Name=Zt09_chr5_00405
chr5	.	exon	1351484	1351552	.	-	.	ID=Zt09_model_chr5_00405_exon1;Parent=Zt09_model_chr5_00405
chr5	.	CDS	1351484	1351552	.	-	0	ID=cds_Zt09_model_chr5_00405;Parent=Zt09_model_chr5_00405
chr5	.	exon	1351293	1351418	.	-	.	ID=Zt09_model_chr5_00405_exon2;Parent=Zt09_model_chr5_00405
chr5	.	CDS	1351293	1351418	.	-	0	ID=cds_Zt09_model_chr5_00405;Parent=Zt09_model_chr5_00405
chr5	.	gene	2337311	2340187	.	+	.	ID=Zt09_TU_chr5_00715;Name=Zt09_chr5_00715
chr5	.	mRNA	2337311	2340187	.	+	.	ID=Zt09_model_chr5_00715;Parent=Zt09_TU_chr5_00715;Name=Zt09_chr5_00715
chr5	.	exon	2337311	2340187	.	+	.	ID=Zt09_model_chr5_00715_exon1;Parent=Zt09_model_chr5_00715
chr5	.	CDS	2337311	2340187	.	+	0	ID=cds_Zt09_model_chr5_00715;Parent=Zt09_model_chr5_00715
chr5	.	gene	791118	793572	.	-	.	ID=Zt09_TU_chr5_00216;Name=Zt09_chr5_00216
chr5	.	mRNA	791118	793572	.	-	.	ID=Zt09_model_chr5_00216;Parent=Zt09_TU_chr5_00216;Name=Zt09_chr5_00216
chr5	.	exon	793528	793572	.	-	.	ID=Zt09_model_chr5_00216_exon1;Parent=Zt09_model_chr5_00216
chr5	.	CDS	793528	793572	.	-	0	ID=cds_Zt09_model_chr5_00216;Parent=Zt09_model_chr5_00216
chr5	.	exon	793198	793473	.	-	.	ID=Zt09_model_chr5_00216_exon2;Parent=Zt09_model_chr5_00216
chr5	.	CDS	793198	793473	.	-	0	ID=cds_Zt09_model_chr5_00216;Parent=Zt09_model_chr5_00216
chr5	.	exon	792894	793061	.	-	.	ID=Zt09_model_chr5_00216_exon3;Parent=Zt09_model_chr5_00216
chr5	.	CDS	792894	793061	.	-	0	ID=cds_Zt09_model_chr5_00216;Parent=Zt09_model_chr5_00216
chr5	.	exon	792176	792254	.	-	.	ID=Zt09_model_chr5_00216_exon4;Parent=Zt09_model_chr5_00216
chr5	.	CDS	792176	792254	.	-	0	ID=cds_Zt09_model_chr5_00216;Parent=Zt09_model_chr5_00216
chr5	.	exon	791950	792107	.	-	.	ID=Zt09_model_chr5_00216_exon5;Parent=Zt09_model_chr5_00216
chr5	.	CDS	791950	792107	.	-	1	ID=cds_Zt09_model_chr5_00216;Parent=Zt09_model_chr5_00216
chr5	.	exon	791118	791825	.	-	.	ID=Zt09_model_chr5_00216_exon6;Parent=Zt09_model_chr5_00216
chr5	.	CDS	791118	791825	.	-	0	ID=cds_Zt09_model_chr5_00216;Parent=Zt09_model_chr5_00216
chr5	.	gene	1845191	1846050	.	+	.	ID=Zt09_TU_chr5_00565;Name=Zt09_chr5_00565
chr5	.	mRNA	1845191	1846050	.	+	.	ID=Zt09_model_chr5_00565;Parent=Zt09_TU_chr5_00565;Name=Zt09_chr5_00565
chr5	.	exon	1845191	1845323	.	+	.	ID=Zt09_model_chr5_00565_exon1;Parent=Zt09_model_chr5_00565
chr5	.	CDS	1845191	1845323	.	+	0	ID=cds_Zt09_model_chr5_00565;Parent=Zt09_model_chr5_00565
chr5	.	exon	1845384	1845662	.	+	.	ID=Zt09_model_chr5_00565_exon2;Parent=Zt09_model_chr5_00565
chr5	.	CDS	1845384	1845662	.	+	2	ID=cds_Zt09_model_chr5_00565;Parent=Zt09_model_chr5_00565
chr5	.	exon	1845719	1846050	.	+	.	ID=Zt09_model_chr5_00565_exon3;Parent=Zt09_model_chr5_00565
chr5	.	CDS	1845719	1846050	.	+	2	ID=cds_Zt09_model_chr5_00565;Parent=Zt09_model_chr5_00565
chr5	.	gene	1739604	1740505	.	-	.	ID=Zt09_TU_chr5_00546;Name=Zt09_chr5_00546
chr5	.	mRNA	1739604	1740505	.	-	.	ID=Zt09_model_chr5_00546;Parent=Zt09_TU_chr5_00546;Name=Zt09_chr5_00546
chr5	.	exon	1740474	1740505	.	-	.	ID=Zt09_model_chr5_00546_exon1;Parent=Zt09_model_chr5_00546
chr5	.	CDS	1740474	1740505	.	-	0	ID=cds_Zt09_model_chr5_00546;Parent=Zt09_model_chr5_00546
chr5	.	exon	1740298	1740417	.	-	.	ID=Zt09_model_chr5_00546_exon2;Parent=Zt09_model_chr5_00546
chr5	.	CDS	1740298	1740417	.	-	1	ID=cds_Zt09_model_chr5_00546;Parent=Zt09_model_chr5_00546
chr5	.	exon	1739604	1740237	.	-	.	ID=Zt09_model_chr5_00546_exon3;Parent=Zt09_model_chr5_00546
chr5	.	CDS	1739604	1740237	.	-	1	ID=cds_Zt09_model_chr5_00546;Parent=Zt09_model_chr5_00546
chr5	.	gene	1940483	1941685	.	+	.	ID=Zt09_TU_chr5_00601;Name=Zt09_chr5_00601
chr5	.	mRNA	1940483	1941685	.	+	.	ID=Zt09_model_chr5_00601;Parent=Zt09_TU_chr5_00601;Name=Zt09_chr5_00601
chr5	.	exon	1940483	1941685	.	+	.	ID=Zt09_model_chr5_00601_exon1;Parent=Zt09_model_chr5_00601
chr5	.	CDS	1940483	1941685	.	+	0	ID=cds_Zt09_model_chr5_00601;Parent=Zt09_model_chr5_00601
chr5	.	gene	1891059	1892102	.	-	.	ID=Zt09_TU_chr5_00581;Name=Zt09_chr5_00581
chr5	.	mRNA	1891059	1892102	.	-	.	ID=Zt09_model_chr5_00581;Parent=Zt09_TU_chr5_00581;Name=Zt09_chr5_00581
chr5	.	exon	1892007	1892102	.	-	.	ID=Zt09_model_chr5_00581_exon1;Parent=Zt09_model_chr5_00581
chr5	.	CDS	1892007	1892102	.	-	0	ID=cds_Zt09_model_chr5_00581;Parent=Zt09_model_chr5_00581
chr5	.	exon	1891660	1891925	.	-	.	ID=Zt09_model_chr5_00581_exon2;Parent=Zt09_model_chr5_00581
chr5	.	CDS	1891660	1891925	.	-	0	ID=cds_Zt09_model_chr5_00581;Parent=Zt09_model_chr5_00581
chr5	.	exon	1891523	1891604	.	-	.	ID=Zt09_model_chr5_00581_exon3;Parent=Zt09_model_chr5_00581
chr5	.	CDS	1891523	1891604	.	-	2	ID=cds_Zt09_model_chr5_00581;Parent=Zt09_model_chr5_00581
chr5	.	exon	1891059	1891397	.	-	.	ID=Zt09_model_chr5_00581_exon4;Parent=Zt09_model_chr5_00581
chr5	.	CDS	1891059	1891397	.	-	0	ID=cds_Zt09_model_chr5_00581;Parent=Zt09_model_chr5_00581
chr5	.	gene	1548846	1549169	.	+	.	ID=Zt09_TU_chr5_00477;Name=Zt09_chr5_00477
chr5	.	mRNA	1548846	1549169	.	+	.	ID=Zt09_model_chr5_00477;Parent=Zt09_TU_chr5_00477;Name=Zt09_chr5_00477
chr5	.	exon	1548846	1548893	.	+	.	ID=Zt09_model_chr5_00477_exon1;Parent=Zt09_model_chr5_00477
chr5	.	CDS	1548846	1548893	.	+	0	ID=cds_Zt09_model_chr5_00477;Parent=Zt09_model_chr5_00477
chr5	.	exon	1548951	1549169	.	+	.	ID=Zt09_model_chr5_00477_exon2;Parent=Zt09_model_chr5_00477
chr5	.	CDS	1548951	1549169	.	+	0	ID=cds_Zt09_model_chr5_00477;Parent=Zt09_model_chr5_00477
chr5	.	gene	2725183	2727093	.	+	.	ID=Zt09_TU_chr5_00827;Name=Zt09_chr5_00827
chr5	.	mRNA	2725183	2727093	.	+	.	ID=Zt09_model_chr5_00827;Parent=Zt09_TU_chr5_00827;Name=Zt09_chr5_00827
chr5	.	exon	2725183	2725279	.	+	.	ID=Zt09_model_chr5_00827_exon1;Parent=Zt09_model_chr5_00827
chr5	.	CDS	2725183	2725279	.	+	0	ID=cds_Zt09_model_chr5_00827;Parent=Zt09_model_chr5_00827
chr5	.	exon	2725340	2727093	.	+	.	ID=Zt09_model_chr5_00827_exon2;Parent=Zt09_model_chr5_00827
chr5	.	CDS	2725340	2727093	.	+	2	ID=cds_Zt09_model_chr5_00827;Parent=Zt09_model_chr5_00827
chr5	.	gene	2027739	2028487	.	-	.	ID=Zt09_TU_chr5_00628;Name=Zt09_chr5_00628
chr5	.	mRNA	2027739	2028487	.	-	.	ID=Zt09_model_chr5_00628;Parent=Zt09_TU_chr5_00628;Name=Zt09_chr5_00628
chr5	.	exon	2028204	2028487	.	-	.	ID=Zt09_model_chr5_00628_exon1;Parent=Zt09_model_chr5_00628
chr5	.	CDS	2028204	2028487	.	-	0	ID=cds_Zt09_model_chr5_00628;Parent=Zt09_model_chr5_00628
chr5	.	exon	2028024	2028133	.	-	.	ID=Zt09_model_chr5_00628_exon2;Parent=Zt09_model_chr5_00628
chr5	.	CDS	2028024	2028133	.	-	2	ID=cds_Zt09_model_chr5_00628;Parent=Zt09_model_chr5_00628
chr5	.	exon	2027739	2027971	.	-	.	ID=Zt09_model_chr5_00628_exon3;Parent=Zt09_model_chr5_00628
chr5	.	CDS	2027739	2027971	.	-	1	ID=cds_Zt09_model_chr5_00628;Parent=Zt09_model_chr5_00628
chr5	.	gene	893328	894602	.	+	.	ID=Zt09_TU_chr5_00261;Name=Zt09_chr5_00261
chr5	.	mRNA	893328	894602	.	+	.	ID=Zt09_model_chr5_00261;Parent=Zt09_TU_chr5_00261;Name=Zt09_chr5_00261
chr5	.	exon	893328	894602	.	+	.	ID=Zt09_model_chr5_00261_exon1;Parent=Zt09_model_chr5_00261
chr5	.	CDS	893328	894602	.	+	0	ID=cds_Zt09_model_chr5_00261;Parent=Zt09_model_chr5_00261
chr5	.	gene	1380757	1383624	.	-	.	ID=Zt09_TU_chr5_00414;Name=Zt09_chr5_00414
chr5	.	mRNA	1380757	1383624	.	-	.	ID=Zt09_model_chr5_00414;Parent=Zt09_TU_chr5_00414;Name=Zt09_chr5_00414
chr5	.	exon	1380757	1383624	.	-	.	ID=Zt09_model_chr5_00414_exon1;Parent=Zt09_model_chr5_00414
chr5	.	CDS	1380757	1383624	.	-	0	ID=cds_Zt09_model_chr5_00414;Parent=Zt09_model_chr5_00414
chr5	.	gene	846285	847541	.	+	.	ID=Zt09_TU_chr5_00241;Name=Zt09_chr5_00241
chr5	.	mRNA	846285	847541	.	+	.	ID=Zt09_model_chr5_00241;Parent=Zt09_TU_chr5_00241;Name=Zt09_chr5_00241
chr5	.	exon	846285	847541	.	+	.	ID=Zt09_model_chr5_00241_exon1;Parent=Zt09_model_chr5_00241
chr5	.	CDS	846285	847541	.	+	0	ID=cds_Zt09_model_chr5_00241;Parent=Zt09_model_chr5_00241
chr5	.	gene	2770866	2772427	.	-	.	ID=Zt09_TU_chr5_00842;Name=Zt09_chr5_00842
chr5	.	mRNA	2770866	2772427	.	-	.	ID=Zt09_model_chr5_00842;Parent=Zt09_TU_chr5_00842;Name=Zt09_chr5_00842
chr5	.	exon	2771590	2772427	.	-	.	ID=Zt09_model_chr5_00842_exon1;Parent=Zt09_model_chr5_00842
chr5	.	CDS	2771590	2772427	.	-	0	ID=cds_Zt09_model_chr5_00842;Parent=Zt09_model_chr5_00842
chr5	.	exon	2771296	2771536	.	-	.	ID=Zt09_model_chr5_00842_exon2;Parent=Zt09_model_chr5_00842
chr5	.	CDS	2771296	2771536	.	-	2	ID=cds_Zt09_model_chr5_00842;Parent=Zt09_model_chr5_00842
chr5	.	exon	2770866	2771208	.	-	.	ID=Zt09_model_chr5_00842_exon3;Parent=Zt09_model_chr5_00842
chr5	.	CDS	2770866	2771208	.	-	1	ID=cds_Zt09_model_chr5_00842;Parent=Zt09_model_chr5_00842
chr5	.	gene	2534059	2536611	.	-	.	ID=Zt09_TU_chr5_00774;Name=Zt09_chr5_00774
chr5	.	mRNA	2534059	2536611	.	-	.	ID=Zt09_model_chr5_00774;Parent=Zt09_TU_chr5_00774;Name=Zt09_chr5_00774
chr5	.	exon	2534059	2536611	.	-	.	ID=Zt09_model_chr5_00774_exon1;Parent=Zt09_model_chr5_00774
chr5	.	CDS	2534059	2536611	.	-	0	ID=cds_Zt09_model_chr5_00774;Parent=Zt09_model_chr5_00774
chr5	.	gene	1783476	1784052	.	+	.	ID=Zt09_TU_chr5_00555;Name=Zt09_chr5_00555
chr5	.	mRNA	1783476	1784052	.	+	.	ID=Zt09_model_chr5_00555;Parent=Zt09_TU_chr5_00555;Name=Zt09_chr5_00555
chr5	.	exon	1783476	1783614	.	+	.	ID=Zt09_model_chr5_00555_exon1;Parent=Zt09_model_chr5_00555
chr5	.	CDS	1783476	1783614	.	+	0	ID=cds_Zt09_model_chr5_00555;Parent=Zt09_model_chr5_00555
chr5	.	exon	1783982	1784052	.	+	.	ID=Zt09_model_chr5_00555_exon2;Parent=Zt09_model_chr5_00555
chr5	.	CDS	1783982	1784052	.	+	1	ID=cds_Zt09_model_chr5_00555;Parent=Zt09_model_chr5_00555
chr5	.	gene	746087	748708	.	-	.	ID=Zt09_TU_chr5_00198;Name=Zt09_chr5_00198
chr5	.	mRNA	746087	748708	.	-	.	ID=Zt09_model_chr5_00198;Parent=Zt09_TU_chr5_00198;Name=Zt09_chr5_00198
chr5	.	exon	747275	748708	.	-	.	ID=Zt09_model_chr5_00198_exon1;Parent=Zt09_model_chr5_00198
chr5	.	CDS	747275	748708	.	-	0	ID=cds_Zt09_model_chr5_00198;Parent=Zt09_model_chr5_00198
chr5	.	exon	746087	747214	.	-	.	ID=Zt09_model_chr5_00198_exon2;Parent=Zt09_model_chr5_00198
chr5	.	CDS	746087	747214	.	-	0	ID=cds_Zt09_model_chr5_00198;Parent=Zt09_model_chr5_00198
chr5	.	gene	217472	221195	.	+	.	ID=Zt09_TU_chr5_00039;Name=Zt09_chr5_00039
chr5	.	mRNA	217472	221195	.	+	.	ID=Zt09_model_chr5_00039;Parent=Zt09_TU_chr5_00039;Name=Zt09_chr5_00039
chr5	.	exon	217472	220982	.	+	.	ID=Zt09_model_chr5_00039_exon1;Parent=Zt09_model_chr5_00039
chr5	.	CDS	217472	220982	.	+	0	ID=cds_Zt09_model_chr5_00039;Parent=Zt09_model_chr5_00039
chr5	.	exon	221041	221195	.	+	.	ID=Zt09_model_chr5_00039_exon2;Parent=Zt09_model_chr5_00039
chr5	.	CDS	221041	221195	.	+	2	ID=cds_Zt09_model_chr5_00039;Parent=Zt09_model_chr5_00039
chr5	.	gene	2171761	2175907	.	+	.	ID=Zt09_TU_chr5_00672;Name=Zt09_chr5_00672
chr5	.	mRNA	2171761	2175907	.	+	.	ID=Zt09_model_chr5_00672;Parent=Zt09_TU_chr5_00672;Name=Zt09_chr5_00672
chr5	.	exon	2171761	2173359	.	+	.	ID=Zt09_model_chr5_00672_exon1;Parent=Zt09_model_chr5_00672
chr5	.	CDS	2171761	2173359	.	+	0	ID=cds_Zt09_model_chr5_00672;Parent=Zt09_model_chr5_00672
chr5	.	exon	2173418	2173472	.	+	.	ID=Zt09_model_chr5_00672_exon2;Parent=Zt09_model_chr5_00672
chr5	.	CDS	2173418	2173472	.	+	0	ID=cds_Zt09_model_chr5_00672;Parent=Zt09_model_chr5_00672
chr5	.	exon	2174268	2174936	.	+	.	ID=Zt09_model_chr5_00672_exon3;Parent=Zt09_model_chr5_00672
chr5	.	CDS	2174268	2174936	.	+	1	ID=cds_Zt09_model_chr5_00672;Parent=Zt09_model_chr5_00672
chr5	.	exon	2174991	2175907	.	+	.	ID=Zt09_model_chr5_00672_exon4;Parent=Zt09_model_chr5_00672
chr5	.	CDS	2174991	2175907	.	+	1	ID=cds_Zt09_model_chr5_00672;Parent=Zt09_model_chr5_00672
chr5	.	gene	1621661	1622567	.	+	.	ID=Zt09_TU_chr5_00506;Name=Zt09_chr5_00506
chr5	.	mRNA	1621661	1622567	.	+	.	ID=Zt09_model_chr5_00506;Parent=Zt09_TU_chr5_00506;Name=Zt09_chr5_00506
chr5	.	exon	1621661	1621863	.	+	.	ID=Zt09_model_chr5_00506_exon1;Parent=Zt09_model_chr5_00506
chr5	.	CDS	1621661	1621863	.	+	0	ID=cds_Zt09_model_chr5_00506;Parent=Zt09_model_chr5_00506
chr5	.	exon	1621916	1622567	.	+	.	ID=Zt09_model_chr5_00506_exon2;Parent=Zt09_model_chr5_00506
chr5	.	CDS	1621916	1622567	.	+	1	ID=cds_Zt09_model_chr5_00506;Parent=Zt09_model_chr5_00506
chr5	.	gene	1274409	1276450	.	-	.	ID=Zt09_TU_chr5_00374;Name=Zt09_chr5_00374
chr5	.	mRNA	1274409	1276450	.	-	.	ID=Zt09_model_chr5_00374;Parent=Zt09_TU_chr5_00374;Name=Zt09_chr5_00374
chr5	.	exon	1275830	1276450	.	-	.	ID=Zt09_model_chr5_00374_exon1;Parent=Zt09_model_chr5_00374
chr5	.	CDS	1275830	1276450	.	-	0	ID=cds_Zt09_model_chr5_00374;Parent=Zt09_model_chr5_00374
chr5	.	exon	1275574	1275770	.	-	.	ID=Zt09_model_chr5_00374_exon2;Parent=Zt09_model_chr5_00374
chr5	.	CDS	1275574	1275770	.	-	0	ID=cds_Zt09_model_chr5_00374;Parent=Zt09_model_chr5_00374
chr5	.	exon	1275427	1275493	.	-	.	ID=Zt09_model_chr5_00374_exon3;Parent=Zt09_model_chr5_00374
chr5	.	CDS	1275427	1275493	.	-	2	ID=cds_Zt09_model_chr5_00374;Parent=Zt09_model_chr5_00374
chr5	.	exon	1274848	1275009	.	-	.	ID=Zt09_model_chr5_00374_exon4;Parent=Zt09_model_chr5_00374
chr5	.	CDS	1274848	1275009	.	-	0	ID=cds_Zt09_model_chr5_00374;Parent=Zt09_model_chr5_00374
chr5	.	exon	1274409	1274792	.	-	.	ID=Zt09_model_chr5_00374_exon5;Parent=Zt09_model_chr5_00374
chr5	.	CDS	1274409	1274792	.	-	0	ID=cds_Zt09_model_chr5_00374;Parent=Zt09_model_chr5_00374
chr5	.	gene	1581524	1583208	.	-	.	ID=Zt09_TU_chr5_00493;Name=Zt09_chr5_00493
chr5	.	mRNA	1581524	1583208	.	-	.	ID=Zt09_model_chr5_00493;Parent=Zt09_TU_chr5_00493;Name=Zt09_chr5_00493
chr5	.	exon	1582911	1583208	.	-	.	ID=Zt09_model_chr5_00493_exon1;Parent=Zt09_model_chr5_00493
chr5	.	CDS	1582911	1583208	.	-	0	ID=cds_Zt09_model_chr5_00493;Parent=Zt09_model_chr5_00493
chr5	.	exon	1581524	1582851	.	-	.	ID=Zt09_model_chr5_00493_exon2;Parent=Zt09_model_chr5_00493
chr5	.	CDS	1581524	1582851	.	-	2	ID=cds_Zt09_model_chr5_00493;Parent=Zt09_model_chr5_00493
chr5	.	gene	274317	275549	.	+	.	ID=Zt09_TU_chr5_00053;Name=Zt09_chr5_00053
chr5	.	mRNA	274317	275549	.	+	.	ID=Zt09_model_chr5_00053;Parent=Zt09_TU_chr5_00053;Name=Zt09_chr5_00053
chr5	.	exon	274317	275549	.	+	.	ID=Zt09_model_chr5_00053_exon1;Parent=Zt09_model_chr5_00053
chr5	.	CDS	274317	275549	.	+	0	ID=cds_Zt09_model_chr5_00053;Parent=Zt09_model_chr5_00053
chr5	.	gene	2085718	2086406	.	+	.	ID=Zt09_TU_chr5_00638;Name=Zt09_chr5_00638
chr5	.	mRNA	2085718	2086406	.	+	.	ID=Zt09_model_chr5_00638;Parent=Zt09_TU_chr5_00638;Name=Zt09_chr5_00638
chr5	.	exon	2085718	2085773	.	+	.	ID=Zt09_model_chr5_00638_exon1;Parent=Zt09_model_chr5_00638
chr5	.	CDS	2085718	2085773	.	+	0	ID=cds_Zt09_model_chr5_00638;Parent=Zt09_model_chr5_00638
chr5	.	exon	2085860	2086406	.	+	.	ID=Zt09_model_chr5_00638_exon2;Parent=Zt09_model_chr5_00638
chr5	.	CDS	2085860	2086406	.	+	1	ID=cds_Zt09_model_chr5_00638;Parent=Zt09_model_chr5_00638
chr5	.	gene	478680	479392	.	-	.	ID=Zt09_TU_chr5_00122;Name=Zt09_chr5_00122
chr5	.	mRNA	478680	479392	.	-	.	ID=Zt09_model_chr5_00122;Parent=Zt09_TU_chr5_00122;Name=Zt09_chr5_00122
chr5	.	exon	479368	479392	.	-	.	ID=Zt09_model_chr5_00122_exon1;Parent=Zt09_model_chr5_00122
chr5	.	CDS	479368	479392	.	-	0	ID=cds_Zt09_model_chr5_00122;Parent=Zt09_model_chr5_00122
chr5	.	exon	479111	479142	.	-	.	ID=Zt09_model_chr5_00122_exon2;Parent=Zt09_model_chr5_00122
chr5	.	CDS	479111	479142	.	-	2	ID=cds_Zt09_model_chr5_00122;Parent=Zt09_model_chr5_00122
chr5	.	exon	478859	479017	.	-	.	ID=Zt09_model_chr5_00122_exon3;Parent=Zt09_model_chr5_00122
chr5	.	CDS	478859	479017	.	-	0	ID=cds_Zt09_model_chr5_00122;Parent=Zt09_model_chr5_00122
chr5	.	exon	478680	478799	.	-	.	ID=Zt09_model_chr5_00122_exon4;Parent=Zt09_model_chr5_00122
chr5	.	CDS	478680	478799	.	-	0	ID=cds_Zt09_model_chr5_00122;Parent=Zt09_model_chr5_00122
chr5	.	gene	343368	344143	.	-	.	ID=Zt09_TU_chr5_00066;Name=Zt09_chr5_00066
chr5	.	mRNA	343368	344143	.	-	.	ID=Zt09_model_chr5_00066;Parent=Zt09_TU_chr5_00066;Name=Zt09_chr5_00066
chr5	.	exon	344104	344143	.	-	.	ID=Zt09_model_chr5_00066_exon1;Parent=Zt09_model_chr5_00066
chr5	.	CDS	344104	344143	.	-	0	ID=cds_Zt09_model_chr5_00066;Parent=Zt09_model_chr5_00066
chr5	.	exon	343928	344053	.	-	.	ID=Zt09_model_chr5_00066_exon2;Parent=Zt09_model_chr5_00066
chr5	.	CDS	343928	344053	.	-	1	ID=cds_Zt09_model_chr5_00066;Parent=Zt09_model_chr5_00066
chr5	.	exon	343368	343876	.	-	.	ID=Zt09_model_chr5_00066_exon3;Parent=Zt09_model_chr5_00066
chr5	.	CDS	343368	343876	.	-	1	ID=cds_Zt09_model_chr5_00066;Parent=Zt09_model_chr5_00066
chr5	.	gene	1918128	1918975	.	-	.	ID=Zt09_TU_chr5_00593;Name=Zt09_chr5_00593
chr5	.	mRNA	1918128	1918975	.	-	.	ID=Zt09_model_chr5_00593;Parent=Zt09_TU_chr5_00593;Name=Zt09_chr5_00593
chr5	.	exon	1918869	1918975	.	-	.	ID=Zt09_model_chr5_00593_exon1;Parent=Zt09_model_chr5_00593
chr5	.	CDS	1918869	1918975	.	-	0	ID=cds_Zt09_model_chr5_00593;Parent=Zt09_model_chr5_00593
chr5	.	exon	1918128	1918812	.	-	.	ID=Zt09_model_chr5_00593_exon2;Parent=Zt09_model_chr5_00593
chr5	.	CDS	1918128	1918812	.	-	1	ID=cds_Zt09_model_chr5_00593;Parent=Zt09_model_chr5_00593
chr5	.	gene	1507739	1510119	.	-	.	ID=Zt09_TU_chr5_00458;Name=Zt09_chr5_00458
chr5	.	mRNA	1507739	1510119	.	-	.	ID=Zt09_model_chr5_00458;Parent=Zt09_TU_chr5_00458;Name=Zt09_chr5_00458
chr5	.	exon	1510060	1510119	.	-	.	ID=Zt09_model_chr5_00458_exon1;Parent=Zt09_model_chr5_00458
chr5	.	CDS	1510060	1510119	.	-	0	ID=cds_Zt09_model_chr5_00458;Parent=Zt09_model_chr5_00458
chr5	.	exon	1507739	1510006	.	-	.	ID=Zt09_model_chr5_00458_exon2;Parent=Zt09_model_chr5_00458
chr5	.	CDS	1507739	1510006	.	-	0	ID=cds_Zt09_model_chr5_00458;Parent=Zt09_model_chr5_00458
chr5	.	gene	649023	652517	.	-	.	ID=Zt09_TU_chr5_00169;Name=Zt09_chr5_00169
chr5	.	mRNA	649023	652517	.	-	.	ID=Zt09_model_chr5_00169;Parent=Zt09_TU_chr5_00169;Name=Zt09_chr5_00169
chr5	.	exon	649023	652517	.	-	.	ID=Zt09_model_chr5_00169_exon1;Parent=Zt09_model_chr5_00169
chr5	.	CDS	649023	652517	.	-	0	ID=cds_Zt09_model_chr5_00169;Parent=Zt09_model_chr5_00169
chr5	.	gene	385998	387164	.	+	.	ID=Zt09_TU_chr5_00087;Name=Zt09_chr5_00087
chr5	.	mRNA	385998	387164	.	+	.	ID=Zt09_model_chr5_00087;Parent=Zt09_TU_chr5_00087;Name=Zt09_chr5_00087
chr5	.	exon	385998	387164	.	+	.	ID=Zt09_model_chr5_00087_exon1;Parent=Zt09_model_chr5_00087
chr5	.	CDS	385998	387164	.	+	0	ID=cds_Zt09_model_chr5_00087;Parent=Zt09_model_chr5_00087
chr5	.	gene	1309805	1310533	.	-	.	ID=Zt09_TU_chr5_00388;Name=Zt09_chr5_00388
chr5	.	mRNA	1309805	1310533	.	-	.	ID=Zt09_model_chr5_00388;Parent=Zt09_TU_chr5_00388;Name=Zt09_chr5_00388
chr5	.	exon	1310497	1310533	.	-	.	ID=Zt09_model_chr5_00388_exon1;Parent=Zt09_model_chr5_00388
chr5	.	CDS	1310497	1310533	.	-	0	ID=cds_Zt09_model_chr5_00388;Parent=Zt09_model_chr5_00388
chr5	.	exon	1310356	1310446	.	-	.	ID=Zt09_model_chr5_00388_exon2;Parent=Zt09_model_chr5_00388
chr5	.	CDS	1310356	1310446	.	-	2	ID=cds_Zt09_model_chr5_00388;Parent=Zt09_model_chr5_00388
chr5	.	exon	1309805	1310030	.	-	.	ID=Zt09_model_chr5_00388_exon3;Parent=Zt09_model_chr5_00388
chr5	.	CDS	1309805	1310030	.	-	1	ID=cds_Zt09_model_chr5_00388;Parent=Zt09_model_chr5_00388
chr5	.	gene	1967429	1968542	.	-	.	ID=Zt09_TU_chr5_00614;Name=Zt09_chr5_00614
chr5	.	mRNA	1967429	1968542	.	-	.	ID=Zt09_model_chr5_00614;Parent=Zt09_TU_chr5_00614;Name=Zt09_chr5_00614
chr5	.	exon	1968478	1968542	.	-	.	ID=Zt09_model_chr5_00614_exon1;Parent=Zt09_model_chr5_00614
chr5	.	CDS	1968478	1968542	.	-	0	ID=cds_Zt09_model_chr5_00614;Parent=Zt09_model_chr5_00614
chr5	.	exon	1967766	1968427	.	-	.	ID=Zt09_model_chr5_00614_exon2;Parent=Zt09_model_chr5_00614
chr5	.	CDS	1967766	1968427	.	-	1	ID=cds_Zt09_model_chr5_00614;Parent=Zt09_model_chr5_00614
chr5	.	exon	1967566	1967715	.	-	.	ID=Zt09_model_chr5_00614_exon3;Parent=Zt09_model_chr5_00614
chr5	.	CDS	1967566	1967715	.	-	2	ID=cds_Zt09_model_chr5_00614;Parent=Zt09_model_chr5_00614
chr5	.	exon	1967429	1967508	.	-	.	ID=Zt09_model_chr5_00614_exon4;Parent=Zt09_model_chr5_00614
chr5	.	CDS	1967429	1967508	.	-	2	ID=cds_Zt09_model_chr5_00614;Parent=Zt09_model_chr5_00614
chr5	.	gene	1122257	1123514	.	-	.	ID=Zt09_TU_chr5_00311;Name=Zt09_chr5_00311
chr5	.	mRNA	1122257	1123514	.	-	.	ID=Zt09_model_chr5_00311;Parent=Zt09_TU_chr5_00311;Name=Zt09_chr5_00311
chr5	.	exon	1123503	1123514	.	-	.	ID=Zt09_model_chr5_00311_exon1;Parent=Zt09_model_chr5_00311
chr5	.	CDS	1123503	1123514	.	-	0	ID=cds_Zt09_model_chr5_00311;Parent=Zt09_model_chr5_00311
chr5	.	exon	1122617	1123438	.	-	.	ID=Zt09_model_chr5_00311_exon2;Parent=Zt09_model_chr5_00311
chr5	.	CDS	1122617	1123438	.	-	0	ID=cds_Zt09_model_chr5_00311;Parent=Zt09_model_chr5_00311
chr5	.	exon	1122257	1122556	.	-	.	ID=Zt09_model_chr5_00311_exon3;Parent=Zt09_model_chr5_00311
chr5	.	CDS	1122257	1122556	.	-	0	ID=cds_Zt09_model_chr5_00311;Parent=Zt09_model_chr5_00311
chr5	.	gene	610423	612402	.	-	.	ID=Zt09_TU_chr5_00156;Name=Zt09_chr5_00156
chr5	.	mRNA	610423	612402	.	-	.	ID=Zt09_model_chr5_00156;Parent=Zt09_TU_chr5_00156;Name=Zt09_chr5_00156
chr5	.	exon	610423	612402	.	-	.	ID=Zt09_model_chr5_00156_exon1;Parent=Zt09_model_chr5_00156
chr5	.	CDS	610423	612402	.	-	0	ID=cds_Zt09_model_chr5_00156;Parent=Zt09_model_chr5_00156
chr5	.	gene	1169725	1170829	.	+	.	ID=Zt09_TU_chr5_00328;Name=Zt09_chr5_00328
chr5	.	mRNA	1169725	1170829	.	+	.	ID=Zt09_model_chr5_00328;Parent=Zt09_TU_chr5_00328;Name=Zt09_chr5_00328
chr5	.	exon	1169725	1170057	.	+	.	ID=Zt09_model_chr5_00328_exon1;Parent=Zt09_model_chr5_00328
chr5	.	CDS	1169725	1170057	.	+	0	ID=cds_Zt09_model_chr5_00328;Parent=Zt09_model_chr5_00328
chr5	.	exon	1170107	1170829	.	+	.	ID=Zt09_model_chr5_00328_exon2;Parent=Zt09_model_chr5_00328
chr5	.	CDS	1170107	1170829	.	+	0	ID=cds_Zt09_model_chr5_00328;Parent=Zt09_model_chr5_00328
chr5	.	gene	2420241	2420689	.	+	.	ID=Zt09_TU_chr5_00732;Name=Zt09_chr5_00732
chr5	.	mRNA	2420241	2420689	.	+	.	ID=Zt09_model_chr5_00732;Parent=Zt09_TU_chr5_00732;Name=Zt09_chr5_00732
chr5	.	exon	2420241	2420378	.	+	.	ID=Zt09_model_chr5_00732_exon1;Parent=Zt09_model_chr5_00732
chr5	.	CDS	2420241	2420378	.	+	0	ID=cds_Zt09_model_chr5_00732;Parent=Zt09_model_chr5_00732
chr5	.	exon	2420450	2420581	.	+	.	ID=Zt09_model_chr5_00732_exon2;Parent=Zt09_model_chr5_00732
chr5	.	CDS	2420450	2420581	.	+	0	ID=cds_Zt09_model_chr5_00732;Parent=Zt09_model_chr5_00732
chr5	.	exon	2420642	2420689	.	+	.	ID=Zt09_model_chr5_00732_exon3;Parent=Zt09_model_chr5_00732
chr5	.	CDS	2420642	2420689	.	+	0	ID=cds_Zt09_model_chr5_00732;Parent=Zt09_model_chr5_00732
chr5	.	gene	1297382	1298198	.	-	.	ID=Zt09_TU_chr5_00381;Name=Zt09_chr5_00381
chr5	.	mRNA	1297382	1298198	.	-	.	ID=Zt09_model_chr5_00381;Parent=Zt09_TU_chr5_00381;Name=Zt09_chr5_00381
chr5	.	exon	1297647	1298198	.	-	.	ID=Zt09_model_chr5_00381_exon1;Parent=Zt09_model_chr5_00381
chr5	.	CDS	1297647	1298198	.	-	0	ID=cds_Zt09_model_chr5_00381;Parent=Zt09_model_chr5_00381
chr5	.	exon	1297382	1297573	.	-	.	ID=Zt09_model_chr5_00381_exon2;Parent=Zt09_model_chr5_00381
chr5	.	CDS	1297382	1297573	.	-	0	ID=cds_Zt09_model_chr5_00381;Parent=Zt09_model_chr5_00381
chr5	.	gene	1953825	1954303	.	-	.	ID=Zt09_TU_chr5_00607;Name=Zt09_chr5_00607
chr5	.	mRNA	1953825	1954303	.	-	.	ID=Zt09_model_chr5_00607;Parent=Zt09_TU_chr5_00607;Name=Zt09_chr5_00607
chr5	.	exon	1954163	1954303	.	-	.	ID=Zt09_model_chr5_00607_exon1;Parent=Zt09_model_chr5_00607
chr5	.	CDS	1954163	1954303	.	-	0	ID=cds_Zt09_model_chr5_00607;Parent=Zt09_model_chr5_00607
chr5	.	exon	1953825	1954055	.	-	.	ID=Zt09_model_chr5_00607_exon2;Parent=Zt09_model_chr5_00607
chr5	.	CDS	1953825	1954055	.	-	0	ID=cds_Zt09_model_chr5_00607;Parent=Zt09_model_chr5_00607
chr5	.	gene	2091697	2093286	.	-	.	ID=Zt09_TU_chr5_00642;Name=Zt09_chr5_00642
chr5	.	mRNA	2091697	2093286	.	-	.	ID=Zt09_model_chr5_00642;Parent=Zt09_TU_chr5_00642;Name=Zt09_chr5_00642
chr5	.	exon	2091697	2093286	.	-	.	ID=Zt09_model_chr5_00642_exon1;Parent=Zt09_model_chr5_00642
chr5	.	CDS	2091697	2093286	.	-	0	ID=cds_Zt09_model_chr5_00642;Parent=Zt09_model_chr5_00642
chr5	.	gene	2560859	2562043	.	-	.	ID=Zt09_TU_chr5_00787;Name=Zt09_chr5_00787
chr5	.	mRNA	2560859	2562043	.	-	.	ID=Zt09_model_chr5_00787;Parent=Zt09_TU_chr5_00787;Name=Zt09_chr5_00787
chr5	.	exon	2561041	2562043	.	-	.	ID=Zt09_model_chr5_00787_exon1;Parent=Zt09_model_chr5_00787
chr5	.	CDS	2561041	2562043	.	-	0	ID=cds_Zt09_model_chr5_00787;Parent=Zt09_model_chr5_00787
chr5	.	exon	2560859	2560983	.	-	.	ID=Zt09_model_chr5_00787_exon2;Parent=Zt09_model_chr5_00787
chr5	.	CDS	2560859	2560983	.	-	2	ID=cds_Zt09_model_chr5_00787;Parent=Zt09_model_chr5_00787
chr5	.	gene	560832	561320	.	+	.	ID=Zt09_TU_chr5_00138;Name=Zt09_chr5_00138
chr5	.	mRNA	560832	561320	.	+	.	ID=Zt09_model_chr5_00138;Parent=Zt09_TU_chr5_00138;Name=Zt09_chr5_00138
chr5	.	exon	560832	561320	.	+	.	ID=Zt09_model_chr5_00138_exon1;Parent=Zt09_model_chr5_00138
chr5	.	CDS	560832	561320	.	+	0	ID=cds_Zt09_model_chr5_00138;Parent=Zt09_model_chr5_00138
chr5	.	gene	2219547	2220140	.	+	.	ID=Zt09_TU_chr5_00678;Name=Zt09_chr5_00678
chr5	.	mRNA	2219547	2220140	.	+	.	ID=Zt09_model_chr5_00678;Parent=Zt09_TU_chr5_00678;Name=Zt09_chr5_00678
chr5	.	exon	2219547	2220140	.	+	.	ID=Zt09_model_chr5_00678_exon1;Parent=Zt09_model_chr5_00678
chr5	.	CDS	2219547	2220140	.	+	0	ID=cds_Zt09_model_chr5_00678;Parent=Zt09_model_chr5_00678
chr5	.	gene	2061900	2063583	.	+	.	ID=Zt09_TU_chr5_00632;Name=Zt09_chr5_00632
chr5	.	mRNA	2061900	2063583	.	+	.	ID=Zt09_model_chr5_00632;Parent=Zt09_TU_chr5_00632;Name=Zt09_chr5_00632
chr5	.	exon	2061900	2062314	.	+	.	ID=Zt09_model_chr5_00632_exon1;Parent=Zt09_model_chr5_00632
chr5	.	CDS	2061900	2062314	.	+	0	ID=cds_Zt09_model_chr5_00632;Parent=Zt09_model_chr5_00632
chr5	.	exon	2062369	2062537	.	+	.	ID=Zt09_model_chr5_00632_exon2;Parent=Zt09_model_chr5_00632
chr5	.	CDS	2062369	2062537	.	+	2	ID=cds_Zt09_model_chr5_00632;Parent=Zt09_model_chr5_00632
chr5	.	exon	2062587	2063583	.	+	.	ID=Zt09_model_chr5_00632_exon3;Parent=Zt09_model_chr5_00632
chr5	.	CDS	2062587	2063583	.	+	1	ID=cds_Zt09_model_chr5_00632;Parent=Zt09_model_chr5_00632
chr5	.	gene	1209365	1210490	.	+	.	ID=Zt09_TU_chr5_00347;Name=Zt09_chr5_00347
chr5	.	mRNA	1209365	1210490	.	+	.	ID=Zt09_model_chr5_00347;Parent=Zt09_TU_chr5_00347;Name=Zt09_chr5_00347
chr5	.	exon	1209365	1210286	.	+	.	ID=Zt09_model_chr5_00347_exon1;Parent=Zt09_model_chr5_00347
chr5	.	CDS	1209365	1210286	.	+	0	ID=cds_Zt09_model_chr5_00347;Parent=Zt09_model_chr5_00347
chr5	.	exon	1210342	1210490	.	+	.	ID=Zt09_model_chr5_00347_exon2;Parent=Zt09_model_chr5_00347
chr5	.	CDS	1210342	1210490	.	+	1	ID=cds_Zt09_model_chr5_00347;Parent=Zt09_model_chr5_00347
chr5	.	gene	1536219	1537131	.	+	.	ID=Zt09_TU_chr5_00471;Name=Zt09_chr5_00471
chr5	.	mRNA	1536219	1537131	.	+	.	ID=Zt09_model_chr5_00471;Parent=Zt09_TU_chr5_00471;Name=Zt09_chr5_00471
chr5	.	exon	1536219	1536498	.	+	.	ID=Zt09_model_chr5_00471_exon1;Parent=Zt09_model_chr5_00471
chr5	.	CDS	1536219	1536498	.	+	0	ID=cds_Zt09_model_chr5_00471;Parent=Zt09_model_chr5_00471
chr5	.	exon	1536587	1537131	.	+	.	ID=Zt09_model_chr5_00471_exon2;Parent=Zt09_model_chr5_00471
chr5	.	CDS	1536587	1537131	.	+	1	ID=cds_Zt09_model_chr5_00471;Parent=Zt09_model_chr5_00471
chr5	.	gene	1528343	1528775	.	-	.	ID=Zt09_TU_chr5_00467;Name=Zt09_chr5_00467
chr5	.	mRNA	1528343	1528775	.	-	.	ID=Zt09_model_chr5_00467;Parent=Zt09_TU_chr5_00467;Name=Zt09_chr5_00467
chr5	.	exon	1528678	1528775	.	-	.	ID=Zt09_model_chr5_00467_exon1;Parent=Zt09_model_chr5_00467
chr5	.	CDS	1528678	1528775	.	-	0	ID=cds_Zt09_model_chr5_00467;Parent=Zt09_model_chr5_00467
chr5	.	exon	1528530	1528621	.	-	.	ID=Zt09_model_chr5_00467_exon2;Parent=Zt09_model_chr5_00467
chr5	.	CDS	1528530	1528621	.	-	2	ID=cds_Zt09_model_chr5_00467;Parent=Zt09_model_chr5_00467
chr5	.	exon	1528343	1528479	.	-	.	ID=Zt09_model_chr5_00467_exon3;Parent=Zt09_model_chr5_00467
chr5	.	CDS	1528343	1528479	.	-	1	ID=cds_Zt09_model_chr5_00467;Parent=Zt09_model_chr5_00467
chr5	.	gene	797075	798054	.	+	.	ID=Zt09_TU_chr5_00219;Name=Zt09_chr5_00219
chr5	.	mRNA	797075	798054	.	+	.	ID=Zt09_model_chr5_00219;Parent=Zt09_TU_chr5_00219;Name=Zt09_chr5_00219
chr5	.	exon	797075	797363	.	+	.	ID=Zt09_model_chr5_00219_exon1;Parent=Zt09_model_chr5_00219
chr5	.	CDS	797075	797363	.	+	0	ID=cds_Zt09_model_chr5_00219;Parent=Zt09_model_chr5_00219
chr5	.	exon	797416	797683	.	+	.	ID=Zt09_model_chr5_00219_exon2;Parent=Zt09_model_chr5_00219
chr5	.	CDS	797416	797683	.	+	2	ID=cds_Zt09_model_chr5_00219;Parent=Zt09_model_chr5_00219
chr5	.	exon	797742	798054	.	+	.	ID=Zt09_model_chr5_00219_exon3;Parent=Zt09_model_chr5_00219
chr5	.	CDS	797742	798054	.	+	1	ID=cds_Zt09_model_chr5_00219;Parent=Zt09_model_chr5_00219
chr5	.	gene	2641663	2642097	.	-	.	ID=Zt09_TU_chr5_00808;Name=Zt09_chr5_00808
chr5	.	mRNA	2641663	2642097	.	-	.	ID=Zt09_model_chr5_00808;Parent=Zt09_TU_chr5_00808;Name=Zt09_chr5_00808
chr5	.	exon	2642074	2642097	.	-	.	ID=Zt09_model_chr5_00808_exon1;Parent=Zt09_model_chr5_00808
chr5	.	CDS	2642074	2642097	.	-	0	ID=cds_Zt09_model_chr5_00808;Parent=Zt09_model_chr5_00808
chr5	.	exon	2641812	2641990	.	-	.	ID=Zt09_model_chr5_00808_exon2;Parent=Zt09_model_chr5_00808
chr5	.	CDS	2641812	2641990	.	-	0	ID=cds_Zt09_model_chr5_00808;Parent=Zt09_model_chr5_00808
chr5	.	exon	2641663	2641741	.	-	.	ID=Zt09_model_chr5_00808_exon3;Parent=Zt09_model_chr5_00808
chr5	.	CDS	2641663	2641741	.	-	2	ID=cds_Zt09_model_chr5_00808;Parent=Zt09_model_chr5_00808
chr5	.	gene	2421478	2423094	.	+	.	ID=Zt09_TU_chr5_00733;Name=Zt09_chr5_00733
chr5	.	mRNA	2421478	2423094	.	+	.	ID=Zt09_model_chr5_00733;Parent=Zt09_TU_chr5_00733;Name=Zt09_chr5_00733
chr5	.	exon	2421478	2423094	.	+	.	ID=Zt09_model_chr5_00733_exon1;Parent=Zt09_model_chr5_00733
chr5	.	CDS	2421478	2423094	.	+	0	ID=cds_Zt09_model_chr5_00733;Parent=Zt09_model_chr5_00733
chr5	.	gene	491515	492666	.	-	.	ID=Zt09_TU_chr5_00127;Name=Zt09_chr5_00127
chr5	.	mRNA	491515	492666	.	-	.	ID=Zt09_model_chr5_00127;Parent=Zt09_TU_chr5_00127;Name=Zt09_chr5_00127
chr5	.	exon	491515	492666	.	-	.	ID=Zt09_model_chr5_00127_exon1;Parent=Zt09_model_chr5_00127
chr5	.	CDS	491515	492666	.	-	0	ID=cds_Zt09_model_chr5_00127;Parent=Zt09_model_chr5_00127
chr5	.	gene	2797490	2799727	.	-	.	ID=Zt09_TU_chr5_00853;Name=Zt09_chr5_00853
chr5	.	mRNA	2797490	2799727	.	-	.	ID=Zt09_model_chr5_00853;Parent=Zt09_TU_chr5_00853;Name=Zt09_chr5_00853
chr5	.	exon	2797490	2799727	.	-	.	ID=Zt09_model_chr5_00853_exon1;Parent=Zt09_model_chr5_00853
chr5	.	CDS	2797490	2799727	.	-	0	ID=cds_Zt09_model_chr5_00853;Parent=Zt09_model_chr5_00853
chr5	.	gene	462043	462633	.	+	.	ID=Zt09_TU_chr5_00112;Name=Zt09_chr5_00112
chr5	.	mRNA	462043	462633	.	+	.	ID=Zt09_model_chr5_00112;Parent=Zt09_TU_chr5_00112;Name=Zt09_chr5_00112
chr5	.	exon	462043	462633	.	+	.	ID=Zt09_model_chr5_00112_exon1;Parent=Zt09_model_chr5_00112
chr5	.	CDS	462043	462633	.	+	0	ID=cds_Zt09_model_chr5_00112;Parent=Zt09_model_chr5_00112
chr5	.	gene	663344	665341	.	-	.	ID=Zt09_TU_chr5_00173;Name=Zt09_chr5_00173
chr5	.	mRNA	663344	665341	.	-	.	ID=Zt09_model_chr5_00173;Parent=Zt09_TU_chr5_00173;Name=Zt09_chr5_00173
chr5	.	exon	665158	665341	.	-	.	ID=Zt09_model_chr5_00173_exon1;Parent=Zt09_model_chr5_00173
chr5	.	CDS	665158	665341	.	-	0	ID=cds_Zt09_model_chr5_00173;Parent=Zt09_model_chr5_00173
chr5	.	exon	663344	665109	.	-	.	ID=Zt09_model_chr5_00173_exon2;Parent=Zt09_model_chr5_00173
chr5	.	CDS	663344	665109	.	-	2	ID=cds_Zt09_model_chr5_00173;Parent=Zt09_model_chr5_00173
chr5	.	gene	347712	348823	.	+	.	ID=Zt09_TU_chr5_00069;Name=Zt09_chr5_00069
chr5	.	mRNA	347712	348823	.	+	.	ID=Zt09_model_chr5_00069;Parent=Zt09_TU_chr5_00069;Name=Zt09_chr5_00069
chr5	.	exon	347712	347780	.	+	.	ID=Zt09_model_chr5_00069_exon1;Parent=Zt09_model_chr5_00069
chr5	.	CDS	347712	347780	.	+	0	ID=cds_Zt09_model_chr5_00069;Parent=Zt09_model_chr5_00069
chr5	.	exon	347844	348036	.	+	.	ID=Zt09_model_chr5_00069_exon2;Parent=Zt09_model_chr5_00069
chr5	.	CDS	347844	348036	.	+	0	ID=cds_Zt09_model_chr5_00069;Parent=Zt09_model_chr5_00069
chr5	.	exon	348086	348220	.	+	.	ID=Zt09_model_chr5_00069_exon3;Parent=Zt09_model_chr5_00069
chr5	.	CDS	348086	348220	.	+	1	ID=cds_Zt09_model_chr5_00069;Parent=Zt09_model_chr5_00069
chr5	.	exon	348276	348823	.	+	.	ID=Zt09_model_chr5_00069_exon4;Parent=Zt09_model_chr5_00069
chr5	.	CDS	348276	348823	.	+	1	ID=cds_Zt09_model_chr5_00069;Parent=Zt09_model_chr5_00069
chr5	.	gene	444926	446868	.	+	.	ID=Zt09_TU_chr5_00107;Name=Zt09_chr5_00107
chr5	.	mRNA	444926	446868	.	+	.	ID=Zt09_model_chr5_00107;Parent=Zt09_TU_chr5_00107;Name=Zt09_chr5_00107
chr5	.	exon	444926	445169	.	+	.	ID=Zt09_model_chr5_00107_exon1;Parent=Zt09_model_chr5_00107
chr5	.	CDS	444926	445169	.	+	0	ID=cds_Zt09_model_chr5_00107;Parent=Zt09_model_chr5_00107
chr5	.	exon	445630	446040	.	+	.	ID=Zt09_model_chr5_00107_exon2;Parent=Zt09_model_chr5_00107
chr5	.	CDS	445630	446040	.	+	2	ID=cds_Zt09_model_chr5_00107;Parent=Zt09_model_chr5_00107
chr5	.	exon	446092	446452	.	+	.	ID=Zt09_model_chr5_00107_exon3;Parent=Zt09_model_chr5_00107
chr5	.	CDS	446092	446452	.	+	2	ID=cds_Zt09_model_chr5_00107;Parent=Zt09_model_chr5_00107
chr5	.	exon	446511	446868	.	+	.	ID=Zt09_model_chr5_00107_exon4;Parent=Zt09_model_chr5_00107
chr5	.	CDS	446511	446868	.	+	1	ID=cds_Zt09_model_chr5_00107;Parent=Zt09_model_chr5_00107
chr5	.	gene	1646736	1649021	.	-	.	ID=Zt09_TU_chr5_00519;Name=Zt09_chr5_00519
chr5	.	mRNA	1646736	1649021	.	-	.	ID=Zt09_model_chr5_00519;Parent=Zt09_TU_chr5_00519;Name=Zt09_chr5_00519
chr5	.	exon	1648693	1649021	.	-	.	ID=Zt09_model_chr5_00519_exon1;Parent=Zt09_model_chr5_00519
chr5	.	CDS	1648693	1649021	.	-	0	ID=cds_Zt09_model_chr5_00519;Parent=Zt09_model_chr5_00519
chr5	.	exon	1648309	1648622	.	-	.	ID=Zt09_model_chr5_00519_exon2;Parent=Zt09_model_chr5_00519
chr5	.	CDS	1648309	1648622	.	-	1	ID=cds_Zt09_model_chr5_00519;Parent=Zt09_model_chr5_00519
chr5	.	exon	1647906	1648252	.	-	.	ID=Zt09_model_chr5_00519_exon3;Parent=Zt09_model_chr5_00519
chr5	.	CDS	1647906	1648252	.	-	2	ID=cds_Zt09_model_chr5_00519;Parent=Zt09_model_chr5_00519
chr5	.	exon	1647735	1647853	.	-	.	ID=Zt09_model_chr5_00519_exon4;Parent=Zt09_model_chr5_00519
chr5	.	CDS	1647735	1647853	.	-	0	ID=cds_Zt09_model_chr5_00519;Parent=Zt09_model_chr5_00519
chr5	.	exon	1646736	1647651	.	-	.	ID=Zt09_model_chr5_00519_exon5;Parent=Zt09_model_chr5_00519
chr5	.	CDS	1646736	1647651	.	-	1	ID=cds_Zt09_model_chr5_00519;Parent=Zt09_model_chr5_00519
chr5	.	gene	2620504	2622533	.	-	.	ID=Zt09_TU_chr5_00803;Name=Zt09_chr5_00803
chr5	.	mRNA	2620504	2622533	.	-	.	ID=Zt09_model_chr5_00803;Parent=Zt09_TU_chr5_00803;Name=Zt09_chr5_00803
chr5	.	exon	2621913	2622533	.	-	.	ID=Zt09_model_chr5_00803_exon1;Parent=Zt09_model_chr5_00803
chr5	.	CDS	2621913	2622533	.	-	0	ID=cds_Zt09_model_chr5_00803;Parent=Zt09_model_chr5_00803
chr5	.	exon	2621449	2621861	.	-	.	ID=Zt09_model_chr5_00803_exon2;Parent=Zt09_model_chr5_00803
chr5	.	CDS	2621449	2621861	.	-	0	ID=cds_Zt09_model_chr5_00803;Parent=Zt09_model_chr5_00803
chr5	.	exon	2621184	2621397	.	-	.	ID=Zt09_model_chr5_00803_exon3;Parent=Zt09_model_chr5_00803
chr5	.	CDS	2621184	2621397	.	-	1	ID=cds_Zt09_model_chr5_00803;Parent=Zt09_model_chr5_00803
chr5	.	exon	2620976	2621134	.	-	.	ID=Zt09_model_chr5_00803_exon4;Parent=Zt09_model_chr5_00803
chr5	.	CDS	2620976	2621134	.	-	0	ID=cds_Zt09_model_chr5_00803;Parent=Zt09_model_chr5_00803
chr5	.	exon	2620504	2620926	.	-	.	ID=Zt09_model_chr5_00803_exon5;Parent=Zt09_model_chr5_00803
chr5	.	CDS	2620504	2620926	.	-	0	ID=cds_Zt09_model_chr5_00803;Parent=Zt09_model_chr5_00803
chr5	.	gene	1218288	1220129	.	-	.	ID=Zt09_TU_chr5_00352;Name=Zt09_chr5_00352
chr5	.	mRNA	1218288	1220129	.	-	.	ID=Zt09_model_chr5_00352;Parent=Zt09_TU_chr5_00352;Name=Zt09_chr5_00352
chr5	.	exon	1218288	1220129	.	-	.	ID=Zt09_model_chr5_00352_exon1;Parent=Zt09_model_chr5_00352
chr5	.	CDS	1218288	1220129	.	-	0	ID=cds_Zt09_model_chr5_00352;Parent=Zt09_model_chr5_00352
chr5	.	gene	2700431	2702312	.	-	.	ID=Zt09_TU_chr5_00821;Name=Zt09_chr5_00821
chr5	.	mRNA	2700431	2702312	.	-	.	ID=Zt09_model_chr5_00821;Parent=Zt09_TU_chr5_00821;Name=Zt09_chr5_00821
chr5	.	exon	2701993	2702312	.	-	.	ID=Zt09_model_chr5_00821_exon1;Parent=Zt09_model_chr5_00821
chr5	.	CDS	2701993	2702312	.	-	0	ID=cds_Zt09_model_chr5_00821;Parent=Zt09_model_chr5_00821
chr5	.	exon	2701712	2701941	.	-	.	ID=Zt09_model_chr5_00821_exon2;Parent=Zt09_model_chr5_00821
chr5	.	CDS	2701712	2701941	.	-	2	ID=cds_Zt09_model_chr5_00821;Parent=Zt09_model_chr5_00821
chr5	.	exon	2701375	2701657	.	-	.	ID=Zt09_model_chr5_00821_exon3;Parent=Zt09_model_chr5_00821
chr5	.	CDS	2701375	2701657	.	-	1	ID=cds_Zt09_model_chr5_00821;Parent=Zt09_model_chr5_00821
chr5	.	exon	2701125	2701326	.	-	.	ID=Zt09_model_chr5_00821_exon4;Parent=Zt09_model_chr5_00821
chr5	.	CDS	2701125	2701326	.	-	2	ID=cds_Zt09_model_chr5_00821;Parent=Zt09_model_chr5_00821
chr5	.	exon	2700938	2701069	.	-	.	ID=Zt09_model_chr5_00821_exon5;Parent=Zt09_model_chr5_00821
chr5	.	CDS	2700938	2701069	.	-	0	ID=cds_Zt09_model_chr5_00821;Parent=Zt09_model_chr5_00821
chr5	.	exon	2700431	2700883	.	-	.	ID=Zt09_model_chr5_00821_exon6;Parent=Zt09_model_chr5_00821
chr5	.	CDS	2700431	2700883	.	-	0	ID=cds_Zt09_model_chr5_00821;Parent=Zt09_model_chr5_00821
chr5	.	gene	1564378	1565430	.	+	.	ID=Zt09_TU_chr5_00486;Name=Zt09_chr5_00486
chr5	.	mRNA	1564378	1565430	.	+	.	ID=Zt09_model_chr5_00486;Parent=Zt09_TU_chr5_00486;Name=Zt09_chr5_00486
chr5	.	exon	1564378	1564474	.	+	.	ID=Zt09_model_chr5_00486_exon1;Parent=Zt09_model_chr5_00486
chr5	.	CDS	1564378	1564474	.	+	0	ID=cds_Zt09_model_chr5_00486;Parent=Zt09_model_chr5_00486
chr5	.	exon	1564525	1564912	.	+	.	ID=Zt09_model_chr5_00486_exon2;Parent=Zt09_model_chr5_00486
chr5	.	CDS	1564525	1564912	.	+	2	ID=cds_Zt09_model_chr5_00486;Parent=Zt09_model_chr5_00486
chr5	.	exon	1564976	1565128	.	+	.	ID=Zt09_model_chr5_00486_exon3;Parent=Zt09_model_chr5_00486
chr5	.	CDS	1564976	1565128	.	+	1	ID=cds_Zt09_model_chr5_00486;Parent=Zt09_model_chr5_00486
chr5	.	exon	1565181	1565430	.	+	.	ID=Zt09_model_chr5_00486_exon4;Parent=Zt09_model_chr5_00486
chr5	.	CDS	1565181	1565430	.	+	1	ID=cds_Zt09_model_chr5_00486;Parent=Zt09_model_chr5_00486
chr5	.	gene	811983	813568	.	+	.	ID=Zt09_TU_chr5_00226;Name=Zt09_chr5_00226
chr5	.	mRNA	811983	813568	.	+	.	ID=Zt09_model_chr5_00226;Parent=Zt09_TU_chr5_00226;Name=Zt09_chr5_00226
chr5	.	exon	811983	812048	.	+	.	ID=Zt09_model_chr5_00226_exon1;Parent=Zt09_model_chr5_00226
chr5	.	CDS	811983	812048	.	+	0	ID=cds_Zt09_model_chr5_00226;Parent=Zt09_model_chr5_00226
chr5	.	exon	812114	812282	.	+	.	ID=Zt09_model_chr5_00226_exon2;Parent=Zt09_model_chr5_00226
chr5	.	CDS	812114	812282	.	+	0	ID=cds_Zt09_model_chr5_00226;Parent=Zt09_model_chr5_00226
chr5	.	exon	812342	812429	.	+	.	ID=Zt09_model_chr5_00226_exon3;Parent=Zt09_model_chr5_00226
chr5	.	CDS	812342	812429	.	+	2	ID=cds_Zt09_model_chr5_00226;Parent=Zt09_model_chr5_00226
chr5	.	exon	812482	813568	.	+	.	ID=Zt09_model_chr5_00226_exon4;Parent=Zt09_model_chr5_00226
chr5	.	CDS	812482	813568	.	+	1	ID=cds_Zt09_model_chr5_00226;Parent=Zt09_model_chr5_00226
chr5	.	gene	143418	149554	.	-	.	ID=Zt09_TU_chr5_00027;Name=Zt09_chr5_00027
chr5	.	mRNA	143418	149554	.	-	.	ID=Zt09_model_chr5_00027;Parent=Zt09_TU_chr5_00027;Name=Zt09_chr5_00027
chr5	.	exon	149526	149554	.	-	.	ID=Zt09_model_chr5_00027_exon1;Parent=Zt09_model_chr5_00027
chr5	.	CDS	149526	149554	.	-	0	ID=cds_Zt09_model_chr5_00027;Parent=Zt09_model_chr5_00027
chr5	.	exon	143418	149466	.	-	.	ID=Zt09_model_chr5_00027_exon2;Parent=Zt09_model_chr5_00027
chr5	.	CDS	143418	149466	.	-	1	ID=cds_Zt09_model_chr5_00027;Parent=Zt09_model_chr5_00027
chr5	.	gene	399580	400485	.	-	.	ID=Zt09_TU_chr5_00089;Name=Zt09_chr5_00089
chr5	.	mRNA	399580	400485	.	-	.	ID=Zt09_model_chr5_00089;Parent=Zt09_TU_chr5_00089;Name=Zt09_chr5_00089
chr5	.	exon	399580	400485	.	-	.	ID=Zt09_model_chr5_00089_exon1;Parent=Zt09_model_chr5_00089
chr5	.	CDS	399580	400485	.	-	0	ID=cds_Zt09_model_chr5_00089;Parent=Zt09_model_chr5_00089
chr5	.	gene	2268691	2272530	.	-	.	ID=Zt09_TU_chr5_00693;Name=Zt09_chr5_00693
chr5	.	mRNA	2268691	2272530	.	-	.	ID=Zt09_model_chr5_00693;Parent=Zt09_TU_chr5_00693;Name=Zt09_chr5_00693
chr5	.	exon	2272020	2272530	.	-	.	ID=Zt09_model_chr5_00693_exon1;Parent=Zt09_model_chr5_00693
chr5	.	CDS	2272020	2272530	.	-	0	ID=cds_Zt09_model_chr5_00693;Parent=Zt09_model_chr5_00693
chr5	.	exon	2268691	2271962	.	-	.	ID=Zt09_model_chr5_00693_exon2;Parent=Zt09_model_chr5_00693
chr5	.	CDS	2268691	2271962	.	-	2	ID=cds_Zt09_model_chr5_00693;Parent=Zt09_model_chr5_00693
chr5	.	gene	1233471	1237586	.	-	.	ID=Zt09_TU_chr5_00359;Name=Zt09_chr5_00359
chr5	.	mRNA	1233471	1237586	.	-	.	ID=Zt09_model_chr5_00359;Parent=Zt09_TU_chr5_00359;Name=Zt09_chr5_00359
chr5	.	exon	1237571	1237586	.	-	.	ID=Zt09_model_chr5_00359_exon1;Parent=Zt09_model_chr5_00359
chr5	.	CDS	1237571	1237586	.	-	0	ID=cds_Zt09_model_chr5_00359;Parent=Zt09_model_chr5_00359
chr5	.	exon	1236931	1237502	.	-	.	ID=Zt09_model_chr5_00359_exon2;Parent=Zt09_model_chr5_00359
chr5	.	CDS	1236931	1237502	.	-	2	ID=cds_Zt09_model_chr5_00359;Parent=Zt09_model_chr5_00359
chr5	.	exon	1233471	1236875	.	-	.	ID=Zt09_model_chr5_00359_exon3;Parent=Zt09_model_chr5_00359
chr5	.	CDS	1233471	1236875	.	-	0	ID=cds_Zt09_model_chr5_00359;Parent=Zt09_model_chr5_00359
chr5	.	gene	1991227	1991950	.	-	.	ID=Zt09_TU_chr5_00621;Name=Zt09_chr5_00621
chr5	.	mRNA	1991227	1991950	.	-	.	ID=Zt09_model_chr5_00621;Parent=Zt09_TU_chr5_00621;Name=Zt09_chr5_00621
chr5	.	exon	1991768	1991950	.	-	.	ID=Zt09_model_chr5_00621_exon1;Parent=Zt09_model_chr5_00621
chr5	.	CDS	1991768	1991950	.	-	0	ID=cds_Zt09_model_chr5_00621;Parent=Zt09_model_chr5_00621
chr5	.	exon	1991227	1991712	.	-	.	ID=Zt09_model_chr5_00621_exon2;Parent=Zt09_model_chr5_00621
chr5	.	CDS	1991227	1991712	.	-	0	ID=cds_Zt09_model_chr5_00621;Parent=Zt09_model_chr5_00621
chr5	.	gene	671609	672704	.	-	.	ID=Zt09_TU_chr5_00177;Name=Zt09_chr5_00177
chr5	.	mRNA	671609	672704	.	-	.	ID=Zt09_model_chr5_00177;Parent=Zt09_TU_chr5_00177;Name=Zt09_chr5_00177
chr5	.	exon	672155	672704	.	-	.	ID=Zt09_model_chr5_00177_exon1;Parent=Zt09_model_chr5_00177
chr5	.	CDS	672155	672704	.	-	0	ID=cds_Zt09_model_chr5_00177;Parent=Zt09_model_chr5_00177
chr5	.	exon	671609	672093	.	-	.	ID=Zt09_model_chr5_00177_exon2;Parent=Zt09_model_chr5_00177
chr5	.	CDS	671609	672093	.	-	2	ID=cds_Zt09_model_chr5_00177;Parent=Zt09_model_chr5_00177
chr5	.	gene	2348222	2349940	.	-	.	ID=Zt09_TU_chr5_00717;Name=Zt09_chr5_00717
chr5	.	mRNA	2348222	2349940	.	-	.	ID=Zt09_model_chr5_00717;Parent=Zt09_TU_chr5_00717;Name=Zt09_chr5_00717
chr5	.	exon	2348917	2349940	.	-	.	ID=Zt09_model_chr5_00717_exon1;Parent=Zt09_model_chr5_00717
chr5	.	CDS	2348917	2349940	.	-	0	ID=cds_Zt09_model_chr5_00717;Parent=Zt09_model_chr5_00717
chr5	.	exon	2348754	2348852	.	-	.	ID=Zt09_model_chr5_00717_exon2;Parent=Zt09_model_chr5_00717
chr5	.	CDS	2348754	2348852	.	-	2	ID=cds_Zt09_model_chr5_00717;Parent=Zt09_model_chr5_00717
chr5	.	exon	2348222	2348697	.	-	.	ID=Zt09_model_chr5_00717_exon3;Parent=Zt09_model_chr5_00717
chr5	.	CDS	2348222	2348697	.	-	2	ID=cds_Zt09_model_chr5_00717;Parent=Zt09_model_chr5_00717
chr5	.	gene	2486059	2486687	.	+	.	ID=Zt09_TU_chr5_00759;Name=Zt09_chr5_00759
chr5	.	mRNA	2486059	2486687	.	+	.	ID=Zt09_model_chr5_00759;Parent=Zt09_TU_chr5_00759;Name=Zt09_chr5_00759
chr5	.	exon	2486059	2486247	.	+	.	ID=Zt09_model_chr5_00759_exon1;Parent=Zt09_model_chr5_00759
chr5	.	CDS	2486059	2486247	.	+	0	ID=cds_Zt09_model_chr5_00759;Parent=Zt09_model_chr5_00759
chr5	.	exon	2486319	2486456	.	+	.	ID=Zt09_model_chr5_00759_exon2;Parent=Zt09_model_chr5_00759
chr5	.	CDS	2486319	2486456	.	+	0	ID=cds_Zt09_model_chr5_00759;Parent=Zt09_model_chr5_00759
chr5	.	exon	2486508	2486687	.	+	.	ID=Zt09_model_chr5_00759_exon3;Parent=Zt09_model_chr5_00759
chr5	.	CDS	2486508	2486687	.	+	0	ID=cds_Zt09_model_chr5_00759;Parent=Zt09_model_chr5_00759
chr5	.	gene	1265587	1267502	.	+	.	ID=Zt09_TU_chr5_00371;Name=Zt09_chr5_00371
chr5	.	mRNA	1265587	1267502	.	+	.	ID=Zt09_model_chr5_00371;Parent=Zt09_TU_chr5_00371;Name=Zt09_chr5_00371
chr5	.	exon	1265587	1265826	.	+	.	ID=Zt09_model_chr5_00371_exon1;Parent=Zt09_model_chr5_00371
chr5	.	CDS	1265587	1265826	.	+	0	ID=cds_Zt09_model_chr5_00371;Parent=Zt09_model_chr5_00371
chr5	.	exon	1265889	1265900	.	+	.	ID=Zt09_model_chr5_00371_exon2;Parent=Zt09_model_chr5_00371
chr5	.	CDS	1265889	1265900	.	+	0	ID=cds_Zt09_model_chr5_00371;Parent=Zt09_model_chr5_00371
chr5	.	exon	1266006	1266367	.	+	.	ID=Zt09_model_chr5_00371_exon3;Parent=Zt09_model_chr5_00371
chr5	.	CDS	1266006	1266367	.	+	0	ID=cds_Zt09_model_chr5_00371;Parent=Zt09_model_chr5_00371
chr5	.	exon	1266429	1266823	.	+	.	ID=Zt09_model_chr5_00371_exon4;Parent=Zt09_model_chr5_00371
chr5	.	CDS	1266429	1266823	.	+	2	ID=cds_Zt09_model_chr5_00371;Parent=Zt09_model_chr5_00371
chr5	.	exon	1266922	1267502	.	+	.	ID=Zt09_model_chr5_00371_exon5;Parent=Zt09_model_chr5_00371
chr5	.	CDS	1266922	1267502	.	+	1	ID=cds_Zt09_model_chr5_00371;Parent=Zt09_model_chr5_00371
chr5	.	gene	1006126	1007646	.	+	.	ID=Zt09_TU_chr5_00277;Name=Zt09_chr5_00277
chr5	.	mRNA	1006126	1007646	.	+	.	ID=Zt09_model_chr5_00277;Parent=Zt09_TU_chr5_00277;Name=Zt09_chr5_00277
chr5	.	exon	1006126	1006335	.	+	.	ID=Zt09_model_chr5_00277_exon1;Parent=Zt09_model_chr5_00277
chr5	.	CDS	1006126	1006335	.	+	0	ID=cds_Zt09_model_chr5_00277;Parent=Zt09_model_chr5_00277
chr5	.	exon	1006417	1006544	.	+	.	ID=Zt09_model_chr5_00277_exon2;Parent=Zt09_model_chr5_00277
chr5	.	CDS	1006417	1006544	.	+	0	ID=cds_Zt09_model_chr5_00277;Parent=Zt09_model_chr5_00277
chr5	.	exon	1006644	1006905	.	+	.	ID=Zt09_model_chr5_00277_exon3;Parent=Zt09_model_chr5_00277
chr5	.	CDS	1006644	1006905	.	+	2	ID=cds_Zt09_model_chr5_00277;Parent=Zt09_model_chr5_00277
chr5	.	exon	1006967	1007501	.	+	.	ID=Zt09_model_chr5_00277_exon4;Parent=Zt09_model_chr5_00277
chr5	.	CDS	1006967	1007501	.	+	0	ID=cds_Zt09_model_chr5_00277;Parent=Zt09_model_chr5_00277
chr5	.	exon	1007561	1007646	.	+	.	ID=Zt09_model_chr5_00277_exon5;Parent=Zt09_model_chr5_00277
chr5	.	CDS	1007561	1007646	.	+	1	ID=cds_Zt09_model_chr5_00277;Parent=Zt09_model_chr5_00277
chr5	.	gene	2115406	2116746	.	-	.	ID=Zt09_TU_chr5_00650;Name=Zt09_chr5_00650
chr5	.	mRNA	2115406	2116746	.	-	.	ID=Zt09_model_chr5_00650;Parent=Zt09_TU_chr5_00650;Name=Zt09_chr5_00650
chr5	.	exon	2115630	2116746	.	-	.	ID=Zt09_model_chr5_00650_exon1;Parent=Zt09_model_chr5_00650
chr5	.	CDS	2115630	2116746	.	-	0	ID=cds_Zt09_model_chr5_00650;Parent=Zt09_model_chr5_00650
chr5	.	exon	2115406	2115554	.	-	.	ID=Zt09_model_chr5_00650_exon2;Parent=Zt09_model_chr5_00650
chr5	.	CDS	2115406	2115554	.	-	2	ID=cds_Zt09_model_chr5_00650;Parent=Zt09_model_chr5_00650
chr5	.	gene	443872	444486	.	-	.	ID=Zt09_TU_chr5_00106;Name=Zt09_chr5_00106
chr5	.	mRNA	443872	444486	.	-	.	ID=Zt09_model_chr5_00106;Parent=Zt09_TU_chr5_00106;Name=Zt09_chr5_00106
chr5	.	exon	443872	444486	.	-	.	ID=Zt09_model_chr5_00106_exon1;Parent=Zt09_model_chr5_00106
chr5	.	CDS	443872	444486	.	-	0	ID=cds_Zt09_model_chr5_00106;Parent=Zt09_model_chr5_00106
chr5	.	gene	1667948	1669147	.	+	.	ID=Zt09_TU_chr5_00526;Name=Zt09_chr5_00526
chr5	.	mRNA	1667948	1669147	.	+	.	ID=Zt09_model_chr5_00526;Parent=Zt09_TU_chr5_00526;Name=Zt09_chr5_00526
chr5	.	exon	1667948	1669147	.	+	.	ID=Zt09_model_chr5_00526_exon1;Parent=Zt09_model_chr5_00526
chr5	.	CDS	1667948	1669147	.	+	0	ID=cds_Zt09_model_chr5_00526;Parent=Zt09_model_chr5_00526
chr5	.	gene	251585	256224	.	+	.	ID=Zt09_TU_chr5_00047;Name=Zt09_chr5_00047
chr5	.	mRNA	251585	256224	.	+	.	ID=Zt09_model_chr5_00047;Parent=Zt09_TU_chr5_00047;Name=Zt09_chr5_00047
chr5	.	exon	251585	253809	.	+	.	ID=Zt09_model_chr5_00047_exon1;Parent=Zt09_model_chr5_00047
chr5	.	CDS	251585	253809	.	+	0	ID=cds_Zt09_model_chr5_00047;Parent=Zt09_model_chr5_00047
chr5	.	exon	254641	255239	.	+	.	ID=Zt09_model_chr5_00047_exon2;Parent=Zt09_model_chr5_00047
chr5	.	CDS	254641	255239	.	+	1	ID=cds_Zt09_model_chr5_00047;Parent=Zt09_model_chr5_00047
chr5	.	exon	255304	255596	.	+	.	ID=Zt09_model_chr5_00047_exon3;Parent=Zt09_model_chr5_00047
chr5	.	CDS	255304	255596	.	+	2	ID=cds_Zt09_model_chr5_00047;Parent=Zt09_model_chr5_00047
chr5	.	exon	255652	256224	.	+	.	ID=Zt09_model_chr5_00047_exon4;Parent=Zt09_model_chr5_00047
chr5	.	CDS	255652	256224	.	+	0	ID=cds_Zt09_model_chr5_00047;Parent=Zt09_model_chr5_00047
chr5	.	gene	2727336	2730482	.	-	.	ID=Zt09_TU_chr5_00828;Name=Zt09_chr5_00828
chr5	.	mRNA	2727336	2730482	.	-	.	ID=Zt09_model_chr5_00828;Parent=Zt09_TU_chr5_00828;Name=Zt09_chr5_00828
chr5	.	exon	2730281	2730482	.	-	.	ID=Zt09_model_chr5_00828_exon1;Parent=Zt09_model_chr5_00828
chr5	.	CDS	2730281	2730482	.	-	0	ID=cds_Zt09_model_chr5_00828;Parent=Zt09_model_chr5_00828
chr5	.	exon	2730053	2730222	.	-	.	ID=Zt09_model_chr5_00828_exon2;Parent=Zt09_model_chr5_00828
chr5	.	CDS	2730053	2730222	.	-	2	ID=cds_Zt09_model_chr5_00828;Parent=Zt09_model_chr5_00828
chr5	.	exon	2729704	2729947	.	-	.	ID=Zt09_model_chr5_00828_exon3;Parent=Zt09_model_chr5_00828
chr5	.	CDS	2729704	2729947	.	-	0	ID=cds_Zt09_model_chr5_00828;Parent=Zt09_model_chr5_00828
chr5	.	exon	2729334	2729627	.	-	.	ID=Zt09_model_chr5_00828_exon4;Parent=Zt09_model_chr5_00828
chr5	.	CDS	2729334	2729627	.	-	2	ID=cds_Zt09_model_chr5_00828;Parent=Zt09_model_chr5_00828
chr5	.	exon	2728810	2729276	.	-	.	ID=Zt09_model_chr5_00828_exon5;Parent=Zt09_model_chr5_00828
chr5	.	CDS	2728810	2729276	.	-	2	ID=cds_Zt09_model_chr5_00828;Parent=Zt09_model_chr5_00828
chr5	.	exon	2728644	2728753	.	-	.	ID=Zt09_model_chr5_00828_exon6;Parent=Zt09_model_chr5_00828
chr5	.	CDS	2728644	2728753	.	-	0	ID=cds_Zt09_model_chr5_00828;Parent=Zt09_model_chr5_00828
chr5	.	exon	2727736	2728417	.	-	.	ID=Zt09_model_chr5_00828_exon7;Parent=Zt09_model_chr5_00828
chr5	.	CDS	2727736	2728417	.	-	1	ID=cds_Zt09_model_chr5_00828;Parent=Zt09_model_chr5_00828
chr5	.	exon	2727517	2727672	.	-	.	ID=Zt09_model_chr5_00828_exon8;Parent=Zt09_model_chr5_00828
chr5	.	CDS	2727517	2727672	.	-	0	ID=cds_Zt09_model_chr5_00828;Parent=Zt09_model_chr5_00828
chr5	.	exon	2727336	2727455	.	-	.	ID=Zt09_model_chr5_00828_exon9;Parent=Zt09_model_chr5_00828
chr5	.	CDS	2727336	2727455	.	-	0	ID=cds_Zt09_model_chr5_00828;Parent=Zt09_model_chr5_00828
chr5	.	gene	1622874	1623857	.	-	.	ID=Zt09_TU_chr5_00507;Name=Zt09_chr5_00507
chr5	.	mRNA	1622874	1623857	.	-	.	ID=Zt09_model_chr5_00507;Parent=Zt09_TU_chr5_00507;Name=Zt09_chr5_00507
chr5	.	exon	1623855	1623857	.	-	.	ID=Zt09_model_chr5_00507_exon1;Parent=Zt09_model_chr5_00507
chr5	.	CDS	1623855	1623857	.	-	0	ID=cds_Zt09_model_chr5_00507;Parent=Zt09_model_chr5_00507
chr5	.	exon	1623211	1623367	.	-	.	ID=Zt09_model_chr5_00507_exon2;Parent=Zt09_model_chr5_00507
chr5	.	CDS	1623211	1623367	.	-	0	ID=cds_Zt09_model_chr5_00507;Parent=Zt09_model_chr5_00507
chr5	.	exon	1622874	1623136	.	-	.	ID=Zt09_model_chr5_00507_exon3;Parent=Zt09_model_chr5_00507
chr5	.	CDS	1622874	1623136	.	-	2	ID=cds_Zt09_model_chr5_00507;Parent=Zt09_model_chr5_00507
chr5	.	gene	2790680	2791709	.	+	.	ID=Zt09_TU_chr5_00849;Name=Zt09_chr5_00849
chr5	.	mRNA	2790680	2791709	.	+	.	ID=Zt09_model_chr5_00849;Parent=Zt09_TU_chr5_00849;Name=Zt09_chr5_00849
chr5	.	exon	2790680	2791086	.	+	.	ID=Zt09_model_chr5_00849_exon1;Parent=Zt09_model_chr5_00849
chr5	.	CDS	2790680	2791086	.	+	0	ID=cds_Zt09_model_chr5_00849;Parent=Zt09_model_chr5_00849
chr5	.	exon	2791140	2791452	.	+	.	ID=Zt09_model_chr5_00849_exon2;Parent=Zt09_model_chr5_00849
chr5	.	CDS	2791140	2791452	.	+	2	ID=cds_Zt09_model_chr5_00849;Parent=Zt09_model_chr5_00849
chr5	.	exon	2791476	2791709	.	+	.	ID=Zt09_model_chr5_00849_exon3;Parent=Zt09_model_chr5_00849
chr5	.	CDS	2791476	2791709	.	+	0	ID=cds_Zt09_model_chr5_00849;Parent=Zt09_model_chr5_00849
chr5	.	gene	1483749	1486436	.	+	.	ID=Zt09_TU_chr5_00450;Name=Zt09_chr5_00450
chr5	.	mRNA	1483749	1486436	.	+	.	ID=Zt09_model_chr5_00450;Parent=Zt09_TU_chr5_00450;Name=Zt09_chr5_00450
chr5	.	exon	1483749	1484052	.	+	.	ID=Zt09_model_chr5_00450_exon1;Parent=Zt09_model_chr5_00450
chr5	.	CDS	1483749	1484052	.	+	0	ID=cds_Zt09_model_chr5_00450;Parent=Zt09_model_chr5_00450
chr5	.	exon	1484115	1484518	.	+	.	ID=Zt09_model_chr5_00450_exon2;Parent=Zt09_model_chr5_00450
chr5	.	CDS	1484115	1484518	.	+	1	ID=cds_Zt09_model_chr5_00450;Parent=Zt09_model_chr5_00450
chr5	.	exon	1484577	1484597	.	+	.	ID=Zt09_model_chr5_00450_exon3;Parent=Zt09_model_chr5_00450
chr5	.	CDS	1484577	1484597	.	+	0	ID=cds_Zt09_model_chr5_00450;Parent=Zt09_model_chr5_00450
chr5	.	exon	1485444	1486436	.	+	.	ID=Zt09_model_chr5_00450_exon4;Parent=Zt09_model_chr5_00450
chr5	.	CDS	1485444	1486436	.	+	0	ID=cds_Zt09_model_chr5_00450;Parent=Zt09_model_chr5_00450
chr5	.	gene	2510101	2513103	.	+	.	ID=Zt09_TU_chr5_00765;Name=Zt09_chr5_00765
chr5	.	mRNA	2510101	2513103	.	+	.	ID=Zt09_model_chr5_00765;Parent=Zt09_TU_chr5_00765;Name=Zt09_chr5_00765
chr5	.	exon	2510101	2513103	.	+	.	ID=Zt09_model_chr5_00765_exon1;Parent=Zt09_model_chr5_00765
chr5	.	CDS	2510101	2513103	.	+	0	ID=cds_Zt09_model_chr5_00765;Parent=Zt09_model_chr5_00765
chr5	.	gene	1821804	1824659	.	-	.	ID=Zt09_TU_chr5_00558;Name=Zt09_chr5_00558
chr5	.	mRNA	1821804	1824659	.	-	.	ID=Zt09_model_chr5_00558;Parent=Zt09_TU_chr5_00558;Name=Zt09_chr5_00558
chr5	.	exon	1824141	1824659	.	-	.	ID=Zt09_model_chr5_00558_exon1;Parent=Zt09_model_chr5_00558
chr5	.	CDS	1824141	1824659	.	-	0	ID=cds_Zt09_model_chr5_00558;Parent=Zt09_model_chr5_00558
chr5	.	exon	1823754	1824061	.	-	.	ID=Zt09_model_chr5_00558_exon2;Parent=Zt09_model_chr5_00558
chr5	.	CDS	1823754	1824061	.	-	0	ID=cds_Zt09_model_chr5_00558;Parent=Zt09_model_chr5_00558
chr5	.	exon	1822836	1823204	.	-	.	ID=Zt09_model_chr5_00558_exon3;Parent=Zt09_model_chr5_00558
chr5	.	CDS	1822836	1823204	.	-	2	ID=cds_Zt09_model_chr5_00558;Parent=Zt09_model_chr5_00558
chr5	.	exon	1822618	1822700	.	-	.	ID=Zt09_model_chr5_00558_exon4;Parent=Zt09_model_chr5_00558
chr5	.	CDS	1822618	1822700	.	-	2	ID=cds_Zt09_model_chr5_00558;Parent=Zt09_model_chr5_00558
chr5	.	exon	1821804	1822441	.	-	.	ID=Zt09_model_chr5_00558_exon5;Parent=Zt09_model_chr5_00558
chr5	.	CDS	1821804	1822441	.	-	1	ID=cds_Zt09_model_chr5_00558;Parent=Zt09_model_chr5_00558
chr5	.	gene	2473170	2474165	.	+	.	ID=Zt09_TU_chr5_00754;Name=Zt09_chr5_00754
chr5	.	mRNA	2473170	2474165	.	+	.	ID=Zt09_model_chr5_00754;Parent=Zt09_TU_chr5_00754;Name=Zt09_chr5_00754
chr5	.	exon	2473170	2474165	.	+	.	ID=Zt09_model_chr5_00754_exon1;Parent=Zt09_model_chr5_00754
chr5	.	CDS	2473170	2474165	.	+	0	ID=cds_Zt09_model_chr5_00754;Parent=Zt09_model_chr5_00754
chr5	.	gene	119800	122175	.	+	.	ID=Zt09_TU_chr5_00020;Name=Zt09_chr5_00020
chr5	.	mRNA	119800	122175	.	+	.	ID=Zt09_model_chr5_00020;Parent=Zt09_TU_chr5_00020;Name=Zt09_chr5_00020
chr5	.	exon	119800	119847	.	+	.	ID=Zt09_model_chr5_00020_exon1;Parent=Zt09_model_chr5_00020
chr5	.	CDS	119800	119847	.	+	0	ID=cds_Zt09_model_chr5_00020;Parent=Zt09_model_chr5_00020
chr5	.	exon	119907	119930	.	+	.	ID=Zt09_model_chr5_00020_exon2;Parent=Zt09_model_chr5_00020
chr5	.	CDS	119907	119930	.	+	0	ID=cds_Zt09_model_chr5_00020;Parent=Zt09_model_chr5_00020
chr5	.	exon	119986	120816	.	+	.	ID=Zt09_model_chr5_00020_exon3;Parent=Zt09_model_chr5_00020
chr5	.	CDS	119986	120816	.	+	0	ID=cds_Zt09_model_chr5_00020;Parent=Zt09_model_chr5_00020
chr5	.	exon	120877	121320	.	+	.	ID=Zt09_model_chr5_00020_exon4;Parent=Zt09_model_chr5_00020
chr5	.	CDS	120877	121320	.	+	0	ID=cds_Zt09_model_chr5_00020;Parent=Zt09_model_chr5_00020
chr5	.	exon	121371	121615	.	+	.	ID=Zt09_model_chr5_00020_exon5;Parent=Zt09_model_chr5_00020
chr5	.	CDS	121371	121615	.	+	0	ID=cds_Zt09_model_chr5_00020;Parent=Zt09_model_chr5_00020
chr5	.	exon	121689	122175	.	+	.	ID=Zt09_model_chr5_00020_exon6;Parent=Zt09_model_chr5_00020
chr5	.	CDS	121689	122175	.	+	1	ID=cds_Zt09_model_chr5_00020;Parent=Zt09_model_chr5_00020
chr5	.	gene	1909574	1911726	.	+	.	ID=Zt09_TU_chr5_00589;Name=Zt09_chr5_00589
chr5	.	mRNA	1909574	1911726	.	+	.	ID=Zt09_model_chr5_00589;Parent=Zt09_TU_chr5_00589;Name=Zt09_chr5_00589
chr5	.	exon	1909574	1909582	.	+	.	ID=Zt09_model_chr5_00589_exon1;Parent=Zt09_model_chr5_00589
chr5	.	CDS	1909574	1909582	.	+	0	ID=cds_Zt09_model_chr5_00589;Parent=Zt09_model_chr5_00589
chr5	.	exon	1909646	1910265	.	+	.	ID=Zt09_model_chr5_00589_exon2;Parent=Zt09_model_chr5_00589
chr5	.	CDS	1909646	1910265	.	+	0	ID=cds_Zt09_model_chr5_00589;Parent=Zt09_model_chr5_00589
chr5	.	exon	1910322	1911726	.	+	.	ID=Zt09_model_chr5_00589_exon3;Parent=Zt09_model_chr5_00589
chr5	.	CDS	1910322	1911726	.	+	1	ID=cds_Zt09_model_chr5_00589;Parent=Zt09_model_chr5_00589
chr5	.	gene	2747242	2749305	.	+	.	ID=Zt09_TU_chr5_00836;Name=Zt09_chr5_00836
chr5	.	mRNA	2747242	2749305	.	+	.	ID=Zt09_model_chr5_00836;Parent=Zt09_TU_chr5_00836;Name=Zt09_chr5_00836
chr5	.	exon	2747242	2747341	.	+	.	ID=Zt09_model_chr5_00836_exon1;Parent=Zt09_model_chr5_00836
chr5	.	CDS	2747242	2747341	.	+	0	ID=cds_Zt09_model_chr5_00836;Parent=Zt09_model_chr5_00836
chr5	.	exon	2747449	2747653	.	+	.	ID=Zt09_model_chr5_00836_exon2;Parent=Zt09_model_chr5_00836
chr5	.	CDS	2747449	2747653	.	+	2	ID=cds_Zt09_model_chr5_00836;Parent=Zt09_model_chr5_00836
chr5	.	exon	2748150	2748662	.	+	.	ID=Zt09_model_chr5_00836_exon3;Parent=Zt09_model_chr5_00836
chr5	.	CDS	2748150	2748662	.	+	1	ID=cds_Zt09_model_chr5_00836;Parent=Zt09_model_chr5_00836
chr5	.	exon	2748811	2749049	.	+	.	ID=Zt09_model_chr5_00836_exon4;Parent=Zt09_model_chr5_00836
chr5	.	CDS	2748811	2749049	.	+	1	ID=cds_Zt09_model_chr5_00836;Parent=Zt09_model_chr5_00836
chr5	.	exon	2749082	2749305	.	+	.	ID=Zt09_model_chr5_00836_exon5;Parent=Zt09_model_chr5_00836
chr5	.	CDS	2749082	2749305	.	+	2	ID=cds_Zt09_model_chr5_00836;Parent=Zt09_model_chr5_00836
chr5	.	gene	873609	874442	.	+	.	ID=Zt09_TU_chr5_00255;Name=Zt09_chr5_00255
chr5	.	mRNA	873609	874442	.	+	.	ID=Zt09_model_chr5_00255;Parent=Zt09_TU_chr5_00255;Name=Zt09_chr5_00255
chr5	.	exon	873609	874068	.	+	.	ID=Zt09_model_chr5_00255_exon1;Parent=Zt09_model_chr5_00255
chr5	.	CDS	873609	874068	.	+	0	ID=cds_Zt09_model_chr5_00255;Parent=Zt09_model_chr5_00255
chr5	.	exon	874120	874442	.	+	.	ID=Zt09_model_chr5_00255_exon2;Parent=Zt09_model_chr5_00255
chr5	.	CDS	874120	874442	.	+	2	ID=cds_Zt09_model_chr5_00255;Parent=Zt09_model_chr5_00255
chr5	.	gene	384665	385303	.	-	.	ID=Zt09_TU_chr5_00086;Name=Zt09_chr5_00086
chr5	.	mRNA	384665	385303	.	-	.	ID=Zt09_model_chr5_00086;Parent=Zt09_TU_chr5_00086;Name=Zt09_chr5_00086
chr5	.	exon	385181	385303	.	-	.	ID=Zt09_model_chr5_00086_exon1;Parent=Zt09_model_chr5_00086
chr5	.	CDS	385181	385303	.	-	0	ID=cds_Zt09_model_chr5_00086;Parent=Zt09_model_chr5_00086
chr5	.	exon	384909	385015	.	-	.	ID=Zt09_model_chr5_00086_exon2;Parent=Zt09_model_chr5_00086
chr5	.	CDS	384909	385015	.	-	0	ID=cds_Zt09_model_chr5_00086;Parent=Zt09_model_chr5_00086
chr5	.	exon	384665	384848	.	-	.	ID=Zt09_model_chr5_00086_exon3;Parent=Zt09_model_chr5_00086
chr5	.	CDS	384665	384848	.	-	1	ID=cds_Zt09_model_chr5_00086;Parent=Zt09_model_chr5_00086
chr5	.	gene	2767413	2769542	.	+	.	ID=Zt09_TU_chr5_00841;Name=Zt09_chr5_00841
chr5	.	mRNA	2767413	2769542	.	+	.	ID=Zt09_model_chr5_00841;Parent=Zt09_TU_chr5_00841;Name=Zt09_chr5_00841
chr5	.	exon	2767413	2767434	.	+	.	ID=Zt09_model_chr5_00841_exon1;Parent=Zt09_model_chr5_00841
chr5	.	CDS	2767413	2767434	.	+	0	ID=cds_Zt09_model_chr5_00841;Parent=Zt09_model_chr5_00841
chr5	.	exon	2767497	2768551	.	+	.	ID=Zt09_model_chr5_00841_exon2;Parent=Zt09_model_chr5_00841
chr5	.	CDS	2767497	2768551	.	+	2	ID=cds_Zt09_model_chr5_00841;Parent=Zt09_model_chr5_00841
chr5	.	exon	2768609	2769208	.	+	.	ID=Zt09_model_chr5_00841_exon3;Parent=Zt09_model_chr5_00841
chr5	.	CDS	2768609	2769208	.	+	0	ID=cds_Zt09_model_chr5_00841;Parent=Zt09_model_chr5_00841
chr5	.	exon	2769267	2769542	.	+	.	ID=Zt09_model_chr5_00841_exon4;Parent=Zt09_model_chr5_00841
chr5	.	CDS	2769267	2769542	.	+	0	ID=cds_Zt09_model_chr5_00841;Parent=Zt09_model_chr5_00841
chr5	.	gene	1750871	1753072	.	-	.	ID=Zt09_TU_chr5_00550;Name=Zt09_chr5_00550
chr5	.	mRNA	1750871	1753072	.	-	.	ID=Zt09_model_chr5_00550;Parent=Zt09_TU_chr5_00550;Name=Zt09_chr5_00550
chr5	.	exon	1752965	1753072	.	-	.	ID=Zt09_model_chr5_00550_exon1;Parent=Zt09_model_chr5_00550
chr5	.	CDS	1752965	1753072	.	-	0	ID=cds_Zt09_model_chr5_00550;Parent=Zt09_model_chr5_00550
chr5	.	exon	1752663	1752896	.	-	.	ID=Zt09_model_chr5_00550_exon2;Parent=Zt09_model_chr5_00550
chr5	.	CDS	1752663	1752896	.	-	0	ID=cds_Zt09_model_chr5_00550;Parent=Zt09_model_chr5_00550
chr5	.	exon	1751023	1752613	.	-	.	ID=Zt09_model_chr5_00550_exon3;Parent=Zt09_model_chr5_00550
chr5	.	CDS	1751023	1752613	.	-	0	ID=cds_Zt09_model_chr5_00550;Parent=Zt09_model_chr5_00550
chr5	.	exon	1750871	1750959	.	-	.	ID=Zt09_model_chr5_00550_exon4;Parent=Zt09_model_chr5_00550
chr5	.	CDS	1750871	1750959	.	-	1	ID=cds_Zt09_model_chr5_00550;Parent=Zt09_model_chr5_00550
chr5	.	gene	1864647	1865480	.	-	.	ID=Zt09_TU_chr5_00573;Name=Zt09_chr5_00573
chr5	.	mRNA	1864647	1865480	.	-	.	ID=Zt09_model_chr5_00573;Parent=Zt09_TU_chr5_00573;Name=Zt09_chr5_00573
chr5	.	exon	1864647	1865480	.	-	.	ID=Zt09_model_chr5_00573_exon1;Parent=Zt09_model_chr5_00573
chr5	.	CDS	1864647	1865480	.	-	0	ID=cds_Zt09_model_chr5_00573;Parent=Zt09_model_chr5_00573
chr5	.	gene	802908	805833	.	-	.	ID=Zt09_TU_chr5_00222;Name=Zt09_chr5_00222
chr5	.	mRNA	802908	805833	.	-	.	ID=Zt09_model_chr5_00222;Parent=Zt09_TU_chr5_00222;Name=Zt09_chr5_00222
chr5	.	exon	805791	805833	.	-	.	ID=Zt09_model_chr5_00222_exon1;Parent=Zt09_model_chr5_00222
chr5	.	CDS	805791	805833	.	-	0	ID=cds_Zt09_model_chr5_00222;Parent=Zt09_model_chr5_00222
chr5	.	exon	804623	805739	.	-	.	ID=Zt09_model_chr5_00222_exon2;Parent=Zt09_model_chr5_00222
chr5	.	CDS	804623	805739	.	-	2	ID=cds_Zt09_model_chr5_00222;Parent=Zt09_model_chr5_00222
chr5	.	exon	802908	804552	.	-	.	ID=Zt09_model_chr5_00222_exon3;Parent=Zt09_model_chr5_00222
chr5	.	CDS	802908	804552	.	-	1	ID=cds_Zt09_model_chr5_00222;Parent=Zt09_model_chr5_00222
chr5	.	gene	1968832	1973815	.	+	.	ID=Zt09_TU_chr5_00615;Name=Zt09_chr5_00615
chr5	.	mRNA	1968832	1973815	.	+	.	ID=Zt09_model_chr5_00615;Parent=Zt09_TU_chr5_00615;Name=Zt09_chr5_00615
chr5	.	exon	1968832	1971716	.	+	.	ID=Zt09_model_chr5_00615_exon1;Parent=Zt09_model_chr5_00615
chr5	.	CDS	1968832	1971716	.	+	0	ID=cds_Zt09_model_chr5_00615;Parent=Zt09_model_chr5_00615
chr5	.	exon	1972036	1972135	.	+	.	ID=Zt09_model_chr5_00615_exon2;Parent=Zt09_model_chr5_00615
chr5	.	CDS	1972036	1972135	.	+	1	ID=cds_Zt09_model_chr5_00615;Parent=Zt09_model_chr5_00615
chr5	.	exon	1972190	1973101	.	+	.	ID=Zt09_model_chr5_00615_exon3;Parent=Zt09_model_chr5_00615
chr5	.	CDS	1972190	1973101	.	+	0	ID=cds_Zt09_model_chr5_00615;Parent=Zt09_model_chr5_00615
chr5	.	exon	1973153	1973815	.	+	.	ID=Zt09_model_chr5_00615_exon4;Parent=Zt09_model_chr5_00615
chr5	.	CDS	1973153	1973815	.	+	0	ID=cds_Zt09_model_chr5_00615;Parent=Zt09_model_chr5_00615
chr5	.	gene	685002	685609	.	+	.	ID=Zt09_TU_chr5_00180;Name=Zt09_chr5_00180
chr5	.	mRNA	685002	685609	.	+	.	ID=Zt09_model_chr5_00180;Parent=Zt09_TU_chr5_00180;Name=Zt09_chr5_00180
chr5	.	exon	685002	685260	.	+	.	ID=Zt09_model_chr5_00180_exon1;Parent=Zt09_model_chr5_00180
chr5	.	CDS	685002	685260	.	+	0	ID=cds_Zt09_model_chr5_00180;Parent=Zt09_model_chr5_00180
chr5	.	exon	685329	685609	.	+	.	ID=Zt09_model_chr5_00180_exon2;Parent=Zt09_model_chr5_00180
chr5	.	CDS	685329	685609	.	+	2	ID=cds_Zt09_model_chr5_00180;Parent=Zt09_model_chr5_00180
chr5	.	gene	742641	745681	.	+	.	ID=Zt09_TU_chr5_00197;Name=Zt09_chr5_00197
chr5	.	mRNA	742641	745681	.	+	.	ID=Zt09_model_chr5_00197;Parent=Zt09_TU_chr5_00197;Name=Zt09_chr5_00197
chr5	.	exon	742641	745361	.	+	.	ID=Zt09_model_chr5_00197_exon1;Parent=Zt09_model_chr5_00197
chr5	.	CDS	742641	745361	.	+	0	ID=cds_Zt09_model_chr5_00197;Parent=Zt09_model_chr5_00197
chr5	.	exon	745412	745681	.	+	.	ID=Zt09_model_chr5_00197_exon2;Parent=Zt09_model_chr5_00197
chr5	.	CDS	745412	745681	.	+	0	ID=cds_Zt09_model_chr5_00197;Parent=Zt09_model_chr5_00197
chr5	.	gene	718108	719530	.	-	.	ID=Zt09_TU_chr5_00189;Name=Zt09_chr5_00189
chr5	.	mRNA	718108	719530	.	-	.	ID=Zt09_model_chr5_00189;Parent=Zt09_TU_chr5_00189;Name=Zt09_chr5_00189
chr5	.	exon	718848	719530	.	-	.	ID=Zt09_model_chr5_00189_exon1;Parent=Zt09_model_chr5_00189
chr5	.	CDS	718848	719530	.	-	0	ID=cds_Zt09_model_chr5_00189;Parent=Zt09_model_chr5_00189
chr5	.	exon	718370	718780	.	-	.	ID=Zt09_model_chr5_00189_exon2;Parent=Zt09_model_chr5_00189
chr5	.	CDS	718370	718780	.	-	1	ID=cds_Zt09_model_chr5_00189;Parent=Zt09_model_chr5_00189
chr5	.	exon	718108	718315	.	-	.	ID=Zt09_model_chr5_00189_exon3;Parent=Zt09_model_chr5_00189
chr5	.	CDS	718108	718315	.	-	1	ID=cds_Zt09_model_chr5_00189;Parent=Zt09_model_chr5_00189
chr5	.	gene	1135488	1136988	.	+	.	ID=Zt09_TU_chr5_00317;Name=Zt09_chr5_00317
chr5	.	mRNA	1135488	1136988	.	+	.	ID=Zt09_model_chr5_00317;Parent=Zt09_TU_chr5_00317;Name=Zt09_chr5_00317
chr5	.	exon	1135488	1136177	.	+	.	ID=Zt09_model_chr5_00317_exon1;Parent=Zt09_model_chr5_00317
chr5	.	CDS	1135488	1136177	.	+	0	ID=cds_Zt09_model_chr5_00317;Parent=Zt09_model_chr5_00317
chr5	.	exon	1136230	1136988	.	+	.	ID=Zt09_model_chr5_00317_exon2;Parent=Zt09_model_chr5_00317
chr5	.	CDS	1136230	1136988	.	+	0	ID=cds_Zt09_model_chr5_00317;Parent=Zt09_model_chr5_00317
chr5	.	gene	479995	481008	.	+	.	ID=Zt09_TU_chr5_00123;Name=Zt09_chr5_00123
chr5	.	mRNA	479995	481008	.	+	.	ID=Zt09_model_chr5_00123;Parent=Zt09_TU_chr5_00123;Name=Zt09_chr5_00123
chr5	.	exon	479995	480204	.	+	.	ID=Zt09_model_chr5_00123_exon1;Parent=Zt09_model_chr5_00123
chr5	.	CDS	479995	480204	.	+	0	ID=cds_Zt09_model_chr5_00123;Parent=Zt09_model_chr5_00123
chr5	.	exon	480282	480365	.	+	.	ID=Zt09_model_chr5_00123_exon2;Parent=Zt09_model_chr5_00123
chr5	.	CDS	480282	480365	.	+	0	ID=cds_Zt09_model_chr5_00123;Parent=Zt09_model_chr5_00123
chr5	.	exon	480425	480438	.	+	.	ID=Zt09_model_chr5_00123_exon3;Parent=Zt09_model_chr5_00123
chr5	.	CDS	480425	480438	.	+	0	ID=cds_Zt09_model_chr5_00123;Parent=Zt09_model_chr5_00123
chr5	.	exon	480507	480930	.	+	.	ID=Zt09_model_chr5_00123_exon4;Parent=Zt09_model_chr5_00123
chr5	.	CDS	480507	480930	.	+	1	ID=cds_Zt09_model_chr5_00123;Parent=Zt09_model_chr5_00123
chr5	.	exon	480994	481008	.	+	.	ID=Zt09_model_chr5_00123_exon5;Parent=Zt09_model_chr5_00123
chr5	.	CDS	480994	481008	.	+	0	ID=cds_Zt09_model_chr5_00123;Parent=Zt09_model_chr5_00123
chr5	.	gene	839913	842139	.	+	.	ID=Zt09_TU_chr5_00238;Name=Zt09_chr5_00238
chr5	.	mRNA	839913	842139	.	+	.	ID=Zt09_model_chr5_00238;Parent=Zt09_TU_chr5_00238;Name=Zt09_chr5_00238
chr5	.	exon	839913	840268	.	+	.	ID=Zt09_model_chr5_00238_exon1;Parent=Zt09_model_chr5_00238
chr5	.	CDS	839913	840268	.	+	0	ID=cds_Zt09_model_chr5_00238;Parent=Zt09_model_chr5_00238
chr5	.	exon	840325	840542	.	+	.	ID=Zt09_model_chr5_00238_exon2;Parent=Zt09_model_chr5_00238
chr5	.	CDS	840325	840542	.	+	1	ID=cds_Zt09_model_chr5_00238;Parent=Zt09_model_chr5_00238
chr5	.	exon	840712	840935	.	+	.	ID=Zt09_model_chr5_00238_exon3;Parent=Zt09_model_chr5_00238
chr5	.	CDS	840712	840935	.	+	2	ID=cds_Zt09_model_chr5_00238;Parent=Zt09_model_chr5_00238
chr5	.	exon	840987	841633	.	+	.	ID=Zt09_model_chr5_00238_exon4;Parent=Zt09_model_chr5_00238
chr5	.	CDS	840987	841633	.	+	0	ID=cds_Zt09_model_chr5_00238;Parent=Zt09_model_chr5_00238
chr5	.	exon	841749	841830	.	+	.	ID=Zt09_model_chr5_00238_exon5;Parent=Zt09_model_chr5_00238
chr5	.	CDS	841749	841830	.	+	1	ID=cds_Zt09_model_chr5_00238;Parent=Zt09_model_chr5_00238
chr5	.	exon	841976	842035	.	+	.	ID=Zt09_model_chr5_00238_exon6;Parent=Zt09_model_chr5_00238
chr5	.	CDS	841976	842035	.	+	0	ID=cds_Zt09_model_chr5_00238;Parent=Zt09_model_chr5_00238
chr5	.	exon	842119	842139	.	+	.	ID=Zt09_model_chr5_00238_exon7;Parent=Zt09_model_chr5_00238
chr5	.	CDS	842119	842139	.	+	0	ID=cds_Zt09_model_chr5_00238;Parent=Zt09_model_chr5_00238
chr5	.	gene	861245	862060	.	+	.	ID=Zt09_TU_chr5_00249;Name=Zt09_chr5_00249
chr5	.	mRNA	861245	862060	.	+	.	ID=Zt09_model_chr5_00249;Parent=Zt09_TU_chr5_00249;Name=Zt09_chr5_00249
chr5	.	exon	861245	861366	.	+	.	ID=Zt09_model_chr5_00249_exon1;Parent=Zt09_model_chr5_00249
chr5	.	CDS	861245	861366	.	+	0	ID=cds_Zt09_model_chr5_00249;Parent=Zt09_model_chr5_00249
chr5	.	exon	861424	862060	.	+	.	ID=Zt09_model_chr5_00249_exon2;Parent=Zt09_model_chr5_00249
chr5	.	CDS	861424	862060	.	+	1	ID=cds_Zt09_model_chr5_00249;Parent=Zt09_model_chr5_00249
chr5	.	gene	2731812	2732707	.	-	.	ID=Zt09_TU_chr5_00829;Name=Zt09_chr5_00829
chr5	.	mRNA	2731812	2732707	.	-	.	ID=Zt09_model_chr5_00829;Parent=Zt09_TU_chr5_00829;Name=Zt09_chr5_00829
chr5	.	exon	2732417	2732707	.	-	.	ID=Zt09_model_chr5_00829_exon1;Parent=Zt09_model_chr5_00829
chr5	.	CDS	2732417	2732707	.	-	0	ID=cds_Zt09_model_chr5_00829;Parent=Zt09_model_chr5_00829
chr5	.	exon	2731812	2732360	.	-	.	ID=Zt09_model_chr5_00829_exon2;Parent=Zt09_model_chr5_00829
chr5	.	CDS	2731812	2732360	.	-	0	ID=cds_Zt09_model_chr5_00829;Parent=Zt09_model_chr5_00829
chr5	.	gene	1248737	1249956	.	+	.	ID=Zt09_TU_chr5_00364;Name=Zt09_chr5_00364
chr5	.	mRNA	1248737	1249956	.	+	.	ID=Zt09_model_chr5_00364;Parent=Zt09_TU_chr5_00364;Name=Zt09_chr5_00364
chr5	.	exon	1248737	1249080	.	+	.	ID=Zt09_model_chr5_00364_exon1;Parent=Zt09_model_chr5_00364
chr5	.	CDS	1248737	1249080	.	+	0	ID=cds_Zt09_model_chr5_00364;Parent=Zt09_model_chr5_00364
chr5	.	exon	1249134	1249956	.	+	.	ID=Zt09_model_chr5_00364_exon2;Parent=Zt09_model_chr5_00364
chr5	.	CDS	1249134	1249956	.	+	1	ID=cds_Zt09_model_chr5_00364;Parent=Zt09_model_chr5_00364
chr5	.	gene	1694653	1696161	.	+	.	ID=Zt09_TU_chr5_00535;Name=Zt09_chr5_00535
chr5	.	mRNA	1694653	1696161	.	+	.	ID=Zt09_model_chr5_00535;Parent=Zt09_TU_chr5_00535;Name=Zt09_chr5_00535
chr5	.	exon	1694653	1695862	.	+	.	ID=Zt09_model_chr5_00535_exon1;Parent=Zt09_model_chr5_00535
chr5	.	CDS	1694653	1695862	.	+	0	ID=cds_Zt09_model_chr5_00535;Parent=Zt09_model_chr5_00535
chr5	.	exon	1695911	1696161	.	+	.	ID=Zt09_model_chr5_00535_exon2;Parent=Zt09_model_chr5_00535
chr5	.	CDS	1695911	1696161	.	+	2	ID=cds_Zt09_model_chr5_00535;Parent=Zt09_model_chr5_00535
chr5	.	gene	82944	84859	.	+	.	ID=Zt09_TU_chr5_00005;Name=Zt09_chr5_00005
chr5	.	mRNA	82944	84859	.	+	.	ID=Zt09_model_chr5_00005;Parent=Zt09_TU_chr5_00005;Name=Zt09_chr5_00005
chr5	.	exon	82944	84771	.	+	.	ID=Zt09_model_chr5_00005_exon1;Parent=Zt09_model_chr5_00005
chr5	.	CDS	82944	84771	.	+	0	ID=cds_Zt09_model_chr5_00005;Parent=Zt09_model_chr5_00005
chr5	.	exon	84831	84859	.	+	.	ID=Zt09_model_chr5_00005_exon2;Parent=Zt09_model_chr5_00005
chr5	.	CDS	84831	84859	.	+	2	ID=cds_Zt09_model_chr5_00005;Parent=Zt09_model_chr5_00005
chr5	.	gene	790391	790731	.	+	.	ID=Zt09_TU_chr5_00215;Name=Zt09_chr5_00215
chr5	.	mRNA	790391	790731	.	+	.	ID=Zt09_model_chr5_00215;Parent=Zt09_TU_chr5_00215;Name=Zt09_chr5_00215
chr5	.	exon	790391	790522	.	+	.	ID=Zt09_model_chr5_00215_exon1;Parent=Zt09_model_chr5_00215
chr5	.	CDS	790391	790522	.	+	0	ID=cds_Zt09_model_chr5_00215;Parent=Zt09_model_chr5_00215
chr5	.	exon	790585	790731	.	+	.	ID=Zt09_model_chr5_00215_exon2;Parent=Zt09_model_chr5_00215
chr5	.	CDS	790585	790731	.	+	0	ID=cds_Zt09_model_chr5_00215;Parent=Zt09_model_chr5_00215
chr5	.	gene	2532818	2533893	.	+	.	ID=Zt09_TU_chr5_00773;Name=Zt09_chr5_00773
chr5	.	mRNA	2532818	2533893	.	+	.	ID=Zt09_model_chr5_00773;Parent=Zt09_TU_chr5_00773;Name=Zt09_chr5_00773
chr5	.	exon	2532818	2533152	.	+	.	ID=Zt09_model_chr5_00773_exon1;Parent=Zt09_model_chr5_00773
chr5	.	CDS	2532818	2533152	.	+	0	ID=cds_Zt09_model_chr5_00773;Parent=Zt09_model_chr5_00773
chr5	.	exon	2533209	2533677	.	+	.	ID=Zt09_model_chr5_00773_exon2;Parent=Zt09_model_chr5_00773
chr5	.	CDS	2533209	2533677	.	+	1	ID=cds_Zt09_model_chr5_00773;Parent=Zt09_model_chr5_00773
chr5	.	exon	2533732	2533893	.	+	.	ID=Zt09_model_chr5_00773_exon3;Parent=Zt09_model_chr5_00773
chr5	.	CDS	2533732	2533893	.	+	0	ID=cds_Zt09_model_chr5_00773;Parent=Zt09_model_chr5_00773
chr5	.	gene	1476756	1480089	.	+	.	ID=Zt09_TU_chr5_00447;Name=Zt09_chr5_00447
chr5	.	mRNA	1476756	1480089	.	+	.	ID=Zt09_model_chr5_00447;Parent=Zt09_TU_chr5_00447;Name=Zt09_chr5_00447
chr5	.	exon	1476756	1478872	.	+	.	ID=Zt09_model_chr5_00447_exon1;Parent=Zt09_model_chr5_00447
chr5	.	CDS	1476756	1478872	.	+	0	ID=cds_Zt09_model_chr5_00447;Parent=Zt09_model_chr5_00447
chr5	.	exon	1478949	1480089	.	+	.	ID=Zt09_model_chr5_00447_exon2;Parent=Zt09_model_chr5_00447
chr5	.	CDS	1478949	1480089	.	+	1	ID=cds_Zt09_model_chr5_00447;Parent=Zt09_model_chr5_00447
chr5	.	gene	510112	511848	.	+	.	ID=Zt09_TU_chr5_00135;Name=Zt09_chr5_00135
chr5	.	mRNA	510112	511848	.	+	.	ID=Zt09_model_chr5_00135;Parent=Zt09_TU_chr5_00135;Name=Zt09_chr5_00135
chr5	.	exon	510112	511848	.	+	.	ID=Zt09_model_chr5_00135_exon1;Parent=Zt09_model_chr5_00135
chr5	.	CDS	510112	511848	.	+	0	ID=cds_Zt09_model_chr5_00135;Parent=Zt09_model_chr5_00135
chr5	.	gene	2342122	2344041	.	-	.	ID=Zt09_TU_chr5_00716;Name=Zt09_chr5_00716
chr5	.	mRNA	2342122	2344041	.	-	.	ID=Zt09_model_chr5_00716;Parent=Zt09_TU_chr5_00716;Name=Zt09_chr5_00716
chr5	.	exon	2342122	2344041	.	-	.	ID=Zt09_model_chr5_00716_exon1;Parent=Zt09_model_chr5_00716
chr5	.	CDS	2342122	2344041	.	-	0	ID=cds_Zt09_model_chr5_00716;Parent=Zt09_model_chr5_00716
chr5	.	gene	2371870	2373159	.	-	.	ID=Zt09_TU_chr5_00724;Name=Zt09_chr5_00724
chr5	.	mRNA	2371870	2373159	.	-	.	ID=Zt09_model_chr5_00724;Parent=Zt09_TU_chr5_00724;Name=Zt09_chr5_00724
chr5	.	exon	2371870	2373159	.	-	.	ID=Zt09_model_chr5_00724_exon1;Parent=Zt09_model_chr5_00724
chr5	.	CDS	2371870	2373159	.	-	0	ID=cds_Zt09_model_chr5_00724;Parent=Zt09_model_chr5_00724
chr5	.	gene	573761	574243	.	-	.	ID=Zt09_TU_chr5_00143;Name=Zt09_chr5_00143
chr5	.	mRNA	573761	574243	.	-	.	ID=Zt09_model_chr5_00143;Parent=Zt09_TU_chr5_00143;Name=Zt09_chr5_00143
chr5	.	exon	573761	574243	.	-	.	ID=Zt09_model_chr5_00143_exon1;Parent=Zt09_model_chr5_00143
chr5	.	CDS	573761	574243	.	-	0	ID=cds_Zt09_model_chr5_00143;Parent=Zt09_model_chr5_00143
chr5	.	gene	2661245	2665804	.	+	.	ID=Zt09_TU_chr5_00814;Name=Zt09_chr5_00814
chr5	.	mRNA	2661245	2665804	.	+	.	ID=Zt09_model_chr5_00814;Parent=Zt09_TU_chr5_00814;Name=Zt09_chr5_00814
chr5	.	exon	2661245	2665804	.	+	.	ID=Zt09_model_chr5_00814_exon1;Parent=Zt09_model_chr5_00814
chr5	.	CDS	2661245	2665804	.	+	0	ID=cds_Zt09_model_chr5_00814;Parent=Zt09_model_chr5_00814
chr5	.	gene	2273376	2274383	.	+	.	ID=Zt09_TU_chr5_00694;Name=Zt09_chr5_00694
chr5	.	mRNA	2273376	2274383	.	+	.	ID=Zt09_model_chr5_00694;Parent=Zt09_TU_chr5_00694;Name=Zt09_chr5_00694
chr5	.	exon	2273376	2273527	.	+	.	ID=Zt09_model_chr5_00694_exon1;Parent=Zt09_model_chr5_00694
chr5	.	CDS	2273376	2273527	.	+	0	ID=cds_Zt09_model_chr5_00694;Parent=Zt09_model_chr5_00694
chr5	.	exon	2273585	2274383	.	+	.	ID=Zt09_model_chr5_00694_exon2;Parent=Zt09_model_chr5_00694
chr5	.	CDS	2273585	2274383	.	+	1	ID=cds_Zt09_model_chr5_00694;Parent=Zt09_model_chr5_00694
chr5	.	gene	1327053	1330043	.	-	.	ID=Zt09_TU_chr5_00395;Name=Zt09_chr5_00395
chr5	.	mRNA	1327053	1330043	.	-	.	ID=Zt09_model_chr5_00395;Parent=Zt09_TU_chr5_00395;Name=Zt09_chr5_00395
chr5	.	exon	1329813	1330043	.	-	.	ID=Zt09_model_chr5_00395_exon1;Parent=Zt09_model_chr5_00395
chr5	.	CDS	1329813	1330043	.	-	0	ID=cds_Zt09_model_chr5_00395;Parent=Zt09_model_chr5_00395
chr5	.	exon	1327053	1329758	.	-	.	ID=Zt09_model_chr5_00395_exon2;Parent=Zt09_model_chr5_00395
chr5	.	CDS	1327053	1329758	.	-	0	ID=cds_Zt09_model_chr5_00395;Parent=Zt09_model_chr5_00395
chr5	.	gene	734282	737302	.	+	.	ID=Zt09_TU_chr5_00195;Name=Zt09_chr5_00195
chr5	.	mRNA	734282	737302	.	+	.	ID=Zt09_model_chr5_00195;Parent=Zt09_TU_chr5_00195;Name=Zt09_chr5_00195
chr5	.	exon	734282	734931	.	+	.	ID=Zt09_model_chr5_00195_exon1;Parent=Zt09_model_chr5_00195
chr5	.	CDS	734282	734931	.	+	0	ID=cds_Zt09_model_chr5_00195;Parent=Zt09_model_chr5_00195
chr5	.	exon	734994	735608	.	+	.	ID=Zt09_model_chr5_00195_exon2;Parent=Zt09_model_chr5_00195
chr5	.	CDS	734994	735608	.	+	2	ID=cds_Zt09_model_chr5_00195;Parent=Zt09_model_chr5_00195
chr5	.	exon	735664	735746	.	+	.	ID=Zt09_model_chr5_00195_exon3;Parent=Zt09_model_chr5_00195
chr5	.	CDS	735664	735746	.	+	2	ID=cds_Zt09_model_chr5_00195;Parent=Zt09_model_chr5_00195
chr5	.	exon	736825	736838	.	+	.	ID=Zt09_model_chr5_00195_exon4;Parent=Zt09_model_chr5_00195
chr5	.	CDS	736825	736838	.	+	1	ID=cds_Zt09_model_chr5_00195;Parent=Zt09_model_chr5_00195
chr5	.	exon	736922	737302	.	+	.	ID=Zt09_model_chr5_00195_exon5;Parent=Zt09_model_chr5_00195
chr5	.	CDS	736922	737302	.	+	0	ID=cds_Zt09_model_chr5_00195;Parent=Zt09_model_chr5_00195
chr5	.	gene	1030001	1033327	.	+	.	ID=Zt09_TU_chr5_00285;Name=Zt09_chr5_00285
chr5	.	mRNA	1030001	1033327	.	+	.	ID=Zt09_model_chr5_00285;Parent=Zt09_TU_chr5_00285;Name=Zt09_chr5_00285
chr5	.	exon	1030001	1032349	.	+	.	ID=Zt09_model_chr5_00285_exon1;Parent=Zt09_model_chr5_00285
chr5	.	CDS	1030001	1032349	.	+	0	ID=cds_Zt09_model_chr5_00285;Parent=Zt09_model_chr5_00285
chr5	.	exon	1032401	1033327	.	+	.	ID=Zt09_model_chr5_00285_exon2;Parent=Zt09_model_chr5_00285
chr5	.	CDS	1032401	1033327	.	+	0	ID=cds_Zt09_model_chr5_00285;Parent=Zt09_model_chr5_00285
chr5	.	gene	1904175	1905135	.	-	.	ID=Zt09_TU_chr5_00586;Name=Zt09_chr5_00586
chr5	.	mRNA	1904175	1905135	.	-	.	ID=Zt09_model_chr5_00586;Parent=Zt09_TU_chr5_00586;Name=Zt09_chr5_00586
chr5	.	exon	1904428	1905135	.	-	.	ID=Zt09_model_chr5_00586_exon1;Parent=Zt09_model_chr5_00586
chr5	.	CDS	1904428	1905135	.	-	0	ID=cds_Zt09_model_chr5_00586;Parent=Zt09_model_chr5_00586
chr5	.	exon	1904175	1904348	.	-	.	ID=Zt09_model_chr5_00586_exon2;Parent=Zt09_model_chr5_00586
chr5	.	CDS	1904175	1904348	.	-	0	ID=cds_Zt09_model_chr5_00586;Parent=Zt09_model_chr5_00586
chr5	.	gene	2474834	2476894	.	-	.	ID=Zt09_TU_chr5_00755;Name=Zt09_chr5_00755
chr5	.	mRNA	2474834	2476894	.	-	.	ID=Zt09_model_chr5_00755;Parent=Zt09_TU_chr5_00755;Name=Zt09_chr5_00755
chr5	.	exon	2476892	2476894	.	-	.	ID=Zt09_model_chr5_00755_exon1;Parent=Zt09_model_chr5_00755
chr5	.	CDS	2476892	2476894	.	-	0	ID=cds_Zt09_model_chr5_00755;Parent=Zt09_model_chr5_00755
chr5	.	exon	2476723	2476830	.	-	.	ID=Zt09_model_chr5_00755_exon2;Parent=Zt09_model_chr5_00755
chr5	.	CDS	2476723	2476830	.	-	0	ID=cds_Zt09_model_chr5_00755;Parent=Zt09_model_chr5_00755
chr5	.	exon	2476602	2476666	.	-	.	ID=Zt09_model_chr5_00755_exon3;Parent=Zt09_model_chr5_00755
chr5	.	CDS	2476602	2476666	.	-	0	ID=cds_Zt09_model_chr5_00755;Parent=Zt09_model_chr5_00755
chr5	.	exon	2476174	2476544	.	-	.	ID=Zt09_model_chr5_00755_exon4;Parent=Zt09_model_chr5_00755
chr5	.	CDS	2476174	2476544	.	-	1	ID=cds_Zt09_model_chr5_00755;Parent=Zt09_model_chr5_00755
chr5	.	exon	2474834	2476122	.	-	.	ID=Zt09_model_chr5_00755_exon5;Parent=Zt09_model_chr5_00755
chr5	.	CDS	2474834	2476122	.	-	2	ID=cds_Zt09_model_chr5_00755;Parent=Zt09_model_chr5_00755
chr5	.	gene	2613274	2614696	.	-	.	ID=Zt09_TU_chr5_00800;Name=Zt09_chr5_00800
chr5	.	mRNA	2613274	2614696	.	-	.	ID=Zt09_model_chr5_00800;Parent=Zt09_TU_chr5_00800;Name=Zt09_chr5_00800
chr5	.	exon	2614601	2614696	.	-	.	ID=Zt09_model_chr5_00800_exon1;Parent=Zt09_model_chr5_00800
chr5	.	CDS	2614601	2614696	.	-	0	ID=cds_Zt09_model_chr5_00800;Parent=Zt09_model_chr5_00800
chr5	.	exon	2613274	2614521	.	-	.	ID=Zt09_model_chr5_00800_exon2;Parent=Zt09_model_chr5_00800
chr5	.	CDS	2613274	2614521	.	-	0	ID=cds_Zt09_model_chr5_00800;Parent=Zt09_model_chr5_00800
chr5	.	gene	207714	212614	.	-	.	ID=Zt09_TU_chr5_00036;Name=Zt09_chr5_00036
chr5	.	mRNA	207714	212614	.	-	.	ID=Zt09_model_chr5_00036;Parent=Zt09_TU_chr5_00036;Name=Zt09_chr5_00036
chr5	.	exon	212270	212614	.	-	.	ID=Zt09_model_chr5_00036_exon1;Parent=Zt09_model_chr5_00036
chr5	.	CDS	212270	212614	.	-	0	ID=cds_Zt09_model_chr5_00036;Parent=Zt09_model_chr5_00036
chr5	.	exon	211111	212166	.	-	.	ID=Zt09_model_chr5_00036_exon2;Parent=Zt09_model_chr5_00036
chr5	.	CDS	211111	212166	.	-	0	ID=cds_Zt09_model_chr5_00036;Parent=Zt09_model_chr5_00036
chr5	.	exon	210262	211060	.	-	.	ID=Zt09_model_chr5_00036_exon3;Parent=Zt09_model_chr5_00036
chr5	.	CDS	210262	211060	.	-	0	ID=cds_Zt09_model_chr5_00036;Parent=Zt09_model_chr5_00036
chr5	.	exon	209534	210075	.	-	.	ID=Zt09_model_chr5_00036_exon4;Parent=Zt09_model_chr5_00036
chr5	.	CDS	209534	210075	.	-	2	ID=cds_Zt09_model_chr5_00036;Parent=Zt09_model_chr5_00036
chr5	.	exon	207714	209177	.	-	.	ID=Zt09_model_chr5_00036_exon5;Parent=Zt09_model_chr5_00036
chr5	.	CDS	207714	209177	.	-	0	ID=cds_Zt09_model_chr5_00036;Parent=Zt09_model_chr5_00036
chr5	.	gene	571405	573147	.	+	.	ID=Zt09_TU_chr5_00142;Name=Zt09_chr5_00142
chr5	.	mRNA	571405	573147	.	+	.	ID=Zt09_model_chr5_00142;Parent=Zt09_TU_chr5_00142;Name=Zt09_chr5_00142
chr5	.	exon	571405	573147	.	+	.	ID=Zt09_model_chr5_00142_exon1;Parent=Zt09_model_chr5_00142
chr5	.	CDS	571405	573147	.	+	0	ID=cds_Zt09_model_chr5_00142;Parent=Zt09_model_chr5_00142
chr5	.	gene	1361045	1364653	.	-	.	ID=Zt09_TU_chr5_00408;Name=Zt09_chr5_00408
chr5	.	mRNA	1361045	1364653	.	-	.	ID=Zt09_model_chr5_00408;Parent=Zt09_TU_chr5_00408;Name=Zt09_chr5_00408
chr5	.	exon	1361045	1364653	.	-	.	ID=Zt09_model_chr5_00408_exon1;Parent=Zt09_model_chr5_00408
chr5	.	CDS	1361045	1364653	.	-	0	ID=cds_Zt09_model_chr5_00408;Parent=Zt09_model_chr5_00408
chr5	.	gene	1914638	1916141	.	-	.	ID=Zt09_TU_chr5_00591;Name=Zt09_chr5_00591
chr5	.	mRNA	1914638	1916141	.	-	.	ID=Zt09_model_chr5_00591;Parent=Zt09_TU_chr5_00591;Name=Zt09_chr5_00591
chr5	.	exon	1915912	1916141	.	-	.	ID=Zt09_model_chr5_00591_exon1;Parent=Zt09_model_chr5_00591
chr5	.	CDS	1915912	1916141	.	-	0	ID=cds_Zt09_model_chr5_00591;Parent=Zt09_model_chr5_00591
chr5	.	exon	1915664	1915844	.	-	.	ID=Zt09_model_chr5_00591_exon2;Parent=Zt09_model_chr5_00591
chr5	.	CDS	1915664	1915844	.	-	1	ID=cds_Zt09_model_chr5_00591;Parent=Zt09_model_chr5_00591
chr5	.	exon	1914638	1915606	.	-	.	ID=Zt09_model_chr5_00591_exon3;Parent=Zt09_model_chr5_00591
chr5	.	CDS	1914638	1915606	.	-	0	ID=cds_Zt09_model_chr5_00591;Parent=Zt09_model_chr5_00591
chr5	.	gene	1201578	1203506	.	-	.	ID=Zt09_TU_chr5_00345;Name=Zt09_chr5_00345
chr5	.	mRNA	1201578	1203506	.	-	.	ID=Zt09_model_chr5_00345;Parent=Zt09_TU_chr5_00345;Name=Zt09_chr5_00345
chr5	.	exon	1201578	1203506	.	-	.	ID=Zt09_model_chr5_00345_exon1;Parent=Zt09_model_chr5_00345
chr5	.	CDS	1201578	1203506	.	-	0	ID=cds_Zt09_model_chr5_00345;Parent=Zt09_model_chr5_00345
chr5	.	gene	2516776	2518668	.	+	.	ID=Zt09_TU_chr5_00768;Name=Zt09_chr5_00768
chr5	.	mRNA	2516776	2518668	.	+	.	ID=Zt09_model_chr5_00768;Parent=Zt09_TU_chr5_00768;Name=Zt09_chr5_00768
chr5	.	exon	2516776	2517950	.	+	.	ID=Zt09_model_chr5_00768_exon1;Parent=Zt09_model_chr5_00768
chr5	.	CDS	2516776	2517950	.	+	0	ID=cds_Zt09_model_chr5_00768;Parent=Zt09_model_chr5_00768
chr5	.	exon	2518009	2518252	.	+	.	ID=Zt09_model_chr5_00768_exon2;Parent=Zt09_model_chr5_00768
chr5	.	CDS	2518009	2518252	.	+	2	ID=cds_Zt09_model_chr5_00768;Parent=Zt09_model_chr5_00768
chr5	.	exon	2518318	2518668	.	+	.	ID=Zt09_model_chr5_00768_exon3;Parent=Zt09_model_chr5_00768
chr5	.	CDS	2518318	2518668	.	+	0	ID=cds_Zt09_model_chr5_00768;Parent=Zt09_model_chr5_00768
chr5	.	gene	2259726	2263835	.	-	.	ID=Zt09_TU_chr5_00689;Name=Zt09_chr5_00689
chr5	.	mRNA	2259726	2263835	.	-	.	ID=Zt09_model_chr5_00689;Parent=Zt09_TU_chr5_00689;Name=Zt09_chr5_00689
chr5	.	exon	2259726	2263835	.	-	.	ID=Zt09_model_chr5_00689_exon1;Parent=Zt09_model_chr5_00689
chr5	.	CDS	2259726	2263835	.	-	0	ID=cds_Zt09_model_chr5_00689;Parent=Zt09_model_chr5_00689
chr5	.	gene	2276832	2278172	.	-	.	ID=Zt09_TU_chr5_00695;Name=Zt09_chr5_00695
chr5	.	mRNA	2276832	2278172	.	-	.	ID=Zt09_model_chr5_00695;Parent=Zt09_TU_chr5_00695;Name=Zt09_chr5_00695
chr5	.	exon	2276832	2278172	.	-	.	ID=Zt09_model_chr5_00695_exon1;Parent=Zt09_model_chr5_00695
chr5	.	CDS	2276832	2278172	.	-	0	ID=cds_Zt09_model_chr5_00695;Parent=Zt09_model_chr5_00695
chr5	.	gene	1927491	1931154	.	-	.	ID=Zt09_TU_chr5_00598;Name=Zt09_chr5_00598
chr5	.	mRNA	1927491	1931154	.	-	.	ID=Zt09_model_chr5_00598;Parent=Zt09_TU_chr5_00598;Name=Zt09_chr5_00598
chr5	.	exon	1929124	1931154	.	-	.	ID=Zt09_model_chr5_00598_exon1;Parent=Zt09_model_chr5_00598
chr5	.	CDS	1929124	1931154	.	-	0	ID=cds_Zt09_model_chr5_00598;Parent=Zt09_model_chr5_00598
chr5	.	exon	1927698	1929068	.	-	.	ID=Zt09_model_chr5_00598_exon2;Parent=Zt09_model_chr5_00598
chr5	.	CDS	1927698	1929068	.	-	0	ID=cds_Zt09_model_chr5_00598;Parent=Zt09_model_chr5_00598
chr5	.	exon	1927491	1927598	.	-	.	ID=Zt09_model_chr5_00598_exon3;Parent=Zt09_model_chr5_00598
chr5	.	CDS	1927491	1927598	.	-	0	ID=cds_Zt09_model_chr5_00598;Parent=Zt09_model_chr5_00598
chr5	.	gene	2117984	2119276	.	-	.	ID=Zt09_TU_chr5_00651;Name=Zt09_chr5_00651
chr5	.	mRNA	2117984	2119276	.	-	.	ID=Zt09_model_chr5_00651;Parent=Zt09_TU_chr5_00651;Name=Zt09_chr5_00651
chr5	.	exon	2117984	2119276	.	-	.	ID=Zt09_model_chr5_00651_exon1;Parent=Zt09_model_chr5_00651
chr5	.	CDS	2117984	2119276	.	-	0	ID=cds_Zt09_model_chr5_00651;Parent=Zt09_model_chr5_00651
chr5	.	gene	1064679	1066244	.	+	.	ID=Zt09_TU_chr5_00297;Name=Zt09_chr5_00297
chr5	.	mRNA	1064679	1066244	.	+	.	ID=Zt09_model_chr5_00297;Parent=Zt09_TU_chr5_00297;Name=Zt09_chr5_00297
chr5	.	exon	1064679	1066244	.	+	.	ID=Zt09_model_chr5_00297_exon1;Parent=Zt09_model_chr5_00297
chr5	.	CDS	1064679	1066244	.	+	0	ID=cds_Zt09_model_chr5_00297;Parent=Zt09_model_chr5_00297
chr5	.	gene	1452886	1454190	.	-	.	ID=Zt09_TU_chr5_00437;Name=Zt09_chr5_00437
chr5	.	mRNA	1452886	1454190	.	-	.	ID=Zt09_model_chr5_00437;Parent=Zt09_TU_chr5_00437;Name=Zt09_chr5_00437
chr5	.	exon	1454008	1454190	.	-	.	ID=Zt09_model_chr5_00437_exon1;Parent=Zt09_model_chr5_00437
chr5	.	CDS	1454008	1454190	.	-	0	ID=cds_Zt09_model_chr5_00437;Parent=Zt09_model_chr5_00437
chr5	.	exon	1452886	1453956	.	-	.	ID=Zt09_model_chr5_00437_exon2;Parent=Zt09_model_chr5_00437
chr5	.	CDS	1452886	1453956	.	-	0	ID=cds_Zt09_model_chr5_00437;Parent=Zt09_model_chr5_00437
chr5	.	gene	1047993	1049633	.	-	.	ID=Zt09_TU_chr5_00290;Name=Zt09_chr5_00290
chr5	.	mRNA	1047993	1049633	.	-	.	ID=Zt09_model_chr5_00290;Parent=Zt09_TU_chr5_00290;Name=Zt09_chr5_00290
chr5	.	exon	1047993	1049633	.	-	.	ID=Zt09_model_chr5_00290_exon1;Parent=Zt09_model_chr5_00290
chr5	.	CDS	1047993	1049633	.	-	0	ID=cds_Zt09_model_chr5_00290;Parent=Zt09_model_chr5_00290
chr5	.	gene	1526301	1527814	.	+	.	ID=Zt09_TU_chr5_00466;Name=Zt09_chr5_00466
chr5	.	mRNA	1526301	1527814	.	+	.	ID=Zt09_model_chr5_00466;Parent=Zt09_TU_chr5_00466;Name=Zt09_chr5_00466
chr5	.	exon	1526301	1526824	.	+	.	ID=Zt09_model_chr5_00466_exon1;Parent=Zt09_model_chr5_00466
chr5	.	CDS	1526301	1526824	.	+	0	ID=cds_Zt09_model_chr5_00466;Parent=Zt09_model_chr5_00466
chr5	.	exon	1526877	1526937	.	+	.	ID=Zt09_model_chr5_00466_exon2;Parent=Zt09_model_chr5_00466
chr5	.	CDS	1526877	1526937	.	+	1	ID=cds_Zt09_model_chr5_00466;Parent=Zt09_model_chr5_00466
chr5	.	exon	1527006	1527200	.	+	.	ID=Zt09_model_chr5_00466_exon3;Parent=Zt09_model_chr5_00466
chr5	.	CDS	1527006	1527200	.	+	0	ID=cds_Zt09_model_chr5_00466;Parent=Zt09_model_chr5_00466
chr5	.	exon	1527260	1527814	.	+	.	ID=Zt09_model_chr5_00466_exon4;Parent=Zt09_model_chr5_00466
chr5	.	CDS	1527260	1527814	.	+	0	ID=cds_Zt09_model_chr5_00466;Parent=Zt09_model_chr5_00466
chr5	.	gene	101621	108595	.	-	.	ID=Zt09_TU_chr5_00013;Name=Zt09_chr5_00013
chr5	.	mRNA	101621	108595	.	-	.	ID=Zt09_model_chr5_00013;Parent=Zt09_TU_chr5_00013;Name=Zt09_chr5_00013
chr5	.	exon	103019	108595	.	-	.	ID=Zt09_model_chr5_00013_exon1;Parent=Zt09_model_chr5_00013
chr5	.	CDS	103019	108595	.	-	0	ID=cds_Zt09_model_chr5_00013;Parent=Zt09_model_chr5_00013
chr5	.	exon	102501	102959	.	-	.	ID=Zt09_model_chr5_00013_exon2;Parent=Zt09_model_chr5_00013
chr5	.	CDS	102501	102959	.	-	0	ID=cds_Zt09_model_chr5_00013;Parent=Zt09_model_chr5_00013
chr5	.	exon	101621	102451	.	-	.	ID=Zt09_model_chr5_00013_exon3;Parent=Zt09_model_chr5_00013
chr5	.	CDS	101621	102451	.	-	0	ID=cds_Zt09_model_chr5_00013;Parent=Zt09_model_chr5_00013
chr5	.	gene	2418878	2419792	.	-	.	ID=Zt09_TU_chr5_00731;Name=Zt09_chr5_00731
chr5	.	mRNA	2418878	2419792	.	-	.	ID=Zt09_model_chr5_00731;Parent=Zt09_TU_chr5_00731;Name=Zt09_chr5_00731
chr5	.	exon	2418878	2419792	.	-	.	ID=Zt09_model_chr5_00731_exon1;Parent=Zt09_model_chr5_00731
chr5	.	CDS	2418878	2419792	.	-	0	ID=cds_Zt09_model_chr5_00731;Parent=Zt09_model_chr5_00731
chr5	.	gene	2165676	2170289	.	-	.	ID=Zt09_TU_chr5_00671;Name=Zt09_chr5_00671
chr5	.	mRNA	2165676	2170289	.	-	.	ID=Zt09_model_chr5_00671;Parent=Zt09_TU_chr5_00671;Name=Zt09_chr5_00671
chr5	.	exon	2170038	2170289	.	-	.	ID=Zt09_model_chr5_00671_exon1;Parent=Zt09_model_chr5_00671
chr5	.	CDS	2170038	2170289	.	-	0	ID=cds_Zt09_model_chr5_00671;Parent=Zt09_model_chr5_00671
chr5	.	exon	2169265	2169981	.	-	.	ID=Zt09_model_chr5_00671_exon2;Parent=Zt09_model_chr5_00671
chr5	.	CDS	2169265	2169981	.	-	0	ID=cds_Zt09_model_chr5_00671;Parent=Zt09_model_chr5_00671
chr5	.	exon	2168248	2169146	.	-	.	ID=Zt09_model_chr5_00671_exon3;Parent=Zt09_model_chr5_00671
chr5	.	CDS	2168248	2169146	.	-	0	ID=cds_Zt09_model_chr5_00671;Parent=Zt09_model_chr5_00671
chr5	.	exon	2168156	2168191	.	-	.	ID=Zt09_model_chr5_00671_exon4;Parent=Zt09_model_chr5_00671
chr5	.	CDS	2168156	2168191	.	-	1	ID=cds_Zt09_model_chr5_00671;Parent=Zt09_model_chr5_00671
chr5	.	exon	2166246	2168104	.	-	.	ID=Zt09_model_chr5_00671_exon5;Parent=Zt09_model_chr5_00671
chr5	.	CDS	2166246	2168104	.	-	1	ID=cds_Zt09_model_chr5_00671;Parent=Zt09_model_chr5_00671
chr5	.	exon	2165676	2166193	.	-	.	ID=Zt09_model_chr5_00671_exon6;Parent=Zt09_model_chr5_00671
chr5	.	CDS	2165676	2166193	.	-	2	ID=cds_Zt09_model_chr5_00671;Parent=Zt09_model_chr5_00671
chr5	.	gene	139346	139754	.	-	.	ID=Zt09_TU_chr5_00025;Name=Zt09_chr5_00025
chr5	.	mRNA	139346	139754	.	-	.	ID=Zt09_model_chr5_00025;Parent=Zt09_TU_chr5_00025;Name=Zt09_chr5_00025
chr5	.	exon	139519	139754	.	-	.	ID=Zt09_model_chr5_00025_exon1;Parent=Zt09_model_chr5_00025
chr5	.	CDS	139519	139754	.	-	0	ID=cds_Zt09_model_chr5_00025;Parent=Zt09_model_chr5_00025
chr5	.	exon	139346	139442	.	-	.	ID=Zt09_model_chr5_00025_exon2;Parent=Zt09_model_chr5_00025
chr5	.	CDS	139346	139442	.	-	2	ID=cds_Zt09_model_chr5_00025;Parent=Zt09_model_chr5_00025
chr5	.	gene	721092	721741	.	+	.	ID=Zt09_TU_chr5_00190;Name=Zt09_chr5_00190
chr5	.	mRNA	721092	721741	.	+	.	ID=Zt09_model_chr5_00190;Parent=Zt09_TU_chr5_00190;Name=Zt09_chr5_00190
chr5	.	exon	721092	721430	.	+	.	ID=Zt09_model_chr5_00190_exon1;Parent=Zt09_model_chr5_00190
chr5	.	CDS	721092	721430	.	+	0	ID=cds_Zt09_model_chr5_00190;Parent=Zt09_model_chr5_00190
chr5	.	exon	721499	721741	.	+	.	ID=Zt09_model_chr5_00190_exon2;Parent=Zt09_model_chr5_00190
chr5	.	CDS	721499	721741	.	+	0	ID=cds_Zt09_model_chr5_00190;Parent=Zt09_model_chr5_00190
chr5	.	gene	1964386	1966288	.	+	.	ID=Zt09_TU_chr5_00613;Name=Zt09_chr5_00613
chr5	.	mRNA	1964386	1966288	.	+	.	ID=Zt09_model_chr5_00613;Parent=Zt09_TU_chr5_00613;Name=Zt09_chr5_00613
chr5	.	exon	1964386	1964490	.	+	.	ID=Zt09_model_chr5_00613_exon1;Parent=Zt09_model_chr5_00613
chr5	.	CDS	1964386	1964490	.	+	0	ID=cds_Zt09_model_chr5_00613;Parent=Zt09_model_chr5_00613
chr5	.	exon	1964547	1965083	.	+	.	ID=Zt09_model_chr5_00613_exon2;Parent=Zt09_model_chr5_00613
chr5	.	CDS	1964547	1965083	.	+	0	ID=cds_Zt09_model_chr5_00613;Parent=Zt09_model_chr5_00613
chr5	.	exon	1965211	1965440	.	+	.	ID=Zt09_model_chr5_00613_exon3;Parent=Zt09_model_chr5_00613
chr5	.	CDS	1965211	1965440	.	+	0	ID=cds_Zt09_model_chr5_00613;Parent=Zt09_model_chr5_00613
chr5	.	exon	1965492	1965804	.	+	.	ID=Zt09_model_chr5_00613_exon4;Parent=Zt09_model_chr5_00613
chr5	.	CDS	1965492	1965804	.	+	1	ID=cds_Zt09_model_chr5_00613;Parent=Zt09_model_chr5_00613
chr5	.	exon	1965863	1966288	.	+	.	ID=Zt09_model_chr5_00613_exon5;Parent=Zt09_model_chr5_00613
chr5	.	CDS	1965863	1966288	.	+	0	ID=cds_Zt09_model_chr5_00613;Parent=Zt09_model_chr5_00613
chr5	.	gene	1432911	1434520	.	-	.	ID=Zt09_TU_chr5_00427;Name=Zt09_chr5_00427
chr5	.	mRNA	1432911	1434520	.	-	.	ID=Zt09_model_chr5_00427;Parent=Zt09_TU_chr5_00427;Name=Zt09_chr5_00427
chr5	.	exon	1434514	1434520	.	-	.	ID=Zt09_model_chr5_00427_exon1;Parent=Zt09_model_chr5_00427
chr5	.	CDS	1434514	1434520	.	-	0	ID=cds_Zt09_model_chr5_00427;Parent=Zt09_model_chr5_00427
chr5	.	exon	1433054	1434192	.	-	.	ID=Zt09_model_chr5_00427_exon2;Parent=Zt09_model_chr5_00427
chr5	.	CDS	1433054	1434192	.	-	2	ID=cds_Zt09_model_chr5_00427;Parent=Zt09_model_chr5_00427
chr5	.	exon	1432911	1432997	.	-	.	ID=Zt09_model_chr5_00427_exon3;Parent=Zt09_model_chr5_00427
chr5	.	CDS	1432911	1432997	.	-	0	ID=cds_Zt09_model_chr5_00427;Parent=Zt09_model_chr5_00427
chr5	.	gene	606076	607533	.	+	.	ID=Zt09_TU_chr5_00154;Name=Zt09_chr5_00154
chr5	.	mRNA	606076	607533	.	+	.	ID=Zt09_model_chr5_00154;Parent=Zt09_TU_chr5_00154;Name=Zt09_chr5_00154
chr5	.	exon	606076	607533	.	+	.	ID=Zt09_model_chr5_00154_exon1;Parent=Zt09_model_chr5_00154
chr5	.	CDS	606076	607533	.	+	0	ID=cds_Zt09_model_chr5_00154;Parent=Zt09_model_chr5_00154
chr5	.	gene	113332	114768	.	+	.	ID=Zt09_TU_chr5_00016;Name=Zt09_chr5_00016
chr5	.	mRNA	113332	114768	.	+	.	ID=Zt09_model_chr5_00016;Parent=Zt09_TU_chr5_00016;Name=Zt09_chr5_00016
chr5	.	exon	113332	114768	.	+	.	ID=Zt09_model_chr5_00016_exon1;Parent=Zt09_model_chr5_00016
chr5	.	CDS	113332	114768	.	+	0	ID=cds_Zt09_model_chr5_00016;Parent=Zt09_model_chr5_00016
chr5	.	gene	1866013	1869239	.	+	.	ID=Zt09_TU_chr5_00574;Name=Zt09_chr5_00574
chr5	.	mRNA	1866013	1869239	.	+	.	ID=Zt09_model_chr5_00574;Parent=Zt09_TU_chr5_00574;Name=Zt09_chr5_00574
chr5	.	exon	1866013	1866127	.	+	.	ID=Zt09_model_chr5_00574_exon1;Parent=Zt09_model_chr5_00574
chr5	.	CDS	1866013	1866127	.	+	0	ID=cds_Zt09_model_chr5_00574;Parent=Zt09_model_chr5_00574
chr5	.	exon	1866194	1866941	.	+	.	ID=Zt09_model_chr5_00574_exon2;Parent=Zt09_model_chr5_00574
chr5	.	CDS	1866194	1866941	.	+	2	ID=cds_Zt09_model_chr5_00574;Parent=Zt09_model_chr5_00574
chr5	.	exon	1867001	1869239	.	+	.	ID=Zt09_model_chr5_00574_exon3;Parent=Zt09_model_chr5_00574
chr5	.	CDS	1867001	1869239	.	+	1	ID=cds_Zt09_model_chr5_00574;Parent=Zt09_model_chr5_00574
chr5	.	gene	892517	892948	.	+	.	ID=Zt09_TU_chr5_00260;Name=Zt09_chr5_00260
chr5	.	mRNA	892517	892948	.	+	.	ID=Zt09_model_chr5_00260;Parent=Zt09_TU_chr5_00260;Name=Zt09_chr5_00260
chr5	.	exon	892517	892658	.	+	.	ID=Zt09_model_chr5_00260_exon1;Parent=Zt09_model_chr5_00260
chr5	.	CDS	892517	892658	.	+	0	ID=cds_Zt09_model_chr5_00260;Parent=Zt09_model_chr5_00260
chr5	.	exon	892734	892833	.	+	.	ID=Zt09_model_chr5_00260_exon2;Parent=Zt09_model_chr5_00260
chr5	.	CDS	892734	892833	.	+	1	ID=cds_Zt09_model_chr5_00260;Parent=Zt09_model_chr5_00260
chr5	.	exon	892918	892948	.	+	.	ID=Zt09_model_chr5_00260_exon3;Parent=Zt09_model_chr5_00260
chr5	.	CDS	892918	892948	.	+	2	ID=cds_Zt09_model_chr5_00260;Parent=Zt09_model_chr5_00260
chr5	.	gene	1306459	1307553	.	-	.	ID=Zt09_TU_chr5_00387;Name=Zt09_chr5_00387
chr5	.	mRNA	1306459	1307553	.	-	.	ID=Zt09_model_chr5_00387;Parent=Zt09_TU_chr5_00387;Name=Zt09_chr5_00387
chr5	.	exon	1307379	1307553	.	-	.	ID=Zt09_model_chr5_00387_exon1;Parent=Zt09_model_chr5_00387
chr5	.	CDS	1307379	1307553	.	-	0	ID=cds_Zt09_model_chr5_00387;Parent=Zt09_model_chr5_00387
chr5	.	exon	1306867	1306977	.	-	.	ID=Zt09_model_chr5_00387_exon2;Parent=Zt09_model_chr5_00387
chr5	.	CDS	1306867	1306977	.	-	2	ID=cds_Zt09_model_chr5_00387;Parent=Zt09_model_chr5_00387
chr5	.	exon	1306683	1306810	.	-	.	ID=Zt09_model_chr5_00387_exon3;Parent=Zt09_model_chr5_00387
chr5	.	CDS	1306683	1306810	.	-	2	ID=cds_Zt09_model_chr5_00387;Parent=Zt09_model_chr5_00387
chr5	.	exon	1306459	1306626	.	-	.	ID=Zt09_model_chr5_00387_exon4;Parent=Zt09_model_chr5_00387
chr5	.	CDS	1306459	1306626	.	-	0	ID=cds_Zt09_model_chr5_00387;Parent=Zt09_model_chr5_00387
chr5	.	gene	1654332	1655882	.	+	.	ID=Zt09_TU_chr5_00521;Name=Zt09_chr5_00521
chr5	.	mRNA	1654332	1655882	.	+	.	ID=Zt09_model_chr5_00521;Parent=Zt09_TU_chr5_00521;Name=Zt09_chr5_00521
chr5	.	exon	1654332	1655882	.	+	.	ID=Zt09_model_chr5_00521_exon1;Parent=Zt09_model_chr5_00521
chr5	.	CDS	1654332	1655882	.	+	0	ID=cds_Zt09_model_chr5_00521;Parent=Zt09_model_chr5_00521
chr5	.	gene	2482447	2485733	.	+	.	ID=Zt09_TU_chr5_00758;Name=Zt09_chr5_00758
chr5	.	mRNA	2482447	2485733	.	+	.	ID=Zt09_model_chr5_00758;Parent=Zt09_TU_chr5_00758;Name=Zt09_chr5_00758
chr5	.	exon	2482447	2483101	.	+	.	ID=Zt09_model_chr5_00758_exon1;Parent=Zt09_model_chr5_00758
chr5	.	CDS	2482447	2483101	.	+	0	ID=cds_Zt09_model_chr5_00758;Parent=Zt09_model_chr5_00758
chr5	.	exon	2483152	2484559	.	+	.	ID=Zt09_model_chr5_00758_exon2;Parent=Zt09_model_chr5_00758
chr5	.	CDS	2483152	2484559	.	+	2	ID=cds_Zt09_model_chr5_00758;Parent=Zt09_model_chr5_00758
chr5	.	exon	2484608	2485733	.	+	.	ID=Zt09_model_chr5_00758_exon3;Parent=Zt09_model_chr5_00758
chr5	.	CDS	2484608	2485733	.	+	1	ID=cds_Zt09_model_chr5_00758;Parent=Zt09_model_chr5_00758
chr5	.	gene	413710	414942	.	-	.	ID=Zt09_TU_chr5_00094;Name=Zt09_chr5_00094
chr5	.	mRNA	413710	414942	.	-	.	ID=Zt09_model_chr5_00094;Parent=Zt09_TU_chr5_00094;Name=Zt09_chr5_00094
chr5	.	exon	414937	414942	.	-	.	ID=Zt09_model_chr5_00094_exon1;Parent=Zt09_model_chr5_00094
chr5	.	CDS	414937	414942	.	-	0	ID=cds_Zt09_model_chr5_00094;Parent=Zt09_model_chr5_00094
chr5	.	exon	414707	414794	.	-	.	ID=Zt09_model_chr5_00094_exon2;Parent=Zt09_model_chr5_00094
chr5	.	CDS	414707	414794	.	-	0	ID=cds_Zt09_model_chr5_00094;Parent=Zt09_model_chr5_00094
chr5	.	exon	413876	414655	.	-	.	ID=Zt09_model_chr5_00094_exon3;Parent=Zt09_model_chr5_00094
chr5	.	CDS	413876	414655	.	-	2	ID=cds_Zt09_model_chr5_00094;Parent=Zt09_model_chr5_00094
chr5	.	exon	413710	413813	.	-	.	ID=Zt09_model_chr5_00094_exon4;Parent=Zt09_model_chr5_00094
chr5	.	CDS	413710	413813	.	-	2	ID=cds_Zt09_model_chr5_00094;Parent=Zt09_model_chr5_00094
chr5	.	gene	1499035	1499454	.	-	.	ID=Zt09_TU_chr5_00455;Name=Zt09_chr5_00455
chr5	.	mRNA	1499035	1499454	.	-	.	ID=Zt09_model_chr5_00455;Parent=Zt09_TU_chr5_00455;Name=Zt09_chr5_00455
chr5	.	exon	1499035	1499454	.	-	.	ID=Zt09_model_chr5_00455_exon1;Parent=Zt09_model_chr5_00455
chr5	.	CDS	1499035	1499454	.	-	0	ID=cds_Zt09_model_chr5_00455;Parent=Zt09_model_chr5_00455
chr5	.	gene	2703299	2706280	.	-	.	ID=Zt09_TU_chr5_00822;Name=Zt09_chr5_00822
chr5	.	mRNA	2703299	2706280	.	-	.	ID=Zt09_model_chr5_00822;Parent=Zt09_TU_chr5_00822;Name=Zt09_chr5_00822
chr5	.	exon	2706160	2706280	.	-	.	ID=Zt09_model_chr5_00822_exon1;Parent=Zt09_model_chr5_00822
chr5	.	CDS	2706160	2706280	.	-	0	ID=cds_Zt09_model_chr5_00822;Parent=Zt09_model_chr5_00822
chr5	.	exon	2705630	2706108	.	-	.	ID=Zt09_model_chr5_00822_exon2;Parent=Zt09_model_chr5_00822
chr5	.	CDS	2705630	2706108	.	-	2	ID=cds_Zt09_model_chr5_00822;Parent=Zt09_model_chr5_00822
chr5	.	exon	2705512	2705579	.	-	.	ID=Zt09_model_chr5_00822_exon3;Parent=Zt09_model_chr5_00822
chr5	.	CDS	2705512	2705579	.	-	0	ID=cds_Zt09_model_chr5_00822;Parent=Zt09_model_chr5_00822
chr5	.	exon	2705332	2705454	.	-	.	ID=Zt09_model_chr5_00822_exon4;Parent=Zt09_model_chr5_00822
chr5	.	CDS	2705332	2705454	.	-	1	ID=cds_Zt09_model_chr5_00822;Parent=Zt09_model_chr5_00822
chr5	.	exon	2705069	2705268	.	-	.	ID=Zt09_model_chr5_00822_exon5;Parent=Zt09_model_chr5_00822
chr5	.	CDS	2705069	2705268	.	-	1	ID=cds_Zt09_model_chr5_00822;Parent=Zt09_model_chr5_00822
chr5	.	exon	2704957	2705009	.	-	.	ID=Zt09_model_chr5_00822_exon6;Parent=Zt09_model_chr5_00822
chr5	.	CDS	2704957	2705009	.	-	2	ID=cds_Zt09_model_chr5_00822;Parent=Zt09_model_chr5_00822
chr5	.	exon	2704805	2704894	.	-	.	ID=Zt09_model_chr5_00822_exon7;Parent=Zt09_model_chr5_00822
chr5	.	CDS	2704805	2704894	.	-	0	ID=cds_Zt09_model_chr5_00822;Parent=Zt09_model_chr5_00822
chr5	.	exon	2703299	2704753	.	-	.	ID=Zt09_model_chr5_00822_exon8;Parent=Zt09_model_chr5_00822
chr5	.	CDS	2703299	2704753	.	-	0	ID=cds_Zt09_model_chr5_00822;Parent=Zt09_model_chr5_00822
chr5	.	gene	2601082	2603464	.	+	.	ID=Zt09_TU_chr5_00799;Name=Zt09_chr5_00799
chr5	.	mRNA	2601082	2603464	.	+	.	ID=Zt09_model_chr5_00799;Parent=Zt09_TU_chr5_00799;Name=Zt09_chr5_00799
chr5	.	exon	2601082	2601480	.	+	.	ID=Zt09_model_chr5_00799_exon1;Parent=Zt09_model_chr5_00799
chr5	.	CDS	2601082	2601480	.	+	0	ID=cds_Zt09_model_chr5_00799;Parent=Zt09_model_chr5_00799
chr5	.	exon	2601539	2603464	.	+	.	ID=Zt09_model_chr5_00799_exon2;Parent=Zt09_model_chr5_00799
chr5	.	CDS	2601539	2603464	.	+	0	ID=cds_Zt09_model_chr5_00799;Parent=Zt09_model_chr5_00799
chr5	.	gene	907074	907541	.	-	.	ID=Zt09_TU_chr5_00268;Name=Zt09_chr5_00268
chr5	.	mRNA	907074	907541	.	-	.	ID=Zt09_model_chr5_00268;Parent=Zt09_TU_chr5_00268;Name=Zt09_chr5_00268
chr5	.	exon	907074	907541	.	-	.	ID=Zt09_model_chr5_00268_exon1;Parent=Zt09_model_chr5_00268
chr5	.	CDS	907074	907541	.	-	0	ID=cds_Zt09_model_chr5_00268;Parent=Zt09_model_chr5_00268
chr5	.	gene	1592851	1594167	.	+	.	ID=Zt09_TU_chr5_00496;Name=Zt09_chr5_00496
chr5	.	mRNA	1592851	1594167	.	+	.	ID=Zt09_model_chr5_00496;Parent=Zt09_TU_chr5_00496;Name=Zt09_chr5_00496
chr5	.	exon	1592851	1594167	.	+	.	ID=Zt09_model_chr5_00496_exon1;Parent=Zt09_model_chr5_00496
chr5	.	CDS	1592851	1594167	.	+	0	ID=cds_Zt09_model_chr5_00496;Parent=Zt09_model_chr5_00496
chr5	.	gene	136993	138216	.	-	.	ID=Zt09_TU_chr5_00024;Name=Zt09_chr5_00024
chr5	.	mRNA	136993	138216	.	-	.	ID=Zt09_model_chr5_00024;Parent=Zt09_TU_chr5_00024;Name=Zt09_chr5_00024
chr5	.	exon	136993	138216	.	-	.	ID=Zt09_model_chr5_00024_exon1;Parent=Zt09_model_chr5_00024
chr5	.	CDS	136993	138216	.	-	0	ID=cds_Zt09_model_chr5_00024;Parent=Zt09_model_chr5_00024
chr5	.	gene	2135135	2135465	.	+	.	ID=Zt09_TU_chr5_00658;Name=Zt09_chr5_00658
chr5	.	mRNA	2135135	2135465	.	+	.	ID=Zt09_model_chr5_00658;Parent=Zt09_TU_chr5_00658;Name=Zt09_chr5_00658
chr5	.	exon	2135135	2135263	.	+	.	ID=Zt09_model_chr5_00658_exon1;Parent=Zt09_model_chr5_00658
chr5	.	CDS	2135135	2135263	.	+	0	ID=cds_Zt09_model_chr5_00658;Parent=Zt09_model_chr5_00658
chr5	.	exon	2135328	2135465	.	+	.	ID=Zt09_model_chr5_00658_exon2;Parent=Zt09_model_chr5_00658
chr5	.	CDS	2135328	2135465	.	+	0	ID=cds_Zt09_model_chr5_00658;Parent=Zt09_model_chr5_00658
chr5	.	gene	1291332	1293683	.	-	.	ID=Zt09_TU_chr5_00380;Name=Zt09_chr5_00380
chr5	.	mRNA	1291332	1293683	.	-	.	ID=Zt09_model_chr5_00380;Parent=Zt09_TU_chr5_00380;Name=Zt09_chr5_00380
chr5	.	exon	1293396	1293683	.	-	.	ID=Zt09_model_chr5_00380_exon1;Parent=Zt09_model_chr5_00380
chr5	.	CDS	1293396	1293683	.	-	0	ID=cds_Zt09_model_chr5_00380;Parent=Zt09_model_chr5_00380
chr5	.	exon	1293304	1293331	.	-	.	ID=Zt09_model_chr5_00380_exon2;Parent=Zt09_model_chr5_00380
chr5	.	CDS	1293304	1293331	.	-	0	ID=cds_Zt09_model_chr5_00380;Parent=Zt09_model_chr5_00380
chr5	.	exon	1292557	1293254	.	-	.	ID=Zt09_model_chr5_00380_exon3;Parent=Zt09_model_chr5_00380
chr5	.	CDS	1292557	1293254	.	-	2	ID=cds_Zt09_model_chr5_00380;Parent=Zt09_model_chr5_00380
chr5	.	exon	1291549	1292501	.	-	.	ID=Zt09_model_chr5_00380_exon4;Parent=Zt09_model_chr5_00380
chr5	.	CDS	1291549	1292501	.	-	0	ID=cds_Zt09_model_chr5_00380;Parent=Zt09_model_chr5_00380
chr5	.	exon	1291332	1291485	.	-	.	ID=Zt09_model_chr5_00380_exon5;Parent=Zt09_model_chr5_00380
chr5	.	CDS	1291332	1291485	.	-	1	ID=cds_Zt09_model_chr5_00380;Parent=Zt09_model_chr5_00380
chr5	.	gene	670245	670901	.	+	.	ID=Zt09_TU_chr5_00176;Name=Zt09_chr5_00176
chr5	.	mRNA	670245	670901	.	+	.	ID=Zt09_model_chr5_00176;Parent=Zt09_TU_chr5_00176;Name=Zt09_chr5_00176
chr5	.	exon	670245	670360	.	+	.	ID=Zt09_model_chr5_00176_exon1;Parent=Zt09_model_chr5_00176
chr5	.	CDS	670245	670360	.	+	0	ID=cds_Zt09_model_chr5_00176;Parent=Zt09_model_chr5_00176
chr5	.	exon	670424	670901	.	+	.	ID=Zt09_model_chr5_00176_exon2;Parent=Zt09_model_chr5_00176
chr5	.	CDS	670424	670901	.	+	1	ID=cds_Zt09_model_chr5_00176;Parent=Zt09_model_chr5_00176
chr5	.	gene	1268857	1271618	.	-	.	ID=Zt09_TU_chr5_00372;Name=Zt09_chr5_00372
chr5	.	mRNA	1268857	1271618	.	-	.	ID=Zt09_model_chr5_00372;Parent=Zt09_TU_chr5_00372;Name=Zt09_chr5_00372
chr5	.	exon	1269765	1271618	.	-	.	ID=Zt09_model_chr5_00372_exon1;Parent=Zt09_model_chr5_00372
chr5	.	CDS	1269765	1271618	.	-	0	ID=cds_Zt09_model_chr5_00372;Parent=Zt09_model_chr5_00372
chr5	.	exon	1268857	1269714	.	-	.	ID=Zt09_model_chr5_00372_exon2;Parent=Zt09_model_chr5_00372
chr5	.	CDS	1268857	1269714	.	-	0	ID=cds_Zt09_model_chr5_00372;Parent=Zt09_model_chr5_00372
chr5	.	gene	1000385	1001135	.	+	.	ID=Zt09_TU_chr5_00274;Name=Zt09_chr5_00274
chr5	.	mRNA	1000385	1001135	.	+	.	ID=Zt09_model_chr5_00274;Parent=Zt09_TU_chr5_00274;Name=Zt09_chr5_00274
chr5	.	exon	1000385	1000518	.	+	.	ID=Zt09_model_chr5_00274_exon1;Parent=Zt09_model_chr5_00274
chr5	.	CDS	1000385	1000518	.	+	0	ID=cds_Zt09_model_chr5_00274;Parent=Zt09_model_chr5_00274
chr5	.	exon	1000579	1000593	.	+	.	ID=Zt09_model_chr5_00274_exon2;Parent=Zt09_model_chr5_00274
chr5	.	CDS	1000579	1000593	.	+	1	ID=cds_Zt09_model_chr5_00274;Parent=Zt09_model_chr5_00274
chr5	.	exon	1000661	1001135	.	+	.	ID=Zt09_model_chr5_00274_exon3;Parent=Zt09_model_chr5_00274
chr5	.	CDS	1000661	1001135	.	+	1	ID=cds_Zt09_model_chr5_00274;Parent=Zt09_model_chr5_00274
chr5	.	gene	750106	751062	.	+	.	ID=Zt09_TU_chr5_00200;Name=Zt09_chr5_00200
chr5	.	mRNA	750106	751062	.	+	.	ID=Zt09_model_chr5_00200;Parent=Zt09_TU_chr5_00200;Name=Zt09_chr5_00200
chr5	.	exon	750106	751062	.	+	.	ID=Zt09_model_chr5_00200_exon1;Parent=Zt09_model_chr5_00200
chr5	.	CDS	750106	751062	.	+	0	ID=cds_Zt09_model_chr5_00200;Parent=Zt09_model_chr5_00200
chr5	.	gene	575958	576447	.	-	.	ID=Zt09_TU_chr5_00145;Name=Zt09_chr5_00145
chr5	.	mRNA	575958	576447	.	-	.	ID=Zt09_model_chr5_00145;Parent=Zt09_TU_chr5_00145;Name=Zt09_chr5_00145
chr5	.	exon	576216	576447	.	-	.	ID=Zt09_model_chr5_00145_exon1;Parent=Zt09_model_chr5_00145
chr5	.	CDS	576216	576447	.	-	0	ID=cds_Zt09_model_chr5_00145;Parent=Zt09_model_chr5_00145
chr5	.	exon	575958	576151	.	-	.	ID=Zt09_model_chr5_00145_exon2;Parent=Zt09_model_chr5_00145
chr5	.	CDS	575958	576151	.	-	1	ID=cds_Zt09_model_chr5_00145;Parent=Zt09_model_chr5_00145
chr5	.	gene	108946	110334	.	+	.	ID=Zt09_TU_chr5_00014;Name=Zt09_chr5_00014
chr5	.	mRNA	108946	110334	.	+	.	ID=Zt09_model_chr5_00014;Parent=Zt09_TU_chr5_00014;Name=Zt09_chr5_00014
chr5	.	exon	108946	110334	.	+	.	ID=Zt09_model_chr5_00014_exon1;Parent=Zt09_model_chr5_00014
chr5	.	CDS	108946	110334	.	+	0	ID=cds_Zt09_model_chr5_00014;Parent=Zt09_model_chr5_00014
chr5	.	gene	1679454	1681811	.	-	.	ID=Zt09_TU_chr5_00528;Name=Zt09_chr5_00528
chr5	.	mRNA	1679454	1681811	.	-	.	ID=Zt09_model_chr5_00528;Parent=Zt09_TU_chr5_00528;Name=Zt09_chr5_00528
chr5	.	exon	1679454	1681811	.	-	.	ID=Zt09_model_chr5_00528_exon1;Parent=Zt09_model_chr5_00528
chr5	.	CDS	1679454	1681811	.	-	0	ID=cds_Zt09_model_chr5_00528;Parent=Zt09_model_chr5_00528
chr5	.	gene	1204441	1206260	.	-	.	ID=Zt09_TU_chr5_00346;Name=Zt09_chr5_00346
chr5	.	mRNA	1204441	1206260	.	-	.	ID=Zt09_model_chr5_00346;Parent=Zt09_TU_chr5_00346;Name=Zt09_chr5_00346
chr5	.	exon	1206074	1206260	.	-	.	ID=Zt09_model_chr5_00346_exon1;Parent=Zt09_model_chr5_00346
chr5	.	CDS	1206074	1206260	.	-	0	ID=cds_Zt09_model_chr5_00346;Parent=Zt09_model_chr5_00346
chr5	.	exon	1204922	1206015	.	-	.	ID=Zt09_model_chr5_00346_exon2;Parent=Zt09_model_chr5_00346
chr5	.	CDS	1204922	1206015	.	-	2	ID=cds_Zt09_model_chr5_00346;Parent=Zt09_model_chr5_00346
chr5	.	exon	1204441	1204800	.	-	.	ID=Zt09_model_chr5_00346_exon3;Parent=Zt09_model_chr5_00346
chr5	.	CDS	1204441	1204800	.	-	0	ID=cds_Zt09_model_chr5_00346;Parent=Zt09_model_chr5_00346
chr5	.	gene	417165	418083	.	-	.	ID=Zt09_TU_chr5_00096;Name=Zt09_chr5_00096
chr5	.	mRNA	417165	418083	.	-	.	ID=Zt09_model_chr5_00096;Parent=Zt09_TU_chr5_00096;Name=Zt09_chr5_00096
chr5	.	exon	417790	418083	.	-	.	ID=Zt09_model_chr5_00096_exon1;Parent=Zt09_model_chr5_00096
chr5	.	CDS	417790	418083	.	-	0	ID=cds_Zt09_model_chr5_00096;Parent=Zt09_model_chr5_00096
chr5	.	exon	417477	417734	.	-	.	ID=Zt09_model_chr5_00096_exon2;Parent=Zt09_model_chr5_00096
chr5	.	CDS	417477	417734	.	-	0	ID=cds_Zt09_model_chr5_00096;Parent=Zt09_model_chr5_00096
chr5	.	exon	417165	417422	.	-	.	ID=Zt09_model_chr5_00096_exon3;Parent=Zt09_model_chr5_00096
chr5	.	CDS	417165	417422	.	-	0	ID=cds_Zt09_model_chr5_00096;Parent=Zt09_model_chr5_00096
chr5	.	gene	2111436	2114543	.	+	.	ID=Zt09_TU_chr5_00649;Name=Zt09_chr5_00649
chr5	.	mRNA	2111436	2114543	.	+	.	ID=Zt09_model_chr5_00649;Parent=Zt09_TU_chr5_00649;Name=Zt09_chr5_00649
chr5	.	exon	2111436	2114543	.	+	.	ID=Zt09_model_chr5_00649_exon1;Parent=Zt09_model_chr5_00649
chr5	.	CDS	2111436	2114543	.	+	0	ID=cds_Zt09_model_chr5_00649;Parent=Zt09_model_chr5_00649
chr5	.	gene	667487	669416	.	-	.	ID=Zt09_TU_chr5_00175;Name=Zt09_chr5_00175
chr5	.	mRNA	667487	669416	.	-	.	ID=Zt09_model_chr5_00175;Parent=Zt09_TU_chr5_00175;Name=Zt09_chr5_00175
chr5	.	exon	669371	669416	.	-	.	ID=Zt09_model_chr5_00175_exon1;Parent=Zt09_model_chr5_00175
chr5	.	CDS	669371	669416	.	-	0	ID=cds_Zt09_model_chr5_00175;Parent=Zt09_model_chr5_00175
chr5	.	exon	669112	669177	.	-	.	ID=Zt09_model_chr5_00175_exon2;Parent=Zt09_model_chr5_00175
chr5	.	CDS	669112	669177	.	-	1	ID=cds_Zt09_model_chr5_00175;Parent=Zt09_model_chr5_00175
chr5	.	exon	668758	668896	.	-	.	ID=Zt09_model_chr5_00175_exon3;Parent=Zt09_model_chr5_00175
chr5	.	CDS	668758	668896	.	-	1	ID=cds_Zt09_model_chr5_00175;Parent=Zt09_model_chr5_00175
chr5	.	exon	667487	668696	.	-	.	ID=Zt09_model_chr5_00175_exon4;Parent=Zt09_model_chr5_00175
chr5	.	CDS	667487	668696	.	-	2	ID=cds_Zt09_model_chr5_00175;Parent=Zt09_model_chr5_00175
chr5	.	gene	221917	223290	.	+	.	ID=Zt09_TU_chr5_00040;Name=Zt09_chr5_00040
chr5	.	mRNA	221917	223290	.	+	.	ID=Zt09_model_chr5_00040;Parent=Zt09_TU_chr5_00040;Name=Zt09_chr5_00040
chr5	.	exon	221917	223290	.	+	.	ID=Zt09_model_chr5_00040_exon1;Parent=Zt09_model_chr5_00040
chr5	.	CDS	221917	223290	.	+	0	ID=cds_Zt09_model_chr5_00040;Parent=Zt09_model_chr5_00040
chr5	.	gene	1537683	1538815	.	+	.	ID=Zt09_TU_chr5_00472;Name=Zt09_chr5_00472
chr5	.	mRNA	1537683	1538815	.	+	.	ID=Zt09_model_chr5_00472;Parent=Zt09_TU_chr5_00472;Name=Zt09_chr5_00472
chr5	.	exon	1537683	1538001	.	+	.	ID=Zt09_model_chr5_00472_exon1;Parent=Zt09_model_chr5_00472
chr5	.	CDS	1537683	1538001	.	+	0	ID=cds_Zt09_model_chr5_00472;Parent=Zt09_model_chr5_00472
chr5	.	exon	1538109	1538815	.	+	.	ID=Zt09_model_chr5_00472_exon2;Parent=Zt09_model_chr5_00472
chr5	.	CDS	1538109	1538815	.	+	1	ID=cds_Zt09_model_chr5_00472;Parent=Zt09_model_chr5_00472
chr5	.	gene	2582104	2584096	.	-	.	ID=Zt09_TU_chr5_00794;Name=Zt09_chr5_00794
chr5	.	mRNA	2582104	2584096	.	-	.	ID=Zt09_model_chr5_00794;Parent=Zt09_TU_chr5_00794;Name=Zt09_chr5_00794
chr5	.	exon	2583716	2584096	.	-	.	ID=Zt09_model_chr5_00794_exon1;Parent=Zt09_model_chr5_00794
chr5	.	CDS	2583716	2584096	.	-	0	ID=cds_Zt09_model_chr5_00794;Parent=Zt09_model_chr5_00794
chr5	.	exon	2583579	2583667	.	-	.	ID=Zt09_model_chr5_00794_exon2;Parent=Zt09_model_chr5_00794
chr5	.	CDS	2583579	2583667	.	-	0	ID=cds_Zt09_model_chr5_00794;Parent=Zt09_model_chr5_00794
chr5	.	exon	2583315	2583525	.	-	.	ID=Zt09_model_chr5_00794_exon3;Parent=Zt09_model_chr5_00794
chr5	.	CDS	2583315	2583525	.	-	1	ID=cds_Zt09_model_chr5_00794;Parent=Zt09_model_chr5_00794
chr5	.	exon	2582945	2583262	.	-	.	ID=Zt09_model_chr5_00794_exon4;Parent=Zt09_model_chr5_00794
chr5	.	CDS	2582945	2583262	.	-	0	ID=cds_Zt09_model_chr5_00794;Parent=Zt09_model_chr5_00794
chr5	.	exon	2582797	2582895	.	-	.	ID=Zt09_model_chr5_00794_exon5;Parent=Zt09_model_chr5_00794
chr5	.	CDS	2582797	2582895	.	-	0	ID=cds_Zt09_model_chr5_00794;Parent=Zt09_model_chr5_00794
chr5	.	exon	2582104	2582742	.	-	.	ID=Zt09_model_chr5_00794_exon6;Parent=Zt09_model_chr5_00794
chr5	.	CDS	2582104	2582742	.	-	0	ID=cds_Zt09_model_chr5_00794;Parent=Zt09_model_chr5_00794
chr5	.	gene	2503865	2508967	.	-	.	ID=Zt09_TU_chr5_00764;Name=Zt09_chr5_00764
chr5	.	mRNA	2503865	2508967	.	-	.	ID=Zt09_model_chr5_00764;Parent=Zt09_TU_chr5_00764;Name=Zt09_chr5_00764
chr5	.	exon	2503865	2508967	.	-	.	ID=Zt09_model_chr5_00764_exon1;Parent=Zt09_model_chr5_00764
chr5	.	CDS	2503865	2508967	.	-	0	ID=cds_Zt09_model_chr5_00764;Parent=Zt09_model_chr5_00764
chr5	.	gene	1600951	1603961	.	-	.	ID=Zt09_TU_chr5_00500;Name=Zt09_chr5_00500
chr5	.	mRNA	1600951	1603961	.	-	.	ID=Zt09_model_chr5_00500;Parent=Zt09_TU_chr5_00500;Name=Zt09_chr5_00500
chr5	.	exon	1602048	1603961	.	-	.	ID=Zt09_model_chr5_00500_exon1;Parent=Zt09_model_chr5_00500
chr5	.	CDS	1602048	1603961	.	-	0	ID=cds_Zt09_model_chr5_00500;Parent=Zt09_model_chr5_00500
chr5	.	exon	1600951	1601988	.	-	.	ID=Zt09_model_chr5_00500_exon2;Parent=Zt09_model_chr5_00500
chr5	.	CDS	1600951	1601988	.	-	0	ID=cds_Zt09_model_chr5_00500;Parent=Zt09_model_chr5_00500
chr5	.	gene	90138	94060	.	+	.	ID=Zt09_TU_chr5_00008;Name=Zt09_chr5_00008
chr5	.	mRNA	90138	94060	.	+	.	ID=Zt09_model_chr5_00008;Parent=Zt09_TU_chr5_00008;Name=Zt09_chr5_00008
chr5	.	exon	90138	90255	.	+	.	ID=Zt09_model_chr5_00008_exon1;Parent=Zt09_model_chr5_00008
chr5	.	CDS	90138	90255	.	+	0	ID=cds_Zt09_model_chr5_00008;Parent=Zt09_model_chr5_00008
chr5	.	exon	90308	90553	.	+	.	ID=Zt09_model_chr5_00008_exon2;Parent=Zt09_model_chr5_00008
chr5	.	CDS	90308	90553	.	+	1	ID=cds_Zt09_model_chr5_00008;Parent=Zt09_model_chr5_00008
chr5	.	exon	90627	90713	.	+	.	ID=Zt09_model_chr5_00008_exon3;Parent=Zt09_model_chr5_00008
chr5	.	CDS	90627	90713	.	+	1	ID=cds_Zt09_model_chr5_00008;Parent=Zt09_model_chr5_00008
chr5	.	exon	90773	91255	.	+	.	ID=Zt09_model_chr5_00008_exon4;Parent=Zt09_model_chr5_00008
chr5	.	CDS	90773	91255	.	+	1	ID=cds_Zt09_model_chr5_00008;Parent=Zt09_model_chr5_00008
chr5	.	exon	91312	91421	.	+	.	ID=Zt09_model_chr5_00008_exon5;Parent=Zt09_model_chr5_00008
chr5	.	CDS	91312	91421	.	+	1	ID=cds_Zt09_model_chr5_00008;Parent=Zt09_model_chr5_00008
chr5	.	exon	91477	91518	.	+	.	ID=Zt09_model_chr5_00008_exon6;Parent=Zt09_model_chr5_00008
chr5	.	CDS	91477	91518	.	+	0	ID=cds_Zt09_model_chr5_00008;Parent=Zt09_model_chr5_00008
chr5	.	exon	92537	93016	.	+	.	ID=Zt09_model_chr5_00008_exon7;Parent=Zt09_model_chr5_00008
chr5	.	CDS	92537	93016	.	+	0	ID=cds_Zt09_model_chr5_00008;Parent=Zt09_model_chr5_00008
chr5	.	exon	93070	93187	.	+	.	ID=Zt09_model_chr5_00008_exon8;Parent=Zt09_model_chr5_00008
chr5	.	CDS	93070	93187	.	+	0	ID=cds_Zt09_model_chr5_00008;Parent=Zt09_model_chr5_00008
chr5	.	exon	93243	93298	.	+	.	ID=Zt09_model_chr5_00008_exon9;Parent=Zt09_model_chr5_00008
chr5	.	CDS	93243	93298	.	+	1	ID=cds_Zt09_model_chr5_00008;Parent=Zt09_model_chr5_00008
chr5	.	exon	93357	93924	.	+	.	ID=Zt09_model_chr5_00008_exon10;Parent=Zt09_model_chr5_00008
chr5	.	CDS	93357	93924	.	+	0	ID=cds_Zt09_model_chr5_00008;Parent=Zt09_model_chr5_00008
chr5	.	exon	93981	94060	.	+	.	ID=Zt09_model_chr5_00008_exon11;Parent=Zt09_model_chr5_00008
chr5	.	CDS	93981	94060	.	+	1	ID=cds_Zt09_model_chr5_00008;Parent=Zt09_model_chr5_00008
chr5	.	gene	2141711	2143639	.	+	.	ID=Zt09_TU_chr5_00663;Name=Zt09_chr5_00663
chr5	.	mRNA	2141711	2143639	.	+	.	ID=Zt09_model_chr5_00663;Parent=Zt09_TU_chr5_00663;Name=Zt09_chr5_00663
chr5	.	exon	2141711	2142185	.	+	.	ID=Zt09_model_chr5_00663_exon1;Parent=Zt09_model_chr5_00663
chr5	.	CDS	2141711	2142185	.	+	0	ID=cds_Zt09_model_chr5_00663;Parent=Zt09_model_chr5_00663
chr5	.	exon	2142253	2142356	.	+	.	ID=Zt09_model_chr5_00663_exon2;Parent=Zt09_model_chr5_00663
chr5	.	CDS	2142253	2142356	.	+	1	ID=cds_Zt09_model_chr5_00663;Parent=Zt09_model_chr5_00663
chr5	.	exon	2142417	2142505	.	+	.	ID=Zt09_model_chr5_00663_exon3;Parent=Zt09_model_chr5_00663
chr5	.	CDS	2142417	2142505	.	+	0	ID=cds_Zt09_model_chr5_00663;Parent=Zt09_model_chr5_00663
chr5	.	exon	2142640	2143042	.	+	.	ID=Zt09_model_chr5_00663_exon4;Parent=Zt09_model_chr5_00663
chr5	.	CDS	2142640	2143042	.	+	2	ID=cds_Zt09_model_chr5_00663;Parent=Zt09_model_chr5_00663
chr5	.	exon	2143103	2143639	.	+	.	ID=Zt09_model_chr5_00663_exon5;Parent=Zt09_model_chr5_00663
chr5	.	CDS	2143103	2143639	.	+	0	ID=cds_Zt09_model_chr5_00663;Parent=Zt09_model_chr5_00663
chr5	.	gene	1231921	1232930	.	+	.	ID=Zt09_TU_chr5_00358;Name=Zt09_chr5_00358
chr5	.	mRNA	1231921	1232930	.	+	.	ID=Zt09_model_chr5_00358;Parent=Zt09_TU_chr5_00358;Name=Zt09_chr5_00358
chr5	.	exon	1231921	1232032	.	+	.	ID=Zt09_model_chr5_00358_exon1;Parent=Zt09_model_chr5_00358
chr5	.	CDS	1231921	1232032	.	+	0	ID=cds_Zt09_model_chr5_00358;Parent=Zt09_model_chr5_00358
chr5	.	exon	1232089	1232930	.	+	.	ID=Zt09_model_chr5_00358_exon2;Parent=Zt09_model_chr5_00358
chr5	.	CDS	1232089	1232930	.	+	2	ID=cds_Zt09_model_chr5_00358;Parent=Zt09_model_chr5_00358
chr5	.	gene	257681	260056	.	+	.	ID=Zt09_TU_chr5_00048;Name=Zt09_chr5_00048
chr5	.	mRNA	257681	260056	.	+	.	ID=Zt09_model_chr5_00048;Parent=Zt09_TU_chr5_00048;Name=Zt09_chr5_00048
chr5	.	exon	257681	260056	.	+	.	ID=Zt09_model_chr5_00048_exon1;Parent=Zt09_model_chr5_00048
chr5	.	CDS	257681	260056	.	+	0	ID=cds_Zt09_model_chr5_00048;Parent=Zt09_model_chr5_00048
chr5	.	gene	2752671	2755093	.	+	.	ID=Zt09_TU_chr5_00837;Name=Zt09_chr5_00837
chr5	.	mRNA	2752671	2755093	.	+	.	ID=Zt09_model_chr5_00837;Parent=Zt09_TU_chr5_00837;Name=Zt09_chr5_00837
chr5	.	exon	2752671	2752819	.	+	.	ID=Zt09_model_chr5_00837_exon1;Parent=Zt09_model_chr5_00837
chr5	.	CDS	2752671	2752819	.	+	0	ID=cds_Zt09_model_chr5_00837;Parent=Zt09_model_chr5_00837
chr5	.	exon	2753716	2753780	.	+	.	ID=Zt09_model_chr5_00837_exon2;Parent=Zt09_model_chr5_00837
chr5	.	CDS	2753716	2753780	.	+	2	ID=cds_Zt09_model_chr5_00837;Parent=Zt09_model_chr5_00837
chr5	.	exon	2754057	2755093	.	+	.	ID=Zt09_model_chr5_00837_exon3;Parent=Zt09_model_chr5_00837
chr5	.	CDS	2754057	2755093	.	+	1	ID=cds_Zt09_model_chr5_00837;Parent=Zt09_model_chr5_00837
chr5	.	gene	1558166	1559773	.	+	.	ID=Zt09_TU_chr5_00483;Name=Zt09_chr5_00483
chr5	.	mRNA	1558166	1559773	.	+	.	ID=Zt09_model_chr5_00483;Parent=Zt09_TU_chr5_00483;Name=Zt09_chr5_00483
chr5	.	exon	1558166	1558341	.	+	.	ID=Zt09_model_chr5_00483_exon1;Parent=Zt09_model_chr5_00483
chr5	.	CDS	1558166	1558341	.	+	0	ID=cds_Zt09_model_chr5_00483;Parent=Zt09_model_chr5_00483
chr5	.	exon	1558393	1559773	.	+	.	ID=Zt09_model_chr5_00483_exon2;Parent=Zt09_model_chr5_00483
chr5	.	CDS	1558393	1559773	.	+	1	ID=cds_Zt09_model_chr5_00483;Parent=Zt09_model_chr5_00483
chr5	.	gene	443027	443719	.	+	.	ID=Zt09_TU_chr5_00105;Name=Zt09_chr5_00105
chr5	.	mRNA	443027	443719	.	+	.	ID=Zt09_model_chr5_00105;Parent=Zt09_TU_chr5_00105;Name=Zt09_chr5_00105
chr5	.	exon	443027	443362	.	+	.	ID=Zt09_model_chr5_00105_exon1;Parent=Zt09_model_chr5_00105
chr5	.	CDS	443027	443362	.	+	0	ID=cds_Zt09_model_chr5_00105;Parent=Zt09_model_chr5_00105
chr5	.	exon	443418	443527	.	+	.	ID=Zt09_model_chr5_00105_exon2;Parent=Zt09_model_chr5_00105
chr5	.	CDS	443418	443527	.	+	0	ID=cds_Zt09_model_chr5_00105;Parent=Zt09_model_chr5_00105
chr5	.	exon	443584	443719	.	+	.	ID=Zt09_model_chr5_00105_exon3;Parent=Zt09_model_chr5_00105
chr5	.	CDS	443584	443719	.	+	1	ID=cds_Zt09_model_chr5_00105;Parent=Zt09_model_chr5_00105
chr5	.	gene	224006	225198	.	-	.	ID=Zt09_TU_chr5_00041;Name=Zt09_chr5_00041
chr5	.	mRNA	224006	225198	.	-	.	ID=Zt09_model_chr5_00041;Parent=Zt09_TU_chr5_00041;Name=Zt09_chr5_00041
chr5	.	exon	224808	225198	.	-	.	ID=Zt09_model_chr5_00041_exon1;Parent=Zt09_model_chr5_00041
chr5	.	CDS	224808	225198	.	-	0	ID=cds_Zt09_model_chr5_00041;Parent=Zt09_model_chr5_00041
chr5	.	exon	224264	224736	.	-	.	ID=Zt09_model_chr5_00041_exon2;Parent=Zt09_model_chr5_00041
chr5	.	CDS	224264	224736	.	-	2	ID=cds_Zt09_model_chr5_00041;Parent=Zt09_model_chr5_00041
chr5	.	exon	224111	224206	.	-	.	ID=Zt09_model_chr5_00041_exon3;Parent=Zt09_model_chr5_00041
chr5	.	CDS	224111	224206	.	-	0	ID=cds_Zt09_model_chr5_00041;Parent=Zt09_model_chr5_00041
chr5	.	exon	224006	224047	.	-	.	ID=Zt09_model_chr5_00041_exon4;Parent=Zt09_model_chr5_00041
chr5	.	CDS	224006	224047	.	-	0	ID=cds_Zt09_model_chr5_00041;Parent=Zt09_model_chr5_00041
chr5	.	gene	2147763	2148709	.	-	.	ID=Zt09_TU_chr5_00666;Name=Zt09_chr5_00666
chr5	.	mRNA	2147763	2148709	.	-	.	ID=Zt09_model_chr5_00666;Parent=Zt09_TU_chr5_00666;Name=Zt09_chr5_00666
chr5	.	exon	2148544	2148709	.	-	.	ID=Zt09_model_chr5_00666_exon1;Parent=Zt09_model_chr5_00666
chr5	.	CDS	2148544	2148709	.	-	0	ID=cds_Zt09_model_chr5_00666;Parent=Zt09_model_chr5_00666
chr5	.	exon	2147763	2148484	.	-	.	ID=Zt09_model_chr5_00666_exon2;Parent=Zt09_model_chr5_00666
chr5	.	CDS	2147763	2148484	.	-	2	ID=cds_Zt09_model_chr5_00666;Parent=Zt09_model_chr5_00666
chr5	.	gene	820088	820915	.	-	.	ID=Zt09_TU_chr5_00231;Name=Zt09_chr5_00231
chr5	.	mRNA	820088	820915	.	-	.	ID=Zt09_model_chr5_00231;Parent=Zt09_TU_chr5_00231;Name=Zt09_chr5_00231
chr5	.	exon	820690	820915	.	-	.	ID=Zt09_model_chr5_00231_exon1;Parent=Zt09_model_chr5_00231
chr5	.	CDS	820690	820915	.	-	0	ID=cds_Zt09_model_chr5_00231;Parent=Zt09_model_chr5_00231
chr5	.	exon	820088	820629	.	-	.	ID=Zt09_model_chr5_00231_exon2;Parent=Zt09_model_chr5_00231
chr5	.	CDS	820088	820629	.	-	1	ID=cds_Zt09_model_chr5_00231;Parent=Zt09_model_chr5_00231
chr5	.	gene	2255028	2255876	.	-	.	ID=Zt09_TU_chr5_00685;Name=Zt09_chr5_00685
chr5	.	mRNA	2255028	2255876	.	-	.	ID=Zt09_model_chr5_00685;Parent=Zt09_TU_chr5_00685;Name=Zt09_chr5_00685
chr5	.	exon	2255028	2255876	.	-	.	ID=Zt09_model_chr5_00685_exon1;Parent=Zt09_model_chr5_00685
chr5	.	CDS	2255028	2255876	.	-	0	ID=cds_Zt09_model_chr5_00685;Parent=Zt09_model_chr5_00685
chr5	.	gene	260906	268303	.	+	.	ID=Zt09_TU_chr5_00049;Name=Zt09_chr5_00049
chr5	.	mRNA	260906	268303	.	+	.	ID=Zt09_model_chr5_00049;Parent=Zt09_TU_chr5_00049;Name=Zt09_chr5_00049
chr5	.	exon	260906	268303	.	+	.	ID=Zt09_model_chr5_00049_exon1;Parent=Zt09_model_chr5_00049
chr5	.	CDS	260906	268303	.	+	0	ID=cds_Zt09_model_chr5_00049;Parent=Zt09_model_chr5_00049
chr5	.	gene	2218042	2218859	.	-	.	ID=Zt09_TU_chr5_00677;Name=Zt09_chr5_00677
chr5	.	mRNA	2218042	2218859	.	-	.	ID=Zt09_model_chr5_00677;Parent=Zt09_TU_chr5_00677;Name=Zt09_chr5_00677
chr5	.	exon	2218754	2218859	.	-	.	ID=Zt09_model_chr5_00677_exon1;Parent=Zt09_model_chr5_00677
chr5	.	CDS	2218754	2218859	.	-	0	ID=cds_Zt09_model_chr5_00677;Parent=Zt09_model_chr5_00677
chr5	.	exon	2218230	2218699	.	-	.	ID=Zt09_model_chr5_00677_exon2;Parent=Zt09_model_chr5_00677
chr5	.	CDS	2218230	2218699	.	-	2	ID=cds_Zt09_model_chr5_00677;Parent=Zt09_model_chr5_00677
chr5	.	exon	2218042	2218167	.	-	.	ID=Zt09_model_chr5_00677_exon3;Parent=Zt09_model_chr5_00677
chr5	.	CDS	2218042	2218167	.	-	0	ID=cds_Zt09_model_chr5_00677;Parent=Zt09_model_chr5_00677
chr5	.	gene	2080008	2082645	.	+	.	ID=Zt09_TU_chr5_00637;Name=Zt09_chr5_00637
chr5	.	mRNA	2080008	2082645	.	+	.	ID=Zt09_model_chr5_00637;Parent=Zt09_TU_chr5_00637;Name=Zt09_chr5_00637
chr5	.	exon	2080008	2080442	.	+	.	ID=Zt09_model_chr5_00637_exon1;Parent=Zt09_model_chr5_00637
chr5	.	CDS	2080008	2080442	.	+	0	ID=cds_Zt09_model_chr5_00637;Parent=Zt09_model_chr5_00637
chr5	.	exon	2080495	2082645	.	+	.	ID=Zt09_model_chr5_00637_exon2;Parent=Zt09_model_chr5_00637
chr5	.	CDS	2080495	2082645	.	+	0	ID=cds_Zt09_model_chr5_00637;Parent=Zt09_model_chr5_00637
chr5	.	gene	493048	496497	.	+	.	ID=Zt09_TU_chr5_00128;Name=Zt09_chr5_00128
chr5	.	mRNA	493048	496497	.	+	.	ID=Zt09_model_chr5_00128;Parent=Zt09_TU_chr5_00128;Name=Zt09_chr5_00128
chr5	.	exon	493048	493440	.	+	.	ID=Zt09_model_chr5_00128_exon1;Parent=Zt09_model_chr5_00128
chr5	.	CDS	493048	493440	.	+	0	ID=cds_Zt09_model_chr5_00128;Parent=Zt09_model_chr5_00128
chr5	.	exon	494222	494359	.	+	.	ID=Zt09_model_chr5_00128_exon2;Parent=Zt09_model_chr5_00128
chr5	.	CDS	494222	494359	.	+	0	ID=cds_Zt09_model_chr5_00128;Parent=Zt09_model_chr5_00128
chr5	.	exon	494561	495388	.	+	.	ID=Zt09_model_chr5_00128_exon3;Parent=Zt09_model_chr5_00128
chr5	.	CDS	494561	495388	.	+	0	ID=cds_Zt09_model_chr5_00128;Parent=Zt09_model_chr5_00128
chr5	.	exon	495871	496497	.	+	.	ID=Zt09_model_chr5_00128_exon4;Parent=Zt09_model_chr5_00128
chr5	.	CDS	495871	496497	.	+	0	ID=cds_Zt09_model_chr5_00128;Parent=Zt09_model_chr5_00128
chr5	.	gene	462742	463526	.	-	.	ID=Zt09_TU_chr5_00113;Name=Zt09_chr5_00113
chr5	.	mRNA	462742	463526	.	-	.	ID=Zt09_model_chr5_00113;Parent=Zt09_TU_chr5_00113;Name=Zt09_chr5_00113
chr5	.	exon	462957	463526	.	-	.	ID=Zt09_model_chr5_00113_exon1;Parent=Zt09_model_chr5_00113
chr5	.	CDS	462957	463526	.	-	0	ID=cds_Zt09_model_chr5_00113;Parent=Zt09_model_chr5_00113
chr5	.	exon	462742	462897	.	-	.	ID=Zt09_model_chr5_00113_exon2;Parent=Zt09_model_chr5_00113
chr5	.	CDS	462742	462897	.	-	0	ID=cds_Zt09_model_chr5_00113;Parent=Zt09_model_chr5_00113
chr5	.	gene	2441315	2442251	.	-	.	ID=Zt09_TU_chr5_00741;Name=Zt09_chr5_00741
chr5	.	mRNA	2441315	2442251	.	-	.	ID=Zt09_model_chr5_00741;Parent=Zt09_TU_chr5_00741;Name=Zt09_chr5_00741
chr5	.	exon	2441999	2442251	.	-	.	ID=Zt09_model_chr5_00741_exon1;Parent=Zt09_model_chr5_00741
chr5	.	CDS	2441999	2442251	.	-	0	ID=cds_Zt09_model_chr5_00741;Parent=Zt09_model_chr5_00741
chr5	.	exon	2441315	2441928	.	-	.	ID=Zt09_model_chr5_00741_exon2;Parent=Zt09_model_chr5_00741
chr5	.	CDS	2441315	2441928	.	-	2	ID=cds_Zt09_model_chr5_00741;Parent=Zt09_model_chr5_00741
chr5	.	gene	354850	355875	.	+	.	ID=Zt09_TU_chr5_00073;Name=Zt09_chr5_00073
chr5	.	mRNA	354850	355875	.	+	.	ID=Zt09_model_chr5_00073;Parent=Zt09_TU_chr5_00073;Name=Zt09_chr5_00073
chr5	.	exon	354850	355875	.	+	.	ID=Zt09_model_chr5_00073_exon1;Parent=Zt09_model_chr5_00073
chr5	.	CDS	354850	355875	.	+	0	ID=cds_Zt09_model_chr5_00073;Parent=Zt09_model_chr5_00073
chr5	.	gene	2136227	2136719	.	+	.	ID=Zt09_TU_chr5_00659;Name=Zt09_chr5_00659
chr5	.	mRNA	2136227	2136719	.	+	.	ID=Zt09_model_chr5_00659;Parent=Zt09_TU_chr5_00659;Name=Zt09_chr5_00659
chr5	.	exon	2136227	2136276	.	+	.	ID=Zt09_model_chr5_00659_exon1;Parent=Zt09_model_chr5_00659
chr5	.	CDS	2136227	2136276	.	+	0	ID=cds_Zt09_model_chr5_00659;Parent=Zt09_model_chr5_00659
chr5	.	exon	2136342	2136564	.	+	.	ID=Zt09_model_chr5_00659_exon2;Parent=Zt09_model_chr5_00659
chr5	.	CDS	2136342	2136564	.	+	2	ID=cds_Zt09_model_chr5_00659;Parent=Zt09_model_chr5_00659
chr5	.	exon	2136627	2136719	.	+	.	ID=Zt09_model_chr5_00659_exon3;Parent=Zt09_model_chr5_00659
chr5	.	CDS	2136627	2136719	.	+	0	ID=cds_Zt09_model_chr5_00659;Parent=Zt09_model_chr5_00659
chr5	.	gene	806115	807419	.	+	.	ID=Zt09_TU_chr5_00223;Name=Zt09_chr5_00223
chr5	.	mRNA	806115	807419	.	+	.	ID=Zt09_model_chr5_00223;Parent=Zt09_TU_chr5_00223;Name=Zt09_chr5_00223
chr5	.	exon	806115	807419	.	+	.	ID=Zt09_model_chr5_00223_exon1;Parent=Zt09_model_chr5_00223
chr5	.	CDS	806115	807419	.	+	0	ID=cds_Zt09_model_chr5_00223;Parent=Zt09_model_chr5_00223
chr5	.	gene	1466400	1468013	.	+	.	ID=Zt09_TU_chr5_00442;Name=Zt09_chr5_00442
chr5	.	mRNA	1466400	1468013	.	+	.	ID=Zt09_model_chr5_00442;Parent=Zt09_TU_chr5_00442;Name=Zt09_chr5_00442
chr5	.	exon	1466400	1467162	.	+	.	ID=Zt09_model_chr5_00442_exon1;Parent=Zt09_model_chr5_00442
chr5	.	CDS	1466400	1467162	.	+	0	ID=cds_Zt09_model_chr5_00442;Parent=Zt09_model_chr5_00442
chr5	.	exon	1467220	1468013	.	+	.	ID=Zt09_model_chr5_00442_exon2;Parent=Zt09_model_chr5_00442
chr5	.	CDS	1467220	1468013	.	+	2	ID=cds_Zt09_model_chr5_00442;Parent=Zt09_model_chr5_00442
chr5	.	gene	1096135	1097582	.	-	.	ID=Zt09_TU_chr5_00301;Name=Zt09_chr5_00301
chr5	.	mRNA	1096135	1097582	.	-	.	ID=Zt09_model_chr5_00301;Parent=Zt09_TU_chr5_00301;Name=Zt09_chr5_00301
chr5	.	exon	1097150	1097582	.	-	.	ID=Zt09_model_chr5_00301_exon1;Parent=Zt09_model_chr5_00301
chr5	.	CDS	1097150	1097582	.	-	0	ID=cds_Zt09_model_chr5_00301;Parent=Zt09_model_chr5_00301
chr5	.	exon	1096830	1097096	.	-	.	ID=Zt09_model_chr5_00301_exon2;Parent=Zt09_model_chr5_00301
chr5	.	CDS	1096830	1097096	.	-	2	ID=cds_Zt09_model_chr5_00301;Parent=Zt09_model_chr5_00301
chr5	.	exon	1096135	1096727	.	-	.	ID=Zt09_model_chr5_00301_exon3;Parent=Zt09_model_chr5_00301
chr5	.	CDS	1096135	1096727	.	-	2	ID=cds_Zt09_model_chr5_00301;Parent=Zt09_model_chr5_00301
chr5	.	gene	2566214	2567640	.	-	.	ID=Zt09_TU_chr5_00788;Name=Zt09_chr5_00788
chr5	.	mRNA	2566214	2567640	.	-	.	ID=Zt09_model_chr5_00788;Parent=Zt09_TU_chr5_00788;Name=Zt09_chr5_00788
chr5	.	exon	2567069	2567640	.	-	.	ID=Zt09_model_chr5_00788_exon1;Parent=Zt09_model_chr5_00788
chr5	.	CDS	2567069	2567640	.	-	0	ID=cds_Zt09_model_chr5_00788;Parent=Zt09_model_chr5_00788
chr5	.	exon	2566214	2567012	.	-	.	ID=Zt09_model_chr5_00788_exon2;Parent=Zt09_model_chr5_00788
chr5	.	CDS	2566214	2567012	.	-	1	ID=cds_Zt09_model_chr5_00788;Parent=Zt09_model_chr5_00788
chr5	.	gene	1646010	1646363	.	-	.	ID=Zt09_TU_chr5_00518;Name=Zt09_chr5_00518
chr5	.	mRNA	1646010	1646363	.	-	.	ID=Zt09_model_chr5_00518;Parent=Zt09_TU_chr5_00518;Name=Zt09_chr5_00518
chr5	.	exon	1646010	1646363	.	-	.	ID=Zt09_model_chr5_00518_exon1;Parent=Zt09_model_chr5_00518
chr5	.	CDS	1646010	1646363	.	-	0	ID=cds_Zt09_model_chr5_00518;Parent=Zt09_model_chr5_00518
chr5	.	gene	1974028	1974834	.	-	.	ID=Zt09_TU_chr5_00616;Name=Zt09_chr5_00616
chr5	.	mRNA	1974028	1974834	.	-	.	ID=Zt09_model_chr5_00616;Parent=Zt09_TU_chr5_00616;Name=Zt09_chr5_00616
chr5	.	exon	1974028	1974834	.	-	.	ID=Zt09_model_chr5_00616_exon1;Parent=Zt09_model_chr5_00616
chr5	.	CDS	1974028	1974834	.	-	0	ID=cds_Zt09_model_chr5_00616;Parent=Zt09_model_chr5_00616
chr5	.	gene	624222	625238	.	-	.	ID=Zt09_TU_chr5_00163;Name=Zt09_chr5_00163
chr5	.	mRNA	624222	625238	.	-	.	ID=Zt09_model_chr5_00163;Parent=Zt09_TU_chr5_00163;Name=Zt09_chr5_00163
chr5	.	exon	624222	625238	.	-	.	ID=Zt09_model_chr5_00163_exon1;Parent=Zt09_model_chr5_00163
chr5	.	CDS	624222	625238	.	-	0	ID=cds_Zt09_model_chr5_00163;Parent=Zt09_model_chr5_00163
chr5	.	gene	2434650	2435829	.	+	.	ID=Zt09_TU_chr5_00738;Name=Zt09_chr5_00738
chr5	.	mRNA	2434650	2435829	.	+	.	ID=Zt09_model_chr5_00738;Parent=Zt09_TU_chr5_00738;Name=Zt09_chr5_00738
chr5	.	exon	2434650	2435498	.	+	.	ID=Zt09_model_chr5_00738_exon1;Parent=Zt09_model_chr5_00738
chr5	.	CDS	2434650	2435498	.	+	0	ID=cds_Zt09_model_chr5_00738;Parent=Zt09_model_chr5_00738
chr5	.	exon	2435552	2435610	.	+	.	ID=Zt09_model_chr5_00738_exon2;Parent=Zt09_model_chr5_00738
chr5	.	CDS	2435552	2435610	.	+	0	ID=cds_Zt09_model_chr5_00738;Parent=Zt09_model_chr5_00738
chr5	.	exon	2435665	2435729	.	+	.	ID=Zt09_model_chr5_00738_exon3;Parent=Zt09_model_chr5_00738
chr5	.	CDS	2435665	2435729	.	+	1	ID=cds_Zt09_model_chr5_00738;Parent=Zt09_model_chr5_00738
chr5	.	exon	2435777	2435829	.	+	.	ID=Zt09_model_chr5_00738_exon4;Parent=Zt09_model_chr5_00738
chr5	.	CDS	2435777	2435829	.	+	2	ID=cds_Zt09_model_chr5_00738;Parent=Zt09_model_chr5_00738
chr5	.	gene	2669766	2671336	.	+	.	ID=Zt09_TU_chr5_00815;Name=Zt09_chr5_00815
chr5	.	mRNA	2669766	2671336	.	+	.	ID=Zt09_model_chr5_00815;Parent=Zt09_TU_chr5_00815;Name=Zt09_chr5_00815
chr5	.	exon	2669766	2669879	.	+	.	ID=Zt09_model_chr5_00815_exon1;Parent=Zt09_model_chr5_00815
chr5	.	CDS	2669766	2669879	.	+	0	ID=cds_Zt09_model_chr5_00815;Parent=Zt09_model_chr5_00815
chr5	.	exon	2669940	2670181	.	+	.	ID=Zt09_model_chr5_00815_exon2;Parent=Zt09_model_chr5_00815
chr5	.	CDS	2669940	2670181	.	+	0	ID=cds_Zt09_model_chr5_00815;Parent=Zt09_model_chr5_00815
chr5	.	exon	2670236	2670434	.	+	.	ID=Zt09_model_chr5_00815_exon3;Parent=Zt09_model_chr5_00815
chr5	.	CDS	2670236	2670434	.	+	2	ID=cds_Zt09_model_chr5_00815;Parent=Zt09_model_chr5_00815
chr5	.	exon	2670525	2670780	.	+	.	ID=Zt09_model_chr5_00815_exon4;Parent=Zt09_model_chr5_00815
chr5	.	CDS	2670525	2670780	.	+	0	ID=cds_Zt09_model_chr5_00815;Parent=Zt09_model_chr5_00815
chr5	.	exon	2671017	2671336	.	+	.	ID=Zt09_model_chr5_00815_exon5;Parent=Zt09_model_chr5_00815
chr5	.	CDS	2671017	2671336	.	+	1	ID=cds_Zt09_model_chr5_00815;Parent=Zt09_model_chr5_00815
chr5	.	gene	2739766	2742227	.	-	.	ID=Zt09_TU_chr5_00834;Name=Zt09_chr5_00834
chr5	.	mRNA	2739766	2742227	.	-	.	ID=Zt09_model_chr5_00834;Parent=Zt09_TU_chr5_00834;Name=Zt09_chr5_00834
chr5	.	exon	2741975	2742227	.	-	.	ID=Zt09_model_chr5_00834_exon1;Parent=Zt09_model_chr5_00834
chr5	.	CDS	2741975	2742227	.	-	0	ID=cds_Zt09_model_chr5_00834;Parent=Zt09_model_chr5_00834
chr5	.	exon	2741638	2741921	.	-	.	ID=Zt09_model_chr5_00834_exon2;Parent=Zt09_model_chr5_00834
chr5	.	CDS	2741638	2741921	.	-	2	ID=cds_Zt09_model_chr5_00834;Parent=Zt09_model_chr5_00834
chr5	.	exon	2740665	2740773	.	-	.	ID=Zt09_model_chr5_00834_exon3;Parent=Zt09_model_chr5_00834
chr5	.	CDS	2740665	2740773	.	-	0	ID=cds_Zt09_model_chr5_00834;Parent=Zt09_model_chr5_00834
chr5	.	exon	2739948	2740601	.	-	.	ID=Zt09_model_chr5_00834_exon4;Parent=Zt09_model_chr5_00834
chr5	.	CDS	2739948	2740601	.	-	2	ID=cds_Zt09_model_chr5_00834;Parent=Zt09_model_chr5_00834
chr5	.	exon	2739766	2739881	.	-	.	ID=Zt09_model_chr5_00834_exon5;Parent=Zt09_model_chr5_00834
chr5	.	CDS	2739766	2739881	.	-	2	ID=cds_Zt09_model_chr5_00834;Parent=Zt09_model_chr5_00834
chr5	.	gene	807622	809172	.	-	.	ID=Zt09_TU_chr5_00224;Name=Zt09_chr5_00224
chr5	.	mRNA	807622	809172	.	-	.	ID=Zt09_model_chr5_00224;Parent=Zt09_TU_chr5_00224;Name=Zt09_chr5_00224
chr5	.	exon	809013	809172	.	-	.	ID=Zt09_model_chr5_00224_exon1;Parent=Zt09_model_chr5_00224
chr5	.	CDS	809013	809172	.	-	0	ID=cds_Zt09_model_chr5_00224;Parent=Zt09_model_chr5_00224
chr5	.	exon	808880	808944	.	-	.	ID=Zt09_model_chr5_00224_exon2;Parent=Zt09_model_chr5_00224
chr5	.	CDS	808880	808944	.	-	2	ID=cds_Zt09_model_chr5_00224;Parent=Zt09_model_chr5_00224
chr5	.	exon	807923	808820	.	-	.	ID=Zt09_model_chr5_00224_exon3;Parent=Zt09_model_chr5_00224
chr5	.	CDS	807923	808820	.	-	0	ID=cds_Zt09_model_chr5_00224;Parent=Zt09_model_chr5_00224
chr5	.	exon	807622	807869	.	-	.	ID=Zt09_model_chr5_00224_exon4;Parent=Zt09_model_chr5_00224
chr5	.	CDS	807622	807869	.	-	2	ID=cds_Zt09_model_chr5_00224;Parent=Zt09_model_chr5_00224
chr5	.	gene	401429	403060	.	-	.	ID=Zt09_TU_chr5_00090;Name=Zt09_chr5_00090
chr5	.	mRNA	401429	403060	.	-	.	ID=Zt09_model_chr5_00090;Parent=Zt09_TU_chr5_00090;Name=Zt09_chr5_00090
chr5	.	exon	402955	403060	.	-	.	ID=Zt09_model_chr5_00090_exon1;Parent=Zt09_model_chr5_00090
chr5	.	CDS	402955	403060	.	-	0	ID=cds_Zt09_model_chr5_00090;Parent=Zt09_model_chr5_00090
chr5	.	exon	401680	402902	.	-	.	ID=Zt09_model_chr5_00090_exon2;Parent=Zt09_model_chr5_00090
chr5	.	CDS	401680	402902	.	-	2	ID=cds_Zt09_model_chr5_00090;Parent=Zt09_model_chr5_00090
chr5	.	exon	401429	401623	.	-	.	ID=Zt09_model_chr5_00090_exon3;Parent=Zt09_model_chr5_00090
chr5	.	CDS	401429	401623	.	-	0	ID=cds_Zt09_model_chr5_00090;Parent=Zt09_model_chr5_00090
chr5	.	gene	1724206	1724847	.	+	.	ID=Zt09_TU_chr5_00539;Name=Zt09_chr5_00539
chr5	.	mRNA	1724206	1724847	.	+	.	ID=Zt09_model_chr5_00539;Parent=Zt09_TU_chr5_00539;Name=Zt09_chr5_00539
chr5	.	exon	1724206	1724847	.	+	.	ID=Zt09_model_chr5_00539_exon1;Parent=Zt09_model_chr5_00539
chr5	.	CDS	1724206	1724847	.	+	0	ID=cds_Zt09_model_chr5_00539;Parent=Zt09_model_chr5_00539
chr5	.	gene	707448	709971	.	+	.	ID=Zt09_TU_chr5_00185;Name=Zt09_chr5_00185
chr5	.	mRNA	707448	709971	.	+	.	ID=Zt09_model_chr5_00185;Parent=Zt09_TU_chr5_00185;Name=Zt09_chr5_00185
chr5	.	exon	707448	707567	.	+	.	ID=Zt09_model_chr5_00185_exon1;Parent=Zt09_model_chr5_00185
chr5	.	CDS	707448	707567	.	+	0	ID=cds_Zt09_model_chr5_00185;Parent=Zt09_model_chr5_00185
chr5	.	exon	707623	707725	.	+	.	ID=Zt09_model_chr5_00185_exon2;Parent=Zt09_model_chr5_00185
chr5	.	CDS	707623	707725	.	+	0	ID=cds_Zt09_model_chr5_00185;Parent=Zt09_model_chr5_00185
chr5	.	exon	707775	708017	.	+	.	ID=Zt09_model_chr5_00185_exon3;Parent=Zt09_model_chr5_00185
chr5	.	CDS	707775	708017	.	+	2	ID=cds_Zt09_model_chr5_00185;Parent=Zt09_model_chr5_00185
chr5	.	exon	708072	709185	.	+	.	ID=Zt09_model_chr5_00185_exon4;Parent=Zt09_model_chr5_00185
chr5	.	CDS	708072	709185	.	+	2	ID=cds_Zt09_model_chr5_00185;Parent=Zt09_model_chr5_00185
chr5	.	exon	709239	709971	.	+	.	ID=Zt09_model_chr5_00185_exon5;Parent=Zt09_model_chr5_00185
chr5	.	CDS	709239	709971	.	+	1	ID=cds_Zt09_model_chr5_00185;Parent=Zt09_model_chr5_00185
chr5	.	gene	2775840	2777384	.	-	.	ID=Zt09_TU_chr5_00844;Name=Zt09_chr5_00844
chr5	.	mRNA	2775840	2777384	.	-	.	ID=Zt09_model_chr5_00844;Parent=Zt09_TU_chr5_00844;Name=Zt09_chr5_00844
chr5	.	exon	2775840	2777384	.	-	.	ID=Zt09_model_chr5_00844_exon1;Parent=Zt09_model_chr5_00844
chr5	.	CDS	2775840	2777384	.	-	0	ID=cds_Zt09_model_chr5_00844;Parent=Zt09_model_chr5_00844
chr5	.	gene	1455156	1456808	.	-	.	ID=Zt09_TU_chr5_00438;Name=Zt09_chr5_00438
chr5	.	mRNA	1455156	1456808	.	-	.	ID=Zt09_model_chr5_00438;Parent=Zt09_TU_chr5_00438;Name=Zt09_chr5_00438
chr5	.	exon	1456648	1456808	.	-	.	ID=Zt09_model_chr5_00438_exon1;Parent=Zt09_model_chr5_00438
chr5	.	CDS	1456648	1456808	.	-	0	ID=cds_Zt09_model_chr5_00438;Parent=Zt09_model_chr5_00438
chr5	.	exon	1456564	1456596	.	-	.	ID=Zt09_model_chr5_00438_exon2;Parent=Zt09_model_chr5_00438
chr5	.	CDS	1456564	1456596	.	-	1	ID=cds_Zt09_model_chr5_00438;Parent=Zt09_model_chr5_00438
chr5	.	exon	1456441	1456510	.	-	.	ID=Zt09_model_chr5_00438_exon3;Parent=Zt09_model_chr5_00438
chr5	.	CDS	1456441	1456510	.	-	1	ID=cds_Zt09_model_chr5_00438;Parent=Zt09_model_chr5_00438
chr5	.	exon	1455808	1456390	.	-	.	ID=Zt09_model_chr5_00438_exon4;Parent=Zt09_model_chr5_00438
chr5	.	CDS	1455808	1456390	.	-	0	ID=cds_Zt09_model_chr5_00438;Parent=Zt09_model_chr5_00438
chr5	.	exon	1455672	1455757	.	-	.	ID=Zt09_model_chr5_00438_exon5;Parent=Zt09_model_chr5_00438
chr5	.	CDS	1455672	1455757	.	-	2	ID=cds_Zt09_model_chr5_00438;Parent=Zt09_model_chr5_00438
chr5	.	exon	1455156	1455617	.	-	.	ID=Zt09_model_chr5_00438_exon6;Parent=Zt09_model_chr5_00438
chr5	.	CDS	1455156	1455617	.	-	0	ID=cds_Zt09_model_chr5_00438;Parent=Zt09_model_chr5_00438
chr5	.	gene	1724882	1726422	.	-	.	ID=Zt09_TU_chr5_00540;Name=Zt09_chr5_00540
chr5	.	mRNA	1724882	1726422	.	-	.	ID=Zt09_model_chr5_00540;Parent=Zt09_TU_chr5_00540;Name=Zt09_chr5_00540
chr5	.	exon	1726263	1726422	.	-	.	ID=Zt09_model_chr5_00540_exon1;Parent=Zt09_model_chr5_00540
chr5	.	CDS	1726263	1726422	.	-	0	ID=cds_Zt09_model_chr5_00540;Parent=Zt09_model_chr5_00540
chr5	.	exon	1726118	1726212	.	-	.	ID=Zt09_model_chr5_00540_exon2;Parent=Zt09_model_chr5_00540
chr5	.	CDS	1726118	1726212	.	-	1	ID=cds_Zt09_model_chr5_00540;Parent=Zt09_model_chr5_00540
chr5	.	exon	1724882	1726057	.	-	.	ID=Zt09_model_chr5_00540_exon3;Parent=Zt09_model_chr5_00540
chr5	.	CDS	1724882	1726057	.	-	0	ID=cds_Zt09_model_chr5_00540;Parent=Zt09_model_chr5_00540
chr5	.	gene	1437786	1441246	.	-	.	ID=Zt09_TU_chr5_00430;Name=Zt09_chr5_00430
chr5	.	mRNA	1437786	1441246	.	-	.	ID=Zt09_model_chr5_00430;Parent=Zt09_TU_chr5_00430;Name=Zt09_chr5_00430
chr5	.	exon	1439048	1441246	.	-	.	ID=Zt09_model_chr5_00430_exon1;Parent=Zt09_model_chr5_00430
chr5	.	CDS	1439048	1441246	.	-	0	ID=cds_Zt09_model_chr5_00430;Parent=Zt09_model_chr5_00430
chr5	.	exon	1437786	1438997	.	-	.	ID=Zt09_model_chr5_00430_exon2;Parent=Zt09_model_chr5_00430
chr5	.	CDS	1437786	1438997	.	-	0	ID=cds_Zt09_model_chr5_00430;Parent=Zt09_model_chr5_00430
chr5	.	gene	2690164	2691420	.	-	.	ID=Zt09_TU_chr5_00816;Name=Zt09_chr5_00816
chr5	.	mRNA	2690164	2691420	.	-	.	ID=Zt09_model_chr5_00816;Parent=Zt09_TU_chr5_00816;Name=Zt09_chr5_00816
chr5	.	exon	2690243	2691420	.	-	.	ID=Zt09_model_chr5_00816_exon1;Parent=Zt09_model_chr5_00816
chr5	.	CDS	2690243	2691420	.	-	0	ID=cds_Zt09_model_chr5_00816;Parent=Zt09_model_chr5_00816
chr5	.	exon	2690164	2690188	.	-	.	ID=Zt09_model_chr5_00816_exon2;Parent=Zt09_model_chr5_00816
chr5	.	CDS	2690164	2690188	.	-	1	ID=cds_Zt09_model_chr5_00816;Parent=Zt09_model_chr5_00816
chr5	.	gene	871793	872143	.	-	.	ID=Zt09_TU_chr5_00254;Name=Zt09_chr5_00254
chr5	.	mRNA	871793	872143	.	-	.	ID=Zt09_model_chr5_00254;Parent=Zt09_TU_chr5_00254;Name=Zt09_chr5_00254
chr5	.	exon	871793	872143	.	-	.	ID=Zt09_model_chr5_00254_exon1;Parent=Zt09_model_chr5_00254
chr5	.	CDS	871793	872143	.	-	0	ID=cds_Zt09_model_chr5_00254;Parent=Zt09_model_chr5_00254
chr5	.	gene	1921009	1921682	.	-	.	ID=Zt09_TU_chr5_00595;Name=Zt09_chr5_00595
chr5	.	mRNA	1921009	1921682	.	-	.	ID=Zt09_model_chr5_00595;Parent=Zt09_TU_chr5_00595;Name=Zt09_chr5_00595
chr5	.	exon	1921399	1921682	.	-	.	ID=Zt09_model_chr5_00595_exon1;Parent=Zt09_model_chr5_00595
chr5	.	CDS	1921399	1921682	.	-	0	ID=cds_Zt09_model_chr5_00595;Parent=Zt09_model_chr5_00595
chr5	.	exon	1921226	1921325	.	-	.	ID=Zt09_model_chr5_00595_exon2;Parent=Zt09_model_chr5_00595
chr5	.	CDS	1921226	1921325	.	-	1	ID=cds_Zt09_model_chr5_00595;Parent=Zt09_model_chr5_00595
chr5	.	exon	1921009	1921164	.	-	.	ID=Zt09_model_chr5_00595_exon3;Parent=Zt09_model_chr5_00595
chr5	.	CDS	1921009	1921164	.	-	0	ID=cds_Zt09_model_chr5_00595;Parent=Zt09_model_chr5_00595
chr5	.	gene	2301109	2302323	.	+	.	ID=Zt09_TU_chr5_00700;Name=Zt09_chr5_00700
chr5	.	mRNA	2301109	2302323	.	+	.	ID=Zt09_model_chr5_00700;Parent=Zt09_TU_chr5_00700;Name=Zt09_chr5_00700
chr5	.	exon	2301109	2302323	.	+	.	ID=Zt09_model_chr5_00700_exon1;Parent=Zt09_model_chr5_00700
chr5	.	CDS	2301109	2302323	.	+	0	ID=cds_Zt09_model_chr5_00700;Parent=Zt09_model_chr5_00700
chr5	.	gene	1145306	1148569	.	+	.	ID=Zt09_TU_chr5_00322;Name=Zt09_chr5_00322
chr5	.	mRNA	1145306	1148569	.	+	.	ID=Zt09_model_chr5_00322;Parent=Zt09_TU_chr5_00322;Name=Zt09_chr5_00322
chr5	.	exon	1145306	1148569	.	+	.	ID=Zt09_model_chr5_00322_exon1;Parent=Zt09_model_chr5_00322
chr5	.	CDS	1145306	1148569	.	+	0	ID=cds_Zt09_model_chr5_00322;Parent=Zt09_model_chr5_00322
chr5	.	gene	1281773	1284402	.	-	.	ID=Zt09_TU_chr5_00376;Name=Zt09_chr5_00376
chr5	.	mRNA	1281773	1284402	.	-	.	ID=Zt09_model_chr5_00376;Parent=Zt09_TU_chr5_00376;Name=Zt09_chr5_00376
chr5	.	exon	1284357	1284402	.	-	.	ID=Zt09_model_chr5_00376_exon1;Parent=Zt09_model_chr5_00376
chr5	.	CDS	1284357	1284402	.	-	0	ID=cds_Zt09_model_chr5_00376;Parent=Zt09_model_chr5_00376
chr5	.	exon	1281773	1284300	.	-	.	ID=Zt09_model_chr5_00376_exon2;Parent=Zt09_model_chr5_00376
chr5	.	CDS	1281773	1284300	.	-	2	ID=cds_Zt09_model_chr5_00376;Parent=Zt09_model_chr5_00376
chr5	.	gene	1173617	1174857	.	+	.	ID=Zt09_TU_chr5_00331;Name=Zt09_chr5_00331
chr5	.	mRNA	1173617	1174857	.	+	.	ID=Zt09_model_chr5_00331;Parent=Zt09_TU_chr5_00331;Name=Zt09_chr5_00331
chr5	.	exon	1173617	1173709	.	+	.	ID=Zt09_model_chr5_00331_exon1;Parent=Zt09_model_chr5_00331
chr5	.	CDS	1173617	1173709	.	+	0	ID=cds_Zt09_model_chr5_00331;Parent=Zt09_model_chr5_00331
chr5	.	exon	1173766	1174857	.	+	.	ID=Zt09_model_chr5_00331_exon2;Parent=Zt09_model_chr5_00331
chr5	.	CDS	1173766	1174857	.	+	0	ID=cds_Zt09_model_chr5_00331;Parent=Zt09_model_chr5_00331
chr5	.	gene	2329160	2330233	.	-	.	ID=Zt09_TU_chr5_00710;Name=Zt09_chr5_00710
chr5	.	mRNA	2329160	2330233	.	-	.	ID=Zt09_model_chr5_00710;Parent=Zt09_TU_chr5_00710;Name=Zt09_chr5_00710
chr5	.	exon	2329160	2330233	.	-	.	ID=Zt09_model_chr5_00710_exon1;Parent=Zt09_model_chr5_00710
chr5	.	CDS	2329160	2330233	.	-	0	ID=cds_Zt09_model_chr5_00710;Parent=Zt09_model_chr5_00710
chr5	.	gene	496855	497343	.	+	.	ID=Zt09_TU_chr5_00129;Name=Zt09_chr5_00129
chr5	.	mRNA	496855	497343	.	+	.	ID=Zt09_model_chr5_00129;Parent=Zt09_TU_chr5_00129;Name=Zt09_chr5_00129
chr5	.	exon	496855	497004	.	+	.	ID=Zt09_model_chr5_00129_exon1;Parent=Zt09_model_chr5_00129
chr5	.	CDS	496855	497004	.	+	0	ID=cds_Zt09_model_chr5_00129;Parent=Zt09_model_chr5_00129
chr5	.	exon	497074	497343	.	+	.	ID=Zt09_model_chr5_00129_exon2;Parent=Zt09_model_chr5_00129
chr5	.	CDS	497074	497343	.	+	0	ID=cds_Zt09_model_chr5_00129;Parent=Zt09_model_chr5_00129
chr5	.	gene	2358796	2359804	.	+	.	ID=Zt09_TU_chr5_00721;Name=Zt09_chr5_00721
chr5	.	mRNA	2358796	2359804	.	+	.	ID=Zt09_model_chr5_00721;Parent=Zt09_TU_chr5_00721;Name=Zt09_chr5_00721
chr5	.	exon	2358796	2359067	.	+	.	ID=Zt09_model_chr5_00721_exon1;Parent=Zt09_model_chr5_00721
chr5	.	CDS	2358796	2359067	.	+	0	ID=cds_Zt09_model_chr5_00721;Parent=Zt09_model_chr5_00721
chr5	.	exon	2359121	2359193	.	+	.	ID=Zt09_model_chr5_00721_exon2;Parent=Zt09_model_chr5_00721
chr5	.	CDS	2359121	2359193	.	+	1	ID=cds_Zt09_model_chr5_00721;Parent=Zt09_model_chr5_00721
chr5	.	exon	2359245	2359280	.	+	.	ID=Zt09_model_chr5_00721_exon3;Parent=Zt09_model_chr5_00721
chr5	.	CDS	2359245	2359280	.	+	0	ID=cds_Zt09_model_chr5_00721;Parent=Zt09_model_chr5_00721
chr5	.	exon	2359341	2359471	.	+	.	ID=Zt09_model_chr5_00721_exon4;Parent=Zt09_model_chr5_00721
chr5	.	CDS	2359341	2359471	.	+	0	ID=cds_Zt09_model_chr5_00721;Parent=Zt09_model_chr5_00721
chr5	.	exon	2359519	2359804	.	+	.	ID=Zt09_model_chr5_00721_exon5;Parent=Zt09_model_chr5_00721
chr5	.	CDS	2359519	2359804	.	+	1	ID=cds_Zt09_model_chr5_00721;Parent=Zt09_model_chr5_00721
chr5	.	gene	2265271	2266535	.	+	.	ID=Zt09_TU_chr5_00691;Name=Zt09_chr5_00691
chr5	.	mRNA	2265271	2266535	.	+	.	ID=Zt09_model_chr5_00691;Parent=Zt09_TU_chr5_00691;Name=Zt09_chr5_00691
chr5	.	exon	2265271	2265394	.	+	.	ID=Zt09_model_chr5_00691_exon1;Parent=Zt09_model_chr5_00691
chr5	.	CDS	2265271	2265394	.	+	0	ID=cds_Zt09_model_chr5_00691;Parent=Zt09_model_chr5_00691
chr5	.	exon	2265508	2266535	.	+	.	ID=Zt09_model_chr5_00691_exon2;Parent=Zt09_model_chr5_00691
chr5	.	CDS	2265508	2266535	.	+	2	ID=cds_Zt09_model_chr5_00691;Parent=Zt09_model_chr5_00691
chr5	.	gene	2076236	2078253	.	+	.	ID=Zt09_TU_chr5_00636;Name=Zt09_chr5_00636
chr5	.	mRNA	2076236	2078253	.	+	.	ID=Zt09_model_chr5_00636;Parent=Zt09_TU_chr5_00636;Name=Zt09_chr5_00636
chr5	.	exon	2076236	2076415	.	+	.	ID=Zt09_model_chr5_00636_exon1;Parent=Zt09_model_chr5_00636
chr5	.	CDS	2076236	2076415	.	+	0	ID=cds_Zt09_model_chr5_00636;Parent=Zt09_model_chr5_00636
chr5	.	exon	2076472	2076699	.	+	.	ID=Zt09_model_chr5_00636_exon2;Parent=Zt09_model_chr5_00636
chr5	.	CDS	2076472	2076699	.	+	0	ID=cds_Zt09_model_chr5_00636;Parent=Zt09_model_chr5_00636
chr5	.	exon	2076750	2076874	.	+	.	ID=Zt09_model_chr5_00636_exon3;Parent=Zt09_model_chr5_00636
chr5	.	CDS	2076750	2076874	.	+	0	ID=cds_Zt09_model_chr5_00636;Parent=Zt09_model_chr5_00636
chr5	.	exon	2076929	2077796	.	+	.	ID=Zt09_model_chr5_00636_exon4;Parent=Zt09_model_chr5_00636
chr5	.	CDS	2076929	2077796	.	+	1	ID=cds_Zt09_model_chr5_00636;Parent=Zt09_model_chr5_00636
chr5	.	exon	2077855	2078253	.	+	.	ID=Zt09_model_chr5_00636_exon5;Parent=Zt09_model_chr5_00636
chr5	.	CDS	2077855	2078253	.	+	0	ID=cds_Zt09_model_chr5_00636;Parent=Zt09_model_chr5_00636
chr5	.	gene	161164	165919	.	-	.	ID=Zt09_TU_chr5_00031;Name=Zt09_chr5_00031
chr5	.	mRNA	161164	165919	.	-	.	ID=Zt09_model_chr5_00031;Parent=Zt09_TU_chr5_00031;Name=Zt09_chr5_00031
chr5	.	exon	163389	165919	.	-	.	ID=Zt09_model_chr5_00031_exon1;Parent=Zt09_model_chr5_00031
chr5	.	CDS	163389	165919	.	-	0	ID=cds_Zt09_model_chr5_00031;Parent=Zt09_model_chr5_00031
chr5	.	exon	162908	163323	.	-	.	ID=Zt09_model_chr5_00031_exon2;Parent=Zt09_model_chr5_00031
chr5	.	CDS	162908	163323	.	-	1	ID=cds_Zt09_model_chr5_00031;Parent=Zt09_model_chr5_00031
chr5	.	exon	162722	162797	.	-	.	ID=Zt09_model_chr5_00031_exon3;Parent=Zt09_model_chr5_00031
chr5	.	CDS	162722	162797	.	-	2	ID=cds_Zt09_model_chr5_00031;Parent=Zt09_model_chr5_00031
chr5	.	exon	162287	162656	.	-	.	ID=Zt09_model_chr5_00031_exon4;Parent=Zt09_model_chr5_00031
chr5	.	CDS	162287	162656	.	-	1	ID=cds_Zt09_model_chr5_00031;Parent=Zt09_model_chr5_00031
chr5	.	exon	161921	162102	.	-	.	ID=Zt09_model_chr5_00031_exon5;Parent=Zt09_model_chr5_00031
chr5	.	CDS	161921	162102	.	-	0	ID=cds_Zt09_model_chr5_00031;Parent=Zt09_model_chr5_00031
chr5	.	exon	161164	161857	.	-	.	ID=Zt09_model_chr5_00031_exon6;Parent=Zt09_model_chr5_00031
chr5	.	CDS	161164	161857	.	-	1	ID=cds_Zt09_model_chr5_00031;Parent=Zt09_model_chr5_00031
chr5	.	gene	1224846	1226300	.	-	.	ID=Zt09_TU_chr5_00355;Name=Zt09_chr5_00355
chr5	.	mRNA	1224846	1226300	.	-	.	ID=Zt09_model_chr5_00355;Parent=Zt09_TU_chr5_00355;Name=Zt09_chr5_00355
chr5	.	exon	1226267	1226300	.	-	.	ID=Zt09_model_chr5_00355_exon1;Parent=Zt09_model_chr5_00355
chr5	.	CDS	1226267	1226300	.	-	0	ID=cds_Zt09_model_chr5_00355;Parent=Zt09_model_chr5_00355
chr5	.	exon	1225970	1226113	.	-	.	ID=Zt09_model_chr5_00355_exon2;Parent=Zt09_model_chr5_00355
chr5	.	CDS	1225970	1226113	.	-	2	ID=cds_Zt09_model_chr5_00355;Parent=Zt09_model_chr5_00355
chr5	.	exon	1224912	1225913	.	-	.	ID=Zt09_model_chr5_00355_exon3;Parent=Zt09_model_chr5_00355
chr5	.	CDS	1224912	1225913	.	-	2	ID=cds_Zt09_model_chr5_00355;Parent=Zt09_model_chr5_00355
chr5	.	exon	1224846	1224856	.	-	.	ID=Zt09_model_chr5_00355_exon4;Parent=Zt09_model_chr5_00355
chr5	.	CDS	1224846	1224856	.	-	2	ID=cds_Zt09_model_chr5_00355;Parent=Zt09_model_chr5_00355
chr5	.	gene	1255739	1258045	.	-	.	ID=Zt09_TU_chr5_00368;Name=Zt09_chr5_00368
chr5	.	mRNA	1255739	1258045	.	-	.	ID=Zt09_model_chr5_00368;Parent=Zt09_TU_chr5_00368;Name=Zt09_chr5_00368
chr5	.	exon	1255739	1258045	.	-	.	ID=Zt09_model_chr5_00368_exon1;Parent=Zt09_model_chr5_00368
chr5	.	CDS	1255739	1258045	.	-	0	ID=cds_Zt09_model_chr5_00368;Parent=Zt09_model_chr5_00368
chr5	.	gene	1107979	1108860	.	-	.	ID=Zt09_TU_chr5_00306;Name=Zt09_chr5_00306
chr5	.	mRNA	1107979	1108860	.	-	.	ID=Zt09_model_chr5_00306;Parent=Zt09_TU_chr5_00306;Name=Zt09_chr5_00306
chr5	.	exon	1108772	1108860	.	-	.	ID=Zt09_model_chr5_00306_exon1;Parent=Zt09_model_chr5_00306
chr5	.	CDS	1108772	1108860	.	-	0	ID=cds_Zt09_model_chr5_00306;Parent=Zt09_model_chr5_00306
chr5	.	exon	1107979	1108723	.	-	.	ID=Zt09_model_chr5_00306_exon2;Parent=Zt09_model_chr5_00306
chr5	.	CDS	1107979	1108723	.	-	1	ID=cds_Zt09_model_chr5_00306;Parent=Zt09_model_chr5_00306
chr5	.	gene	2490486	2491022	.	-	.	ID=Zt09_TU_chr5_00761;Name=Zt09_chr5_00761
chr5	.	mRNA	2490486	2491022	.	-	.	ID=Zt09_model_chr5_00761;Parent=Zt09_TU_chr5_00761;Name=Zt09_chr5_00761
chr5	.	exon	2490486	2491022	.	-	.	ID=Zt09_model_chr5_00761_exon1;Parent=Zt09_model_chr5_00761
chr5	.	CDS	2490486	2491022	.	-	0	ID=cds_Zt09_model_chr5_00761;Parent=Zt09_model_chr5_00761
chr5	.	gene	1520734	1521423	.	-	.	ID=Zt09_TU_chr5_00464;Name=Zt09_chr5_00464
chr5	.	mRNA	1520734	1521423	.	-	.	ID=Zt09_model_chr5_00464;Parent=Zt09_TU_chr5_00464;Name=Zt09_chr5_00464
chr5	.	exon	1520734	1521423	.	-	.	ID=Zt09_model_chr5_00464_exon1;Parent=Zt09_model_chr5_00464
chr5	.	CDS	1520734	1521423	.	-	0	ID=cds_Zt09_model_chr5_00464;Parent=Zt09_model_chr5_00464
chr5	.	gene	766590	767954	.	+	.	ID=Zt09_TU_chr5_00207;Name=Zt09_chr5_00207
chr5	.	mRNA	766590	767954	.	+	.	ID=Zt09_model_chr5_00207;Parent=Zt09_TU_chr5_00207;Name=Zt09_chr5_00207
chr5	.	exon	766590	767954	.	+	.	ID=Zt09_model_chr5_00207_exon1;Parent=Zt09_model_chr5_00207
chr5	.	CDS	766590	767954	.	+	0	ID=cds_Zt09_model_chr5_00207;Parent=Zt09_model_chr5_00207
chr5	.	gene	1500048	1500430	.	-	.	ID=Zt09_TU_chr5_00456;Name=Zt09_chr5_00456
chr5	.	mRNA	1500048	1500430	.	-	.	ID=Zt09_model_chr5_00456;Parent=Zt09_TU_chr5_00456;Name=Zt09_chr5_00456
chr5	.	exon	1500353	1500430	.	-	.	ID=Zt09_model_chr5_00456_exon1;Parent=Zt09_model_chr5_00456
chr5	.	CDS	1500353	1500430	.	-	0	ID=cds_Zt09_model_chr5_00456;Parent=Zt09_model_chr5_00456
chr5	.	exon	1500227	1500301	.	-	.	ID=Zt09_model_chr5_00456_exon2;Parent=Zt09_model_chr5_00456
chr5	.	CDS	1500227	1500301	.	-	0	ID=cds_Zt09_model_chr5_00456;Parent=Zt09_model_chr5_00456
chr5	.	exon	1500048	1500170	.	-	.	ID=Zt09_model_chr5_00456_exon3;Parent=Zt09_model_chr5_00456
chr5	.	CDS	1500048	1500170	.	-	0	ID=cds_Zt09_model_chr5_00456;Parent=Zt09_model_chr5_00456
chr5	.	gene	467667	469433	.	-	.	ID=Zt09_TU_chr5_00117;Name=Zt09_chr5_00117
chr5	.	mRNA	467667	469433	.	-	.	ID=Zt09_model_chr5_00117;Parent=Zt09_TU_chr5_00117;Name=Zt09_chr5_00117
chr5	.	exon	468120	469433	.	-	.	ID=Zt09_model_chr5_00117_exon1;Parent=Zt09_model_chr5_00117
chr5	.	CDS	468120	469433	.	-	0	ID=cds_Zt09_model_chr5_00117;Parent=Zt09_model_chr5_00117
chr5	.	exon	467803	468065	.	-	.	ID=Zt09_model_chr5_00117_exon2;Parent=Zt09_model_chr5_00117
chr5	.	CDS	467803	468065	.	-	0	ID=cds_Zt09_model_chr5_00117;Parent=Zt09_model_chr5_00117
chr5	.	exon	467667	467739	.	-	.	ID=Zt09_model_chr5_00117_exon3;Parent=Zt09_model_chr5_00117
chr5	.	CDS	467667	467739	.	-	1	ID=cds_Zt09_model_chr5_00117;Parent=Zt09_model_chr5_00117
chr5	.	gene	2026365	2027697	.	+	.	ID=Zt09_TU_chr5_00627;Name=Zt09_chr5_00627
chr5	.	mRNA	2026365	2027697	.	+	.	ID=Zt09_model_chr5_00627;Parent=Zt09_TU_chr5_00627;Name=Zt09_chr5_00627
chr5	.	exon	2026365	2026496	.	+	.	ID=Zt09_model_chr5_00627_exon1;Parent=Zt09_model_chr5_00627
chr5	.	CDS	2026365	2026496	.	+	0	ID=cds_Zt09_model_chr5_00627;Parent=Zt09_model_chr5_00627
chr5	.	exon	2026556	2026658	.	+	.	ID=Zt09_model_chr5_00627_exon2;Parent=Zt09_model_chr5_00627
chr5	.	CDS	2026556	2026658	.	+	0	ID=cds_Zt09_model_chr5_00627;Parent=Zt09_model_chr5_00627
chr5	.	exon	2027063	2027082	.	+	.	ID=Zt09_model_chr5_00627_exon3;Parent=Zt09_model_chr5_00627
chr5	.	CDS	2027063	2027082	.	+	1	ID=cds_Zt09_model_chr5_00627;Parent=Zt09_model_chr5_00627
chr5	.	exon	2027140	2027169	.	+	.	ID=Zt09_model_chr5_00627_exon4;Parent=Zt09_model_chr5_00627
chr5	.	CDS	2027140	2027169	.	+	0	ID=cds_Zt09_model_chr5_00627;Parent=Zt09_model_chr5_00627
chr5	.	exon	2027235	2027609	.	+	.	ID=Zt09_model_chr5_00627_exon5;Parent=Zt09_model_chr5_00627
chr5	.	CDS	2027235	2027609	.	+	0	ID=cds_Zt09_model_chr5_00627;Parent=Zt09_model_chr5_00627
chr5	.	exon	2027680	2027697	.	+	.	ID=Zt09_model_chr5_00627_exon6;Parent=Zt09_model_chr5_00627
chr5	.	CDS	2027680	2027697	.	+	0	ID=cds_Zt09_model_chr5_00627;Parent=Zt09_model_chr5_00627
chr5	.	gene	1950588	1952947	.	-	.	ID=Zt09_TU_chr5_00606;Name=Zt09_chr5_00606
chr5	.	mRNA	1950588	1952947	.	-	.	ID=Zt09_model_chr5_00606;Parent=Zt09_TU_chr5_00606;Name=Zt09_chr5_00606
chr5	.	exon	1952905	1952947	.	-	.	ID=Zt09_model_chr5_00606_exon1;Parent=Zt09_model_chr5_00606
chr5	.	CDS	1952905	1952947	.	-	0	ID=cds_Zt09_model_chr5_00606;Parent=Zt09_model_chr5_00606
chr5	.	exon	1952793	1952843	.	-	.	ID=Zt09_model_chr5_00606_exon2;Parent=Zt09_model_chr5_00606
chr5	.	CDS	1952793	1952843	.	-	2	ID=cds_Zt09_model_chr5_00606;Parent=Zt09_model_chr5_00606
chr5	.	exon	1952606	1952732	.	-	.	ID=Zt09_model_chr5_00606_exon3;Parent=Zt09_model_chr5_00606
chr5	.	CDS	1952606	1952732	.	-	2	ID=cds_Zt09_model_chr5_00606;Parent=Zt09_model_chr5_00606
chr5	.	exon	1952380	1952548	.	-	.	ID=Zt09_model_chr5_00606_exon4;Parent=Zt09_model_chr5_00606
chr5	.	CDS	1952380	1952548	.	-	1	ID=cds_Zt09_model_chr5_00606;Parent=Zt09_model_chr5_00606
chr5	.	exon	1951946	1952324	.	-	.	ID=Zt09_model_chr5_00606_exon5;Parent=Zt09_model_chr5_00606
chr5	.	CDS	1951946	1952324	.	-	0	ID=cds_Zt09_model_chr5_00606;Parent=Zt09_model_chr5_00606
chr5	.	exon	1951419	1951888	.	-	.	ID=Zt09_model_chr5_00606_exon6;Parent=Zt09_model_chr5_00606
chr5	.	CDS	1951419	1951888	.	-	2	ID=cds_Zt09_model_chr5_00606;Parent=Zt09_model_chr5_00606
chr5	.	exon	1951346	1951364	.	-	.	ID=Zt09_model_chr5_00606_exon7;Parent=Zt09_model_chr5_00606
chr5	.	CDS	1951346	1951364	.	-	0	ID=cds_Zt09_model_chr5_00606;Parent=Zt09_model_chr5_00606
chr5	.	exon	1950659	1951230	.	-	.	ID=Zt09_model_chr5_00606_exon8;Parent=Zt09_model_chr5_00606
chr5	.	CDS	1950659	1951230	.	-	2	ID=cds_Zt09_model_chr5_00606;Parent=Zt09_model_chr5_00606
chr5	.	exon	1950588	1950605	.	-	.	ID=Zt09_model_chr5_00606_exon9;Parent=Zt09_model_chr5_00606
chr5	.	CDS	1950588	1950605	.	-	0	ID=cds_Zt09_model_chr5_00606;Parent=Zt09_model_chr5_00606
chr5	.	gene	2649600	2650069	.	+	.	ID=Zt09_TU_chr5_00809;Name=Zt09_chr5_00809
chr5	.	mRNA	2649600	2650069	.	+	.	ID=Zt09_model_chr5_00809;Parent=Zt09_TU_chr5_00809;Name=Zt09_chr5_00809
chr5	.	exon	2649600	2649629	.	+	.	ID=Zt09_model_chr5_00809_exon1;Parent=Zt09_model_chr5_00809
chr5	.	CDS	2649600	2649629	.	+	0	ID=cds_Zt09_model_chr5_00809;Parent=Zt09_model_chr5_00809
chr5	.	exon	2649730	2649801	.	+	.	ID=Zt09_model_chr5_00809_exon2;Parent=Zt09_model_chr5_00809
chr5	.	CDS	2649730	2649801	.	+	0	ID=cds_Zt09_model_chr5_00809;Parent=Zt09_model_chr5_00809
chr5	.	exon	2649890	2650069	.	+	.	ID=Zt09_model_chr5_00809_exon3;Parent=Zt09_model_chr5_00809
chr5	.	CDS	2649890	2650069	.	+	0	ID=cds_Zt09_model_chr5_00809;Parent=Zt09_model_chr5_00809
chr5	.	gene	381105	382478	.	-	.	ID=Zt09_TU_chr5_00084;Name=Zt09_chr5_00084
chr5	.	mRNA	381105	382478	.	-	.	ID=Zt09_model_chr5_00084;Parent=Zt09_TU_chr5_00084;Name=Zt09_chr5_00084
chr5	.	exon	381105	382478	.	-	.	ID=Zt09_model_chr5_00084_exon1;Parent=Zt09_model_chr5_00084
chr5	.	CDS	381105	382478	.	-	0	ID=cds_Zt09_model_chr5_00084;Parent=Zt09_model_chr5_00084
chr5	.	gene	2149436	2151097	.	+	.	ID=Zt09_TU_chr5_00667;Name=Zt09_chr5_00667
chr5	.	mRNA	2149436	2151097	.	+	.	ID=Zt09_model_chr5_00667;Parent=Zt09_TU_chr5_00667;Name=Zt09_chr5_00667
chr5	.	exon	2149436	2151097	.	+	.	ID=Zt09_model_chr5_00667_exon1;Parent=Zt09_model_chr5_00667
chr5	.	CDS	2149436	2151097	.	+	0	ID=cds_Zt09_model_chr5_00667;Parent=Zt09_model_chr5_00667
chr5	.	gene	858010	858935	.	+	.	ID=Zt09_TU_chr5_00247;Name=Zt09_chr5_00247
chr5	.	mRNA	858010	858935	.	+	.	ID=Zt09_model_chr5_00247;Parent=Zt09_TU_chr5_00247;Name=Zt09_chr5_00247
chr5	.	exon	858010	858618	.	+	.	ID=Zt09_model_chr5_00247_exon1;Parent=Zt09_model_chr5_00247
chr5	.	CDS	858010	858618	.	+	0	ID=cds_Zt09_model_chr5_00247;Parent=Zt09_model_chr5_00247
chr5	.	exon	858675	858935	.	+	.	ID=Zt09_model_chr5_00247_exon2;Parent=Zt09_model_chr5_00247
chr5	.	CDS	858675	858935	.	+	0	ID=cds_Zt09_model_chr5_00247;Parent=Zt09_model_chr5_00247
chr5	.	gene	1665041	1666177	.	+	.	ID=Zt09_TU_chr5_00525;Name=Zt09_chr5_00525
chr5	.	mRNA	1665041	1666177	.	+	.	ID=Zt09_model_chr5_00525;Parent=Zt09_TU_chr5_00525;Name=Zt09_chr5_00525
chr5	.	exon	1665041	1665116	.	+	.	ID=Zt09_model_chr5_00525_exon1;Parent=Zt09_model_chr5_00525
chr5	.	CDS	1665041	1665116	.	+	0	ID=cds_Zt09_model_chr5_00525;Parent=Zt09_model_chr5_00525
chr5	.	exon	1665168	1666177	.	+	.	ID=Zt09_model_chr5_00525_exon2;Parent=Zt09_model_chr5_00525
chr5	.	CDS	1665168	1666177	.	+	1	ID=cds_Zt09_model_chr5_00525;Parent=Zt09_model_chr5_00525
chr5	.	gene	1303812	1305343	.	-	.	ID=Zt09_TU_chr5_00386;Name=Zt09_chr5_00386
chr5	.	mRNA	1303812	1305343	.	-	.	ID=Zt09_model_chr5_00386;Parent=Zt09_TU_chr5_00386;Name=Zt09_chr5_00386
chr5	.	exon	1304136	1305343	.	-	.	ID=Zt09_model_chr5_00386_exon1;Parent=Zt09_model_chr5_00386
chr5	.	CDS	1304136	1305343	.	-	0	ID=cds_Zt09_model_chr5_00386;Parent=Zt09_model_chr5_00386
chr5	.	exon	1303812	1304088	.	-	.	ID=Zt09_model_chr5_00386_exon2;Parent=Zt09_model_chr5_00386
chr5	.	CDS	1303812	1304088	.	-	2	ID=cds_Zt09_model_chr5_00386;Parent=Zt09_model_chr5_00386
chr5	.	gene	591953	592991	.	+	.	ID=Zt09_TU_chr5_00150;Name=Zt09_chr5_00150
chr5	.	mRNA	591953	592991	.	+	.	ID=Zt09_model_chr5_00150;Parent=Zt09_TU_chr5_00150;Name=Zt09_chr5_00150
chr5	.	exon	591953	592069	.	+	.	ID=Zt09_model_chr5_00150_exon1;Parent=Zt09_model_chr5_00150
chr5	.	CDS	591953	592069	.	+	0	ID=cds_Zt09_model_chr5_00150;Parent=Zt09_model_chr5_00150
chr5	.	exon	592134	592214	.	+	.	ID=Zt09_model_chr5_00150_exon2;Parent=Zt09_model_chr5_00150
chr5	.	CDS	592134	592214	.	+	0	ID=cds_Zt09_model_chr5_00150;Parent=Zt09_model_chr5_00150
chr5	.	exon	592695	592991	.	+	.	ID=Zt09_model_chr5_00150_exon3;Parent=Zt09_model_chr5_00150
chr5	.	CDS	592695	592991	.	+	0	ID=cds_Zt09_model_chr5_00150;Parent=Zt09_model_chr5_00150
chr5	.	gene	859004	860723	.	-	.	ID=Zt09_TU_chr5_00248;Name=Zt09_chr5_00248
chr5	.	mRNA	859004	860723	.	-	.	ID=Zt09_model_chr5_00248;Parent=Zt09_TU_chr5_00248;Name=Zt09_chr5_00248
chr5	.	exon	859941	860723	.	-	.	ID=Zt09_model_chr5_00248_exon1;Parent=Zt09_model_chr5_00248
chr5	.	CDS	859941	860723	.	-	0	ID=cds_Zt09_model_chr5_00248;Parent=Zt09_model_chr5_00248
chr5	.	exon	859519	859881	.	-	.	ID=Zt09_model_chr5_00248_exon2;Parent=Zt09_model_chr5_00248
chr5	.	CDS	859519	859881	.	-	0	ID=cds_Zt09_model_chr5_00248;Parent=Zt09_model_chr5_00248
chr5	.	exon	859004	859465	.	-	.	ID=Zt09_model_chr5_00248_exon3;Parent=Zt09_model_chr5_00248
chr5	.	CDS	859004	859465	.	-	0	ID=cds_Zt09_model_chr5_00248;Parent=Zt09_model_chr5_00248
chr5	.	gene	2515029	2516010	.	+	.	ID=Zt09_TU_chr5_00767;Name=Zt09_chr5_00767
chr5	.	mRNA	2515029	2516010	.	+	.	ID=Zt09_model_chr5_00767;Parent=Zt09_TU_chr5_00767;Name=Zt09_chr5_00767
chr5	.	exon	2515029	2515151	.	+	.	ID=Zt09_model_chr5_00767_exon1;Parent=Zt09_model_chr5_00767
chr5	.	CDS	2515029	2515151	.	+	0	ID=cds_Zt09_model_chr5_00767;Parent=Zt09_model_chr5_00767
chr5	.	exon	2515240	2516010	.	+	.	ID=Zt09_model_chr5_00767_exon2;Parent=Zt09_model_chr5_00767
chr5	.	CDS	2515240	2516010	.	+	0	ID=cds_Zt09_model_chr5_00767;Parent=Zt09_model_chr5_00767
chr5	.	gene	780558	781415	.	-	.	ID=Zt09_TU_chr5_00211;Name=Zt09_chr5_00211
chr5	.	mRNA	780558	781415	.	-	.	ID=Zt09_model_chr5_00211;Parent=Zt09_TU_chr5_00211;Name=Zt09_chr5_00211
chr5	.	exon	780558	781415	.	-	.	ID=Zt09_model_chr5_00211_exon1;Parent=Zt09_model_chr5_00211
chr5	.	CDS	780558	781415	.	-	0	ID=cds_Zt09_model_chr5_00211;Parent=Zt09_model_chr5_00211
chr5	.	gene	564940	569759	.	-	.	ID=Zt09_TU_chr5_00141;Name=Zt09_chr5_00141
chr5	.	mRNA	564940	569759	.	-	.	ID=Zt09_model_chr5_00141;Parent=Zt09_TU_chr5_00141;Name=Zt09_chr5_00141
chr5	.	exon	565542	569759	.	-	.	ID=Zt09_model_chr5_00141_exon1;Parent=Zt09_model_chr5_00141
chr5	.	CDS	565542	569759	.	-	0	ID=cds_Zt09_model_chr5_00141;Parent=Zt09_model_chr5_00141
chr5	.	exon	564940	565482	.	-	.	ID=Zt09_model_chr5_00141_exon2;Parent=Zt09_model_chr5_00141
chr5	.	CDS	564940	565482	.	-	0	ID=cds_Zt09_model_chr5_00141;Parent=Zt09_model_chr5_00141
chr5	.	gene	614363	615829	.	-	.	ID=Zt09_TU_chr5_00158;Name=Zt09_chr5_00158
chr5	.	mRNA	614363	615829	.	-	.	ID=Zt09_model_chr5_00158;Parent=Zt09_TU_chr5_00158;Name=Zt09_chr5_00158
chr5	.	exon	615644	615829	.	-	.	ID=Zt09_model_chr5_00158_exon1;Parent=Zt09_model_chr5_00158
chr5	.	CDS	615644	615829	.	-	0	ID=cds_Zt09_model_chr5_00158;Parent=Zt09_model_chr5_00158
chr5	.	exon	615147	615591	.	-	.	ID=Zt09_model_chr5_00158_exon2;Parent=Zt09_model_chr5_00158
chr5	.	CDS	615147	615591	.	-	0	ID=cds_Zt09_model_chr5_00158;Parent=Zt09_model_chr5_00158
chr5	.	exon	614363	615093	.	-	.	ID=Zt09_model_chr5_00158_exon3;Parent=Zt09_model_chr5_00158
chr5	.	CDS	614363	615093	.	-	2	ID=cds_Zt09_model_chr5_00158;Parent=Zt09_model_chr5_00158
chr5	.	gene	2178479	2179608	.	-	.	ID=Zt09_TU_chr5_00675;Name=Zt09_chr5_00675
chr5	.	mRNA	2178479	2179608	.	-	.	ID=Zt09_model_chr5_00675;Parent=Zt09_TU_chr5_00675;Name=Zt09_chr5_00675
chr5	.	exon	2179455	2179608	.	-	.	ID=Zt09_model_chr5_00675_exon1;Parent=Zt09_model_chr5_00675
chr5	.	CDS	2179455	2179608	.	-	0	ID=cds_Zt09_model_chr5_00675;Parent=Zt09_model_chr5_00675
chr5	.	exon	2178479	2179395	.	-	.	ID=Zt09_model_chr5_00675_exon2;Parent=Zt09_model_chr5_00675
chr5	.	CDS	2178479	2179395	.	-	2	ID=cds_Zt09_model_chr5_00675;Parent=Zt09_model_chr5_00675
chr5	.	gene	1869338	1873345	.	-	.	ID=Zt09_TU_chr5_00575;Name=Zt09_chr5_00575
chr5	.	mRNA	1869338	1873345	.	-	.	ID=Zt09_model_chr5_00575;Parent=Zt09_TU_chr5_00575;Name=Zt09_chr5_00575
chr5	.	exon	1869338	1873345	.	-	.	ID=Zt09_model_chr5_00575_exon1;Parent=Zt09_model_chr5_00575
chr5	.	CDS	1869338	1873345	.	-	0	ID=cds_Zt09_model_chr5_00575;Parent=Zt09_model_chr5_00575
chr5	.	gene	1260274	1261467	.	-	.	ID=Zt09_TU_chr5_00369;Name=Zt09_chr5_00369
chr5	.	mRNA	1260274	1261467	.	-	.	ID=Zt09_model_chr5_00369;Parent=Zt09_TU_chr5_00369;Name=Zt09_chr5_00369
chr5	.	exon	1260274	1261467	.	-	.	ID=Zt09_model_chr5_00369_exon1;Parent=Zt09_model_chr5_00369
chr5	.	CDS	1260274	1261467	.	-	0	ID=cds_Zt09_model_chr5_00369;Parent=Zt09_model_chr5_00369
chr5	.	gene	716450	717842	.	-	.	ID=Zt09_TU_chr5_00188;Name=Zt09_chr5_00188
chr5	.	mRNA	716450	717842	.	-	.	ID=Zt09_model_chr5_00188;Parent=Zt09_TU_chr5_00188;Name=Zt09_chr5_00188
chr5	.	exon	717139	717842	.	-	.	ID=Zt09_model_chr5_00188_exon1;Parent=Zt09_model_chr5_00188
chr5	.	CDS	717139	717842	.	-	0	ID=cds_Zt09_model_chr5_00188;Parent=Zt09_model_chr5_00188
chr5	.	exon	716768	717079	.	-	.	ID=Zt09_model_chr5_00188_exon2;Parent=Zt09_model_chr5_00188
chr5	.	CDS	716768	717079	.	-	2	ID=cds_Zt09_model_chr5_00188;Parent=Zt09_model_chr5_00188
chr5	.	exon	716450	716705	.	-	.	ID=Zt09_model_chr5_00188_exon3;Parent=Zt09_model_chr5_00188
chr5	.	CDS	716450	716705	.	-	2	ID=cds_Zt09_model_chr5_00188;Parent=Zt09_model_chr5_00188
chr5	.	gene	1644723	1645907	.	+	.	ID=Zt09_TU_chr5_00517;Name=Zt09_chr5_00517
chr5	.	mRNA	1644723	1645907	.	+	.	ID=Zt09_model_chr5_00517;Parent=Zt09_TU_chr5_00517;Name=Zt09_chr5_00517
chr5	.	exon	1644723	1645360	.	+	.	ID=Zt09_model_chr5_00517_exon1;Parent=Zt09_model_chr5_00517
chr5	.	CDS	1644723	1645360	.	+	0	ID=cds_Zt09_model_chr5_00517;Parent=Zt09_model_chr5_00517
chr5	.	exon	1645421	1645907	.	+	.	ID=Zt09_model_chr5_00517_exon2;Parent=Zt09_model_chr5_00517
chr5	.	CDS	1645421	1645907	.	+	1	ID=cds_Zt09_model_chr5_00517;Parent=Zt09_model_chr5_00517
chr5	.	gene	2034836	2040307	.	-	.	ID=Zt09_TU_chr5_00630;Name=Zt09_chr5_00630
chr5	.	mRNA	2034836	2040307	.	-	.	ID=Zt09_model_chr5_00630;Parent=Zt09_TU_chr5_00630;Name=Zt09_chr5_00630
chr5	.	exon	2038461	2040307	.	-	.	ID=Zt09_model_chr5_00630_exon1;Parent=Zt09_model_chr5_00630
chr5	.	CDS	2038461	2040307	.	-	0	ID=cds_Zt09_model_chr5_00630;Parent=Zt09_model_chr5_00630
chr5	.	exon	2037115	2038407	.	-	.	ID=Zt09_model_chr5_00630_exon2;Parent=Zt09_model_chr5_00630
chr5	.	CDS	2037115	2038407	.	-	1	ID=cds_Zt09_model_chr5_00630;Parent=Zt09_model_chr5_00630
chr5	.	exon	2036950	2037057	.	-	.	ID=Zt09_model_chr5_00630_exon3;Parent=Zt09_model_chr5_00630
chr5	.	CDS	2036950	2037057	.	-	1	ID=cds_Zt09_model_chr5_00630;Parent=Zt09_model_chr5_00630
chr5	.	exon	2036569	2036894	.	-	.	ID=Zt09_model_chr5_00630_exon4;Parent=Zt09_model_chr5_00630
chr5	.	CDS	2036569	2036894	.	-	1	ID=cds_Zt09_model_chr5_00630;Parent=Zt09_model_chr5_00630
chr5	.	exon	2036453	2036510	.	-	.	ID=Zt09_model_chr5_00630_exon5;Parent=Zt09_model_chr5_00630
chr5	.	CDS	2036453	2036510	.	-	2	ID=cds_Zt09_model_chr5_00630;Parent=Zt09_model_chr5_00630
chr5	.	exon	2035825	2036402	.	-	.	ID=Zt09_model_chr5_00630_exon6;Parent=Zt09_model_chr5_00630
chr5	.	CDS	2035825	2036402	.	-	1	ID=cds_Zt09_model_chr5_00630;Parent=Zt09_model_chr5_00630
chr5	.	exon	2035440	2035766	.	-	.	ID=Zt09_model_chr5_00630_exon7;Parent=Zt09_model_chr5_00630
chr5	.	CDS	2035440	2035766	.	-	2	ID=cds_Zt09_model_chr5_00630;Parent=Zt09_model_chr5_00630
chr5	.	exon	2035010	2035387	.	-	.	ID=Zt09_model_chr5_00630_exon8;Parent=Zt09_model_chr5_00630
chr5	.	CDS	2035010	2035387	.	-	2	ID=cds_Zt09_model_chr5_00630;Parent=Zt09_model_chr5_00630
chr5	.	exon	2034836	2034954	.	-	.	ID=Zt09_model_chr5_00630_exon9;Parent=Zt09_model_chr5_00630
chr5	.	CDS	2034836	2034954	.	-	2	ID=cds_Zt09_model_chr5_00630;Parent=Zt09_model_chr5_00630
chr5	.	gene	801004	802627	.	+	.	ID=Zt09_TU_chr5_00221;Name=Zt09_chr5_00221
chr5	.	mRNA	801004	802627	.	+	.	ID=Zt09_model_chr5_00221;Parent=Zt09_TU_chr5_00221;Name=Zt09_chr5_00221
chr5	.	exon	801004	801111	.	+	.	ID=Zt09_model_chr5_00221_exon1;Parent=Zt09_model_chr5_00221
chr5	.	CDS	801004	801111	.	+	0	ID=cds_Zt09_model_chr5_00221;Parent=Zt09_model_chr5_00221
chr5	.	exon	801242	801713	.	+	.	ID=Zt09_model_chr5_00221_exon2;Parent=Zt09_model_chr5_00221
chr5	.	CDS	801242	801713	.	+	0	ID=cds_Zt09_model_chr5_00221;Parent=Zt09_model_chr5_00221
chr5	.	exon	801804	802627	.	+	.	ID=Zt09_model_chr5_00221_exon3;Parent=Zt09_model_chr5_00221
chr5	.	CDS	801804	802627	.	+	1	ID=cds_Zt09_model_chr5_00221;Parent=Zt09_model_chr5_00221
chr5	.	gene	383393	384118	.	+	.	ID=Zt09_TU_chr5_00085;Name=Zt09_chr5_00085
chr5	.	mRNA	383393	384118	.	+	.	ID=Zt09_model_chr5_00085;Parent=Zt09_TU_chr5_00085;Name=Zt09_chr5_00085
chr5	.	exon	383393	383403	.	+	.	ID=Zt09_model_chr5_00085_exon1;Parent=Zt09_model_chr5_00085
chr5	.	CDS	383393	383403	.	+	0	ID=cds_Zt09_model_chr5_00085;Parent=Zt09_model_chr5_00085
chr5	.	exon	383460	383853	.	+	.	ID=Zt09_model_chr5_00085_exon2;Parent=Zt09_model_chr5_00085
chr5	.	CDS	383460	383853	.	+	1	ID=cds_Zt09_model_chr5_00085;Parent=Zt09_model_chr5_00085
chr5	.	exon	383903	383984	.	+	.	ID=Zt09_model_chr5_00085_exon3;Parent=Zt09_model_chr5_00085
chr5	.	CDS	383903	383984	.	+	0	ID=cds_Zt09_model_chr5_00085;Parent=Zt09_model_chr5_00085
chr5	.	exon	384045	384118	.	+	.	ID=Zt09_model_chr5_00085_exon4;Parent=Zt09_model_chr5_00085
chr5	.	CDS	384045	384118	.	+	2	ID=cds_Zt09_model_chr5_00085;Parent=Zt09_model_chr5_00085
chr5	.	gene	2626953	2631252	.	+	.	ID=Zt09_TU_chr5_00806;Name=Zt09_chr5_00806
chr5	.	mRNA	2626953	2631252	.	+	.	ID=Zt09_model_chr5_00806;Parent=Zt09_TU_chr5_00806;Name=Zt09_chr5_00806
chr5	.	exon	2626953	2629833	.	+	.	ID=Zt09_model_chr5_00806_exon1;Parent=Zt09_model_chr5_00806
chr5	.	CDS	2626953	2629833	.	+	0	ID=cds_Zt09_model_chr5_00806;Parent=Zt09_model_chr5_00806
chr5	.	exon	2630057	2631252	.	+	.	ID=Zt09_model_chr5_00806_exon2;Parent=Zt09_model_chr5_00806
chr5	.	CDS	2630057	2631252	.	+	2	ID=cds_Zt09_model_chr5_00806;Parent=Zt09_model_chr5_00806
chr5	.	gene	1125357	1126559	.	-	.	ID=Zt09_TU_chr5_00313;Name=Zt09_chr5_00313
chr5	.	mRNA	1125357	1126559	.	-	.	ID=Zt09_model_chr5_00313;Parent=Zt09_TU_chr5_00313;Name=Zt09_chr5_00313
chr5	.	exon	1125357	1126559	.	-	.	ID=Zt09_model_chr5_00313_exon1;Parent=Zt09_model_chr5_00313
chr5	.	CDS	1125357	1126559	.	-	0	ID=cds_Zt09_model_chr5_00313;Parent=Zt09_model_chr5_00313
chr5	.	gene	1608725	1610785	.	+	.	ID=Zt09_TU_chr5_00503;Name=Zt09_chr5_00503
chr5	.	mRNA	1608725	1610785	.	+	.	ID=Zt09_model_chr5_00503;Parent=Zt09_TU_chr5_00503;Name=Zt09_chr5_00503
chr5	.	exon	1608725	1610785	.	+	.	ID=Zt09_model_chr5_00503_exon1;Parent=Zt09_model_chr5_00503
chr5	.	CDS	1608725	1610785	.	+	0	ID=cds_Zt09_model_chr5_00503;Parent=Zt09_model_chr5_00503
chr5	.	gene	1480214	1481730	.	-	.	ID=Zt09_TU_chr5_00448;Name=Zt09_chr5_00448
chr5	.	mRNA	1480214	1481730	.	-	.	ID=Zt09_model_chr5_00448;Parent=Zt09_TU_chr5_00448;Name=Zt09_chr5_00448
chr5	.	exon	1481554	1481730	.	-	.	ID=Zt09_model_chr5_00448_exon1;Parent=Zt09_model_chr5_00448
chr5	.	CDS	1481554	1481730	.	-	0	ID=cds_Zt09_model_chr5_00448;Parent=Zt09_model_chr5_00448
chr5	.	exon	1480214	1481503	.	-	.	ID=Zt09_model_chr5_00448_exon2;Parent=Zt09_model_chr5_00448
chr5	.	CDS	1480214	1481503	.	-	0	ID=cds_Zt09_model_chr5_00448;Parent=Zt09_model_chr5_00448
chr5	.	gene	1554575	1555834	.	-	.	ID=Zt09_TU_chr5_00480;Name=Zt09_chr5_00480
chr5	.	mRNA	1554575	1555834	.	-	.	ID=Zt09_model_chr5_00480;Parent=Zt09_TU_chr5_00480;Name=Zt09_chr5_00480
chr5	.	exon	1554575	1555834	.	-	.	ID=Zt09_model_chr5_00480_exon1;Parent=Zt09_model_chr5_00480
chr5	.	CDS	1554575	1555834	.	-	0	ID=cds_Zt09_model_chr5_00480;Parent=Zt09_model_chr5_00480
chr5	.	gene	1139066	1140190	.	+	.	ID=Zt09_TU_chr5_00319;Name=Zt09_chr5_00319
chr5	.	mRNA	1139066	1140190	.	+	.	ID=Zt09_model_chr5_00319;Parent=Zt09_TU_chr5_00319;Name=Zt09_chr5_00319
chr5	.	exon	1139066	1139180	.	+	.	ID=Zt09_model_chr5_00319_exon1;Parent=Zt09_model_chr5_00319
chr5	.	CDS	1139066	1139180	.	+	0	ID=cds_Zt09_model_chr5_00319;Parent=Zt09_model_chr5_00319
chr5	.	exon	1139251	1140044	.	+	.	ID=Zt09_model_chr5_00319_exon2;Parent=Zt09_model_chr5_00319
chr5	.	CDS	1139251	1140044	.	+	2	ID=cds_Zt09_model_chr5_00319;Parent=Zt09_model_chr5_00319
chr5	.	exon	1140095	1140190	.	+	.	ID=Zt09_model_chr5_00319_exon3;Parent=Zt09_model_chr5_00319
chr5	.	CDS	1140095	1140190	.	+	0	ID=cds_Zt09_model_chr5_00319;Parent=Zt09_model_chr5_00319
chr5	.	gene	242930	245162	.	-	.	ID=Zt09_TU_chr5_00045;Name=Zt09_chr5_00045
chr5	.	mRNA	242930	245162	.	-	.	ID=Zt09_model_chr5_00045;Parent=Zt09_TU_chr5_00045;Name=Zt09_chr5_00045
chr5	.	exon	245063	245162	.	-	.	ID=Zt09_model_chr5_00045_exon1;Parent=Zt09_model_chr5_00045
chr5	.	CDS	245063	245162	.	-	0	ID=cds_Zt09_model_chr5_00045;Parent=Zt09_model_chr5_00045
chr5	.	exon	242930	244983	.	-	.	ID=Zt09_model_chr5_00045_exon2;Parent=Zt09_model_chr5_00045
chr5	.	CDS	242930	244983	.	-	1	ID=cds_Zt09_model_chr5_00045;Parent=Zt09_model_chr5_00045
chr5	.	gene	1330532	1330885	.	+	.	ID=Zt09_TU_chr5_00396;Name=Zt09_chr5_00396
chr5	.	mRNA	1330532	1330885	.	+	.	ID=Zt09_model_chr5_00396;Parent=Zt09_TU_chr5_00396;Name=Zt09_chr5_00396
chr5	.	exon	1330532	1330778	.	+	.	ID=Zt09_model_chr5_00396_exon1;Parent=Zt09_model_chr5_00396
chr5	.	CDS	1330532	1330778	.	+	0	ID=cds_Zt09_model_chr5_00396;Parent=Zt09_model_chr5_00396
chr5	.	exon	1330833	1330885	.	+	.	ID=Zt09_model_chr5_00396_exon2;Parent=Zt09_model_chr5_00396
chr5	.	CDS	1330833	1330885	.	+	2	ID=cds_Zt09_model_chr5_00396;Parent=Zt09_model_chr5_00396
chr5	.	gene	1008926	1011604	.	+	.	ID=Zt09_TU_chr5_00278;Name=Zt09_chr5_00278
chr5	.	mRNA	1008926	1011604	.	+	.	ID=Zt09_model_chr5_00278;Parent=Zt09_TU_chr5_00278;Name=Zt09_chr5_00278
chr5	.	exon	1008926	1011447	.	+	.	ID=Zt09_model_chr5_00278_exon1;Parent=Zt09_model_chr5_00278
chr5	.	CDS	1008926	1011447	.	+	0	ID=cds_Zt09_model_chr5_00278;Parent=Zt09_model_chr5_00278
chr5	.	exon	1011508	1011604	.	+	.	ID=Zt09_model_chr5_00278_exon2;Parent=Zt09_model_chr5_00278
chr5	.	CDS	1011508	1011604	.	+	1	ID=cds_Zt09_model_chr5_00278;Parent=Zt09_model_chr5_00278
chr5	.	gene	2540361	2543465	.	+	.	ID=Zt09_TU_chr5_00776;Name=Zt09_chr5_00776
chr5	.	mRNA	2540361	2543465	.	+	.	ID=Zt09_model_chr5_00776;Parent=Zt09_TU_chr5_00776;Name=Zt09_chr5_00776
chr5	.	exon	2540361	2543465	.	+	.	ID=Zt09_model_chr5_00776_exon1;Parent=Zt09_model_chr5_00776
chr5	.	CDS	2540361	2543465	.	+	0	ID=cds_Zt09_model_chr5_00776;Parent=Zt09_model_chr5_00776
chr5	.	gene	369276	371854	.	+	.	ID=Zt09_TU_chr5_00079;Name=Zt09_chr5_00079
chr5	.	mRNA	369276	371854	.	+	.	ID=Zt09_model_chr5_00079;Parent=Zt09_TU_chr5_00079;Name=Zt09_chr5_00079
chr5	.	exon	369276	369735	.	+	.	ID=Zt09_model_chr5_00079_exon1;Parent=Zt09_model_chr5_00079
chr5	.	CDS	369276	369735	.	+	0	ID=cds_Zt09_model_chr5_00079;Parent=Zt09_model_chr5_00079
chr5	.	exon	369793	369975	.	+	.	ID=Zt09_model_chr5_00079_exon2;Parent=Zt09_model_chr5_00079
chr5	.	CDS	369793	369975	.	+	2	ID=cds_Zt09_model_chr5_00079;Parent=Zt09_model_chr5_00079
chr5	.	exon	370034	370126	.	+	.	ID=Zt09_model_chr5_00079_exon3;Parent=Zt09_model_chr5_00079
chr5	.	CDS	370034	370126	.	+	2	ID=cds_Zt09_model_chr5_00079;Parent=Zt09_model_chr5_00079
chr5	.	exon	370179	370212	.	+	.	ID=Zt09_model_chr5_00079_exon4;Parent=Zt09_model_chr5_00079
chr5	.	CDS	370179	370212	.	+	2	ID=cds_Zt09_model_chr5_00079;Parent=Zt09_model_chr5_00079
chr5	.	exon	370737	370862	.	+	.	ID=Zt09_model_chr5_00079_exon5;Parent=Zt09_model_chr5_00079
chr5	.	CDS	370737	370862	.	+	1	ID=cds_Zt09_model_chr5_00079;Parent=Zt09_model_chr5_00079
chr5	.	exon	370924	371854	.	+	.	ID=Zt09_model_chr5_00079_exon6;Parent=Zt09_model_chr5_00079
chr5	.	CDS	370924	371854	.	+	1	ID=cds_Zt09_model_chr5_00079;Parent=Zt09_model_chr5_00079
chr5	.	gene	1769102	1769467	.	-	.	ID=Zt09_TU_chr5_00554;Name=Zt09_chr5_00554
chr5	.	mRNA	1769102	1769467	.	-	.	ID=Zt09_model_chr5_00554;Parent=Zt09_TU_chr5_00554;Name=Zt09_chr5_00554
chr5	.	exon	1769102	1769467	.	-	.	ID=Zt09_model_chr5_00554_exon1;Parent=Zt09_model_chr5_00554
chr5	.	CDS	1769102	1769467	.	-	0	ID=cds_Zt09_model_chr5_00554;Parent=Zt09_model_chr5_00554
chr5	.	gene	678090	680144	.	+	.	ID=Zt09_TU_chr5_00179;Name=Zt09_chr5_00179
chr5	.	mRNA	678090	680144	.	+	.	ID=Zt09_model_chr5_00179;Parent=Zt09_TU_chr5_00179;Name=Zt09_chr5_00179
chr5	.	exon	678090	678367	.	+	.	ID=Zt09_model_chr5_00179_exon1;Parent=Zt09_model_chr5_00179
chr5	.	CDS	678090	678367	.	+	0	ID=cds_Zt09_model_chr5_00179;Parent=Zt09_model_chr5_00179
chr5	.	exon	678423	678472	.	+	.	ID=Zt09_model_chr5_00179_exon2;Parent=Zt09_model_chr5_00179
chr5	.	CDS	678423	678472	.	+	1	ID=cds_Zt09_model_chr5_00179;Parent=Zt09_model_chr5_00179
chr5	.	exon	678535	678569	.	+	.	ID=Zt09_model_chr5_00179_exon3;Parent=Zt09_model_chr5_00179
chr5	.	CDS	678535	678569	.	+	2	ID=cds_Zt09_model_chr5_00179;Parent=Zt09_model_chr5_00179
chr5	.	exon	678639	678697	.	+	.	ID=Zt09_model_chr5_00179_exon4;Parent=Zt09_model_chr5_00179
chr5	.	CDS	678639	678697	.	+	0	ID=cds_Zt09_model_chr5_00179;Parent=Zt09_model_chr5_00179
chr5	.	exon	678756	678891	.	+	.	ID=Zt09_model_chr5_00179_exon5;Parent=Zt09_model_chr5_00179
chr5	.	CDS	678756	678891	.	+	1	ID=cds_Zt09_model_chr5_00179;Parent=Zt09_model_chr5_00179
chr5	.	exon	678975	680144	.	+	.	ID=Zt09_model_chr5_00179_exon6;Parent=Zt09_model_chr5_00179
chr5	.	CDS	678975	680144	.	+	0	ID=cds_Zt09_model_chr5_00179;Parent=Zt09_model_chr5_00179
chr5	.	gene	1626945	1628322	.	+	.	ID=Zt09_TU_chr5_00509;Name=Zt09_chr5_00509
chr5	.	mRNA	1626945	1628322	.	+	.	ID=Zt09_model_chr5_00509;Parent=Zt09_TU_chr5_00509;Name=Zt09_chr5_00509
chr5	.	exon	1626945	1627181	.	+	.	ID=Zt09_model_chr5_00509_exon1;Parent=Zt09_model_chr5_00509
chr5	.	CDS	1626945	1627181	.	+	0	ID=cds_Zt09_model_chr5_00509;Parent=Zt09_model_chr5_00509
chr5	.	exon	1627243	1628322	.	+	.	ID=Zt09_model_chr5_00509_exon2;Parent=Zt09_model_chr5_00509
chr5	.	CDS	1627243	1628322	.	+	0	ID=cds_Zt09_model_chr5_00509;Parent=Zt09_model_chr5_00509
chr5	.	gene	349271	350070	.	+	.	ID=Zt09_TU_chr5_00070;Name=Zt09_chr5_00070
chr5	.	mRNA	349271	350070	.	+	.	ID=Zt09_model_chr5_00070;Parent=Zt09_TU_chr5_00070;Name=Zt09_chr5_00070
chr5	.	exon	349271	349334	.	+	.	ID=Zt09_model_chr5_00070_exon1;Parent=Zt09_model_chr5_00070
chr5	.	CDS	349271	349334	.	+	0	ID=cds_Zt09_model_chr5_00070;Parent=Zt09_model_chr5_00070
chr5	.	exon	349392	349580	.	+	.	ID=Zt09_model_chr5_00070_exon2;Parent=Zt09_model_chr5_00070
chr5	.	CDS	349392	349580	.	+	1	ID=cds_Zt09_model_chr5_00070;Parent=Zt09_model_chr5_00070
chr5	.	exon	349637	350070	.	+	.	ID=Zt09_model_chr5_00070_exon3;Parent=Zt09_model_chr5_00070
chr5	.	CDS	349637	350070	.	+	1	ID=cds_Zt09_model_chr5_00070;Parent=Zt09_model_chr5_00070
chr5	.	gene	1459764	1463098	.	-	.	ID=Zt09_TU_chr5_00440;Name=Zt09_chr5_00440
chr5	.	mRNA	1459764	1463098	.	-	.	ID=Zt09_model_chr5_00440;Parent=Zt09_TU_chr5_00440;Name=Zt09_chr5_00440
chr5	.	exon	1462264	1463098	.	-	.	ID=Zt09_model_chr5_00440_exon1;Parent=Zt09_model_chr5_00440
chr5	.	CDS	1462264	1463098	.	-	0	ID=cds_Zt09_model_chr5_00440;Parent=Zt09_model_chr5_00440
chr5	.	exon	1459764	1462210	.	-	.	ID=Zt09_model_chr5_00440_exon2;Parent=Zt09_model_chr5_00440
chr5	.	CDS	1459764	1462210	.	-	2	ID=cds_Zt09_model_chr5_00440;Parent=Zt09_model_chr5_00440
chr5	.	gene	294760	296571	.	+	.	ID=Zt09_TU_chr5_00061;Name=Zt09_chr5_00061
chr5	.	mRNA	294760	296571	.	+	.	ID=Zt09_model_chr5_00061;Parent=Zt09_TU_chr5_00061;Name=Zt09_chr5_00061
chr5	.	exon	294760	296571	.	+	.	ID=Zt09_model_chr5_00061_exon1;Parent=Zt09_model_chr5_00061
chr5	.	CDS	294760	296571	.	+	0	ID=cds_Zt09_model_chr5_00061;Parent=Zt09_model_chr5_00061
chr5	.	gene	814666	815147	.	-	.	ID=Zt09_TU_chr5_00227;Name=Zt09_chr5_00227
chr5	.	mRNA	814666	815147	.	-	.	ID=Zt09_model_chr5_00227;Parent=Zt09_TU_chr5_00227;Name=Zt09_chr5_00227
chr5	.	exon	815133	815147	.	-	.	ID=Zt09_model_chr5_00227_exon1;Parent=Zt09_model_chr5_00227
chr5	.	CDS	815133	815147	.	-	0	ID=cds_Zt09_model_chr5_00227;Parent=Zt09_model_chr5_00227
chr5	.	exon	815017	815074	.	-	.	ID=Zt09_model_chr5_00227_exon2;Parent=Zt09_model_chr5_00227
[truncated: 81,815 more rows]
