# Supplementary material for: Epigenetic modifications affect the rate of spontaneous mutations in a pathogenic fungus
Source: Nat Commun. 2021 Oct 7;12:5869. doi: 10.1038/s41467-021-26108-y (PMC8497519; doi:10.1038/s41467-021-26108-y)
Supplement: Supplementary file 11 — Supplementary Data 8 [file 41467_2021_26108_MOESM11_ESM.txt]

chr10	Zt09_FLF_REPET_TEs	match	1550878	1550975	0.0	+	.	ID=ms2571_chr10_DTX-incomp_Zt09-B-R15-Map4;Target=DTX-incomp_Zt09-B-R15-Map4 2273 2370;TargetLength=3213;TargetDescription=CI:37 coding:(profiles: PF10551.4_MULE_NA_Tase_22.0: 65.59 %25(65.59 %25)) struct:(TElength: >1000bps) other:(SSRCoverage:0.20);Identity=85.7
chr10	Zt09_FLF_REPET_TEs	match	1662305	1662715	0.0	+	.	ID=ms2572_chr10_DXX-MITE_Zt09-B-P6.33-Map3;Target=DXX-MITE_Zt09-B-P6.33-Map3 5 411;TargetLength=412;TargetDescription=CI:20 struct:(TElength: <700bps TermRepeats: termTIR: 20) other:(SSRCoverage:0.14);Identity=73.1
chr10	Zt09_FLF_REPET_TEs	match	1541075	1542102	0.0	-	.	ID=ms2573_chr10_RIX-comp_Zt09-B-R1-Map20;Target=RIX-comp_Zt09-B-R1-Map20 16412 17439;TargetLength=26736;TargetDescription=CI:36 coding:(TE_BLRtx: RTE-11_Hmel:ClassI:LINE:RTE: 19.03 %25 TE_BLRx: Jockey-1_DBp_2p:ClassI:LINE:Jockey: 14.35 %25 | RTE-4_Hmel_1p:ClassI:LINE:RTE: 8.41 %25 | RTE-6_Hmel_1p:ClassI:LINE:RTE: 42.70 %25 profiles: PF00078.22_RVT_1_NA_RT_20.7: 97.66 %25(97.66 %25)) struct:(TElen…
chr10	Zt09_FLF_REPET_TEs	match	1670417	1682419	0.0	-	.	ID=ms2574_chr10_RIX-comp_Zt09-B-R1-Map20;Target=RIX-comp_Zt09-B-R1-Map20 14714 26736;TargetLength=26736;TargetDescription=CI:36 coding:(TE_BLRtx: RTE-11_Hmel:ClassI:LINE:RTE: 19.03 %25 TE_BLRx: Jockey-1_DBp_2p:ClassI:LINE:Jockey: 14.35 %25 | RTE-4_Hmel_1p:ClassI:LINE:RTE: 8.41 %25 | RTE-6_Hmel_1p:ClassI:LINE:RTE: 42.70 %25 profiles: PF00078.22_RVT_1_NA_RT_20.7: 97.66 %25(97.66 %25)) struct:(TElen…
chr10	Zt09_FLF_REPET_TEs	match	1580351	1584291	0.0	-	.	ID=ms2575_chr10_RIX-comp_Zt09-B-R2-Map20;Target=RIX-comp_Zt09-B-R2-Map20 3198 5638;TargetLength=5641;TargetDescription=CI:54 coding:(TE_BLRtx: I-1_CH:ClassI:LINE:I: 17.39 %25 | Tad1-37_BG:ClassI:LINE:I: 17.65 %25 | Tad1-71_BG:ClassI:LINE:I: 7.52 %25 TE_BLRx: Tad1-26B_BG_1p:ClassI:LINE:I: 12.38 %25 | Tad1-26B_BG_2p:ClassI:LINE:I: 10.29 %25 | Tad1-31B_BG_1p:ClassI:LINE:I: 60.61 %25 | Tad1-31B_BG_2p…
chr10	Zt09_FLF_REPET_TEs	match	1582665	1584181	0.0	+	.	ID=ms2576_chr10_RIX-comp_Zt09-B-R2-Map20;Target=RIX-comp_Zt09-B-R2-Map20 4122 5641;TargetLength=5641;TargetDescription=CI:54 coding:(TE_BLRtx: I-1_CH:ClassI:LINE:I: 17.39 %25 | Tad1-37_BG:ClassI:LINE:I: 17.65 %25 | Tad1-71_BG:ClassI:LINE:I: 7.52 %25 TE_BLRx: Tad1-26B_BG_1p:ClassI:LINE:I: 12.38 %25 | Tad1-26B_BG_2p:ClassI:LINE:I: 10.29 %25 | Tad1-31B_BG_1p:ClassI:LINE:I: 60.61 %25 | Tad1-31B_BG_2p…
chr10	Zt09_FLF_REPET_TEs	match	1638299	1643568	0.0	+	.	ID=ms2577_chr10_RIX-comp_Zt09-B-R2-Map20;Target=RIX-comp_Zt09-B-R2-Map20 339 5641;TargetLength=5641;TargetDescription=CI:54 coding:(TE_BLRtx: I-1_CH:ClassI:LINE:I: 17.39 %25 | Tad1-37_BG:ClassI:LINE:I: 17.65 %25 | Tad1-71_BG:ClassI:LINE:I: 7.52 %25 TE_BLRx: Tad1-26B_BG_1p:ClassI:LINE:I: 12.38 %25 | Tad1-26B_BG_2p:ClassI:LINE:I: 10.29 %25 | Tad1-31B_BG_1p:ClassI:LINE:I: 60.61 %25 | Tad1-31B_BG_2p:…
chr10	Zt09_FLF_REPET_TEs	match	1665115	1670383	0.0	-	.	ID=ms2578_chr10_RIX-comp_Zt09-B-R2-Map20;Target=RIX-comp_Zt09-B-R2-Map20 339 5641;TargetLength=5641;TargetDescription=CI:54 coding:(TE_BLRtx: I-1_CH:ClassI:LINE:I: 17.39 %25 | Tad1-37_BG:ClassI:LINE:I: 17.65 %25 | Tad1-71_BG:ClassI:LINE:I: 7.52 %25 TE_BLRx: Tad1-26B_BG_1p:ClassI:LINE:I: 12.38 %25 | Tad1-26B_BG_2p:ClassI:LINE:I: 10.29 %25 | Tad1-31B_BG_1p:ClassI:LINE:I: 60.61 %25 | Tad1-31B_BG_2p:…
chr10	Zt09_FLF_REPET_TEs	match	1663336	1663582	0.0	-	.	ID=ms2579_chr10_RLX-incomp_Zt09-B-R196-Map5_reversed;Target=RLX-incomp_Zt09-B-R196-Map5_reversed 8011 8280;TargetLength=8280;TargetDescription=CI:50 coding:(TE_BLRtx: Gypsy-1-I_ACa:ClassI:LTR:Gypsy: 17.17 %25 | Gypsy-3_GDe-I:ClassI:LTR:Gypsy: 7.81 %25 | Gypsy2-I_AO:ClassI:LTR:Gypsy: 12.06 %25 TE_BLRx: Gypsy-1-I_ACa_2p:ClassI:LTR:Gypsy: 88.57 %25 | SKIPPY_I_2p:ClassI:LTR:?: 22.70 %25 profiles: _RN…
chr10	Zt09_FLF_REPET_TEs	match	1567965	1568321	0.0	-	.	ID=ms2580_chr10_DTX-incomp_Zt09-B-R280-Map4;Target=DTX-incomp_Zt09-B-R280-Map4 5084 5423;TargetLength=5423;TargetDescription=CI:25 struct:(TElength: >1000bps TermRepeats: termTIR: 47) other:(SSRCoverage:0.18);Identity=78.3
chr10	Zt09_FLF_REPET_TEs	match	1576790	1580193	0.0	-	.	ID=ms2581_chr10_DTX-incomp_Zt09-B-R280-Map4;Target=DTX-incomp_Zt09-B-R280-Map4 1647 5081;TargetLength=5423;TargetDescription=CI:25 struct:(TElength: >1000bps TermRepeats: termTIR: 47) other:(SSRCoverage:0.18);Identity=90.1
chr10	Zt09_FLF_REPET_TEs	match	1580200	1585917	0.0	-	.	ID=ms2582_chr10_DTX-incomp_Zt09-B-R280-Map4;Target=DTX-incomp_Zt09-B-R280-Map4 1 1757;TargetLength=5423;TargetDescription=CI:25 struct:(TElength: >1000bps TermRepeats: termTIR: 47) other:(SSRCoverage:0.18)
chr10	Zt09_FLF_REPET_TEs	match	1620375	1620657	0.0	-	.	ID=ms2584_chr10_noCat_Zt09-B-G87-Map20;Target=noCat_Zt09-B-G87-Map20 3 315;TargetLength=4727;TargetDescription=CI:NA struct:(SSRCoverage:0.12);Identity=94.5
chr10	Zt09_FLF_REPET_TEs	match	1625665	1625936	0.0	+	.	ID=ms2585_chr10_noCat_Zt09-B-G87-Map20;Target=noCat_Zt09-B-G87-Map20 3 314;TargetLength=4727;TargetDescription=CI:NA struct:(SSRCoverage:0.12);Identity=93.5
chr10	Zt09_FLF_REPET_TEs	match	1568329	1576789	0.0	+	.	ID=ms2586_chr10_RLX-comp_Zt09-B-G217-Map10_reversed;Target=RLX-comp_Zt09-B-G217-Map10_reversed 4 8468;TargetLength=8470;TargetDescription=CI:50 coding:(TE_BLRtx: Gypsy-5_TMe-I:ClassI:LTR:Gypsy: 10.49 %25 | Gypsy-6-I_XT:ClassI:LTR:Gypsy: 6.36 %25 | RAM9B_I:ClassI:LTR:Gypsy: 7.40 %25 | TCN1-I:ClassI:LTR:Gypsy: 11.50 %25 TE_BLRx: Gypsy-16_SB-I_1p:ClassI:LTR:Gypsy: 7.13 %25 | Gypsy-1_Cop-I_2p:ClassI:…
chr10	Zt09_FLF_REPET_TEs	match	1620953	1625664	0.0	+	.	ID=ms2587_chr10_RLX-comp_Zt09-B-G217-Map10_reversed;Target=RLX-comp_Zt09-B-G217-Map10_reversed 1 4712;TargetLength=8470;TargetDescription=CI:50 coding:(TE_BLRtx: Gypsy-5_TMe-I:ClassI:LTR:Gypsy: 10.49 %25 | Gypsy-6-I_XT:ClassI:LTR:Gypsy: 6.36 %25 | RAM9B_I:ClassI:LTR:Gypsy: 7.40 %25 | TCN1-I:ClassI:LTR:Gypsy: 11.50 %25 TE_BLRx: Gypsy-16_SB-I_1p:ClassI:LTR:Gypsy: 7.13 %25 | Gypsy-1_Cop-I_2p:ClassI:…
chr10	Zt09_FLF_REPET_TEs	match	1663903	1665112	0.0	-	.	ID=ms2589_chr10_RLX-comp_Zt09-B-R26-Map20_reversed;Target=RLX-comp_Zt09-B-R26-Map20_reversed 5574 6821;TargetLength=6821;TargetDescription=CI:50 coding:(TE_BLRtx: Gypsy-1-I_AN:ClassI:LTR:Gypsy: 14.65 %25 | Gypsy-54_BG-I:ClassI:LTR:Gypsy: 34.06 %25 | REALAA_I:ClassI:LTR:Gypsy: 6.01 %25 TE_BLRx: Gypsy-16_BG-I_1p:ClassI:LTR:Gypsy: 77.67 %25 profiles: _RT_pyggy_NA_RT_NA: 100.00 %25(100.00 %25) | _INT…
chr10	Zt09_FLF_REPET_TEs	match	1630508	1648158	0.0	-	.	ID=ms2590_chr10_RLX-incomp_Zt09-B-G236-Map12_reversed;Target=RLX-incomp_Zt09-B-G236-Map12_reversed 4 12498;TargetLength=12498;TargetDescription=CI:35 coding:(TE_BLRtx: Gypsy-1_BFB-I:ClassI:LTR:Gypsy: 23.24 %25 TE_BLRx: Gypsy-1_BFB-I_3p:ClassI:LTR:Gypsy: 88.34 %25 | Gypsy-2_Cop-I_4p:ClassI:LTR:Gypsy: 32.95 %25 profiles: _RT_17_6_NA_RT_NA: 87.88 %25(87.88 %25) | _RNaseH_17_6_NA_RH_NA: 99.15 %25(99.…
chr10	Zt09_FLF_REPET_TEs	match	1670385	1670415	0.0	+	.	ID=ms2591_chr10_RLX-incomp_Zt09-B-G236-Map12_reversed;Target=RLX-incomp_Zt09-B-G236-Map12_reversed 4754 4784;TargetLength=12498;TargetDescription=CI:35 coding:(TE_BLRtx: Gypsy-1_BFB-I:ClassI:LTR:Gypsy: 23.24 %25 TE_BLRx: Gypsy-1_BFB-I_3p:ClassI:LTR:Gypsy: 88.34 %25 | Gypsy-2_Cop-I_4p:ClassI:LTR:Gypsy: 32.95 %25 profiles: _RT_17_6_NA_RT_NA: 87.88 %25(87.88 %25) | _RNaseH_17_6_NA_RH_NA: 99.15 %25(9…
chr10	Zt09_FLF_REPET_TEs	match	1551052	1556161	0.0	+	.	ID=ms2592_chr10_RIX-comp_Zt09-B-P18.21-Map5;Target=RIX-comp_Zt09-B-P18.21-Map5 3 5112;TargetLength=5114;TargetDescription=CI:45 coding:(TE_BLRtx: Tad1-39_BG:ClassI:LINE:I: 7.95 %25 | Tad1-70B_BG:ClassI:LINE:I: 43.52 %25 | Tad1-70_BG:ClassI:LINE:I: 5.14 %25 TE_BLRx: Tad1-39_BG_1p:ClassI:LINE:I: 58.41 %25 | Tad1-70B_BG_2p:ClassI:LINE:I: 78.02 %25 profiles: PF00078.22_RVT_1_NA_RT_20.7: 92.06 %25(92.…
chr10	Zt09_FLF_REPET_TEs	match	1589143	1589187	0.0	-	.	ID=ms2593_chr10_RXX-LARD_Zt09-B-R256-Map5;Target=RXX-LARD_Zt09-B-R256-Map5 3878 3922;TargetLength=3922;TargetDescription=CI:20 struct:(TElength: >1000bps TermRepeats: termLTR: 327) other:(SSRCoverage:0.16);Identity=84.4
chr10	Zt09_FLF_REPET_TEs	match	1557523	1557911	0.0	-	.	ID=ms2594_chr10_DHX-incomp_Zt09-B-G243-Map3_reversed;Target=DHX-incomp_Zt09-B-G243-Map3_reversed 4323 4708;TargetLength=14548;TargetDescription=CI:50 coding:(TE_BLRx: Helitron-1_CRe_1p:ClassII:Helitron:Helitron: 6.64 %25 profiles: PF05970.9_PIF1_NA_HEL_27.2: 43.96 %25(43.96 %25) | PF14214.1_Helitron_like_N_NA_HEL_28.7: 96.20 %25(96.20 %25)) struct:(TElength: >10000bps) other:(SSRCoverage:0.10);Id…
chr10	Zt09_FLF_REPET_TEs	match	1663599	1663736	0.0	+	.	ID=ms2595_chr10_DHX-incomp_Zt09-B-G243-Map3_reversed;Target=DHX-incomp_Zt09-B-G243-Map3_reversed 1 140;TargetLength=14548;TargetDescription=CI:50 coding:(TE_BLRx: Helitron-1_CRe_1p:ClassII:Helitron:Helitron: 6.64 %25 profiles: PF05970.9_PIF1_NA_HEL_27.2: 43.96 %25(43.96 %25) | PF14214.1_Helitron_like_N_NA_HEL_28.7: 96.20 %25(96.20 %25)) struct:(TElength: >10000bps) other:(SSRCoverage:0.10);Identi…
chr10	Zt09_FLF_REPET_TEs	match	1620093	1620128	0.0	+	.	ID=ms2596_chr10_DTX-incomp_Zt09-B-R25-Map14;Target=DTX-incomp_Zt09-B-R25-Map14 5958 5994;TargetLength=7085;TargetDescription=CI:37 coding:(TE_BLRtx: DNA-2_EN:ClassII:TIR:MuDR: 10.92 %25) struct:(TElength: >1000bps) other:(SSRCoverage:0.29);Identity=89.2
chr10	Zt09_FLF_REPET_TEs	match	1408020	1408807	0.0	+	.	ID=ms251_chr10_noCat_Zt09-B-R12-Map20;Target=noCat_Zt09-B-R12-Map20 3 858;TargetLength=858;TargetDescription=CI:NA struct:(SSR: (AACA)7_end SSRCoverage:0.28);Identity=95.8
chr10	Zt09_FLF_REPET_TEs	match	1399510	1405088	0.0	-	.	ID=ms252_chr10_RIX-comp_Zt09-B-R2-Map20;Target=RIX-comp_Zt09-B-R2-Map20 1 5641;TargetLength=5641;TargetDescription=CI:54 coding:(TE_BLRtx: I-1_CH:ClassI:LINE:I: 17.39 %25 | Tad1-37_BG:ClassI:LINE:I: 17.65 %25 | Tad1-71_BG:ClassI:LINE:I: 7.52 %25 TE_BLRx: Tad1-26B_BG_1p:ClassI:LINE:I: 12.38 %25 | Tad1-26B_BG_2p:ClassI:LINE:I: 10.29 %25 | Tad1-31B_BG_1p:ClassI:LINE:I: 60.61 %25 | Tad1-31B_BG_2p:Cla…
chr10	Zt09_FLF_REPET_TEs	match	1412173	1417774	0.0	-	.	ID=ms253_chr10_RIX-comp_Zt09-B-R2-Map20;Target=RIX-comp_Zt09-B-R2-Map20 1 5641;TargetLength=5641;TargetDescription=CI:54 coding:(TE_BLRtx: I-1_CH:ClassI:LINE:I: 17.39 %25 | Tad1-37_BG:ClassI:LINE:I: 17.65 %25 | Tad1-71_BG:ClassI:LINE:I: 7.52 %25 TE_BLRx: Tad1-26B_BG_1p:ClassI:LINE:I: 12.38 %25 | Tad1-26B_BG_2p:ClassI:LINE:I: 10.29 %25 | Tad1-31B_BG_1p:ClassI:LINE:I: 60.61 %25 | Tad1-31B_BG_2p:Cla…
chr10	Zt09_FLF_REPET_TEs	match	1421177	1429632	0.0	+	.	ID=ms254_chr10_RLX-comp_Zt09-B-G217-Map10_reversed;Target=RLX-comp_Zt09-B-G217-Map10_reversed 3 8468;TargetLength=8470;TargetDescription=CI:50 coding:(TE_BLRtx: Gypsy-5_TMe-I:ClassI:LTR:Gypsy: 10.49 %25 | Gypsy-6-I_XT:ClassI:LTR:Gypsy: 6.36 %25 | RAM9B_I:ClassI:LTR:Gypsy: 7.40 %25 | TCN1-I:ClassI:LTR:Gypsy: 11.50 %25 TE_BLRx: Gypsy-16_SB-I_1p:ClassI:LTR:Gypsy: 7.13 %25 | Gypsy-1_Cop-I_2p:ClassI:L…
chr10	Zt09_FLF_REPET_TEs	match	1405091	1405228	0.0	-	.	ID=ms255_chr10_RLX-incomp_Zt09-B-G210-Map3;Target=RLX-incomp_Zt09-B-G210-Map3 9731 9868;TargetLength=10244;TargetDescription=CI:35 coding:(TE_BLRtx: Gypsy-1_GDe-I:ClassI:LTR:Gypsy: 8.83 %25 | Gypsy-20_BG-I:ClassI:LTR:Gypsy: 14.76 %25 | Gypsy-34_BG-I:ClassI:LTR:Gypsy: 5.88 %25 | Gypsy-74_BG-I:ClassI:LTR:Gypsy: 8.18 %25 | Gypsy1-I_ST:ClassI:LTR:Gypsy: 20.85 %25 | Gypsy1-PP_I:ClassI:LTR:Gypsy: 9.84 …
chr10	Zt09_FLF_REPET_TEs	match	1398605	1399501	0.0	-	.	ID=ms256_chr10_RLX-incomp_Zt09-B-R39-Map20;Target=RLX-incomp_Zt09-B-R39-Map20 6079 7017;TargetLength=7017;TargetDescription=CI:50 coding:(TE_BLRtx: Gypsy-1_GDe-I:ClassI:LTR:Gypsy: 22.47 %25 | Gypsy-1_Trm-I:ClassI:LTR:Gypsy: 9.09 %25 TE_BLRx: Gypsy-10_PPa-I_1p:ClassI:LTR:Gypsy: 61.25 %25 | Gypsy-7_XT-I_1p:ClassI:LTR:Gypsy: 14.72 %25 profiles: _RNaseH_pyret_NA_RH_NA: 98.35 %25(98.35 %25) | _INT_pyr…
chr10	Zt09_FLF_REPET_TEs	match	1430905	1431038	0.0	+	.	ID=ms258_chr10_DHX-incomp_Zt09-B-G243-Map3_reversed;Target=DHX-incomp_Zt09-B-G243-Map3_reversed 5 139;TargetLength=14548;TargetDescription=CI:50 coding:(TE_BLRx: Helitron-1_CRe_1p:ClassII:Helitron:Helitron: 6.64 %25 profiles: PF05970.9_PIF1_NA_HEL_27.2: 43.96 %25(43.96 %25) | PF14214.1_Helitron_like_N_NA_HEL_28.7: 96.20 %25(96.20 %25)) struct:(TElength: >10000bps) other:(SSRCoverage:0.10);Identit…
chr10	Zt09_FLF_REPET_TEs	match	1431344	1431389	0.0	+	.	ID=ms259_chr10_DHX-incomp_Zt09-B-G243-Map3_reversed;Target=DHX-incomp_Zt09-B-G243-Map3_reversed 14505 14546;TargetLength=14548;TargetDescription=CI:50 coding:(TE_BLRx: Helitron-1_CRe_1p:ClassII:Helitron:Helitron: 6.64 %25 profiles: PF05970.9_PIF1_NA_HEL_27.2: 43.96 %25(43.96 %25) | PF14214.1_Helitron_like_N_NA_HEL_28.7: 96.20 %25(96.20 %25)) struct:(TElength: >10000bps) other:(SSRCoverage:0.10);I…
chr10	Zt09_FLF_REPET_TEs	match	1398216	1398604	0.0	-	.	ID=ms260_chr10_DTX-incomp_Zt09-B-R25-Map14;Target=DTX-incomp_Zt09-B-R25-Map14 6697 7085;TargetLength=7085;TargetDescription=CI:37 coding:(TE_BLRtx: DNA-2_EN:ClassII:TIR:MuDR: 10.92 %25) struct:(TElength: >1000bps) other:(SSRCoverage:0.29);Identity=97.7
chr10	Zt09_FLF_REPET_TEs	match	1412082	1421176	0.0	-	.	ID=ms261_chr10_DTX-incomp_Zt09-B-R25-Map14;Target=DTX-incomp_Zt09-B-R25-Map14 3224 6701;TargetLength=7085;TargetDescription=CI:37 coding:(TE_BLRtx: DNA-2_EN:ClassII:TIR:MuDR: 10.92 %25) struct:(TElength: >1000bps) other:(SSRCoverage:0.29)
chr10	Zt09_FLF_REPET_TEs	match	1429633	1430904	0.0	-	.	ID=ms263_chr10_DTX-incomp_Zt09-B-R25-Map14;Target=DTX-incomp_Zt09-B-R25-Map14 1956 3227;TargetLength=7085;TargetDescription=CI:37 coding:(TE_BLRtx: DNA-2_EN:ClassII:TIR:MuDR: 10.92 %25) struct:(TElength: >1000bps) other:(SSRCoverage:0.29);Identity=98.4
chr10	Zt09_FLF_REPET_TEs	match	1373514	1373567	0.0	+	.	ID=ms265_chr10_DXX-MITE_Zt09-B-P33.8-Map3;Target=DXX-MITE_Zt09-B-P33.8-Map3 296 349;TargetLength=351;TargetDescription=CI:20 struct:(TElength: <700bps TermRepeats: termTIR: 21) other:(SSRCoverage:0.48);Identity=90.7
chr10	Zt09_FLF_REPET_TEs	match	1330001	1330128	0.0	-	.	ID=ms266_chr10_RLX-incomp_Zt09-B-R13-Map20_reversed;Target=RLX-incomp_Zt09-B-R13-Map20_reversed 6221 6358;TargetLength=6402;TargetDescription=CI:50 coding:(TE_BLRtx: Copia-14_BG-I:ClassI:LTR:Copia: 15.09 %25 | Copia-19_BG-I:ClassI:LTR:Copia: 15.57 %25 | Copia-41_BG-I:ClassI:LTR:Copia: 7.74 %25 | Copia-48_BG-I:ClassI:LTR:Copia: 6.47 %25 | Copia-53_BG-I:ClassI:LTR:Copia: 8.74 %25 TE_BLRx: Copia-17_…
chr10	Zt09_FLF_REPET_TEs	match	1353511	1359867	0.0	-	.	ID=ms267_chr10_RLX-incomp_Zt09-B-R13-Map20_reversed;Target=RLX-incomp_Zt09-B-R13-Map20_reversed 1 6402;TargetLength=6402;TargetDescription=CI:50 coding:(TE_BLRtx: Copia-14_BG-I:ClassI:LTR:Copia: 15.09 %25 | Copia-19_BG-I:ClassI:LTR:Copia: 15.57 %25 | Copia-41_BG-I:ClassI:LTR:Copia: 7.74 %25 | Copia-48_BG-I:ClassI:LTR:Copia: 6.47 %25 | Copia-53_BG-I:ClassI:LTR:Copia: 8.74 %25 TE_BLRx: Copia-17_BG-…
chr10	Zt09_FLF_REPET_TEs	match	1489705	1496060	0.0	+	.	ID=ms268_chr10_RLX-incomp_Zt09-B-R13-Map20_reversed;Target=RLX-incomp_Zt09-B-R13-Map20_reversed 2 6401;TargetLength=6402;TargetDescription=CI:50 coding:(TE_BLRtx: Copia-14_BG-I:ClassI:LTR:Copia: 15.09 %25 | Copia-19_BG-I:ClassI:LTR:Copia: 15.57 %25 | Copia-41_BG-I:ClassI:LTR:Copia: 7.74 %25 | Copia-48_BG-I:ClassI:LTR:Copia: 6.47 %25 | Copia-53_BG-I:ClassI:LTR:Copia: 8.74 %25 TE_BLRx: Copia-17_BG-…
chr10	Zt09_FLF_REPET_TEs	match	1309628	1320841	0.0	+	.	ID=ms269_chr10_RIX-comp_Zt09-B-R2-Map20;Target=RIX-comp_Zt09-B-R2-Map20 1 5641;TargetLength=5641;TargetDescription=CI:54 coding:(TE_BLRtx: I-1_CH:ClassI:LINE:I: 17.39 %25 | Tad1-37_BG:ClassI:LINE:I: 17.65 %25 | Tad1-71_BG:ClassI:LINE:I: 7.52 %25 TE_BLRx: Tad1-26B_BG_1p:ClassI:LINE:I: 12.38 %25 | Tad1-26B_BG_2p:ClassI:LINE:I: 10.29 %25 | Tad1-31B_BG_1p:ClassI:LINE:I: 60.61 %25 | Tad1-31B_BG_2p:Cla…
chr10	Zt09_FLF_REPET_TEs	match	1312835	1318446	0.0	+	.	ID=ms270_chr10_RIX-comp_Zt09-B-R2-Map20;Target=RIX-comp_Zt09-B-R2-Map20 1 5641;TargetLength=5641;TargetDescription=CI:54 coding:(TE_BLRtx: I-1_CH:ClassI:LINE:I: 17.39 %25 | Tad1-37_BG:ClassI:LINE:I: 17.65 %25 | Tad1-71_BG:ClassI:LINE:I: 7.52 %25 TE_BLRx: Tad1-26B_BG_1p:ClassI:LINE:I: 12.38 %25 | Tad1-26B_BG_2p:ClassI:LINE:I: 10.29 %25 | Tad1-31B_BG_1p:ClassI:LINE:I: 60.61 %25 | Tad1-31B_BG_2p:Cla…
chr10	Zt09_FLF_REPET_TEs	match	1321832	1327403	0.0	-	.	ID=ms271_chr10_RIX-comp_Zt09-B-R2-Map20;Target=RIX-comp_Zt09-B-R2-Map20 1 5637;TargetLength=5641;TargetDescription=CI:54 coding:(TE_BLRtx: I-1_CH:ClassI:LINE:I: 17.39 %25 | Tad1-37_BG:ClassI:LINE:I: 17.65 %25 | Tad1-71_BG:ClassI:LINE:I: 7.52 %25 TE_BLRx: Tad1-26B_BG_1p:ClassI:LINE:I: 12.38 %25 | Tad1-26B_BG_2p:ClassI:LINE:I: 10.29 %25 | Tad1-31B_BG_1p:ClassI:LINE:I: 60.61 %25 | Tad1-31B_BG_2p:Cla…
chr10	Zt09_FLF_REPET_TEs	match	1176497	1182842	0.0	+	.	ID=ms272_chr10_RLX-comp_Zt09-B-G157-Map20;Target=RLX-comp_Zt09-B-G157-Map20 5 6393;TargetLength=6393;TargetDescription=CI:57 coding:(TE_BLRtx: Gypsy-37_BG-I:ClassI:LTR:Gypsy: 64.04 %25 | Gypsy-66_BG-I:ClassI:LTR:Gypsy: 8.94 %25 TE_BLRx: Gypsy-37_BG-I_1p:ClassI:LTR:Gypsy: 48.56 %25 | Gypsy-37_BG-I_2p:ClassI:LTR:Gypsy: 98.83 %25 profiles: _RT_pyggy_NA_RT_NA: 100.00 %25(100.00 %25) | _AP_pyggy_NA_AP…
chr10	Zt09_FLF_REPET_TEs	match	1257706	1264063	0.0	-	.	ID=ms274_chr10_RLX-incomp_Zt09-B-R13-Map20_reversed;Target=RLX-incomp_Zt09-B-R13-Map20_reversed 2 6401;TargetLength=6402;TargetDescription=CI:50 coding:(TE_BLRtx: Copia-14_BG-I:ClassI:LTR:Copia: 15.09 %25 | Copia-19_BG-I:ClassI:LTR:Copia: 15.57 %25 | Copia-41_BG-I:ClassI:LTR:Copia: 7.74 %25 | Copia-48_BG-I:ClassI:LTR:Copia: 6.47 %25 | Copia-53_BG-I:ClassI:LTR:Copia: 8.74 %25 TE_BLRx: Copia-17_BG-…
chr10	Zt09_FLF_REPET_TEs	match	1264133	1270492	0.0	+	.	ID=ms275_chr10_RLX-incomp_Zt09-B-R13-Map20_reversed;Target=RLX-incomp_Zt09-B-R13-Map20_reversed 1 6401;TargetLength=6402;TargetDescription=CI:50 coding:(TE_BLRtx: Copia-14_BG-I:ClassI:LTR:Copia: 15.09 %25 | Copia-19_BG-I:ClassI:LTR:Copia: 15.57 %25 | Copia-41_BG-I:ClassI:LTR:Copia: 7.74 %25 | Copia-48_BG-I:ClassI:LTR:Copia: 6.47 %25 | Copia-53_BG-I:ClassI:LTR:Copia: 8.74 %25 TE_BLRx: Copia-17_BG-…
chr10	Zt09_FLF_REPET_TEs	match	1306970	1309626	0.0	-	.	ID=ms276_chr10_RLX-incomp_Zt09-B-R13-Map20_reversed;Target=RLX-incomp_Zt09-B-R13-Map20_reversed 3711 6401;TargetLength=6402;TargetDescription=CI:50 coding:(TE_BLRtx: Copia-14_BG-I:ClassI:LTR:Copia: 15.09 %25 | Copia-19_BG-I:ClassI:LTR:Copia: 15.57 %25 | Copia-41_BG-I:ClassI:LTR:Copia: 7.74 %25 | Copia-48_BG-I:ClassI:LTR:Copia: 6.47 %25 | Copia-53_BG-I:ClassI:LTR:Copia: 8.74 %25 TE_BLRx: Copia-17_…
chr10	Zt09_FLF_REPET_TEs	match	1241516	1245539	0.0	-	.	ID=ms277_chr10_DTX-incomp_Zt09-B-R147-Map10;Target=DTX-incomp_Zt09-B-R147-Map10 2 4210;TargetLength=4210;TargetDescription=CI:75 coding:(TE_BLRtx: RESTLESS_#2:ClassII:TIR:hAT: 13.18 %25 | TFO1_FO_#2:ClassII:TIR:hAT: 8.25 %25 profiles: PF05699.9_Dimer_Tnp_hAT_NA_Tase_21.4: 53.49 %25(53.49 %25)) struct:(TElength: >1000bps TermRepeats: termTIR: 28) other:(SSRCoverage:0.18);Identity=77.5
chr10	Zt09_FLF_REPET_TEs	match	1625937	1629693	0.0	+	.	ID=ms2864_chr10_RLX-comp_Zt09-B-G217-Map10_reversed;Target=RLX-comp_Zt09-B-G217-Map10_reversed 4708 8468;TargetLength=8470;TargetDescription=CI:50 coding:(TE_BLRtx: Gypsy-5_TMe-I:ClassI:LTR:Gypsy: 10.49 %25 | Gypsy-6-I_XT:ClassI:LTR:Gypsy: 6.36 %25 | RAM9B_I:ClassI:LTR:Gypsy: 7.40 %25 | TCN1-I:ClassI:LTR:Gypsy: 11.50 %25 TE_BLRx: Gypsy-16_SB-I_1p:ClassI:LTR:Gypsy: 7.13 %25 | Gypsy-1_Cop-I_2p:Clas…
chr10	Zt09_FLF_REPET_TEs	match	873748	879099	0.0	-	.	ID=ms2865_chr10_RLX-incomp_Zt09-B-R196-Map5_reversed;Target=RLX-incomp_Zt09-B-R196-Map5_reversed 1 5352;TargetLength=8280;TargetDescription=CI:50 coding:(TE_BLRtx: Gypsy-1-I_ACa:ClassI:LTR:Gypsy: 17.17 %25 | Gypsy-3_GDe-I:ClassI:LTR:Gypsy: 7.81 %25 | Gypsy2-I_AO:ClassI:LTR:Gypsy: 12.06 %25 TE_BLRx: Gypsy-1-I_ACa_2p:ClassI:LTR:Gypsy: 88.57 %25 | SKIPPY_I_2p:ClassI:LTR:?: 22.70 %25 profiles: _RNase…
chr10	Zt09_FLF_REPET_TEs	match	1320848	1321831	0.0	-	.	ID=ms2861_chr10_RLX-incomp_Zt09-B-R13-Map20_reversed;Target=RLX-incomp_Zt09-B-R13-Map20_reversed 2718 3722;TargetLength=6402;TargetDescription=CI:50 coding:(TE_BLRtx: Copia-14_BG-I:ClassI:LTR:Copia: 15.09 %25 | Copia-19_BG-I:ClassI:LTR:Copia: 15.57 %25 | Copia-41_BG-I:ClassI:LTR:Copia: 7.74 %25 | Copia-48_BG-I:ClassI:LTR:Copia: 6.47 %25 | Copia-53_BG-I:ClassI:LTR:Copia: 8.74 %25 TE_BLRx: Copia-17…
chr10	Zt09_FLF_REPET_TEs	match	1327411	1330128	0.0	-	.	ID=ms2862_chr10_RLX-incomp_Zt09-B-R13-Map20_reversed;Target=RLX-incomp_Zt09-B-R13-Map20_reversed 2 2729;TargetLength=6402;TargetDescription=CI:50 coding:(TE_BLRtx: Copia-14_BG-I:ClassI:LTR:Copia: 15.09 %25 | Copia-19_BG-I:ClassI:LTR:Copia: 15.57 %25 | Copia-41_BG-I:ClassI:LTR:Copia: 7.74 %25 | Copia-48_BG-I:ClassI:LTR:Copia: 6.47 %25 | Copia-53_BG-I:ClassI:LTR:Copia: 8.74 %25 TE_BLRx: Copia-17_BG…
chr10	Zt09_FLF_REPET_TEs	match	1405252	1412081	0.0	-	.	ID=ms2863_chr10_RLX-incomp_Zt09-B-R39-Map20;Target=RLX-incomp_Zt09-B-R39-Map20 1 6072;TargetLength=7017;TargetDescription=CI:50 coding:(TE_BLRtx: Gypsy-1_GDe-I:ClassI:LTR:Gypsy: 22.47 %25 | Gypsy-1_Trm-I:ClassI:LTR:Gypsy: 9.09 %25 TE_BLRx: Gypsy-10_PPa-I_1p:ClassI:LTR:Gypsy: 61.25 %25 | Gypsy-7_XT-I_1p:ClassI:LTR:Gypsy: 14.72 %25 profiles: _RNaseH_pyret_NA_RH_NA: 98.35 %25(98.35 %25) | _INT_pyret…
chr10	Zt09_FLF_REPET_TEs	match	1144572	1151524	0.0	+	.	ID=ms304_chr10_noCat_Zt09-B-R30-Map12;Target=noCat_Zt09-B-R30-Map12 1 6980;TargetLength=6980;TargetDescription=CI:NA struct:(SSRCoverage:0.18);Identity=98.0
chr10	Zt09_FLF_REPET_TEs	match	1119857	1125339	0.0	+	.	ID=ms305_chr10_RLX-incomp_Zt09-B-R13-Map20_reversed;Target=RLX-incomp_Zt09-B-R13-Map20_reversed 2 6401;TargetLength=6402;TargetDescription=CI:50 coding:(TE_BLRtx: Copia-14_BG-I:ClassI:LTR:Copia: 15.09 %25 | Copia-19_BG-I:ClassI:LTR:Copia: 15.57 %25 | Copia-41_BG-I:ClassI:LTR:Copia: 7.74 %25 | Copia-48_BG-I:ClassI:LTR:Copia: 6.47 %25 | Copia-53_BG-I:ClassI:LTR:Copia: 8.74 %25 TE_BLRx: Copia-17_BG-…
chr10	Zt09_FLF_REPET_TEs	match	1431390	1433343	0.0	-	.	ID=ms2866_chr10_DTX-incomp_Zt09-B-R25-Map14;Target=DTX-incomp_Zt09-B-R25-Map14 1 1956;TargetLength=7085;TargetDescription=CI:37 coding:(TE_BLRtx: DNA-2_EN:ClassII:TIR:MuDR: 10.92 %25) struct:(TElength: >1000bps) other:(SSRCoverage:0.29);Identity=97.8
chr10	Zt09_FLF_REPET_TEs	match	862135	862844	0.0	+	.	ID=ms307_chr10_DTX-comp_Zt09-B-G105-Map3;Target=DTX-comp_Zt09-B-G105-Map3 1 709;TargetLength=3570;TargetDescription=CI:50 coding:(TE_BLRx: HARB-4A_SBi_1p:ClassII:TIR:PIF-Harbinger: 61.21 %25 | HARB-4A_SBi_2p:ClassII:TIR:PIF-Harbinger: 33.24 %25 | VHARB4_VV_1p#2:ClassII:TIR:PIF-Harbinger: 43.28 %25 profiles: PF13359.1_DDE_Tnp_4_NA_EN_24.8: 98.73 %25(98.73 %25)) struct:(TElength: >1000bps TermRepea…
chr10	Zt09_FLF_REPET_TEs	match	862858	880748	0.0	+	.	ID=ms308_chr10_DTX-incomp_Zt09-B-R159-Map3;Target=DTX-incomp_Zt09-B-R159-Map3 1 2813;TargetLength=2815;TargetDescription=CI:37 coding:(TE_BLRx: Harbinger-10_PSt_1p:ClassII:TIR:PIF-Harbinger: 38.19 %25 profiles: PF13359.1_DDE_Tnp_4_NA_EN_24.8: 100.00 %25(100.00 %25)) struct:(TElength: >1000bps) other:(SSRCoverage:0.12)
chr10	Zt09_FLF_REPET_TEs	match	880316	880599	0.0	+	.	ID=ms309_chr10_RLX-comp_Zt09-B-G157-Map20;Target=RLX-comp_Zt09-B-G157-Map20 6100 6383;TargetLength=6393;TargetDescription=CI:57 coding:(TE_BLRtx: Gypsy-37_BG-I:ClassI:LTR:Gypsy: 64.04 %25 | Gypsy-66_BG-I:ClassI:LTR:Gypsy: 8.94 %25 TE_BLRx: Gypsy-37_BG-I_1p:ClassI:LTR:Gypsy: 48.56 %25 | Gypsy-37_BG-I_2p:ClassI:LTR:Gypsy: 98.83 %25 profiles: _RT_pyggy_NA_RT_NA: 100.00 %25(100.00 %25) | _AP_pyggy_NA…
chr10	Zt09_FLF_REPET_TEs	match	863888	866821	0.0	-	.	ID=ms310_chr10_RLX-incomp_Zt09-B-R196-Map5_reversed;Target=RLX-incomp_Zt09-B-R196-Map5_reversed 5347 8280;TargetLength=8280;TargetDescription=CI:50 coding:(TE_BLRtx: Gypsy-1-I_ACa:ClassI:LTR:Gypsy: 17.17 %25 | Gypsy-3_GDe-I:ClassI:LTR:Gypsy: 7.81 %25 | Gypsy2-I_AO:ClassI:LTR:Gypsy: 12.06 %25 TE_BLRx: Gypsy-1-I_ACa_2p:ClassI:LTR:Gypsy: 88.57 %25 | SKIPPY_I_2p:ClassI:LTR:?: 22.70 %25 profiles: _RNa…
chr10	Zt09_FLF_REPET_TEs	match	866822	873747	0.0	+	.	ID=ms311_chr10_RLX-incomp_Zt09-B-R39-Map20;Target=RLX-incomp_Zt09-B-R39-Map20 2 7017;TargetLength=7017;TargetDescription=CI:50 coding:(TE_BLRtx: Gypsy-1_GDe-I:ClassI:LTR:Gypsy: 22.47 %25 | Gypsy-1_Trm-I:ClassI:LTR:Gypsy: 9.09 %25 TE_BLRx: Gypsy-10_PPa-I_1p:ClassI:LTR:Gypsy: 61.25 %25 | Gypsy-7_XT-I_1p:ClassI:LTR:Gypsy: 14.72 %25 profiles: _RNaseH_pyret_NA_RH_NA: 98.35 %25(98.35 %25) | _INT_pyret_…
chr10	Zt09_FLF_REPET_TEs	match	466821	467092	0.0	+	.	ID=ms312_chr10_RLX-comp_Zt09-B-G157-Map20;Target=RLX-comp_Zt09-B-G157-Map20 9 281;TargetLength=6393;TargetDescription=CI:57 coding:(TE_BLRtx: Gypsy-37_BG-I:ClassI:LTR:Gypsy: 64.04 %25 | Gypsy-66_BG-I:ClassI:LTR:Gypsy: 8.94 %25 TE_BLRx: Gypsy-37_BG-I_1p:ClassI:LTR:Gypsy: 48.56 %25 | Gypsy-37_BG-I_2p:ClassI:LTR:Gypsy: 98.83 %25 profiles: _RT_pyggy_NA_RT_NA: 100.00 %25(100.00 %25) | _AP_pyggy_NA_AP_…
chr10	Zt09_FLF_REPET_TEs	match	447955	448111	0.0	-	.	ID=ms313_chr10_RLX-incomp_Zt09-B-R319-Map9_reversed;Target=RLX-incomp_Zt09-B-R319-Map9_reversed 3810 3968;TargetLength=3981;TargetDescription=CI:28 coding:(TE_BLRtx: CFT1:ClassI:LTR:Gypsy: 46.78 %25 TE_BLRx: CFT1_2p:ClassI:LTR:Gypsy: 77.30 %25 | Gypsy-1_CH_2p:ClassI:LTR:Gypsy: 15.32 %25 profiles: _RNaseH_pyret_NA_RH_NA: 99.17 %25(99.17 %25) | _RT_pyret_NA_RT_NA: 100.00 %25(100.00 %25) | _INT_pyre…
chr10	Zt09_FLF_REPET_TEs	match	447073	447339	0.0	+	.	ID=ms314_chr10_RLX-incomp_Zt09-B-R39-Map20;Target=RLX-incomp_Zt09-B-R39-Map20 6762 7017;TargetLength=7017;TargetDescription=CI:50 coding:(TE_BLRtx: Gypsy-1_GDe-I:ClassI:LTR:Gypsy: 22.47 %25 | Gypsy-1_Trm-I:ClassI:LTR:Gypsy: 9.09 %25 TE_BLRx: Gypsy-10_PPa-I_1p:ClassI:LTR:Gypsy: 61.25 %25 | Gypsy-7_XT-I_1p:ClassI:LTR:Gypsy: 14.72 %25 profiles: _RNaseH_pyret_NA_RH_NA: 98.35 %25(98.35 %25) | _INT_pyr…
chr10	Zt09_FLF_REPET_TEs	match	477524	479733	0.0	+	.	ID=ms315_chr10_DTX-comp_Zt09-B-R37-Map3;Target=DTX-comp_Zt09-B-R37-Map3 1 2195;TargetLength=2195;TargetDescription=CI:75 coding:(TE_BLRtx: Mariner-9_AN:ClassII:TIR:Tc1-Mariner: 57.79 %25 TE_BLRx: Mariner-9_AN_1p:ClassII:TIR:Tc1-Mariner: 77.33 %25 profiles: PF03184.14_DDE_1_NA_EN_20.1: 100.00 %25(100.00 %25)) struct:(TElength: >1000bps TermRepeats: termTIR: 48) other:(SSRCoverage:0.19);Identity=75…
chr10	Zt09_FLF_REPET_TEs	match	465327	467453	0.0	+	.	ID=ms316_chr10_DTX-comp_Zt09-B-R63-Map9;Target=DTX-comp_Zt09-B-R63-Map9 1 1626;TargetLength=2203;TargetDescription=CI:75 coding:(TE_BLRtx: Mariner-9_AN:ClassII:TIR:Tc1-Mariner: 60.71 %25 TE_BLRx: Mariner-9_AN_1p:ClassII:TIR:Tc1-Mariner: 79.42 %25 profiles: PF03184.14_DDE_1_NA_EN_20.1: 99.54 %25(99.54 %25)) struct:(TElength: >1000bps TermRepeats: termTIR: 42) other:(SSRCoverage:0.19)
chr10	Zt09_FLF_REPET_TEs	match	467454	469096	0.0	+	.	ID=ms317_chr10_RLX-comp_Zt09-B-G240-Map4;Target=RLX-comp_Zt09-B-G240-Map4 12 1655;TargetLength=12692;TargetDescription=CI:42 coding:(TE_BLRtx: Gypsy-1_BFB-I:ClassI:LTR:Gypsy: 13.49 %25 | Gypsy-20_PGr-I:ClassI:LTR:Gypsy: 5.86 %25 TE_BLRx: Gypsy-1_BFB-I_3p:ClassI:LTR:Gypsy: 87.03 %25 | Gypsy-2_Cop-I_1p:ClassI:LTR:Gypsy: 11.01 %25 profiles: _RNaseH_gmr1_NA_RH_NA: 96.67 %25(96.67 %25) | _RT_17_6_NA_R…
chr10	Zt09_FLF_REPET_TEs	match	360639	361052	0.0	+	.	ID=ms318_chr10_DXX-MITE_Zt09-B-P6.33-Map3;Target=DXX-MITE_Zt09-B-P6.33-Map3 1 411;TargetLength=412;TargetDescription=CI:20 struct:(TElength: <700bps TermRepeats: termTIR: 20) other:(SSRCoverage:0.14);Identity=98.8
chr10	Zt09_FLF_REPET_TEs	match	323961	324092	0.0	-	.	ID=ms319_chr10_RIX-comp_Zt09-B-R1-Map20;Target=RIX-comp_Zt09-B-R1-Map20 17306 17438;TargetLength=26736;TargetDescription=CI:36 coding:(TE_BLRtx: RTE-11_Hmel:ClassI:LINE:RTE: 19.03 %25 TE_BLRx: Jockey-1_DBp_2p:ClassI:LINE:Jockey: 14.35 %25 | RTE-4_Hmel_1p:ClassI:LINE:RTE: 8.41 %25 | RTE-6_Hmel_1p:ClassI:LINE:RTE: 42.70 %25 profiles: PF00078.22_RVT_1_NA_RT_20.7: 97.66 %25(97.66 %25)) struct:(TEleng…
chr10	Zt09_FLF_REPET_TEs	match	50233	50485	0.0	-	.	ID=ms321_chr10_DTX-comp_Zt09-B-G145-Map5_reversed;Target=DTX-comp_Zt09-B-G145-Map5_reversed 2 257;TargetLength=4610;TargetDescription=CI:100 coding:(TE_BLRtx: Hop:ClassII:TIR:MuDR: 22.83 %25 | MuDR-10_PI:ClassII:TIR:MuDR: 9.17 %25 | MuDR-13_PI:ClassII:TIR:MuDR: 11.82 %25 | MuDR-1_PPI:ClassII:TIR:MuDR: 7.89 %25 TE_BLRx: MuDR-10_PI_1p:ClassII:TIR:MuDR: 83.38 %25 | MuDR-6_PI_1p:ClassII:TIR:MuDR: 12.…
chr10	Zt09_FLF_REPET_TEs	match	25031	25226	0.0	+	.	ID=ms322_chr10_DTX-comp_Zt09-B-R63-Map9;Target=DTX-comp_Zt09-B-R63-Map9 4 198;TargetLength=2203;TargetDescription=CI:75 coding:(TE_BLRtx: Mariner-9_AN:ClassII:TIR:Tc1-Mariner: 60.71 %25 TE_BLRx: Mariner-9_AN_1p:ClassII:TIR:Tc1-Mariner: 79.42 %25 profiles: PF03184.14_DDE_1_NA_EN_20.1: 99.54 %25(99.54 %25)) struct:(TElength: >1000bps TermRepeats: termTIR: 42) other:(SSRCoverage:0.19);Identity=75.9
chr10	Zt09_FLF_REPET_TEs	match	51974	52048	0.0	+	.	ID=ms323_chr10_DTX-incomp_Zt09-B-G493-Map4;Target=DTX-incomp_Zt09-B-G493-Map4 2 78;TargetLength=2217;TargetDescription=CI:100 coding:(TE_BLRtx: Mariner-11_DAn:ClassII:TIR:Tc1-Mariner: 14.91 %25 | Mariner-15_CFl:ClassII:TIR:Tc1-Mariner: 9.69 %25 | Mariner-1_AN:ClassII:TIR:Tc1-Mariner: 16.09 %25 | Mariner-1_DW:ClassII:TIR:Tc1-Mariner: 13.89 %25 | Mariner-72_CCri:ClassII:TIR:Tc1-Mariner: 5.65 %25 TE…
chr10	Zt09_FLF_REPET_TEs	match	52150	52217	0.0	+	.	ID=ms324_chr10_DTX-incomp_Zt09-B-G493-Map4;Target=DTX-incomp_Zt09-B-G493-Map4 2150 2217;TargetLength=2217;TargetDescription=CI:100 coding:(TE_BLRtx: Mariner-11_DAn:ClassII:TIR:Tc1-Mariner: 14.91 %25 | Mariner-15_CFl:ClassII:TIR:Tc1-Mariner: 9.69 %25 | Mariner-1_AN:ClassII:TIR:Tc1-Mariner: 16.09 %25 | Mariner-1_DW:ClassII:TIR:Tc1-Mariner: 13.89 %25 | Mariner-72_CCri:ClassII:TIR:Tc1-Mariner: 5.65 %…
chr10	Zt09_FLF_REPET_TEs	match	90309	91238	0.0	+	.	ID=ms325_chr10_DTX-incomp_Zt09-B-G64-Map6;Target=DTX-incomp_Zt09-B-G64-Map6 1 930;TargetLength=3702;TargetDescription=CI:25 struct:(TElength: >1000bps TermRepeats: termTIR: 36) other:(SSRCoverage:0.13);Identity=96.8
chr10	Zt09_FLF_REPET_TEs	match	98148	100926	0.0	+	.	ID=ms326_chr10_DTX-incomp_Zt09-B-G64-Map6;Target=DTX-incomp_Zt09-B-G64-Map6 924 3702;TargetLength=3702;TargetDescription=CI:25 struct:(TElength: >1000bps TermRepeats: termTIR: 36) other:(SSRCoverage:0.13);Identity=98.3
chr10	Zt09_FLF_REPET_TEs	match	37559	38183	0.0	+	.	ID=ms327_chr10_DXX-MITE_Zt09-B-R70-Map4;Target=DXX-MITE_Zt09-B-R70-Map4 1 625;TargetLength=625;TargetDescription=CI:20 struct:(TElength: <700bps TermRepeats: termTIR: 65) other:(SSRCoverage:0.18);Identity=97.6
chr10	Zt09_FLF_REPET_TEs	match	7808	13298	0.0	-	.	ID=ms328_chr10_noCat_Zt09-B-G153-Map20;Target=noCat_Zt09-B-G153-Map20 5 5532;TargetLength=6163;TargetDescription=CI:NA struct:(SSRCoverage:0.06);Identity=97.0
chr10	Zt09_FLF_REPET_TEs	match	114	235	0.0	+	.	ID=ms329_chr10_RIX-comp_Zt09-B-G82-Map12_reversed;Target=RIX-comp_Zt09-B-G82-Map12_reversed 3586 3711;TargetLength=3713;TargetDescription=CI:45 coding:(TE_BLRtx: RTE-11_Hmel:ClassI:LINE:RTE: 29.74 %25 TE_BLRx: Jockey-1_DBp_2p:ClassI:LINE:Jockey: 16.24 %25 | RTE-4_Hmel_1p:ClassI:LINE:RTE: 8.41 %25 | RTEX-23_SK_2p:ClassI:LINE:RTE: 33.51 %25 profiles: PF00078.22_RVT_1_NA_RT_20.7: 97.66 %25(97.66 %25…
chr10	Zt09_FLF_REPET_TEs	match	105625	105914	0.0	-	.	ID=ms330_chr10_RLX-comp_Zt09-B-G157-Map20;Target=RLX-comp_Zt09-B-G157-Map20 9 306;TargetLength=6393;TargetDescription=CI:57 coding:(TE_BLRtx: Gypsy-37_BG-I:ClassI:LTR:Gypsy: 64.04 %25 | Gypsy-66_BG-I:ClassI:LTR:Gypsy: 8.94 %25 TE_BLRx: Gypsy-37_BG-I_1p:ClassI:LTR:Gypsy: 48.56 %25 | Gypsy-37_BG-I_2p:ClassI:LTR:Gypsy: 98.83 %25 profiles: _RT_pyggy_NA_RT_NA: 100.00 %25(100.00 %25) | _AP_pyggy_NA_AP_…
chr10	Zt09_FLF_REPET_TEs	match	3895	4822	0.0	+	.	ID=ms331_chr10_RLX-incomp_Zt09-B-G324-Map4;Target=RLX-incomp_Zt09-B-G324-Map4 1 929;TargetLength=929;TargetDescription=CI:21 coding:(TE_BLRtx: Copia-1_MGI-I:ClassI:LTR:Copia: 13.51 %25 TE_BLRx: Copia-6_SMo-I_1p:ClassI:LTR:Copia: 15.48 %25 profiles: _RNaseH_retrofit_NA_RH_NA: 100.00 %25(100.00 %25)) struct:(TElength: >700bps) other:(SSRCoverage:0.04);Identity=92.1
chr10	Zt09_FLF_REPET_TEs	match	13299	19777	0.0	+	.	ID=ms332_chr10_RLX-incomp_Zt09-B-P25.14-Map9;Target=RLX-incomp_Zt09-B-P25.14-Map9 324 6810;TargetLength=6819;TargetDescription=CI:50 coding:(TE_BLRtx: Gypsy-10_PPa-I:ClassI:LTR:Gypsy: 6.29 %25 | Gypsy-10_SCH-I:ClassI:LTR:Gypsy: 9.50 %25 | Gypsy-1_GDe-I:ClassI:LTR:Gypsy: 15.10 %25 TE_BLRx: Gypsy-11_PPa-I_1p:ClassI:LTR:Gypsy: 70.27 %25 | Gypsy164B-I_DR_1p:ClassI:LTR:Gypsy: 8.47 %25 profiles: _RNase…
chr10	Zt09_FLF_REPET_TEs	match	2301	3890	0.0	+	.	ID=ms333_chr10_RLX-incomp_Zt09-B-R328-Map3;Target=RLX-incomp_Zt09-B-R328-Map3 6482 8092;TargetLength=10286;TargetDescription=CI:35 coding:(TE_BLRtx: Copia-1_MGI-I:ClassI:LTR:Copia: 38.42 %25 TE_BLRx: Copia-1_MGI-I_1p:ClassI:LTR:Copia: 74.18 %25 profiles: PF00665.21_rve_NA_INT_30.0: 95.00 %25(95.00 %25)) struct:(TElength: >10000bps) other:(Other_profiles: PF13023.1_HD_3_NA_OTHER_21.6: 75.15 %25(75…
chr10	Zt09_FLF_REPET_TEs	match	38835	38991	0.0	-	.	ID=ms334_chr10_RLX-incomp_Zt09-B-R39-Map20;Target=RLX-incomp_Zt09-B-R39-Map20 33 6834;TargetLength=7017;TargetDescription=CI:50 coding:(TE_BLRtx: Gypsy-1_GDe-I:ClassI:LTR:Gypsy: 22.47 %25 | Gypsy-1_Trm-I:ClassI:LTR:Gypsy: 9.09 %25 TE_BLRx: Gypsy-10_PPa-I_1p:ClassI:LTR:Gypsy: 61.25 %25 | Gypsy-7_XT-I_1p:ClassI:LTR:Gypsy: 14.72 %25 profiles: _RNaseH_pyret_NA_RH_NA: 98.35 %25(98.35 %25) | _INT_pyret…
chr10	Zt09_FLF_REPET_TEs	match	91239	98147	0.0	+	.	ID=ms336_chr10_RLX-incomp_Zt09-B-R39-Map20;Target=RLX-incomp_Zt09-B-R39-Map20 1 7015;TargetLength=7017;TargetDescription=CI:50 coding:(TE_BLRtx: Gypsy-1_GDe-I:ClassI:LTR:Gypsy: 22.47 %25 | Gypsy-1_Trm-I:ClassI:LTR:Gypsy: 9.09 %25 TE_BLRx: Gypsy-10_PPa-I_1p:ClassI:LTR:Gypsy: 61.25 %25 | Gypsy-7_XT-I_1p:ClassI:LTR:Gypsy: 14.72 %25 profiles: _RNaseH_pyret_NA_RH_NA: 98.35 %25(98.35 %25) | _INT_pyret_…
chr10	Zt09_FLF_REPET_TEs	match	4842	4959	0.0	+	.	ID=ms337_chr10_RLX-incomp_Zt09-B-R402-Map3_reversed;Target=RLX-incomp_Zt09-B-R402-Map3_reversed 98 216;TargetLength=3072;TargetDescription=CI:28 coding:(TE_BLRtx: Copia-1_MGI-I:ClassI:LTR:Copia: 31.41 %25 TE_BLRx: Copia-1_MGI-I_2p:ClassI:LTR:Copia: 21.32 %25 | Copia-41_ATr-I_1p:ClassI:LTR:Copia: 38.34 %25 profiles: _RNaseH_oryco_NA_RH_NA: 93.10 %25(93.10 %25) | _RT_tork_NA_RT_NA: 99.18 %25(99.18 …
chr10	Zt09_FLF_REPET_TEs	match	245	347	0.0	+	.	ID=ms338_chr10_RLX-incomp_Zt09-B-R403-Map3;Target=RLX-incomp_Zt09-B-R403-Map3 869 974;TargetLength=975;TargetDescription=CI:21 coding:(TE_BLRtx: Copia-1_MGI-I:ClassI:LTR:Copia: 11.51 %25 TE_BLRx: Copia-1_MGI-I_2p:ClassI:LTR:Copia: 77.18 %25) struct:(TElength: >700bps) other:(SSRCoverage:0.11);Identity=78.3
chr10	Zt09_FLF_REPET_TEs	match	7223	7793	0.0	+	.	ID=ms339_chr10_RLX-incomp_Zt09-B-R403-Map3;Target=RLX-incomp_Zt09-B-R403-Map3 404 974;TargetLength=975;TargetDescription=CI:21 coding:(TE_BLRtx: Copia-1_MGI-I:ClassI:LTR:Copia: 11.51 %25 TE_BLRx: Copia-1_MGI-I_2p:ClassI:LTR:Copia: 77.18 %25) struct:(TElength: >700bps) other:(SSRCoverage:0.11);Identity=74.8
chr10	Zt09_FLF_REPET_TEs	match	4960	7222	0.0	+	.	ID=ms340_chr10_RLX-incomp_Zt09-B-R405-Map4_reversed;Target=RLX-incomp_Zt09-B-R405-Map4_reversed 1 2261;TargetLength=2263;TargetDescription=CI:28 coding:(TE_BLRtx: Copia-1_MGI-I:ClassI:LTR:Copia: 33.27 %25 TE_BLRx: Copia-1_MGI-I_2p:ClassI:LTR:Copia: 63.36 %25 | SHACOP15_I_MT_1p:ClassI:LTR:Copia: 31.11 %25 profiles: _RNaseH_oryco_NA_RH_NA: 99.31 %25(99.31 %25) | PF07727.9_RVT_2_NA_RT_22.1: 75.20 %2…
chr10	Zt09_FLF_REPET_TEs	match	351	672	0.0	+	.	ID=ms341_chr10_RXX-TRIM_Zt09-B-G369-Map3;Target=RXX-TRIM_Zt09-B-G369-Map3 45 366;TargetLength=1412;TargetDescription=CI:40 struct:(TElength: <700bps TermRepeats: termLTR: 682) other:(TermRepeats: non-termLTR: 542 SSRCoverage:0.10);Identity=91.9
chr10	Zt09_FLF_REPET_TEs	match	673	2084	0.0	+	.	ID=ms342_chr10_RXX-TRIM_Zt09-B-G369-Map3;Target=RXX-TRIM_Zt09-B-G369-Map3 1 1412;TargetLength=1412;TargetDescription=CI:40 struct:(TElength: <700bps TermRepeats: termLTR: 682) other:(TermRepeats: non-termLTR: 542 SSRCoverage:0.10);Identity=96.7
chr10	Zt09_FLF_REPET_TEs	match	2085	2300	0.0	+	.	ID=ms343_chr10_RXX-TRIM_Zt09-B-G369-Map3;Target=RXX-TRIM_Zt09-B-G369-Map3 502 719;TargetLength=1412;TargetDescription=CI:40 struct:(TElength: <700bps TermRepeats: termLTR: 682) other:(TermRepeats: non-termLTR: 542 SSRCoverage:0.10);Identity=96.3
chr10	Zt09_FLF_REPET_TEs	match	194783	194890	0.0	+	.	ID=ms344_chr10_RIX-comp_Zt09-B-R2-Map20;Target=RIX-comp_Zt09-B-R2-Map20 1510 1599;TargetLength=5641;TargetDescription=CI:54 coding:(TE_BLRtx: I-1_CH:ClassI:LINE:I: 17.39 %25 | Tad1-37_BG:ClassI:LINE:I: 17.65 %25 | Tad1-71_BG:ClassI:LINE:I: 7.52 %25 TE_BLRx: Tad1-26B_BG_1p:ClassI:LINE:I: 12.38 %25 | Tad1-26B_BG_2p:ClassI:LINE:I: 10.29 %25 | Tad1-31B_BG_1p:ClassI:LINE:I: 60.61 %25 | Tad1-31B_BG_2p:…
chr10	Zt09_FLF_REPET_TEs	match	1138176	1144527	0.0	-	.	ID=ms306_chr10_RLX-incomp_Zt09-B-R13-Map20_reversed;Target=RLX-incomp_Zt09-B-R13-Map20_reversed 2 6401;TargetLength=6402;TargetDescription=CI:50 coding:(TE_BLRtx: Copia-14_BG-I:ClassI:LTR:Copia: 15.09 %25 | Copia-19_BG-I:ClassI:LTR:Copia: 15.57 %25 | Copia-41_BG-I:ClassI:LTR:Copia: 7.74 %25 | Copia-48_BG-I:ClassI:LTR:Copia: 6.47 %25 | Copia-53_BG-I:ClassI:LTR:Copia: 8.74 %25 TE_BLRx: Copia-17_BG-…
chr11	Zt09_FLF_REPET_TEs	match	1405479	1406165	0.0	+	.	ID=ms2795_chr11_noCat_Zt09-B-R12-Map20;Target=noCat_Zt09-B-R12-Map20 144 856;TargetLength=858;TargetDescription=CI:NA struct:(SSR: (AACA)7_end SSRCoverage:0.28);Identity=88.6
chr11	Zt09_FLF_REPET_TEs	match	1356180	1356905	0.0	-	.	ID=ms2796_chr11_noCat_Zt09-B-R51-Map12;Target=noCat_Zt09-B-R51-Map12 133 811;TargetLength=817;TargetDescription=CI:NA struct:(SSR: (AACA)6_end | (AACAAACAA)3_end SSRCoverage:0.31);Identity=90.5
chr11	Zt09_FLF_REPET_TEs	match	1359578	1360095	0.0	+	.	ID=ms2801_chr11_DXX-MITE_Zt09-B-G283-Map9;Target=DXX-MITE_Zt09-B-G283-Map9 2 496;TargetLength=496;TargetDescription=CI:20 struct:(TElength: <700bps TermRepeats: termTIR: 41) other:(SSRCoverage:0.16);Identity=80.5
chr11	Zt09_FLF_REPET_TEs	match	1617466	1618850	0.0	+	.	ID=ms2029_chr11_RLX-incomp_Zt09-B-R319-Map9_reversed;Target=RLX-incomp_Zt09-B-R319-Map9_reversed 2596 3980;TargetLength=3981;TargetDescription=CI:28 coding:(TE_BLRtx: CFT1:ClassI:LTR:Gypsy: 46.78 %25 TE_BLRx: CFT1_2p:ClassI:LTR:Gypsy: 77.30 %25 | Gypsy-1_CH_2p:ClassI:LTR:Gypsy: 15.32 %25 profiles: _RNaseH_pyret_NA_RH_NA: 99.17 %25(99.17 %25) | _RT_pyret_NA_RT_NA: 100.00 %25(100.00 %25) | _INT_pyr…
chr11	Zt09_FLF_REPET_TEs	match	1623949	1624138	0.0	-	.	ID=ms2030_chr11_RXX-TRIM_Zt09-B-R4-Map3;Target=RXX-TRIM_Zt09-B-R4-Map3 38 900;TargetLength=900;TargetDescription=CI:40 struct:(TElength: <700bps TermRepeats: termLTR: 132) other:(SSR: (CCCTAA)2_end SSRCoverage:0.12)
chr11	Zt09_FLF_REPET_TEs	match	1595847	1597664	0.0	-	.	ID=ms2027_chr11_RLX-comp_Zt09-B-R26-Map20_reversed;Target=RLX-comp_Zt09-B-R26-Map20_reversed 4946 6821;TargetLength=6821;TargetDescription=CI:50 coding:(TE_BLRtx: Gypsy-1-I_AN:ClassI:LTR:Gypsy: 14.65 %25 | Gypsy-54_BG-I:ClassI:LTR:Gypsy: 34.06 %25 | REALAA_I:ClassI:LTR:Gypsy: 6.01 %25 TE_BLRx: Gypsy-16_BG-I_1p:ClassI:LTR:Gypsy: 77.67 %25 profiles: _RT_pyggy_NA_RT_NA: 100.00 %25(100.00 %25) | _INT…
chr11	Zt09_FLF_REPET_TEs	match	1358493	1358659	0.0	+	.	ID=ms2797_chr11_DTX-incomp_Zt09-B-R15-Map4;Target=DTX-incomp_Zt09-B-R15-Map4 2383 2565;TargetLength=3213;TargetDescription=CI:37 coding:(profiles: PF10551.4_MULE_NA_Tase_22.0: 65.59 %25(65.59 %25)) struct:(TElength: >1000bps) other:(SSRCoverage:0.20);Identity=68.2
chr11	Zt09_FLF_REPET_TEs	match	1590389	1590583	0.0	+	.	ID=ms2033_chr11_DTX-incomp_Zt09-B-G493-Map4;Target=DTX-incomp_Zt09-B-G493-Map4 4 238;TargetLength=2217;TargetDescription=CI:100 coding:(TE_BLRtx: Mariner-11_DAn:ClassII:TIR:Tc1-Mariner: 14.91 %25 | Mariner-15_CFl:ClassII:TIR:Tc1-Mariner: 9.69 %25 | Mariner-1_AN:ClassII:TIR:Tc1-Mariner: 16.09 %25 | Mariner-1_DW:ClassII:TIR:Tc1-Mariner: 13.89 %25 | Mariner-72_CCri:ClassII:TIR:Tc1-Mariner: 5.65 %25 …
chr11	Zt09_FLF_REPET_TEs	match	1085051	1086224	0.0	-	.	ID=ms146_chr11_DHX-incomp_Zt09-B-P41.0-Map6_reversed;Target=DHX-incomp_Zt09-B-P41.0-Map6_reversed 4058 5229;TargetLength=13721;TargetDescription=CI:30 coding:(profiles: PF00270.24_DEAD_NA_HEL_20.6: 97.04 %25(97.04 %25) | PF00271.26_Helicase_C_NA_HEL_11.6: 84.62 %25(84.62 %25)) struct:(TElength: >10000bps) other:(SSRCoverage:0.09);Identity=57.2
chr11	Zt09_FLF_REPET_TEs	match	1088283	1088327	0.0	-	.	ID=ms147_chr11_DHX-incomp_Zt09-B-P41.0-Map6_reversed;Target=DHX-incomp_Zt09-B-P41.0-Map6_reversed 2221 2265;TargetLength=13721;TargetDescription=CI:30 coding:(profiles: PF00270.24_DEAD_NA_HEL_20.6: 97.04 %25(97.04 %25) | PF00271.26_Helicase_C_NA_HEL_11.6: 84.62 %25(84.62 %25)) struct:(TElength: >10000bps) other:(SSRCoverage:0.09);Identity=58.1
chr11	Zt09_FLF_REPET_TEs	match	1088328	1090558	0.0	-	.	ID=ms148_chr11_DHX-incomp_Zt09-B-P41.0-Map6_reversed;Target=DHX-incomp_Zt09-B-P41.0-Map6_reversed 3 2220;TargetLength=13721;TargetDescription=CI:30 coding:(profiles: PF00270.24_DEAD_NA_HEL_20.6: 97.04 %25(97.04 %25) | PF00271.26_Helicase_C_NA_HEL_11.6: 84.62 %25(84.62 %25)) struct:(TElength: >10000bps) other:(SSRCoverage:0.09);Identity=67.4
chr11	Zt09_FLF_REPET_TEs	match	1125863	1127467	0.0	-	.	ID=ms149_chr11_DTX-comp_Zt09-B-R63-Map9;Target=DTX-comp_Zt09-B-R63-Map9 590 2203;TargetLength=2203;TargetDescription=CI:75 coding:(TE_BLRtx: Mariner-9_AN:ClassII:TIR:Tc1-Mariner: 60.71 %25 TE_BLRx: Mariner-9_AN_1p:ClassII:TIR:Tc1-Mariner: 79.42 %25 profiles: PF03184.14_DDE_1_NA_EN_20.1: 99.54 %25(99.54 %25)) struct:(TElength: >1000bps TermRepeats: termTIR: 42) other:(SSRCoverage:0.19);Identity=81…
chr11	Zt09_FLF_REPET_TEs	match	1147344	1147792	0.0	-	.	ID=ms150_chr11_DTX-incomp_Zt09-B-P32.9-Map3_reversed;Target=DTX-incomp_Zt09-B-P32.9-Map3_reversed 142 590;TargetLength=1972;TargetDescription=CI:62 coding:(TE_BLRtx: Mariner-1_ABr:ClassII:TIR:Tc1-Mariner: 15.87 %25 | Mariner-9_AN:ClassII:TIR:Tc1-Mariner: 40.80 %25 TE_BLRx: Mariner-9_AN_1p:ClassII:TIR:Tc1-Mariner: 66.56 %25 profiles: PF03184.14_DDE_1_NA_EN_20.1: 100.00 %25(100.00 %25)) struct:(TEl…
chr11	Zt09_FLF_REPET_TEs	match	1055903	1057403	0.0	-	.	ID=ms151_chr11_DTX-incomp_Zt09-B-R375-Map3_reversed;Target=DTX-incomp_Zt09-B-R375-Map3_reversed 45 1545;TargetLength=1545;TargetDescription=CI:37 coding:(TE_BLRx: MtPH-A6-4-Ia_1p:ClassII:TIR:PIF-Harbinger: 34.07 %25 profiles: PF13359.1_DDE_Tnp_4_NA_EN_24.8: 82.28 %25(82.28 %25)) struct:(TElength: >1000bps) other:(SSRCoverage:0.25);Identity=98.7
chr11	Zt09_FLF_REPET_TEs	match	1076420	1079302	0.0	-	.	ID=ms152_chr11_noCat_Zt09-B-G176-Map20;Target=noCat_Zt09-B-G176-Map20 3459 6458;TargetLength=6461;TargetDescription=CI:NA struct:(SSRCoverage:0.12);Identity=94.8
chr11	Zt09_FLF_REPET_TEs	match	1084855	1084882	0.0	-	.	ID=ms153_chr11_noCat_Zt09-B-G176-Map20;Target=noCat_Zt09-B-G176-Map20 57 84;TargetLength=6461;TargetDescription=CI:NA struct:(SSRCoverage:0.12);Identity=85.6
chr11	Zt09_FLF_REPET_TEs	match	1054871	1055658	0.0	+	.	ID=ms154_chr11_noCat_Zt09-B-P2.1-Map12;Target=noCat_Zt09-B-P2.1-Map12 7 823;TargetLength=823;TargetDescription=CI:NA struct:(SSR: (AACA)8_end SSRCoverage:0.27);Identity=96.5
chr11	Zt09_FLF_REPET_TEs	match	984377	985007	0.0	-	.	ID=ms155_chr11_noCat_Zt09-B-R12-Map20;Target=noCat_Zt09-B-R12-Map20 150 858;TargetLength=858;TargetDescription=CI:NA struct:(SSR: (AACA)7_end SSRCoverage:0.28);Identity=92.1
chr11	Zt09_FLF_REPET_TEs	match	1147951	1148714	0.0	-	.	ID=ms156_chr11_noCat_Zt09-B-R12-Map20;Target=noCat_Zt09-B-R12-Map20 1 856;TargetLength=858;TargetDescription=CI:NA struct:(SSR: (AACA)7_end SSRCoverage:0.28);Identity=93.5
chr11	Zt09_FLF_REPET_TEs	match	1087838	1088115	0.0	-	.	ID=ms157_chr11_RLX-comp_Zt09-B-G157-Map20;Target=RLX-comp_Zt09-B-G157-Map20 6105 6389;TargetLength=6393;TargetDescription=CI:57 coding:(TE_BLRtx: Gypsy-37_BG-I:ClassI:LTR:Gypsy: 64.04 %25 | Gypsy-66_BG-I:ClassI:LTR:Gypsy: 8.94 %25 TE_BLRx: Gypsy-37_BG-I_1p:ClassI:LTR:Gypsy: 48.56 %25 | Gypsy-37_BG-I_2p:ClassI:LTR:Gypsy: 98.83 %25 profiles: _RT_pyggy_NA_RT_NA: 100.00 %25(100.00 %25) | _AP_pyggy_NA…
chr11	Zt09_FLF_REPET_TEs	match	1127470	1147343	0.0	+	.	ID=ms158_chr11_RLX-comp_Zt09-B-G157-Map20;Target=RLX-comp_Zt09-B-G157-Map20 5 6393;TargetLength=6393;TargetDescription=CI:57 coding:(TE_BLRtx: Gypsy-37_BG-I:ClassI:LTR:Gypsy: 64.04 %25 | Gypsy-66_BG-I:ClassI:LTR:Gypsy: 8.94 %25 TE_BLRx: Gypsy-37_BG-I_1p:ClassI:LTR:Gypsy: 48.56 %25 | Gypsy-37_BG-I_2p:ClassI:LTR:Gypsy: 98.83 %25 profiles: _RT_pyggy_NA_RT_NA: 100.00 %25(100.00 %25) | _AP_pyggy_NA_AP…
chr11	Zt09_FLF_REPET_TEs	match	1079303	1081555	0.0	-	.	ID=ms159_chr11_RLX-comp_Zt09-B-R26-Map20_reversed;Target=RLX-comp_Zt09-B-R26-Map20_reversed 4 2259;TargetLength=6821;TargetDescription=CI:50 coding:(TE_BLRtx: Gypsy-1-I_AN:ClassI:LTR:Gypsy: 14.65 %25 | Gypsy-54_BG-I:ClassI:LTR:Gypsy: 34.06 %25 | REALAA_I:ClassI:LTR:Gypsy: 6.01 %25 TE_BLRx: Gypsy-16_BG-I_1p:ClassI:LTR:Gypsy: 77.67 %25 profiles: _RT_pyggy_NA_RT_NA: 100.00 %25(100.00 %25) | _INT_pyg…
chr11	Zt09_FLF_REPET_TEs	match	1057404	1057639	0.0	-	.	ID=ms160_chr11_RLX-incomp_Zt09-B-P25.14-Map9;Target=RLX-incomp_Zt09-B-P25.14-Map9 99 334;TargetLength=6819;TargetDescription=CI:50 coding:(TE_BLRtx: Gypsy-10_PPa-I:ClassI:LTR:Gypsy: 6.29 %25 | Gypsy-10_SCH-I:ClassI:LTR:Gypsy: 9.50 %25 | Gypsy-1_GDe-I:ClassI:LTR:Gypsy: 15.10 %25 TE_BLRx: Gypsy-11_PPa-I_1p:ClassI:LTR:Gypsy: 70.27 %25 | Gypsy164B-I_DR_1p:ClassI:LTR:Gypsy: 8.47 %25 profiles: _RNaseH_…
chr11	Zt09_FLF_REPET_TEs	match	1057640	1064442	0.0	-	.	ID=ms161_chr11_RLX-incomp_Zt09-B-P25.14-Map9;Target=RLX-incomp_Zt09-B-P25.14-Map9 9 6814;TargetLength=6819;TargetDescription=CI:50 coding:(TE_BLRtx: Gypsy-10_PPa-I:ClassI:LTR:Gypsy: 6.29 %25 | Gypsy-10_SCH-I:ClassI:LTR:Gypsy: 9.50 %25 | Gypsy-1_GDe-I:ClassI:LTR:Gypsy: 15.10 %25 TE_BLRx: Gypsy-11_PPa-I_1p:ClassI:LTR:Gypsy: 70.27 %25 | Gypsy164B-I_DR_1p:ClassI:LTR:Gypsy: 8.47 %25 profiles: _RNaseH_…
chr11	Zt09_FLF_REPET_TEs	match	1046735	1054493	0.0	+	.	ID=ms162_chr11_RLX-incomp_Zt09-B-R196-Map5_reversed;Target=RLX-incomp_Zt09-B-R196-Map5_reversed 1 7769;TargetLength=8280;TargetDescription=CI:50 coding:(TE_BLRtx: Gypsy-1-I_ACa:ClassI:LTR:Gypsy: 17.17 %25 | Gypsy-3_GDe-I:ClassI:LTR:Gypsy: 7.81 %25 | Gypsy2-I_AO:ClassI:LTR:Gypsy: 12.06 %25 TE_BLRx: Gypsy-1-I_ACa_2p:ClassI:LTR:Gypsy: 88.57 %25 | SKIPPY_I_2p:ClassI:LTR:?: 22.70 %25 profiles: _RNaseH…
chr11	Zt09_FLF_REPET_TEs	match	1054514	1054572	0.0	-	.	ID=ms163_chr11_RLX-incomp_Zt09-B-R196-Map5_reversed;Target=RLX-incomp_Zt09-B-R196-Map5_reversed 7751 7808;TargetLength=8280;TargetDescription=CI:50 coding:(TE_BLRtx: Gypsy-1-I_ACa:ClassI:LTR:Gypsy: 17.17 %25 | Gypsy-3_GDe-I:ClassI:LTR:Gypsy: 7.81 %25 | Gypsy2-I_AO:ClassI:LTR:Gypsy: 12.06 %25 TE_BLRx: Gypsy-1-I_ACa_2p:ClassI:LTR:Gypsy: 88.57 %25 | SKIPPY_I_2p:ClassI:LTR:?: 22.70 %25 profiles: _RNa…
chr11	Zt09_FLF_REPET_TEs	match	1055659	1055900	0.0	+	.	ID=ms164_chr11_RLX-incomp_Zt09-B-R196-Map5_reversed;Target=RLX-incomp_Zt09-B-R196-Map5_reversed 8039 8280;TargetLength=8280;TargetDescription=CI:50 coding:(TE_BLRtx: Gypsy-1-I_ACa:ClassI:LTR:Gypsy: 17.17 %25 | Gypsy-3_GDe-I:ClassI:LTR:Gypsy: 7.81 %25 | Gypsy2-I_AO:ClassI:LTR:Gypsy: 12.06 %25 TE_BLRx: Gypsy-1-I_ACa_2p:ClassI:LTR:Gypsy: 88.57 %25 | SKIPPY_I_2p:ClassI:LTR:?: 22.70 %25 profiles: _RNa…
chr11	Zt09_FLF_REPET_TEs	match	871355	876314	0.0	+	.	ID=ms165_chr11_DTX-comp_Zt09-B-G105-Map3;Target=DTX-comp_Zt09-B-G105-Map3 1 3570;TargetLength=3570;TargetDescription=CI:50 coding:(TE_BLRx: HARB-4A_SBi_1p:ClassII:TIR:PIF-Harbinger: 61.21 %25 | HARB-4A_SBi_2p:ClassII:TIR:PIF-Harbinger: 33.24 %25 | VHARB4_VV_1p#2:ClassII:TIR:PIF-Harbinger: 43.28 %25 profiles: PF13359.1_DDE_Tnp_4_NA_EN_24.8: 98.73 %25(98.73 %25)) struct:(TElength: >1000bps TermRepe…
chr11	Zt09_FLF_REPET_TEs	match	846938	847225	0.0	+	.	ID=ms166_chr11_DTX-comp_Zt09-B-R63-Map9;Target=DTX-comp_Zt09-B-R63-Map9 814 1103;TargetLength=2203;TargetDescription=CI:75 coding:(TE_BLRtx: Mariner-9_AN:ClassII:TIR:Tc1-Mariner: 60.71 %25 TE_BLRx: Mariner-9_AN_1p:ClassII:TIR:Tc1-Mariner: 79.42 %25 profiles: PF03184.14_DDE_1_NA_EN_20.1: 99.54 %25(99.54 %25)) struct:(TElength: >1000bps TermRepeats: termTIR: 42) other:(SSRCoverage:0.19);Identity=71…
chr11	Zt09_FLF_REPET_TEs	match	760994	761626	0.0	+	.	ID=ms167_chr11_noCat_Zt09-B-P2.1-Map12;Target=noCat_Zt09-B-P2.1-Map12 135 823;TargetLength=823;TargetDescription=CI:NA struct:(SSR: (AACA)8_end SSRCoverage:0.27);Identity=90.2
chr11	Zt09_FLF_REPET_TEs	match	871727	873078	0.0	-	.	ID=ms168_chr11_RIX-comp_Zt09-B-R2-Map20;Target=RIX-comp_Zt09-B-R2-Map20 4286 5641;TargetLength=5641;TargetDescription=CI:54 coding:(TE_BLRtx: I-1_CH:ClassI:LINE:I: 17.39 %25 | Tad1-37_BG:ClassI:LINE:I: 17.65 %25 | Tad1-71_BG:ClassI:LINE:I: 7.52 %25 TE_BLRx: Tad1-26B_BG_1p:ClassI:LINE:I: 12.38 %25 | Tad1-26B_BG_2p:ClassI:LINE:I: 10.29 %25 | Tad1-31B_BG_1p:ClassI:LINE:I: 60.61 %25 | Tad1-31B_BG_2p:…
chr11	Zt09_FLF_REPET_TEs	match	761769	761897	0.0	+	.	ID=ms169_chr11_RLX-incomp_Zt09-B-R328-Map3;Target=RLX-incomp_Zt09-B-R328-Map3 14 142;TargetLength=10286;TargetDescription=CI:35 coding:(TE_BLRtx: Copia-1_MGI-I:ClassI:LTR:Copia: 38.42 %25 TE_BLRx: Copia-1_MGI-I_1p:ClassI:LTR:Copia: 74.18 %25 profiles: PF00665.21_rve_NA_INT_30.0: 95.00 %25(95.00 %25)) struct:(TElength: >10000bps) other:(Other_profiles: PF13023.1_HD_3_NA_OTHER_21.6: 75.15 %25(75.15…
chr11	Zt09_FLF_REPET_TEs	match	761627	761662	0.0	-	.	ID=ms170_chr11_RLX-incomp_Zt09-B-R402-Map3_reversed;Target=RLX-incomp_Zt09-B-R402-Map3_reversed 2061 2098;TargetLength=3072;TargetDescription=CI:28 coding:(TE_BLRtx: Copia-1_MGI-I:ClassI:LTR:Copia: 31.41 %25 TE_BLRx: Copia-1_MGI-I_2p:ClassI:LTR:Copia: 21.32 %25 | Copia-41_ATr-I_1p:ClassI:LTR:Copia: 38.34 %25 profiles: _RNaseH_oryco_NA_RH_NA: 93.10 %25(93.10 %25) | _RT_tork_NA_RT_NA: 99.18 %25(99.…
chr11	Zt09_FLF_REPET_TEs	match	940101	940253	0.0	-	.	ID=ms171_chr11_DHX-incomp_Zt09-B-G243-Map3_reversed;Target=DHX-incomp_Zt09-B-G243-Map3_reversed 9408 9569;TargetLength=14548;TargetDescription=CI:50 coding:(TE_BLRx: Helitron-1_CRe_1p:ClassII:Helitron:Helitron: 6.64 %25 profiles: PF05970.9_PIF1_NA_HEL_27.2: 43.96 %25(43.96 %25) | PF14214.1_Helitron_like_N_NA_HEL_28.7: 96.20 %25(96.20 %25)) struct:(TElength: >10000bps) other:(SSRCoverage:0.10);Ide…
chr11	Zt09_FLF_REPET_TEs	match	890345	891467	0.0	+	.	ID=ms172_chr11_DTX-incomp_Zt09-B-R60-Map4;Target=DTX-incomp_Zt09-B-R60-Map4 1306 2427;TargetLength=2746;TargetDescription=CI:50 coding:(profiles: PF04937.10_DUF659_NA_Tase_22.3: 88.89 %25(88.89 %25)) struct:(TElength: >1000bps TermRepeats: termTIR: 11) other:(SSRCoverage:0.19);Identity=68.1
chr11	Zt09_FLF_REPET_TEs	match	763765	763799	0.0	+	.	ID=ms173_chr11_RIX-comp_Zt09-B-G82-Map12_reversed;Target=RIX-comp_Zt09-B-G82-Map12_reversed 118 154;TargetLength=3713;TargetDescription=CI:45 coding:(TE_BLRtx: RTE-11_Hmel:ClassI:LINE:RTE: 29.74 %25 TE_BLRx: Jockey-1_DBp_2p:ClassI:LINE:Jockey: 16.24 %25 | RTE-4_Hmel_1p:ClassI:LINE:RTE: 8.41 %25 | RTEX-23_SK_2p:ClassI:LINE:RTE: 33.51 %25 profiles: PF00078.22_RVT_1_NA_RT_20.7: 97.66 %25(97.66 %25))…
chr11	Zt09_FLF_REPET_TEs	match	641095	641139	0.0	-	.	ID=ms174_chr11_DHX-incomp_Zt09-B-P41.0-Map6_reversed;Target=DHX-incomp_Zt09-B-P41.0-Map6_reversed 2 48;TargetLength=13721;TargetDescription=CI:30 coding:(profiles: PF00270.24_DEAD_NA_HEL_20.6: 97.04 %25(97.04 %25) | PF00271.26_Helicase_C_NA_HEL_11.6: 84.62 %25(84.62 %25)) struct:(TElength: >10000bps) other:(SSRCoverage:0.09);Identity=89.1
chr11	Zt09_FLF_REPET_TEs	match	685815	685865	0.0	+	.	ID=ms176_chr11_RIX-comp_Zt09-B-R2-Map20;Target=RIX-comp_Zt09-B-R2-Map20 1529 1576;TargetLength=5641;TargetDescription=CI:54 coding:(TE_BLRtx: I-1_CH:ClassI:LINE:I: 17.39 %25 | Tad1-37_BG:ClassI:LINE:I: 17.65 %25 | Tad1-71_BG:ClassI:LINE:I: 7.52 %25 TE_BLRx: Tad1-26B_BG_1p:ClassI:LINE:I: 12.38 %25 | Tad1-26B_BG_2p:ClassI:LINE:I: 10.29 %25 | Tad1-31B_BG_1p:ClassI:LINE:I: 60.61 %25 | Tad1-31B_BG_2p:…
chr11	Zt09_FLF_REPET_TEs	match	1293443	1307115	0.0	-	.	ID=ms2806_chr11_DHX-incomp_Zt09-B-P41.0-Map6_reversed;Target=DHX-incomp_Zt09-B-P41.0-Map6_reversed 3 13718;TargetLength=13721;TargetDescription=CI:30 coding:(profiles: PF00270.24_DEAD_NA_HEL_20.6: 97.04 %25(97.04 %25) | PF00271.26_Helicase_C_NA_HEL_11.6: 84.62 %25(84.62 %25)) struct:(TElength: >10000bps) other:(SSRCoverage:0.09);Identity=95.8
chr11	Zt09_FLF_REPET_TEs	match	1594110	1604877	0.0	+	.	ID=ms2867_chr11_DTX-incomp_Zt09-B-R56-Map11;Target=DTX-incomp_Zt09-B-R56-Map11 1960 5462;TargetLength=5463;TargetDescription=CI:25 struct:(TElength: >1000bps TermRepeats: termTIR: 36) other:(SSRCoverage:0.20)
chr11	Zt09_FLF_REPET_TEs	match	386462	387199	0.0	-	.	ID=ms180_chr11_noCat_Zt09-B-R12-Map20;Target=noCat_Zt09-B-R12-Map20 146 848;TargetLength=858;TargetDescription=CI:NA struct:(SSR: (AACA)7_end SSRCoverage:0.28);Identity=91.2
chr11	Zt09_FLF_REPET_TEs	match	387346	391061	0.0	+	.	ID=ms2869_chr11_RLX-incomp_Zt09-B-R24-Map20_reversed;Target=RLX-incomp_Zt09-B-R24-Map20_reversed 4551 8280;TargetLength=8281;TargetDescription=CI:50 coding:(TE_BLRtx: Copia-68_BG-I:ClassI:LTR:Copia: 9.03 %25 | Copia-6_BG-I:ClassI:LTR:Copia: 13.77 %25 TE_BLRx: Copia-58_BG-I_1p:ClassI:LTR:Copia: 29.83 %25 | Copia-68_BG-I_1p:ClassI:LTR:Copia: 13.30 %25 | Copia-69_BG-I_1p:ClassI:LTR:Copia: 11.73 %25 …
chr11	Zt09_FLF_REPET_TEs	match	33497	37570	0.0	+	.	ID=ms2870_chr11_RLX-comp_Zt09-B-G240-Map4;Target=RLX-comp_Zt09-B-G240-Map4 4188 8261;TargetLength=12692;TargetDescription=CI:42 coding:(TE_BLRtx: Gypsy-1_BFB-I:ClassI:LTR:Gypsy: 13.49 %25 | Gypsy-20_PGr-I:ClassI:LTR:Gypsy: 5.86 %25 TE_BLRx: Gypsy-1_BFB-I_3p:ClassI:LTR:Gypsy: 87.03 %25 | Gypsy-2_Cop-I_1p:ClassI:LTR:Gypsy: 11.01 %25 profiles: _RNaseH_gmr1_NA_RH_NA: 96.67 %25(96.67 %25) | _RT_17_6_N…
chr11	Zt09_FLF_REPET_TEs	match	381906	386461	0.0	+	.	ID=ms183_chr11_RLX-incomp_Zt09-B-R24-Map20_reversed;Target=RLX-incomp_Zt09-B-R24-Map20_reversed 1 4563;TargetLength=8281;TargetDescription=CI:50 coding:(TE_BLRtx: Copia-68_BG-I:ClassI:LTR:Copia: 9.03 %25 | Copia-6_BG-I:ClassI:LTR:Copia: 13.77 %25 TE_BLRx: Copia-58_BG-I_1p:ClassI:LTR:Copia: 29.83 %25 | Copia-68_BG-I_1p:ClassI:LTR:Copia: 13.30 %25 | Copia-69_BG-I_1p:ClassI:LTR:Copia: 11.73 %25 prof…
chr11	Zt09_FLF_REPET_TEs	match	1081560	1084854	0.0	-	.	ID=ms2868_chr11_noCat_Zt09-B-G176-Map20;Target=noCat_Zt09-B-G176-Map20 1 3459;TargetLength=6461;TargetDescription=CI:NA struct:(SSRCoverage:0.12);Identity=94.3
chr11	Zt09_FLF_REPET_TEs	match	1469614	1469667	0.0	-	.	ID=ms2802_chr11_RLX-incomp_Zt09-B-R403-Map3;Target=RLX-incomp_Zt09-B-R403-Map3 859 912;TargetLength=975;TargetDescription=CI:21 coding:(TE_BLRtx: Copia-1_MGI-I:ClassI:LTR:Copia: 11.51 %25 TE_BLRx: Copia-1_MGI-I_2p:ClassI:LTR:Copia: 77.18 %25) struct:(TElength: >700bps) other:(SSRCoverage:0.11);Identity=90.7
chr11	Zt09_FLF_REPET_TEs	match	392620	392724	0.0	+	.	ID=ms181_chr11_RLX-incomp_Zt09-B-G231-Map20;Target=RLX-incomp_Zt09-B-G231-Map20 52 163;TargetLength=9538;TargetDescription=CI:50 coding:(TE_BLRtx: GYARLI1_I:ClassI:LTR:Gypsy: 14.82 %25 | Gypsy-6-I_HM:ClassI:LTR:Gypsy: 9.50 %25 TE_BLRx: Gypsy-31_MLP-I_2p:ClassI:LTR:Gypsy: 25.67 %25 | Gypsy-3_RO-I_2p:ClassI:LTR:Gypsy: 8.61 %25 | Gypsy-5_RO-I_1p:ClassI:LTR:Gypsy: 23.02 %25 | Gypsy-8_PGr-I_2p:ClassI:…
chr11	Zt09_FLF_REPET_TEs	match	1406410	1409224	0.0	+	.	ID=ms2798_chr11_DTX-incomp_Zt09-B-R15-Map4;Target=DTX-incomp_Zt09-B-R15-Map4 9 3189;TargetLength=3213;TargetDescription=CI:37 coding:(profiles: PF10551.4_MULE_NA_Tase_22.0: 65.59 %25(65.59 %25)) struct:(TElength: >1000bps) other:(SSRCoverage:0.20)
chr11	Zt09_FLF_REPET_TEs	match	457667	464636	0.0	+	.	ID=ms182_chr11_noCat_Zt09-B-R30-Map12;Target=noCat_Zt09-B-R30-Map12 2 6980;TargetLength=6980;TargetDescription=CI:NA struct:(SSRCoverage:0.18);Identity=97.0
chr11	Zt09_FLF_REPET_TEs	match	1591335	1593345	0.0	+	.	ID=ms2031_chr11_DTX-incomp_Zt09-B-R56-Map11;Target=DTX-incomp_Zt09-B-R56-Map11 1 1974;TargetLength=5463;TargetDescription=CI:25 struct:(TElength: >1000bps TermRepeats: termTIR: 36) other:(SSRCoverage:0.20);Identity=89.6
chr11	Zt09_FLF_REPET_TEs	match	1409225	1409393	0.0	+	.	ID=ms2794_chr11_RLX-incomp_Zt09-B-R13-Map20_reversed;Target=RLX-incomp_Zt09-B-R13-Map20_reversed 6 184;TargetLength=6402;TargetDescription=CI:50 coding:(TE_BLRtx: Copia-14_BG-I:ClassI:LTR:Copia: 15.09 %25 | Copia-19_BG-I:ClassI:LTR:Copia: 15.57 %25 | Copia-41_BG-I:ClassI:LTR:Copia: 7.74 %25 | Copia-48_BG-I:ClassI:LTR:Copia: 6.47 %25 | Copia-53_BG-I:ClassI:LTR:Copia: 8.74 %25 TE_BLRx: Copia-17_BG-…
chr11	Zt09_FLF_REPET_TEs	match	44944	45552	0.0	-	.	ID=ms2871_chr11_RLX-incomp_Zt09-B-R195-Map9_reversed;Target=RLX-incomp_Zt09-B-R195-Map9_reversed 1 607;TargetLength=6428;TargetDescription=CI:35 coding:(TE_BLRtx: Gypsy-5_RO-I:ClassI:LTR:Gypsy: 7.15 %25 | Gypsy-74_PAb-I:ClassI:LTR:Gypsy: 14.43 %25 TE_BLRx: Gypsy-27_MLP-I_2p:ClassI:LTR:Gypsy: 79.95 %25 profiles: PF00665.21_rve_NA_INT_30.0: 90.00 %25(90.00 %25) | _RNaseH_osvaldo_NA_RH_NA: 100.00 %2…
chr11	Zt09_FLF_REPET_TEs	match	1598441	1603143	0.0	-	.	ID=ms2028_chr11_RLX-comp_Zt09-B-R26-Map20_reversed;Target=RLX-comp_Zt09-B-R26-Map20_reversed 2 4960;TargetLength=6821;TargetDescription=CI:50 coding:(TE_BLRtx: Gypsy-1-I_AN:ClassI:LTR:Gypsy: 14.65 %25 | Gypsy-54_BG-I:ClassI:LTR:Gypsy: 34.06 %25 | REALAA_I:ClassI:LTR:Gypsy: 6.01 %25 TE_BLRx: Gypsy-16_BG-I_1p:ClassI:LTR:Gypsy: 77.67 %25 profiles: _RT_pyggy_NA_RT_NA: 100.00 %25(100.00 %25) | _INT_py…
chr11	Zt09_FLF_REPET_TEs	match	1150245	1150370	0.0	-	.	ID=ms2807_chr11_DTX-comp_Zt09-B-R63-Map9;Target=DTX-comp_Zt09-B-R63-Map9 1 125;TargetLength=2203;TargetDescription=CI:75 coding:(TE_BLRtx: Mariner-9_AN:ClassII:TIR:Tc1-Mariner: 60.71 %25 TE_BLRx: Mariner-9_AN_1p:ClassII:TIR:Tc1-Mariner: 79.42 %25 profiles: PF03184.14_DDE_1_NA_EN_20.1: 99.54 %25(99.54 %25)) struct:(TElength: >1000bps TermRepeats: termTIR: 42) other:(SSRCoverage:0.19);Identity=76.4
chr11	Zt09_FLF_REPET_TEs	match	1597665	1598440	0.0	-	.	ID=ms2026_chr11_noCat_Zt09-B-R51-Map12;Target=noCat_Zt09-B-R51-Map12 4 816;TargetLength=817;TargetDescription=CI:NA struct:(SSR: (AACA)6_end | (AACAAACAA)3_end SSRCoverage:0.31);Identity=95.1
chr11	Zt09_FLF_REPET_TEs	match	1615514	1616541	0.0	+	.	ID=ms2024_chr11_noCat_Zt09-B-G153-Map20;Target=noCat_Zt09-B-G153-Map20 4 1031;TargetLength=6163;TargetDescription=CI:NA struct:(SSRCoverage:0.06);Identity=95.0
chr11	Zt09_FLF_REPET_TEs	match	1427213	1430069	0.0	-	.	ID=ms2799_chr11_DTX-incomp_Zt09-B-R15-Map4;Target=DTX-incomp_Zt09-B-R15-Map4 9 3213;TargetLength=3213;TargetDescription=CI:37 coding:(profiles: PF10551.4_MULE_NA_Tase_22.0: 65.59 %25(65.59 %25)) struct:(TElength: >1000bps) other:(SSRCoverage:0.20)
chr11	Zt09_FLF_REPET_TEs	match	1593477	1594105	0.0	+	.	ID=ms2025_chr11_noCat_Zt09-B-R12-Map20;Target=noCat_Zt09-B-R12-Map20 144 858;TargetLength=858;TargetDescription=CI:NA struct:(SSR: (AACA)7_end SSRCoverage:0.28);Identity=92.7
chr11	Zt09_FLF_REPET_TEs	match	287276	287632	0.0	+	.	ID=ms228_chr11_DXX-MITE_Zt09-B-G257-Map5;Target=DXX-MITE_Zt09-B-G257-Map5 1 357;TargetLength=360;TargetDescription=CI:20 struct:(TElength: <700bps TermRepeats: termTIR: 61) other:(SSRCoverage:0.16);Identity=98.9
chr11	Zt09_FLF_REPET_TEs	match	1576995	1583351	0.0	-	.	ID=ms2032_chr11_RLX-incomp_Zt09-B-R13-Map20_reversed;Target=RLX-incomp_Zt09-B-R13-Map20_reversed 1 6401;TargetLength=6402;TargetDescription=CI:50 coding:(TE_BLRtx: Copia-14_BG-I:ClassI:LTR:Copia: 15.09 %25 | Copia-19_BG-I:ClassI:LTR:Copia: 15.57 %25 | Copia-41_BG-I:ClassI:LTR:Copia: 7.74 %25 | Copia-48_BG-I:ClassI:LTR:Copia: 6.47 %25 | Copia-53_BG-I:ClassI:LTR:Copia: 8.74 %25 TE_BLRx: Copia-17_BG…
chr11	Zt09_FLF_REPET_TEs	match	27425	28111	0.0	+	.	ID=ms232_chr11_noCat_Zt09-B-R12-Map20;Target=noCat_Zt09-B-R12-Map20 144 852;TargetLength=858;TargetDescription=CI:NA struct:(SSR: (AACA)7_end SSRCoverage:0.28);Identity=86.8
chr11	Zt09_FLF_REPET_TEs	match	32600	33496	0.0	-	.	ID=ms233_chr11_noCat_Zt09-B-R12-Map20;Target=noCat_Zt09-B-R12-Map20 5 858;TargetLength=858;TargetDescription=CI:NA struct:(SSR: (AACA)7_end SSRCoverage:0.28);Identity=90.4
chr11	Zt09_FLF_REPET_TEs	match	154442	155113	0.0	+	.	ID=ms234_chr11_noCat_Zt09-B-R12-Map20;Target=noCat_Zt09-B-R12-Map20 144 858;TargetLength=858;TargetDescription=CI:NA struct:(SSR: (AACA)7_end SSRCoverage:0.28);Identity=92.9
chr11	Zt09_FLF_REPET_TEs	match	37572	38351	0.0	-	.	ID=ms235_chr11_noCat_Zt09-B-R51-Map12;Target=noCat_Zt09-B-R51-Map12 2 817;TargetLength=817;TargetDescription=CI:NA struct:(SSR: (AACA)6_end | (AACAAACAA)3_end SSRCoverage:0.31);Identity=92.5
chr11	Zt09_FLF_REPET_TEs	match	43751	44943	0.0	-	.	ID=ms236_chr11_RIX-comp_Zt09-B-R2-Map20;Target=RIX-comp_Zt09-B-R2-Map20 4442 5641;TargetLength=5641;TargetDescription=CI:54 coding:(TE_BLRtx: I-1_CH:ClassI:LINE:I: 17.39 %25 | Tad1-37_BG:ClassI:LINE:I: 17.65 %25 | Tad1-71_BG:ClassI:LINE:I: 7.52 %25 TE_BLRx: Tad1-26B_BG_1p:ClassI:LINE:I: 12.38 %25 | Tad1-26B_BG_2p:ClassI:LINE:I: 10.29 %25 | Tad1-31B_BG_1p:ClassI:LINE:I: 60.61 %25 | Tad1-31B_BG_2p:…
chr11	Zt09_FLF_REPET_TEs	match	107789	111354	0.0	+	.	ID=ms237_chr11_DTX-comp_Zt09-B-G105-Map3;Target=DTX-comp_Zt09-B-G105-Map3 3 3568;TargetLength=3570;TargetDescription=CI:50 coding:(TE_BLRx: HARB-4A_SBi_1p:ClassII:TIR:PIF-Harbinger: 61.21 %25 | HARB-4A_SBi_2p:ClassII:TIR:PIF-Harbinger: 33.24 %25 | VHARB4_VV_1p#2:ClassII:TIR:PIF-Harbinger: 43.28 %25 profiles: PF13359.1_DDE_Tnp_4_NA_EN_24.8: 98.73 %25(98.73 %25)) struct:(TElength: >1000bps TermRepe…
chr11	Zt09_FLF_REPET_TEs	match	28120	28398	0.0	+	.	ID=ms238_chr11_DTX-comp_Zt09-B-R63-Map9;Target=DTX-comp_Zt09-B-R63-Map9 1062 1310;TargetLength=2203;TargetDescription=CI:75 coding:(TE_BLRtx: Mariner-9_AN:ClassII:TIR:Tc1-Mariner: 60.71 %25 TE_BLRx: Mariner-9_AN_1p:ClassII:TIR:Tc1-Mariner: 79.42 %25 profiles: PF03184.14_DDE_1_NA_EN_20.1: 99.54 %25(99.54 %25)) struct:(TElength: >1000bps TermRepeats: termTIR: 42) other:(SSRCoverage:0.19);Identity=8…
chr11	Zt09_FLF_REPET_TEs	match	8175	8334	0.0	-	.	ID=ms239_chr11_DTX-incomp_Zt09-B-P10.29-Map3_reversed;Target=DTX-incomp_Zt09-B-P10.29-Map3_reversed 1 160;TargetLength=1339;TargetDescription=CI:87 coding:(TE_BLRtx: Mariner-5_AN:ClassII:TIR:Tc1-Mariner: 39.92 %25 TE_BLRx: Mariner-5_ANp:ClassII:TIR:Tc1-Mariner: 98.29 %25 profiles: PF13358.1_DDE_3_NA_EN_27.0: 73.97 %25(73.97 %25) | PF01498.13_HTH_Tnp_Tc3_2_NA_Tase_23.4: 98.61 %25(98.61 %25)) struc…
chr11	Zt09_FLF_REPET_TEs	match	27228	27286	0.0	+	.	ID=ms240_chr11_DTX-incomp_Zt09-B-R18-Map6_reversed;Target=DTX-incomp_Zt09-B-R18-Map6_reversed 1011 1069;TargetLength=2216;TargetDescription=CI:75 coding:(TE_BLRtx: Mariner-1_ABr:ClassII:TIR:Tc1-Mariner: 12.44 %25 | Mariner-9_AN:ClassII:TIR:Tc1-Mariner: 26.96 %25 TE_BLRx: Mariner-9_AN_1p:ClassII:TIR:Tc1-Mariner: 51.45 %25 profiles: PF03184.14_DDE_1_NA_EN_20.1: 48.39 %25(48.39 %25)) struct:(TElengt…
chr11	Zt09_FLF_REPET_TEs	match	19419	20422	0.0	+	.	ID=ms241_chr11_DTX-incomp_Zt09-B-R316-Map3_reversed;Target=DTX-incomp_Zt09-B-R316-Map3_reversed 1 1004;TargetLength=1005;TargetDescription=CI:62 coding:(TE_BLRtx: Mariner-9_AN:ClassII:TIR:Tc1-Mariner: 20.47 %25 TE_BLRx: Mariner-9_AN_1p:ClassII:TIR:Tc1-Mariner: 47.27 %25 profiles: PF03184.14_DDE_1_NA_EN_20.1: 66.82 %25(66.82 %25)) struct:(TElength: >1000bps) other:(Other_profiles: PF05225.11_HTH_p…
chr11	Zt09_FLF_REPET_TEs	match	2315	8171	0.0	-	.	ID=ms242_chr11_noCat_Zt09-B-G153-Map20;Target=noCat_Zt09-B-G153-Map20 3 5959;TargetLength=6163;TargetDescription=CI:NA struct:(SSRCoverage:0.06);Identity=96.0
chr11	Zt09_FLF_REPET_TEs	match	28399	32597	0.0	+	.	ID=ms243_chr11_RLX-comp_Zt09-B-G240-Map4;Target=RLX-comp_Zt09-B-G240-Map4 1 4203;TargetLength=12692;TargetDescription=CI:42 coding:(TE_BLRtx: Gypsy-1_BFB-I:ClassI:LTR:Gypsy: 13.49 %25 | Gypsy-20_PGr-I:ClassI:LTR:Gypsy: 5.86 %25 TE_BLRx: Gypsy-1_BFB-I_3p:ClassI:LTR:Gypsy: 87.03 %25 | Gypsy-2_Cop-I_1p:ClassI:LTR:Gypsy: 11.01 %25 profiles: _RNaseH_gmr1_NA_RH_NA: 96.67 %25(96.67 %25) | _RT_17_6_NA_RT…
chr11	Zt09_FLF_REPET_TEs	match	38352	42793	0.0	+	.	ID=ms244_chr11_RLX-comp_Zt09-B-G240-Map4;Target=RLX-comp_Zt09-B-G240-Map4 8246 12692;TargetLength=12692;TargetDescription=CI:42 coding:(TE_BLRtx: Gypsy-1_BFB-I:ClassI:LTR:Gypsy: 13.49 %25 | Gypsy-20_PGr-I:ClassI:LTR:Gypsy: 5.86 %25 TE_BLRx: Gypsy-1_BFB-I_3p:ClassI:LTR:Gypsy: 87.03 %25 | Gypsy-2_Cop-I_1p:ClassI:LTR:Gypsy: 11.01 %25 profiles: _RNaseH_gmr1_NA_RH_NA: 96.67 %25(96.67 %25) | _RT_17_6_N…
chr11	Zt09_FLF_REPET_TEs	match	1169551	1169685	0.0	+	.	ID=ms2805_chr11_RLX-incomp_Zt09-B-G236-Map12_reversed;Target=RLX-incomp_Zt09-B-G236-Map12_reversed 9384 9520;TargetLength=12498;TargetDescription=CI:35 coding:(TE_BLRtx: Gypsy-1_BFB-I:ClassI:LTR:Gypsy: 23.24 %25 TE_BLRx: Gypsy-1_BFB-I_3p:ClassI:LTR:Gypsy: 88.34 %25 | Gypsy-2_Cop-I_4p:ClassI:LTR:Gypsy: 32.95 %25 profiles: _RT_17_6_NA_RT_NA: 87.88 %25(87.88 %25) | _RNaseH_17_6_NA_RH_NA: 99.15 %25(9…
chr11	Zt09_FLF_REPET_TEs	match	115612	125105	0.0	+	.	ID=ms246_chr11_RLX-incomp_Zt09-B-G231-Map20;Target=RLX-incomp_Zt09-B-G231-Map20 2 9534;TargetLength=9538;TargetDescription=CI:50 coding:(TE_BLRtx: GYARLI1_I:ClassI:LTR:Gypsy: 14.82 %25 | Gypsy-6-I_HM:ClassI:LTR:Gypsy: 9.50 %25 TE_BLRx: Gypsy-31_MLP-I_2p:ClassI:LTR:Gypsy: 25.67 %25 | Gypsy-3_RO-I_2p:ClassI:LTR:Gypsy: 8.61 %25 | Gypsy-5_RO-I_1p:ClassI:LTR:Gypsy: 23.02 %25 | Gypsy-8_PGr-I_2p:ClassI:…
chr11	Zt09_FLF_REPET_TEs	match	20423	27223	0.0	-	.	ID=ms247_chr11_RLX-incomp_Zt09-B-P25.14-Map9;Target=RLX-incomp_Zt09-B-P25.14-Map9 9 6812;TargetLength=6819;TargetDescription=CI:50 coding:(TE_BLRtx: Gypsy-10_PPa-I:ClassI:LTR:Gypsy: 6.29 %25 | Gypsy-10_SCH-I:ClassI:LTR:Gypsy: 9.50 %25 | Gypsy-1_GDe-I:ClassI:LTR:Gypsy: 15.10 %25 TE_BLRx: Gypsy-11_PPa-I_1p:ClassI:LTR:Gypsy: 70.27 %25 | Gypsy164B-I_DR_1p:ClassI:LTR:Gypsy: 8.47 %25 profiles: _RNaseH_…
chr11	Zt09_FLF_REPET_TEs	match	42794	43748	0.0	-	.	ID=ms248_chr11_RLX-incomp_Zt09-B-R195-Map9_reversed;Target=RLX-incomp_Zt09-B-R195-Map9_reversed 592 1546;TargetLength=6428;TargetDescription=CI:35 coding:(TE_BLRtx: Gypsy-5_RO-I:ClassI:LTR:Gypsy: 7.15 %25 | Gypsy-74_PAb-I:ClassI:LTR:Gypsy: 14.43 %25 TE_BLRx: Gypsy-27_MLP-I_2p:ClassI:LTR:Gypsy: 79.95 %25 profiles: PF00665.21_rve_NA_INT_30.0: 90.00 %25(90.00 %25) | _RNaseH_osvaldo_NA_RH_NA: 100.00 …
chr11	Zt09_FLF_REPET_TEs	match	1730	2300	0.0	+	.	ID=ms249_chr11_RLX-incomp_Zt09-B-R403-Map3;Target=RLX-incomp_Zt09-B-R403-Map3 404 974;TargetLength=975;TargetDescription=CI:21 coding:(TE_BLRtx: Copia-1_MGI-I:ClassI:LTR:Copia: 11.51 %25 TE_BLRx: Copia-1_MGI-I_2p:ClassI:LTR:Copia: 77.18 %25) struct:(TElength: >700bps) other:(SSRCoverage:0.11);Identity=75.3
chr11	Zt09_FLF_REPET_TEs	match	152	1729	0.0	+	.	ID=ms250_chr11_RLX-incomp_Zt09-B-R405-Map4_reversed;Target=RLX-incomp_Zt09-B-R405-Map4_reversed 690 2261;TargetLength=2263;TargetDescription=CI:28 coding:(TE_BLRtx: Copia-1_MGI-I:ClassI:LTR:Copia: 33.27 %25 TE_BLRx: Copia-1_MGI-I_2p:ClassI:LTR:Copia: 63.36 %25 | SHACOP15_I_MT_1p:ClassI:LTR:Copia: 31.11 %25 profiles: _RNaseH_oryco_NA_RH_NA: 99.31 %25(99.31 %25) | PF07727.9_RVT_2_NA_RT_22.1: 75.20 …
chr11	Zt09_FLF_REPET_TEs	match	1354959	1358492	0.0	-	.	ID=ms2800_chr11_DTX-incomp_Zt09-B-R20-Map6;Target=DTX-incomp_Zt09-B-R20-Map6 5 2698;TargetLength=2711;TargetDescription=CI:62 coding:(TE_BLRtx: VHARB-N2_VV_#2:ClassII:TIR:PIF-Harbinger: 7.73 %25 TE_BLRx: MtPH-A6-4-Ia_1p:ClassII:TIR:PIF-Harbinger: 88.15 %25 profiles: PF13359.1_DDE_Tnp_4_NA_EN_24.8: 98.73 %25(98.73 %25)) struct:(TElength: >1000bps) other:(SSRCoverage:0.11)
chr12	Zt09_FLF_REPET_TEs	match	1179587	1185944	0.0	+	.	ID=ms2639_chr12_RLX-incomp_Zt09-B-R13-Map20_reversed;Target=RLX-incomp_Zt09-B-R13-Map20_reversed 1 6402;TargetLength=6402;TargetDescription=CI:50 coding:(TE_BLRtx: Copia-14_BG-I:ClassI:LTR:Copia: 15.09 %25 | Copia-19_BG-I:ClassI:LTR:Copia: 15.57 %25 | Copia-41_BG-I:ClassI:LTR:Copia: 7.74 %25 | Copia-48_BG-I:ClassI:LTR:Copia: 6.47 %25 | Copia-53_BG-I:ClassI:LTR:Copia: 8.74 %25 TE_BLRx: Copia-17_BG…
chr12	Zt09_FLF_REPET_TEs	match	1161980	1164125	0.0	-	.	ID=ms2640_chr12_DTX-incomp_Zt09-B-R118-Map4_reversed;Target=DTX-incomp_Zt09-B-R118-Map4_reversed 8 2146;TargetLength=2146;TargetDescription=CI:37 coding:(TE_BLRx: HARB-4A_SBi_1p:ClassII:TIR:PIF-Harbinger: 75.31 %25 | HARB-4A_SBi_2p:ClassII:TIR:PIF-Harbinger: 40.90 %25 | Harbinger-5_MLP_1p:ClassII:TIR:PIF-Harbinger: 5.91 %25 profiles: PF13359.1_DDE_Tnp_4_NA_EN_24.8: 90.51 %25(90.51 %25)) struct:(T…
chr12	Zt09_FLF_REPET_TEs	match	1168341	1168402	0.0	+	.	ID=ms2641_chr12_noCat_Zt09-B-R30-Map12;Target=noCat_Zt09-B-R30-Map12 6919 6980;TargetLength=6980;TargetDescription=CI:NA struct:(SSRCoverage:0.18);Identity=90.3
chr12	Zt09_FLF_REPET_TEs	match	1168822	1178322	0.0	-	.	ID=ms2642_chr12_RLX-incomp_Zt09-B-G231-Map20;Target=RLX-incomp_Zt09-B-G231-Map20 2 9535;TargetLength=9538;TargetDescription=CI:50 coding:(TE_BLRtx: GYARLI1_I:ClassI:LTR:Gypsy: 14.82 %25 | Gypsy-6-I_HM:ClassI:LTR:Gypsy: 9.50 %25 TE_BLRx: Gypsy-31_MLP-I_2p:ClassI:LTR:Gypsy: 25.67 %25 | Gypsy-3_RO-I_2p:ClassI:LTR:Gypsy: 8.61 %25 | Gypsy-5_RO-I_1p:ClassI:LTR:Gypsy: 23.02 %25 | Gypsy-8_PGr-I_2p:ClassI…
chr12	Zt09_FLF_REPET_TEs	match	1084723	1085020	0.0	+	.	ID=ms2673_chr12_DHX-incomp_Zt09-B-P41.0-Map6_reversed;Target=DHX-incomp_Zt09-B-P41.0-Map6_reversed 61 350;TargetLength=13721;TargetDescription=CI:30 coding:(profiles: PF00270.24_DEAD_NA_HEL_20.6: 97.04 %25(97.04 %25) | PF00271.26_Helicase_C_NA_HEL_11.6: 84.62 %25(84.62 %25)) struct:(TElength: >10000bps) other:(SSRCoverage:0.09);Identity=71.3
chr12	Zt09_FLF_REPET_TEs	match	1085166	1085253	0.0	+	.	ID=ms2674_chr12_DHX-incomp_Zt09-B-P41.0-Map6_reversed;Target=DHX-incomp_Zt09-B-P41.0-Map6_reversed 13632 13717;TargetLength=13721;TargetDescription=CI:30 coding:(profiles: PF00270.24_DEAD_NA_HEL_20.6: 97.04 %25(97.04 %25) | PF00271.26_Helicase_C_NA_HEL_11.6: 84.62 %25(84.62 %25)) struct:(TElength: >10000bps) other:(SSRCoverage:0.09);Identity=93.1
chr12	Zt09_FLF_REPET_TEs	match	1081104	1084679	0.0	+	.	ID=ms2675_chr12_DTX-comp_Zt09-B-G105-Map3;Target=DTX-comp_Zt09-B-G105-Map3 1 3570;TargetLength=3570;TargetDescription=CI:50 coding:(TE_BLRx: HARB-4A_SBi_1p:ClassII:TIR:PIF-Harbinger: 61.21 %25 | HARB-4A_SBi_2p:ClassII:TIR:PIF-Harbinger: 33.24 %25 | VHARB4_VV_1p#2:ClassII:TIR:PIF-Harbinger: 43.28 %25 profiles: PF13359.1_DDE_Tnp_4_NA_EN_24.8: 98.73 %25(98.73 %25)) struct:(TElength: >1000bps TermRep…
chr12	Zt09_FLF_REPET_TEs	match	983146	983232	0.0	-	.	ID=ms2676_chr12_DTX-incomp_Zt09-B-R25-Map14;Target=DTX-incomp_Zt09-B-R25-Map14 2170 2247;TargetLength=7085;TargetDescription=CI:37 coding:(TE_BLRtx: DNA-2_EN:ClassII:TIR:MuDR: 10.92 %25) struct:(TElength: >1000bps) other:(SSRCoverage:0.29);Identity=82.3
chr12	Zt09_FLF_REPET_TEs	match	1018598	1025657	0.0	-	.	ID=ms2677_chr12_DTX-incomp_Zt09-B-R25-Map14;Target=DTX-incomp_Zt09-B-R25-Map14 1 7084;TargetLength=7085;TargetDescription=CI:37 coding:(TE_BLRtx: DNA-2_EN:ClassII:TIR:MuDR: 10.92 %25) struct:(TElength: >1000bps) other:(SSRCoverage:0.29);Identity=95.0
chr12	Zt09_FLF_REPET_TEs	match	983452	984241	0.0	+	.	ID=ms2678_chr12_noCat_Zt09-B-P2.1-Map12;Target=noCat_Zt09-B-P2.1-Map12 8 812;TargetLength=823;TargetDescription=CI:NA struct:(SSR: (AACA)8_end SSRCoverage:0.27);Identity=93.5
chr12	Zt09_FLF_REPET_TEs	match	987367	990575	0.0	-	.	ID=ms2679_chr12_RLX-comp_Zt09-B-G179-Map5_reversed;Target=RLX-comp_Zt09-B-G179-Map5_reversed 3218 6231;TargetLength=6234;TargetDescription=CI:50 coding:(TE_BLRtx: Copia-105_BRa-I:ClassI:LTR:Copia: 11.24 %25 | Copia-28_SI-I:ClassI:LTR:Copia: 8.05 %25 | Copia-35_ST-I:ClassI:LTR:Copia: 5.03 %25 | Copia-4_AT-I:ClassI:LTR:Copia: 23.83 %25 TE_BLRx: Copia-16_CP-I_1p:ClassI:LTR:Copia: 19.26 %25 | Copia-3…
chr12	Zt09_FLF_REPET_TEs	match	993782	993901	0.0	-	.	ID=ms2680_chr12_RLX-comp_Zt09-B-G179-Map5_reversed;Target=RLX-comp_Zt09-B-G179-Map5_reversed 37 159;TargetLength=6234;TargetDescription=CI:50 coding:(TE_BLRtx: Copia-105_BRa-I:ClassI:LTR:Copia: 11.24 %25 | Copia-28_SI-I:ClassI:LTR:Copia: 8.05 %25 | Copia-35_ST-I:ClassI:LTR:Copia: 5.03 %25 | Copia-4_AT-I:ClassI:LTR:Copia: 23.83 %25 TE_BLRx: Copia-16_CP-I_1p:ClassI:LTR:Copia: 19.26 %25 | Copia-30_A…
chr12	Zt09_FLF_REPET_TEs	match	984289	984366	0.0	-	.	ID=ms2681_chr12_RLX-incomp_Zt09-B-G410-Map4_reversed;Target=RLX-incomp_Zt09-B-G410-Map4_reversed 485 559;TargetLength=1615;TargetDescription=CI:28 coding:(TE_BLRtx: Copia3-I_XT:ClassI:LTR:Copia: 8.92 %25 TE_BLRx: Copia-12_TMe-I_1p:ClassI:LTR:Copia: 8.62 %25 profiles: _RNaseH_sire_NA_RH_NA: 83.70 %25(83.70 %25)) struct:(TElength: >700bps) other:(SSRCoverage:0.10);Identity=79.2
chr12	Zt09_FLF_REPET_TEs	match	1029944	1030005	0.0	-	.	ID=ms2682_chr12_DTX-incomp_Zt09-B-R56-Map11;Target=DTX-incomp_Zt09-B-R56-Map11 2878 2937;TargetLength=5463;TargetDescription=CI:25 struct:(TElength: >1000bps TermRepeats: termTIR: 36) other:(SSRCoverage:0.20);Identity=83.9
chr12	Zt09_FLF_REPET_TEs	match	1016549	1016789	0.0	-	.	ID=ms2683_chr12_DXX-MITE_Zt09-B-P33.8-Map3;Target=DXX-MITE_Zt09-B-P33.8-Map3 78 317;TargetLength=351;TargetDescription=CI:20 struct:(TElength: <700bps TermRepeats: termTIR: 21) other:(SSRCoverage:0.48);Identity=68.8
chr12	Zt09_FLF_REPET_TEs	match	906240	917053	0.0	+	.	ID=ms2684_chr12_DHX-incomp_Zt09-B-P41.0-Map6_reversed;Target=DHX-incomp_Zt09-B-P41.0-Map6_reversed 2 5203;TargetLength=13721;TargetDescription=CI:30 coding:(profiles: PF00270.24_DEAD_NA_HEL_20.6: 97.04 %25(97.04 %25) | PF00271.26_Helicase_C_NA_HEL_11.6: 84.62 %25(84.62 %25)) struct:(TElength: >10000bps) other:(SSRCoverage:0.09)
chr12	Zt09_FLF_REPET_TEs	match	926150	926282	0.0	-	.	ID=ms2685_chr12_DHX-incomp_Zt09-B-P41.0-Map6_reversed;Target=DHX-incomp_Zt09-B-P41.0-Map6_reversed 13583 13717;TargetLength=13721;TargetDescription=CI:30 coding:(profiles: PF00270.24_DEAD_NA_HEL_20.6: 97.04 %25(97.04 %25) | PF00271.26_Helicase_C_NA_HEL_11.6: 84.62 %25(84.62 %25)) struct:(TElength: >10000bps) other:(SSRCoverage:0.09);Identity=83.8
chr12	Zt09_FLF_REPET_TEs	match	926509	926717	0.0	-	.	ID=ms2686_chr12_DHX-incomp_Zt09-B-P41.0-Map6_reversed;Target=DHX-incomp_Zt09-B-P41.0-Map6_reversed 2 222;TargetLength=13721;TargetDescription=CI:30 coding:(profiles: PF00270.24_DEAD_NA_HEL_20.6: 97.04 %25(97.04 %25) | PF00271.26_Helicase_C_NA_HEL_11.6: 84.62 %25(84.62 %25)) struct:(TElength: >10000bps) other:(SSRCoverage:0.09);Identity=74.4
chr12	Zt09_FLF_REPET_TEs	match	917248	923416	0.0	+	.	ID=ms2687_chr12_noCat_Zt09-B-G176-Map20;Target=noCat_Zt09-B-G176-Map20 57 6461;TargetLength=6461;TargetDescription=CI:NA struct:(SSRCoverage:0.12);Identity=95.0
chr12	Zt09_FLF_REPET_TEs	match	839521	839575	0.0	-	.	ID=ms2688_chr12_RIX-comp_Zt09-B-R2-Map20;Target=RIX-comp_Zt09-B-R2-Map20 1529 1582;TargetLength=5641;TargetDescription=CI:54 coding:(TE_BLRtx: I-1_CH:ClassI:LINE:I: 17.39 %25 | Tad1-37_BG:ClassI:LINE:I: 17.65 %25 | Tad1-71_BG:ClassI:LINE:I: 7.52 %25 TE_BLRx: Tad1-26B_BG_1p:ClassI:LINE:I: 12.38 %25 | Tad1-26B_BG_2p:ClassI:LINE:I: 10.29 %25 | Tad1-31B_BG_1p:ClassI:LINE:I: 60.61 %25 | Tad1-31B_BG_2p…
chr12	Zt09_FLF_REPET_TEs	match	907378	912971	0.0	+	.	ID=ms2689_chr12_RIX-comp_Zt09-B-R2-Map20;Target=RIX-comp_Zt09-B-R2-Map20 1 5641;TargetLength=5641;TargetDescription=CI:54 coding:(TE_BLRtx: I-1_CH:ClassI:LINE:I: 17.39 %25 | Tad1-37_BG:ClassI:LINE:I: 17.65 %25 | Tad1-71_BG:ClassI:LINE:I: 7.52 %25 TE_BLRx: Tad1-26B_BG_1p:ClassI:LINE:I: 12.38 %25 | Tad1-26B_BG_2p:ClassI:LINE:I: 10.29 %25 | Tad1-31B_BG_1p:ClassI:LINE:I: 60.61 %25 | Tad1-31B_BG_2p:Cl…
chr12	Zt09_FLF_REPET_TEs	match	756772	768872	0.0	+	.	ID=ms2690_chr12_DTX-incomp_Zt09-B-G3-Map20;Target=DTX-incomp_Zt09-B-G3-Map20 62 5482;TargetLength=5482;TargetDescription=CI:25 struct:(TElength: >1000bps TermRepeats: termTIR: 34) other:(Other_profiles: PF06005.7_DUF904_NA_OTHER_30.0: 86.11 %25(86.11 %25) SSRCoverage:0.17)
chr12	Zt09_FLF_REPET_TEs	match	782981	783015	0.0	-	.	ID=ms2692_chr12_DTX-incomp_Zt09-B-R147-Map10;Target=DTX-incomp_Zt09-B-R147-Map10 3690 3727;TargetLength=4210;TargetDescription=CI:75 coding:(TE_BLRtx: RESTLESS_#2:ClassII:TIR:hAT: 13.18 %25 | TFO1_FO_#2:ClassII:TIR:hAT: 8.25 %25 profiles: PF05699.9_Dimer_Tnp_hAT_NA_Tase_21.4: 53.49 %25(53.49 %25)) struct:(TElength: >1000bps TermRepeats: termTIR: 28) other:(SSRCoverage:0.18);Identity=91.9
chr12	Zt09_FLF_REPET_TEs	match	607429	608257	0.0	+	.	ID=ms2693_chr12_noCat_Zt09-B-P2.1-Map12;Target=noCat_Zt09-B-P2.1-Map12 7 817;TargetLength=823;TargetDescription=CI:NA struct:(SSR: (AACA)8_end SSRCoverage:0.27);Identity=94.5
chr12	Zt09_FLF_REPET_TEs	match	681063	681879	0.0	+	.	ID=ms2694_chr12_noCat_Zt09-B-R12-Map20;Target=noCat_Zt09-B-R12-Map20 3 856;TargetLength=858;TargetDescription=CI:NA struct:(SSR: (AACA)7_end SSRCoverage:0.28);Identity=90.8
chr12	Zt09_FLF_REPET_TEs	match	609354	609463	0.0	+	.	ID=ms2695_chr12_RLX-incomp_Zt09-B-G410-Map4_reversed;Target=RLX-incomp_Zt09-B-G410-Map4_reversed 1506 1615;TargetLength=1615;TargetDescription=CI:28 coding:(TE_BLRtx: Copia3-I_XT:ClassI:LTR:Copia: 8.92 %25 TE_BLRx: Copia-12_TMe-I_1p:ClassI:LTR:Copia: 8.62 %25 profiles: _RNaseH_sire_NA_RH_NA: 83.70 %25(83.70 %25)) struct:(TElength: >700bps) other:(SSRCoverage:0.10);Identity=94.5
chr12	Zt09_FLF_REPET_TEs	match	621731	623342	0.0	+	.	ID=ms2696_chr12_RLX-incomp_Zt09-B-G410-Map4_reversed;Target=RLX-incomp_Zt09-B-G410-Map4_reversed 2 1615;TargetLength=1615;TargetDescription=CI:28 coding:(TE_BLRtx: Copia3-I_XT:ClassI:LTR:Copia: 8.92 %25 TE_BLRx: Copia-12_TMe-I_1p:ClassI:LTR:Copia: 8.62 %25 profiles: _RNaseH_sire_NA_RH_NA: 83.70 %25(83.70 %25)) struct:(TElength: >700bps) other:(SSRCoverage:0.10);Identity=95.7
chr12	Zt09_FLF_REPET_TEs	match	611905	614911	0.0	+	.	ID=ms2697_chr12_RLX-incomp_Zt09-B-R270-Map6;Target=RLX-incomp_Zt09-B-R270-Map6 1 3007;TargetLength=3007;TargetDescription=CI:28 coding:(TE_BLRtx: Copia-12_CQ-I:ClassI:LTR:Copia: 5.45 %25 | Copia-1_MGI-I:ClassI:LTR:Copia: 9.05 %25 | Copia-5_FV-I:ClassI:LTR:Copia: 8.15 %25 TE_BLRx: Copia-2_ATr-I_1p:ClassI:LTR:Copia: 29.86 %25 | Copia-65_Mad-I_2p:ClassI:LTR:Copia: 9.08 %25 | Copia-93_GM-I_1p:ClassI:…
chr12	Zt09_FLF_REPET_TEs	match	756693	756771	0.0	+	.	ID=ms2698_chr12_DTX-incomp_Zt09-B-G154-Map8;Target=DTX-incomp_Zt09-B-G154-Map8 1 84;TargetLength=5498;TargetDescription=CI:25 struct:(TElength: >1000bps TermRepeats: termTIR: 40) other:(SSRCoverage:0.19);Identity=82.3
chr12	Zt09_FLF_REPET_TEs	match	684258	684292	0.0	-	.	ID=ms2699_chr12_DTX-incomp_Zt09-B-G3-Map20;Target=DTX-incomp_Zt09-B-G3-Map20 3709 3742;TargetLength=5482;TargetDescription=CI:25 struct:(TElength: >1000bps TermRepeats: termTIR: 34) other:(Other_profiles: PF06005.7_DUF904_NA_OTHER_30.0: 86.11 %25(86.11 %25) SSRCoverage:0.17);Identity=88.6
chr12	Zt09_FLF_REPET_TEs	match	756020	756114	0.0	-	.	ID=ms2701_chr12_DTX-incomp_Zt09-B-R280-Map4;Target=DTX-incomp_Zt09-B-R280-Map4 1672 1762;TargetLength=5423;TargetDescription=CI:25 struct:(TElength: >1000bps TermRepeats: termTIR: 47) other:(SSRCoverage:0.18);Identity=75.3
chr12	Zt09_FLF_REPET_TEs	match	614917	621730	0.0	+	.	ID=ms2702_chr12_RLX-comp_Zt09-B-R26-Map20_reversed;Target=RLX-comp_Zt09-B-R26-Map20_reversed 1 6821;TargetLength=6821;TargetDescription=CI:50 coding:(TE_BLRtx: Gypsy-1-I_AN:ClassI:LTR:Gypsy: 14.65 %25 | Gypsy-54_BG-I:ClassI:LTR:Gypsy: 34.06 %25 | REALAA_I:ClassI:LTR:Gypsy: 6.01 %25 TE_BLRx: Gypsy-16_BG-I_1p:ClassI:LTR:Gypsy: 77.67 %25 profiles: _RT_pyggy_NA_RT_NA: 100.00 %25(100.00 %25) | _INT_py…
chr12	Zt09_FLF_REPET_TEs	match	757757	764558	0.0	+	.	ID=ms2703_chr12_RLX-incomp_Zt09-B-P25.14-Map9;Target=RLX-incomp_Zt09-B-P25.14-Map9 9 6814;TargetLength=6819;TargetDescription=CI:50 coding:(TE_BLRtx: Gypsy-10_PPa-I:ClassI:LTR:Gypsy: 6.29 %25 | Gypsy-10_SCH-I:ClassI:LTR:Gypsy: 9.50 %25 | Gypsy-1_GDe-I:ClassI:LTR:Gypsy: 15.10 %25 TE_BLRx: Gypsy-11_PPa-I_1p:ClassI:LTR:Gypsy: 70.27 %25 | Gypsy164B-I_DR_1p:ClassI:LTR:Gypsy: 8.47 %25 profiles: _RNaseH…
chr12	Zt09_FLF_REPET_TEs	match	684548	684713	0.0	-	.	ID=ms2704_chr12_DTX-comp_Zt09-B-R137-Map11;Target=DTX-comp_Zt09-B-R137-Map11 3087 3260;TargetLength=3466;TargetDescription=CI:100 coding:(TE_BLRtx: MuDR-1_PPI:ClassII:TIR:MuDR: 7.02 %25 | MuDR-9_PI:ClassII:TIR:MuDR: 14.96 %25 TE_BLRx: MuDR-13_PI_1p:ClassII:TIR:MuDR: 57.08 %25 | MuDR-1_PPI_1p:ClassII:TIR:MuDR: 7.06 %25 profiles: PF10551.4_MULE_NA_Tase_22.0: 95.70 %25(95.70 %25)) struct:(TElength: …
chr12	Zt09_FLF_REPET_TEs	match	689651	691887	0.0	-	.	ID=ms2705_chr12_DTX-incomp_Zt09-B-R53-Map4;Target=DTX-incomp_Zt09-B-R53-Map4 1 2112;TargetLength=2112;TargetDescription=CI:37 coding:(profiles: PF01498.13_HTH_Tnp_Tc3_2_NA_Tase_23.4: 86.11 %25(86.11 %25)) struct:(TElength: >1000bps) other:(SSRCoverage:0.06);Identity=78.1
chr12	Zt09_FLF_REPET_TEs	match	625684	626042	0.0	-	.	ID=ms2706_chr12_DXX-MITE_Zt09-B-G257-Map5;Target=DXX-MITE_Zt09-B-G257-Map5 2 360;TargetLength=360;TargetDescription=CI:20 struct:(TElength: <700bps TermRepeats: termTIR: 61) other:(SSRCoverage:0.16);Identity=98.6
chr12	Zt09_FLF_REPET_TEs	match	745799	745952	0.0	-	.	ID=ms2707_chr12_DXX-MITE_Zt09-B-P33.8-Map3;Target=DXX-MITE_Zt09-B-P33.8-Map3 202 348;TargetLength=351;TargetDescription=CI:20 struct:(TElength: <700bps TermRepeats: termTIR: 21) other:(SSRCoverage:0.48);Identity=70.9
chr12	Zt09_FLF_REPET_TEs	match	505040	505707	0.0	+	.	ID=ms2708_chr12_noCat_Zt09-B-R12-Map20;Target=noCat_Zt09-B-R12-Map20 144 858;TargetLength=858;TargetDescription=CI:NA struct:(SSR: (AACA)7_end SSRCoverage:0.28);Identity=92.1
chr12	Zt09_FLF_REPET_TEs	match	472477	472512	0.0	+	.	ID=ms2709_chr12_noCat_Zt09-B-R51-Map12;Target=noCat_Zt09-B-R51-Map12 140 178;TargetLength=817;TargetDescription=CI:NA struct:(SSR: (AACA)6_end | (AACAAACAA)3_end SSRCoverage:0.31);Identity=97.3
chr12	Zt09_FLF_REPET_TEs	match	479322	479859	0.0	+	.	ID=ms2710_chr12_noCat_Zt09-B-R51-Map12;Target=noCat_Zt09-B-R51-Map12 188 811;TargetLength=817;TargetDescription=CI:NA struct:(SSR: (AACA)6_end | (AACAAACAA)3_end SSRCoverage:0.31)
chr12	Zt09_FLF_REPET_TEs	match	507228	512805	0.0	+	.	ID=ms2711_chr12_RIX-comp_Zt09-B-R2-Map20;Target=RIX-comp_Zt09-B-R2-Map20 1 5641;TargetLength=5641;TargetDescription=CI:54 coding:(TE_BLRtx: I-1_CH:ClassI:LINE:I: 17.39 %25 | Tad1-37_BG:ClassI:LINE:I: 17.65 %25 | Tad1-71_BG:ClassI:LINE:I: 7.52 %25 TE_BLRx: Tad1-26B_BG_1p:ClassI:LINE:I: 12.38 %25 | Tad1-26B_BG_2p:ClassI:LINE:I: 10.29 %25 | Tad1-31B_BG_1p:ClassI:LINE:I: 60.61 %25 | Tad1-31B_BG_2p:Cl…
chr12	Zt09_FLF_REPET_TEs	match	516029	516105	0.0	-	.	ID=ms2712_chr12_DTX-incomp_Zt09-B-R280-Map4;Target=DTX-incomp_Zt09-B-R280-Map4 1675 1748;TargetLength=5423;TargetDescription=CI:25 struct:(TElength: >1000bps TermRepeats: termTIR: 47) other:(SSRCoverage:0.18);Identity=82.7
chr12	Zt09_FLF_REPET_TEs	match	517384	517544	0.0	-	.	ID=ms2713_chr12_DTX-incomp_Zt09-B-R89-Map11;Target=DTX-incomp_Zt09-B-R89-Map11 4375 4539;TargetLength=5498;TargetDescription=CI:25 struct:(TElength: >1000bps TermRepeats: termTIR: 52) other:(SSRCoverage:0.17);Identity=72.6
chr12	Zt09_FLF_REPET_TEs	match	411528	418491	0.0	+	.	ID=ms2714_chr12_RLX-comp_Zt09-B-P19.20-Map6_reversed;Target=RLX-comp_Zt09-B-P19.20-Map6_reversed 3 6965;TargetLength=6968;TargetDescription=CI:50 coding:(TE_BLRtx: Gypsy-165-I_DR:ClassI:LTR:Gypsy: 13.15 %25 | Gypsy-1_GDe-I:ClassI:LTR:Gypsy: 14.72 %25 | Gypsy-3-I_XT:ClassI:LTR:Gypsy: 13.25 %25 | Gypsy1-PP_I:ClassI:LTR:Gypsy: 8.87 %25 TE_BLRx: Gypsy-11_PPa-I_1p:ClassI:LTR:Gypsy: 12.71 %25 | Gypsy-1…
chr12	Zt09_FLF_REPET_TEs	match	472518	479321	0.0	-	.	ID=ms2715_chr12_RLX-incomp_Zt09-B-P25.14-Map9;Target=RLX-incomp_Zt09-B-P25.14-Map9 9 6816;TargetLength=6819;TargetDescription=CI:50 coding:(TE_BLRtx: Gypsy-10_PPa-I:ClassI:LTR:Gypsy: 6.29 %25 | Gypsy-10_SCH-I:ClassI:LTR:Gypsy: 9.50 %25 | Gypsy-1_GDe-I:ClassI:LTR:Gypsy: 15.10 %25 TE_BLRx: Gypsy-11_PPa-I_1p:ClassI:LTR:Gypsy: 70.27 %25 | Gypsy164B-I_DR_1p:ClassI:LTR:Gypsy: 8.47 %25 profiles: _RNaseH…
chr12	Zt09_FLF_REPET_TEs	match	537173	537240	0.0	+	.	ID=ms2716_chr12_DTX-incomp_Zt09-B-G493-Map4;Target=DTX-incomp_Zt09-B-G493-Map4 2149 2216;TargetLength=2217;TargetDescription=CI:100 coding:(TE_BLRtx: Mariner-11_DAn:ClassII:TIR:Tc1-Mariner: 14.91 %25 | Mariner-15_CFl:ClassII:TIR:Tc1-Mariner: 9.69 %25 | Mariner-1_AN:ClassII:TIR:Tc1-Mariner: 16.09 %25 | Mariner-1_DW:ClassII:TIR:Tc1-Mariner: 13.89 %25 | Mariner-72_CCri:ClassII:TIR:Tc1-Mariner: 5.65 …
chr12	Zt09_FLF_REPET_TEs	match	479917	480014	0.0	-	.	ID=ms2717_chr12_DTX-incomp_Zt09-B-R15-Map4;Target=DTX-incomp_Zt09-B-R15-Map4 2273 2370;TargetLength=3213;TargetDescription=CI:37 coding:(profiles: PF10551.4_MULE_NA_Tase_22.0: 65.59 %25(65.59 %25)) struct:(TElength: >1000bps) other:(SSRCoverage:0.20);Identity=86.7
chr12	Zt09_FLF_REPET_TEs	match	409896	420502	0.0	-	.	ID=ms2718_chr12_DTX-incomp_Zt09-B-G64-Map6;Target=DTX-incomp_Zt09-B-G64-Map6 1 3701;TargetLength=3702;TargetDescription=CI:25 struct:(TElength: >1000bps TermRepeats: termTIR: 36) other:(SSRCoverage:0.13)
chr12	Zt09_FLF_REPET_TEs	match	505708	513595	0.0	-	.	ID=ms2719_chr12_DTX-incomp_Zt09-B-R206-Map4_reversed;Target=DTX-incomp_Zt09-B-R206-Map4_reversed 1 2303;TargetLength=2303;TargetDescription=CI:37 coding:(TE_BLRx: Harbinger2-2_TMe_1p:ClassII:TIR:PIF-Harbinger: 62.27 %25 profiles: PF13359.1_DDE_Tnp_4_NA_EN_24.8: 53.16 %25(53.16 %25)) struct:(TElength: >1000bps) other:(SSR: (AAG)3_start SSRCoverage:0.12)
chr12	Zt09_FLF_REPET_TEs	match	433405	433513	0.0	-	.	ID=ms2720_chr12_DXX-MITE_Zt09-B-G283-Map9;Target=DXX-MITE_Zt09-B-G283-Map9 70 177;TargetLength=496;TargetDescription=CI:20 struct:(TElength: <700bps TermRepeats: termTIR: 41) other:(SSRCoverage:0.16);Identity=84.5
chr12	Zt09_FLF_REPET_TEs	match	190301	193702	0.0	+	.	ID=ms2755_chr12_DTX-comp_Zt09-B-G1-Map4_reversed;Target=DTX-comp_Zt09-B-G1-Map4_reversed 1 3358;TargetLength=3358;TargetDescription=CI:100 coding:(TE_BLRtx: MuDR-13_PI:ClassII:TIR:MuDR: 21.77 %25 TE_BLRx: MuDR-13_PI_1p:ClassII:TIR:MuDR: 48.52 %25 profiles: PF10551.4_MULE_NA_Tase_22.0: 96.77 %25(96.77 %25)) struct:(TElength: >1000bps TermRepeats: termTIR: 37) other:(SSRCoverage:0.14);Identity=97.1
chr12	Zt09_FLF_REPET_TEs	match	202895	203447	0.0	+	.	ID=ms2756_chr12_DTX-incomp_Zt09-B-G154-Map8;Target=DTX-incomp_Zt09-B-G154-Map8 1 606;TargetLength=5498;TargetDescription=CI:25 struct:(TElength: >1000bps TermRepeats: termTIR: 40) other:(SSRCoverage:0.19);Identity=74.4
chr12	Zt09_FLF_REPET_TEs	match	263940	270295	0.0	+	.	ID=ms2757_chr12_RLX-incomp_Zt09-B-R13-Map20_reversed;Target=RLX-incomp_Zt09-B-R13-Map20_reversed 2 6401;TargetLength=6402;TargetDescription=CI:50 coding:(TE_BLRtx: Copia-14_BG-I:ClassI:LTR:Copia: 15.09 %25 | Copia-19_BG-I:ClassI:LTR:Copia: 15.57 %25 | Copia-41_BG-I:ClassI:LTR:Copia: 7.74 %25 | Copia-48_BG-I:ClassI:LTR:Copia: 6.47 %25 | Copia-53_BG-I:ClassI:LTR:Copia: 8.74 %25 TE_BLRx: Copia-17_BG…
chr12	Zt09_FLF_REPET_TEs	match	21400	21605	0.0	-	.	ID=ms2761_chr12_DHX-incomp_Zt09-B-G243-Map3_reversed;Target=DHX-incomp_Zt09-B-G243-Map3_reversed 5585 5791;TargetLength=14548;TargetDescription=CI:50 coding:(TE_BLRx: Helitron-1_CRe_1p:ClassII:Helitron:Helitron: 6.64 %25 profiles: PF05970.9_PIF1_NA_HEL_27.2: 43.96 %25(43.96 %25) | PF14214.1_Helitron_like_N_NA_HEL_28.7: 96.20 %25(96.20 %25)) struct:(TElength: >10000bps) other:(SSRCoverage:0.10);Id…
chr12	Zt09_FLF_REPET_TEs	match	40082	42250	0.0	-	.	ID=ms2762_chr12_DHX-incomp_Zt09-B-G243-Map3_reversed;Target=DHX-incomp_Zt09-B-G243-Map3_reversed 5353 5791;TargetLength=14548;TargetDescription=CI:50 coding:(TE_BLRx: Helitron-1_CRe_1p:ClassII:Helitron:Helitron: 6.64 %25 profiles: PF05970.9_PIF1_NA_HEL_27.2: 43.96 %25(43.96 %25) | PF14214.1_Helitron_like_N_NA_HEL_28.7: 96.20 %25(96.20 %25)) struct:(TElength: >10000bps) other:(SSRCoverage:0.10)
chr12	Zt09_FLF_REPET_TEs	match	44944	45730	0.0	-	.	ID=ms2764_chr12_DHX-incomp_Zt09-B-G243-Map3_reversed;Target=DHX-incomp_Zt09-B-G243-Map3_reversed 2236 2903;TargetLength=14548;TargetDescription=CI:50 coding:(TE_BLRx: Helitron-1_CRe_1p:ClassII:Helitron:Helitron: 6.64 %25 profiles: PF05970.9_PIF1_NA_HEL_27.2: 43.96 %25(43.96 %25) | PF14214.1_Helitron_like_N_NA_HEL_28.7: 96.20 %25(96.20 %25)) struct:(TElength: >10000bps) other:(SSRCoverage:0.10)
chr12	Zt09_FLF_REPET_TEs	match	28451	29058	0.0	+	.	ID=ms2765_chr12_DTX-incomp_Zt09-B-G64-Map6;Target=DTX-incomp_Zt09-B-G64-Map6 3067 3660;TargetLength=3702;TargetDescription=CI:25 struct:(TElength: >1000bps TermRepeats: termTIR: 36) other:(SSRCoverage:0.13);Identity=73.5
chr12	Zt09_FLF_REPET_TEs	match	78761	78871	0.0	-	.	ID=ms2766_chr12_DTX-incomp_Zt09-B-G64-Map6;Target=DTX-incomp_Zt09-B-G64-Map6 171 278;TargetLength=3702;TargetDescription=CI:25 struct:(TElength: >1000bps TermRepeats: termTIR: 36) other:(SSRCoverage:0.13);Identity=76.2
chr12	Zt09_FLF_REPET_TEs	match	178778	179018	0.0	-	.	ID=ms2767_chr12_DTX-incomp_Zt09-B-R159-Map3;Target=DTX-incomp_Zt09-B-R159-Map3 2574 2813;TargetLength=2815;TargetDescription=CI:37 coding:(TE_BLRx: Harbinger-10_PSt_1p:ClassII:TIR:PIF-Harbinger: 38.19 %25 profiles: PF13359.1_DDE_Tnp_4_NA_EN_24.8: 100.00 %25(100.00 %25)) struct:(TElength: >1000bps) other:(SSRCoverage:0.12);Identity=84.8
chr12	Zt09_FLF_REPET_TEs	match	14267	18676	0.0	-	.	ID=ms2768_chr12_noCat_Zt09-B-G153-Map20;Target=noCat_Zt09-B-G153-Map20 3 4366;TargetLength=6163;TargetDescription=CI:NA struct:(SSRCoverage:0.06);Identity=95.0
chr12	Zt09_FLF_REPET_TEs	match	21826	22296	0.0	-	.	ID=ms2769_chr12_noCat_Zt09-B-P2.1-Map12;Target=noCat_Zt09-B-P2.1-Map12 322 811;TargetLength=823;TargetDescription=CI:NA struct:(SSR: (AACA)8_end SSRCoverage:0.27);Identity=91.0
chr12	Zt09_FLF_REPET_TEs	match	40508	41994	0.0	-	.	ID=ms2770_chr12_noCat_Zt09-B-P2.1-Map12;Target=noCat_Zt09-B-P2.1-Map12 135 811;TargetLength=823;TargetDescription=CI:NA struct:(SSR: (AACA)8_end SSRCoverage:0.27)
chr12	Zt09_FLF_REPET_TEs	match	106870	107684	0.0	+	.	ID=ms2771_chr12_noCat_Zt09-B-P2.1-Map12;Target=noCat_Zt09-B-P2.1-Map12 8 819;TargetLength=823;TargetDescription=CI:NA struct:(SSR: (AACA)8_end SSRCoverage:0.27);Identity=93.8
chr12	Zt09_FLF_REPET_TEs	match	22297	23123	0.0	+	.	ID=ms2772_chr12_noCat_Zt09-B-R12-Map20;Target=noCat_Zt09-B-R12-Map20 3 856;TargetLength=858;TargetDescription=CI:NA struct:(SSR: (AACA)7_end SSRCoverage:0.28);Identity=89.6
chr12	Zt09_FLF_REPET_TEs	match	40979	41803	0.0	+	.	ID=ms2773_chr12_noCat_Zt09-B-R12-Map20;Target=noCat_Zt09-B-R12-Map20 3 856;TargetLength=858;TargetDescription=CI:NA struct:(SSR: (AACA)7_end SSRCoverage:0.28);Identity=90.6
chr12	Zt09_FLF_REPET_TEs	match	111770	112570	0.0	-	.	ID=ms2774_chr12_noCat_Zt09-B-R51-Map12;Target=noCat_Zt09-B-R51-Map12 3 811;TargetLength=817;TargetDescription=CI:NA struct:(SSR: (AACA)6_end | (AACAAACAA)3_end SSRCoverage:0.31);Identity=94.8
chr12	Zt09_FLF_REPET_TEs	match	50	143	0.0	+	.	ID=ms2775_chr12_RIX-comp_Zt09-B-R1-Map20;Target=RIX-comp_Zt09-B-R1-Map20 2617 2716;TargetLength=26736;TargetDescription=CI:36 coding:(TE_BLRtx: RTE-11_Hmel:ClassI:LINE:RTE: 19.03 %25 TE_BLRx: Jockey-1_DBp_2p:ClassI:LINE:Jockey: 14.35 %25 | RTE-4_Hmel_1p:ClassI:LINE:RTE: 8.41 %25 | RTE-6_Hmel_1p:ClassI:LINE:RTE: 42.70 %25 profiles: PF00078.22_RVT_1_NA_RT_20.7: 97.66 %25(97.66 %25)) struct:(TElengt…
chr12	Zt09_FLF_REPET_TEs	match	79529	85127	0.0	-	.	ID=ms2776_chr12_RIX-comp_Zt09-B-R2-Map20;Target=RIX-comp_Zt09-B-R2-Map20 1 5641;TargetLength=5641;TargetDescription=CI:54 coding:(TE_BLRtx: I-1_CH:ClassI:LINE:I: 17.39 %25 | Tad1-37_BG:ClassI:LINE:I: 17.65 %25 | Tad1-71_BG:ClassI:LINE:I: 7.52 %25 TE_BLRx: Tad1-26B_BG_1p:ClassI:LINE:I: 12.38 %25 | Tad1-26B_BG_2p:ClassI:LINE:I: 10.29 %25 | Tad1-31B_BG_1p:ClassI:LINE:I: 60.61 %25 | Tad1-31B_BG_2p:Cl…
chr12	Zt09_FLF_REPET_TEs	match	98242	103814	0.0	-	.	ID=ms2777_chr12_RIX-comp_Zt09-B-R2-Map20;Target=RIX-comp_Zt09-B-R2-Map20 2 5641;TargetLength=5641;TargetDescription=CI:54 coding:(TE_BLRtx: I-1_CH:ClassI:LINE:I: 17.39 %25 | Tad1-37_BG:ClassI:LINE:I: 17.65 %25 | Tad1-71_BG:ClassI:LINE:I: 7.52 %25 TE_BLRx: Tad1-26B_BG_1p:ClassI:LINE:I: 12.38 %25 | Tad1-26B_BG_2p:ClassI:LINE:I: 10.29 %25 | Tad1-31B_BG_1p:ClassI:LINE:I: 60.61 %25 | Tad1-31B_BG_2p:Cl…
chr12	Zt09_FLF_REPET_TEs	match	23129	23979	0.0	+	.	ID=ms2778_chr12_RIX-comp_Zt09-B-R242-Map15;Target=RIX-comp_Zt09-B-R242-Map15 7795 8646;TargetLength=8647;TargetDescription=CI:45 coding:(TE_BLRtx: RTE-11_Hmel:ClassI:LINE:RTE: 31.77 %25 TE_BLRx: Daphne-12_SPup2:ClassI:LINE:Jockey: 5.97 %25 | RTE-6_Hmel_1p:ClassI:LINE:RTE: 42.70 %25 | RTEX-5_ACar_2p:ClassI:LINE:RTE: 11.42 %25 profiles: PF00078.22_RVT_1_NA_RT_20.7: 97.66 %25(97.66 %25)) struct:(TEl…
chr12	Zt09_FLF_REPET_TEs	match	26579	26857	0.0	-	.	ID=ms2779_chr12_RLX-comp_Zt09-B-G157-Map20;Target=RLX-comp_Zt09-B-G157-Map20 6108 6393;TargetLength=6393;TargetDescription=CI:57 coding:(TE_BLRtx: Gypsy-37_BG-I:ClassI:LTR:Gypsy: 64.04 %25 | Gypsy-66_BG-I:ClassI:LTR:Gypsy: 8.94 %25 TE_BLRx: Gypsy-37_BG-I_1p:ClassI:LTR:Gypsy: 48.56 %25 | Gypsy-37_BG-I_2p:ClassI:LTR:Gypsy: 98.83 %25 profiles: _RT_pyggy_NA_RT_NA: 100.00 %25(100.00 %25) | _AP_pyggy_N…
chr12	Zt09_FLF_REPET_TEs	match	90477	91563	0.0	-	.	ID=ms2780_chr12_RLX-comp_Zt09-B-G157-Map20;Target=RLX-comp_Zt09-B-G157-Map20 2380 3451;TargetLength=6393;TargetDescription=CI:57 coding:(TE_BLRtx: Gypsy-37_BG-I:ClassI:LTR:Gypsy: 64.04 %25 | Gypsy-66_BG-I:ClassI:LTR:Gypsy: 8.94 %25 TE_BLRx: Gypsy-37_BG-I_1p:ClassI:LTR:Gypsy: 48.56 %25 | Gypsy-37_BG-I_2p:ClassI:LTR:Gypsy: 98.83 %25 profiles: _RT_pyggy_NA_RT_NA: 100.00 %25(100.00 %25) | _AP_pyggy_N…
chr12	Zt09_FLF_REPET_TEs	match	183164	183208	0.0	-	.	ID=ms2781_chr12_RLX-comp_Zt09-B-G157-Map20;Target=RLX-comp_Zt09-B-G157-Map20 6176 6219;TargetLength=6393;TargetDescription=CI:57 coding:(TE_BLRtx: Gypsy-37_BG-I:ClassI:LTR:Gypsy: 64.04 %25 | Gypsy-66_BG-I:ClassI:LTR:Gypsy: 8.94 %25 TE_BLRx: Gypsy-37_BG-I_1p:ClassI:LTR:Gypsy: 48.56 %25 | Gypsy-37_BG-I_2p:ClassI:LTR:Gypsy: 98.83 %25 profiles: _RT_pyggy_NA_RT_NA: 100.00 %25(100.00 %25) | _AP_pyggy_N…
chr12	Zt09_FLF_REPET_TEs	match	26870	28332	0.0	+	.	ID=ms2782_chr12_RLX-comp_Zt09-B-G240-Map4;Target=RLX-comp_Zt09-B-G240-Map4 11225 12689;TargetLength=12692;TargetDescription=CI:42 coding:(TE_BLRtx: Gypsy-1_BFB-I:ClassI:LTR:Gypsy: 13.49 %25 | Gypsy-20_PGr-I:ClassI:LTR:Gypsy: 5.86 %25 TE_BLRx: Gypsy-1_BFB-I_3p:ClassI:LTR:Gypsy: 87.03 %25 | Gypsy-2_Cop-I_1p:ClassI:LTR:Gypsy: 11.01 %25 profiles: _RNaseH_gmr1_NA_RH_NA: 96.67 %25(96.67 %25) | _RT_17_6…
chr12	Zt09_FLF_REPET_TEs	match	85129	86973	0.0	+	.	ID=ms2783_chr12_RLX-comp_Zt09-B-G240-Map4;Target=RLX-comp_Zt09-B-G240-Map4 925 2769;TargetLength=12692;TargetDescription=CI:42 coding:(TE_BLRtx: Gypsy-1_BFB-I:ClassI:LTR:Gypsy: 13.49 %25 | Gypsy-20_PGr-I:ClassI:LTR:Gypsy: 5.86 %25 TE_BLRx: Gypsy-1_BFB-I_3p:ClassI:LTR:Gypsy: 87.03 %25 | Gypsy-2_Cop-I_1p:ClassI:LTR:Gypsy: 11.01 %25 profiles: _RNaseH_gmr1_NA_RH_NA: 96.67 %25(96.67 %25) | _RT_17_6_NA…
chr12	Zt09_FLF_REPET_TEs	match	104523	106868	0.0	+	.	ID=ms2784_chr12_RLX-comp_Zt09-B-G240-Map4;Target=RLX-comp_Zt09-B-G240-Map4 8826 11170;TargetLength=12692;TargetDescription=CI:42 coding:(TE_BLRtx: Gypsy-1_BFB-I:ClassI:LTR:Gypsy: 13.49 %25 | Gypsy-20_PGr-I:ClassI:LTR:Gypsy: 5.86 %25 TE_BLRx: Gypsy-1_BFB-I_3p:ClassI:LTR:Gypsy: 87.03 %25 | Gypsy-2_Cop-I_1p:ClassI:LTR:Gypsy: 11.01 %25 profiles: _RNaseH_gmr1_NA_RH_NA: 96.67 %25(96.67 %25) | _RT_17_6_…
chr12	Zt09_FLF_REPET_TEs	match	108563	111767	0.0	-	.	ID=ms2786_chr12_RLX-comp_Zt09-B-R26-Map20_reversed;Target=RLX-comp_Zt09-B-R26-Map20_reversed 3594 6821;TargetLength=6821;TargetDescription=CI:50 coding:(TE_BLRtx: Gypsy-1-I_AN:ClassI:LTR:Gypsy: 14.65 %25 | Gypsy-54_BG-I:ClassI:LTR:Gypsy: 34.06 %25 | REALAA_I:ClassI:LTR:Gypsy: 6.01 %25 TE_BLRx: Gypsy-16_BG-I_1p:ClassI:LTR:Gypsy: 77.67 %25 profiles: _RT_pyggy_NA_RT_NA: 100.00 %25(100.00 %25) | _INT…
chr12	Zt09_FLF_REPET_TEs	match	112571	116180	0.0	-	.	ID=ms2787_chr12_RLX-comp_Zt09-B-R26-Map20_reversed;Target=RLX-comp_Zt09-B-R26-Map20_reversed 1 3613;TargetLength=6821;TargetDescription=CI:50 coding:(TE_BLRtx: Gypsy-1-I_AN:ClassI:LTR:Gypsy: 14.65 %25 | Gypsy-54_BG-I:ClassI:LTR:Gypsy: 34.06 %25 | REALAA_I:ClassI:LTR:Gypsy: 6.01 %25 TE_BLRx: Gypsy-16_BG-I_1p:ClassI:LTR:Gypsy: 77.67 %25 profiles: _RT_pyggy_NA_RT_NA: 100.00 %25(100.00 %25) | _INT_py…
chr12	Zt09_FLF_REPET_TEs	match	86975	87256	0.0	-	.	ID=ms2788_chr12_RLX-incomp_Zt09-B-G236-Map12_reversed;Target=RLX-incomp_Zt09-B-G236-Map12_reversed 4 311;TargetLength=12498;TargetDescription=CI:35 coding:(TE_BLRtx: Gypsy-1_BFB-I:ClassI:LTR:Gypsy: 23.24 %25 TE_BLRx: Gypsy-1_BFB-I_3p:ClassI:LTR:Gypsy: 88.34 %25 | Gypsy-2_Cop-I_4p:ClassI:LTR:Gypsy: 32.95 %25 profiles: _RT_17_6_NA_RT_NA: 87.88 %25(87.88 %25) | _RNaseH_17_6_NA_RH_NA: 99.15 %25(99.15…
chr12	Zt09_FLF_REPET_TEs	match	94998	97724	0.0	-	.	ID=ms2789_chr12_RLX-incomp_Zt09-B-G236-Map12_reversed;Target=RLX-incomp_Zt09-B-G236-Map12_reversed 9547 12498;TargetLength=12498;TargetDescription=CI:35 coding:(TE_BLRtx: Gypsy-1_BFB-I:ClassI:LTR:Gypsy: 23.24 %25 TE_BLRx: Gypsy-1_BFB-I_3p:ClassI:LTR:Gypsy: 88.34 %25 | Gypsy-2_Cop-I_4p:ClassI:LTR:Gypsy: 32.95 %25 profiles: _RT_17_6_NA_RT_NA: 87.88 %25(87.88 %25) | _RNaseH_17_6_NA_RH_NA: 99.15 %25(…
chr12	Zt09_FLF_REPET_TEs	match	14035	14063	0.0	-	.	ID=ms2790_chr12_noCat_Zt09-B-R30-Map12;Target=noCat_Zt09-B-R30-Map12 3886 3915;TargetLength=6980;TargetDescription=CI:NA struct:(SSRCoverage:0.18);Identity=96.7
chr12	Zt09_FLF_REPET_TEs	match	20373	20400	0.0	+	.	ID=ms2791_chr12_DTX-incomp_Zt09-B-R89-Map11;Target=DTX-incomp_Zt09-B-R89-Map11 5345 5372;TargetLength=5498;TargetDescription=CI:25 struct:(TElength: >1000bps TermRepeats: termTIR: 52) other:(SSRCoverage:0.17);Identity=92.9
chr12	Zt09_FLF_REPET_TEs	match	39055	39082	0.0	+	.	ID=ms2792_chr12_DTX-incomp_Zt09-B-R89-Map11;Target=DTX-incomp_Zt09-B-R89-Map11 5345 5372;TargetLength=5498;TargetDescription=CI:25 struct:(TElength: >1000bps TermRepeats: termTIR: 52) other:(SSRCoverage:0.17);Identity=92.9
chr12	Zt09_FLF_REPET_TEs	match	44720	44759	0.0	+	.	ID=ms2793_chr12_DTX-incomp_Zt09-B-R25-Map14;Target=DTX-incomp_Zt09-B-R25-Map14 5955 5994;TargetLength=7085;TargetDescription=CI:37 coding:(TE_BLRtx: DNA-2_EN:ClassII:TIR:MuDR: 10.92 %25) struct:(TElength: >1000bps) other:(SSRCoverage:0.29);Identity=92.5
chr12	Zt09_FLF_REPET_TEs	match	1426829	1427749	0.0	-	.	ID=ms2872_chr12_RLX-incomp_Zt09-B-P25.14-Map9;Target=RLX-incomp_Zt09-B-P25.14-Map9 3751 4671;TargetLength=6819;TargetDescription=CI:50 coding:(TE_BLRtx: Gypsy-10_PPa-I:ClassI:LTR:Gypsy: 6.29 %25 | Gypsy-10_SCH-I:ClassI:LTR:Gypsy: 9.50 %25 | Gypsy-1_GDe-I:ClassI:LTR:Gypsy: 15.10 %25 TE_BLRx: Gypsy-11_PPa-I_1p:ClassI:LTR:Gypsy: 70.27 %25 | Gypsy164B-I_DR_1p:ClassI:LTR:Gypsy: 8.47 %25 profiles: _RNa…
chr12	Zt09_FLF_REPET_TEs	match	107685	108560	0.0	+	.	ID=ms2873_chr12_RLX-comp_Zt09-B-G240-Map4;Target=RLX-comp_Zt09-B-G240-Map4 11159 12034;TargetLength=12692;TargetDescription=CI:42 coding:(TE_BLRtx: Gypsy-1_BFB-I:ClassI:LTR:Gypsy: 13.49 %25 | Gypsy-20_PGr-I:ClassI:LTR:Gypsy: 5.86 %25 TE_BLRx: Gypsy-1_BFB-I_3p:ClassI:LTR:Gypsy: 87.03 %25 | Gypsy-2_Cop-I_1p:ClassI:LTR:Gypsy: 11.01 %25 profiles: _RNaseH_gmr1_NA_RH_NA: 96.67 %25(96.67 %25) | _RT_17_6…
chr12	Zt09_FLF_REPET_TEs	match	116182	116843	0.0	+	.	ID=ms2874_chr12_RLX-comp_Zt09-B-G240-Map4;Target=RLX-comp_Zt09-B-G240-Map4 12030 12692;TargetLength=12692;TargetDescription=CI:42 coding:(TE_BLRtx: Gypsy-1_BFB-I:ClassI:LTR:Gypsy: 13.49 %25 | Gypsy-20_PGr-I:ClassI:LTR:Gypsy: 5.86 %25 TE_BLRx: Gypsy-1_BFB-I_3p:ClassI:LTR:Gypsy: 87.03 %25 | Gypsy-2_Cop-I_1p:ClassI:LTR:Gypsy: 11.01 %25 profiles: _RNaseH_gmr1_NA_RH_NA: 96.67 %25(96.67 %25) | _RT_17_6…
chr12	Zt09_FLF_REPET_TEs	match	1421647	1421800	0.0	-	.	ID=ms2426_chr12_DTX-incomp_Zt09-B-R147-Map10;Target=DTX-incomp_Zt09-B-R147-Map10 3799 3952;TargetLength=4210;TargetDescription=CI:75 coding:(TE_BLRtx: RESTLESS_#2:ClassII:TIR:hAT: 13.18 %25 | TFO1_FO_#2:ClassII:TIR:hAT: 8.25 %25 profiles: PF05699.9_Dimer_Tnp_hAT_NA_Tase_21.4: 53.49 %25(53.49 %25)) struct:(TElength: >1000bps TermRepeats: termTIR: 28) other:(SSRCoverage:0.18);Identity=70.3
chr12	Zt09_FLF_REPET_TEs	match	1426002	1426690	0.0	-	.	ID=ms2427_chr12_noCat_Zt09-B-R12-Map20;Target=noCat_Zt09-B-R12-Map20 144 854;TargetLength=858;TargetDescription=CI:NA struct:(SSR: (AACA)7_end SSRCoverage:0.28);Identity=90.0
chr12	Zt09_FLF_REPET_TEs	match	1427761	1434917	0.0	-	.	ID=ms2428_chr12_RIX-comp_Zt09-B-R1-Map20;Target=RIX-comp_Zt09-B-R1-Map20 19466 26735;TargetLength=26736;TargetDescription=CI:36 coding:(TE_BLRtx: RTE-11_Hmel:ClassI:LINE:RTE: 19.03 %25 TE_BLRx: Jockey-1_DBp_2p:ClassI:LINE:Jockey: 14.35 %25 | RTE-4_Hmel_1p:ClassI:LINE:RTE: 8.41 %25 | RTE-6_Hmel_1p:ClassI:LINE:RTE: 42.70 %25 profiles: PF00078.22_RVT_1_NA_RT_20.7: 97.66 %25(97.66 %25)) struct:(TElen…
chr12	Zt09_FLF_REPET_TEs	match	1434918	1444697	0.0	-	.	ID=ms2429_chr12_RIX-comp_Zt09-B-R1-Map20;Target=RIX-comp_Zt09-B-R1-Map20 9344 19033;TargetLength=26736;TargetDescription=CI:36 coding:(TE_BLRtx: RTE-11_Hmel:ClassI:LINE:RTE: 19.03 %25 TE_BLRx: Jockey-1_DBp_2p:ClassI:LINE:Jockey: 14.35 %25 | RTE-4_Hmel_1p:ClassI:LINE:RTE: 8.41 %25 | RTE-6_Hmel_1p:ClassI:LINE:RTE: 42.70 %25 profiles: PF00078.22_RVT_1_NA_RT_20.7: 97.66 %25(97.66 %25)) struct:(TEleng…
chr12	Zt09_FLF_REPET_TEs	match	1452875	1462492	0.0	-	.	ID=ms2430_chr12_RIX-comp_Zt09-B-R1-Map20;Target=RIX-comp_Zt09-B-R1-Map20 17027 26735;TargetLength=26736;TargetDescription=CI:36 coding:(TE_BLRtx: RTE-11_Hmel:ClassI:LINE:RTE: 19.03 %25 TE_BLRx: Jockey-1_DBp_2p:ClassI:LINE:Jockey: 14.35 %25 | RTE-4_Hmel_1p:ClassI:LINE:RTE: 8.41 %25 | RTE-6_Hmel_1p:ClassI:LINE:RTE: 42.70 %25 profiles: PF00078.22_RVT_1_NA_RT_20.7: 97.66 %25(97.66 %25)) struct:(TElen…
chr12	Zt09_FLF_REPET_TEs	match	1419194	1420272	0.0	+	.	ID=ms2431_chr12_RLX-comp_Zt09-B-P19.20-Map6_reversed;Target=RLX-comp_Zt09-B-P19.20-Map6_reversed 13 1123;TargetLength=6968;TargetDescription=CI:50 coding:(TE_BLRtx: Gypsy-165-I_DR:ClassI:LTR:Gypsy: 13.15 %25 | Gypsy-1_GDe-I:ClassI:LTR:Gypsy: 14.72 %25 | Gypsy-3-I_XT:ClassI:LTR:Gypsy: 13.25 %25 | Gypsy1-PP_I:ClassI:LTR:Gypsy: 8.87 %25 TE_BLRx: Gypsy-11_PPa-I_1p:ClassI:LTR:Gypsy: 12.71 %25 | Gypsy-…
chr12	Zt09_FLF_REPET_TEs	match	1423849	1426001	0.0	-	.	ID=ms2432_chr12_RLX-incomp_Zt09-B-P25.14-Map9;Target=RLX-incomp_Zt09-B-P25.14-Map9 4661 6813;TargetLength=6819;TargetDescription=CI:50 coding:(TE_BLRtx: Gypsy-10_PPa-I:ClassI:LTR:Gypsy: 6.29 %25 | Gypsy-10_SCH-I:ClassI:LTR:Gypsy: 9.50 %25 | Gypsy-1_GDe-I:ClassI:LTR:Gypsy: 15.10 %25 TE_BLRx: Gypsy-11_PPa-I_1p:ClassI:LTR:Gypsy: 70.27 %25 | Gypsy164B-I_DR_1p:ClassI:LTR:Gypsy: 8.47 %25 profiles: _RNa…
chr12	Zt09_FLF_REPET_TEs	match	1420279	1421202	0.0	-	.	ID=ms2434_chr12_RLX-incomp_Zt09-B-R196-Map5_reversed;Target=RLX-incomp_Zt09-B-R196-Map5_reversed 7433 8276;TargetLength=8280;TargetDescription=CI:50 coding:(TE_BLRtx: Gypsy-1-I_ACa:ClassI:LTR:Gypsy: 17.17 %25 | Gypsy-3_GDe-I:ClassI:LTR:Gypsy: 7.81 %25 | Gypsy2-I_AO:ClassI:LTR:Gypsy: 12.06 %25 TE_BLRx: Gypsy-1-I_ACa_2p:ClassI:LTR:Gypsy: 88.57 %25 | SKIPPY_I_2p:ClassI:LTR:?: 22.70 %25 profiles: _RN…
chr12	Zt09_FLF_REPET_TEs	match	1394365	1394421	0.0	+	.	ID=ms2435_chr12_RLX-incomp_Zt09-B-R39-Map20;Target=RLX-incomp_Zt09-B-R39-Map20 1 57;TargetLength=7017;TargetDescription=CI:50 coding:(TE_BLRtx: Gypsy-1_GDe-I:ClassI:LTR:Gypsy: 22.47 %25 | Gypsy-1_Trm-I:ClassI:LTR:Gypsy: 9.09 %25 TE_BLRx: Gypsy-10_PPa-I_1p:ClassI:LTR:Gypsy: 61.25 %25 | Gypsy-7_XT-I_1p:ClassI:LTR:Gypsy: 14.72 %25 profiles: _RNaseH_pyret_NA_RH_NA: 98.35 %25(98.35 %25) | _INT_pyret_N…
chr12	Zt09_FLF_REPET_TEs	match	1418852	1419191	0.0	+	.	ID=ms2436_chr12_RLX-comp_Zt09-B-G240-Map4;Target=RLX-comp_Zt09-B-G240-Map4 18 351;TargetLength=12692;TargetDescription=CI:42 coding:(TE_BLRtx: Gypsy-1_BFB-I:ClassI:LTR:Gypsy: 13.49 %25 | Gypsy-20_PGr-I:ClassI:LTR:Gypsy: 5.86 %25 TE_BLRx: Gypsy-1_BFB-I_3p:ClassI:LTR:Gypsy: 87.03 %25 | Gypsy-2_Cop-I_1p:ClassI:LTR:Gypsy: 11.01 %25 profiles: _RNaseH_gmr1_NA_RH_NA: 96.67 %25(96.67 %25) | _RT_17_6_NA_R…
chr12	Zt09_FLF_REPET_TEs	match	1422245	1422300	0.0	-	.	ID=ms2437_chr12_RLX-comp_Zt09-B-G240-Map4;Target=RLX-comp_Zt09-B-G240-Map4 1295 1345;TargetLength=12692;TargetDescription=CI:42 coding:(TE_BLRtx: Gypsy-1_BFB-I:ClassI:LTR:Gypsy: 13.49 %25 | Gypsy-20_PGr-I:ClassI:LTR:Gypsy: 5.86 %25 TE_BLRx: Gypsy-1_BFB-I_3p:ClassI:LTR:Gypsy: 87.03 %25 | Gypsy-2_Cop-I_1p:ClassI:LTR:Gypsy: 11.01 %25 profiles: _RNaseH_gmr1_NA_RH_NA: 96.67 %25(96.67 %25) | _RT_17_6_N…
chr12	Zt09_FLF_REPET_TEs	match	1444698	1452872	0.0	+	.	ID=ms2438_chr12_RLX-incomp_Zt09-B-G236-Map12_reversed;Target=RLX-incomp_Zt09-B-G236-Map12_reversed 4 8309;TargetLength=12498;TargetDescription=CI:35 coding:(TE_BLRtx: Gypsy-1_BFB-I:ClassI:LTR:Gypsy: 23.24 %25 TE_BLRx: Gypsy-1_BFB-I_3p:ClassI:LTR:Gypsy: 88.34 %25 | Gypsy-2_Cop-I_4p:ClassI:LTR:Gypsy: 32.95 %25 profiles: _RT_17_6_NA_RT_NA: 87.88 %25(87.88 %25) | _RNaseH_17_6_NA_RH_NA: 99.15 %25(99.1…
chr12	Zt09_FLF_REPET_TEs	match	1418682	1418851	0.0	-	.	ID=ms2439_chr12_DTX-comp_Zt09-B-G1-Map4_reversed;Target=DTX-comp_Zt09-B-G1-Map4_reversed 3188 3358;TargetLength=3358;TargetDescription=CI:100 coding:(TE_BLRtx: MuDR-13_PI:ClassII:TIR:MuDR: 21.77 %25 TE_BLRx: MuDR-13_PI_1p:ClassII:TIR:MuDR: 48.52 %25 profiles: PF10551.4_MULE_NA_Tase_22.0: 96.77 %25(96.77 %25)) struct:(TElength: >1000bps TermRepeats: termTIR: 37) other:(SSRCoverage:0.14);Identity=8…
chr12	Zt09_FLF_REPET_TEs	match	1360712	1360758	0.0	+	.	ID=ms2440_chr12_DTX-comp_Zt09-B-R137-Map11;Target=DTX-comp_Zt09-B-R137-Map11 1 47;TargetLength=3466;TargetDescription=CI:100 coding:(TE_BLRtx: MuDR-1_PPI:ClassII:TIR:MuDR: 7.02 %25 | MuDR-9_PI:ClassII:TIR:MuDR: 14.96 %25 TE_BLRx: MuDR-13_PI_1p:ClassII:TIR:MuDR: 57.08 %25 | MuDR-1_PPI_1p:ClassII:TIR:MuDR: 7.06 %25 profiles: PF10551.4_MULE_NA_Tase_22.0: 95.70 %25(95.70 %25)) struct:(TElength: >1000…
chr12	Zt09_FLF_REPET_TEs	match	1360971	1361009	0.0	-	.	ID=ms2441_chr12_DTX-comp_Zt09-B-R137-Map11;Target=DTX-comp_Zt09-B-R137-Map11 8 46;TargetLength=3466;TargetDescription=CI:100 coding:(TE_BLRtx: MuDR-1_PPI:ClassII:TIR:MuDR: 7.02 %25 | MuDR-9_PI:ClassII:TIR:MuDR: 14.96 %25 TE_BLRx: MuDR-13_PI_1p:ClassII:TIR:MuDR: 57.08 %25 | MuDR-1_PPI_1p:ClassII:TIR:MuDR: 7.06 %25 profiles: PF10551.4_MULE_NA_Tase_22.0: 95.70 %25(95.70 %25)) struct:(TElength: >1000…
chr12	Zt09_FLF_REPET_TEs	match	1361053	1361094	0.0	-	.	ID=ms2442_chr12_DTX-comp_Zt09-B-R137-Map11;Target=DTX-comp_Zt09-B-R137-Map11 3425 3466;TargetLength=3466;TargetDescription=CI:100 coding:(TE_BLRtx: MuDR-1_PPI:ClassII:TIR:MuDR: 7.02 %25 | MuDR-9_PI:ClassII:TIR:MuDR: 14.96 %25 TE_BLRx: MuDR-13_PI_1p:ClassII:TIR:MuDR: 57.08 %25 | MuDR-1_PPI_1p:ClassII:TIR:MuDR: 7.06 %25 profiles: PF10551.4_MULE_NA_Tase_22.0: 95.70 %25(95.70 %25)) struct:(TElength: …
chr12	Zt09_FLF_REPET_TEs	match	1361311	1361349	0.0	-	.	ID=ms2443_chr12_DTX-comp_Zt09-B-R137-Map11;Target=DTX-comp_Zt09-B-R137-Map11 8 46;TargetLength=3466;TargetDescription=CI:100 coding:(TE_BLRtx: MuDR-1_PPI:ClassII:TIR:MuDR: 7.02 %25 | MuDR-9_PI:ClassII:TIR:MuDR: 14.96 %25 TE_BLRx: MuDR-13_PI_1p:ClassII:TIR:MuDR: 57.08 %25 | MuDR-1_PPI_1p:ClassII:TIR:MuDR: 7.06 %25 profiles: PF10551.4_MULE_NA_Tase_22.0: 95.70 %25(95.70 %25)) struct:(TElength: >1000…
chr13	Zt09_FLF_REPET_TEs	match	917786	918905	0.0	+	.	ID=ms2560_chr13_RLX-incomp_Zt09-B-G210-Map3;Target=RLX-incomp_Zt09-B-G210-Map3 6965 7967;TargetLength=10244;TargetDescription=CI:35 coding:(TE_BLRtx: Gypsy-1_GDe-I:ClassI:LTR:Gypsy: 8.83 %25 | Gypsy-20_BG-I:ClassI:LTR:Gypsy: 14.76 %25 | Gypsy-34_BG-I:ClassI:LTR:Gypsy: 5.88 %25 | Gypsy-74_BG-I:ClassI:LTR:Gypsy: 8.18 %25 | Gypsy1-I_ST:ClassI:LTR:Gypsy: 20.85 %25 | Gypsy1-PP_I:ClassI:LTR:Gypsy: 9.84…
chr13	Zt09_FLF_REPET_TEs	match	916916	917130	0.0	-	.	ID=ms2561_chr13_DTX-comp_Zt09-B-G71-Map3;Target=DTX-comp_Zt09-B-G71-Map3 4052 4262;TargetLength=4353;TargetDescription=CI:50 coding:(TE_BLRx: MarinerL-1_AO-1p:ClassII:TIR:Tc1-Mariner: 46.93 %25 profiles: PF13358.1_DDE_3_NA_EN_27.0: 86.30 %25(86.30 %25)) struct:(TElength: >1000bps TermRepeats: termTIR: 61) other:(SSRCoverage:0.12);Identity=69.4
chr13	Zt09_FLF_REPET_TEs	match	931048	931276	0.0	+	.	ID=ms2562_chr13_DTX-comp_Zt09-B-R37-Map3;Target=DTX-comp_Zt09-B-R37-Map3 909 1151;TargetLength=2195;TargetDescription=CI:75 coding:(TE_BLRtx: Mariner-9_AN:ClassII:TIR:Tc1-Mariner: 57.79 %25 TE_BLRx: Mariner-9_AN_1p:ClassII:TIR:Tc1-Mariner: 77.33 %25 profiles: PF03184.14_DDE_1_NA_EN_20.1: 100.00 %25(100.00 %25)) struct:(TElength: >1000bps TermRepeats: termTIR: 48) other:(SSRCoverage:0.19);Identity…
chr13	Zt09_FLF_REPET_TEs	match	773368	775536	0.0	-	.	ID=ms2563_chr13_DTX-comp_Zt09-B-R63-Map9;Target=DTX-comp_Zt09-B-R63-Map9 44 2203;TargetLength=2203;TargetDescription=CI:75 coding:(TE_BLRtx: Mariner-9_AN:ClassII:TIR:Tc1-Mariner: 60.71 %25 TE_BLRx: Mariner-9_AN_1p:ClassII:TIR:Tc1-Mariner: 79.42 %25 profiles: PF03184.14_DDE_1_NA_EN_20.1: 99.54 %25(99.54 %25)) struct:(TElength: >1000bps TermRepeats: termTIR: 42) other:(SSRCoverage:0.19);Identity=72…
chr13	Zt09_FLF_REPET_TEs	match	775537	775574	0.0	-	.	ID=ms2564_chr13_DTX-incomp_Zt09-B-R316-Map3_reversed;Target=DTX-incomp_Zt09-B-R316-Map3_reversed 1 38;TargetLength=1005;TargetDescription=CI:62 coding:(TE_BLRtx: Mariner-9_AN:ClassII:TIR:Tc1-Mariner: 20.47 %25 TE_BLRx: Mariner-9_AN_1p:ClassII:TIR:Tc1-Mariner: 47.27 %25 profiles: PF03184.14_DDE_1_NA_EN_20.1: 66.82 %25(66.82 %25)) struct:(TElength: >1000bps) other:(Other_profiles: PF05225.11_HTH_ps…
chr13	Zt09_FLF_REPET_TEs	match	778692	778768	0.0	-	.	ID=ms2565_chr13_DXX-MITE_Zt09-B-P33.8-Map3;Target=DXX-MITE_Zt09-B-P33.8-Map3 274 350;TargetLength=351;TargetDescription=CI:20 struct:(TElength: <700bps TermRepeats: termTIR: 21) other:(SSRCoverage:0.48);Identity=93.5
chr13	Zt09_FLF_REPET_TEs	match	781518	781635	0.0	-	.	ID=ms2566_chr13_DXX-MITE_Zt09-B-P33.8-Map3;Target=DXX-MITE_Zt09-B-P33.8-Map3 1 119;TargetLength=351;TargetDescription=CI:20 struct:(TElength: <700bps TermRepeats: termTIR: 21) other:(SSRCoverage:0.48);Identity=85.0
chr13	Zt09_FLF_REPET_TEs	match	911788	916898	0.0	-	.	ID=ms2567_chr13_RIX-comp_Zt09-B-P18.21-Map5;Target=RIX-comp_Zt09-B-P18.21-Map5 4 5114;TargetLength=5114;TargetDescription=CI:45 coding:(TE_BLRtx: Tad1-39_BG:ClassI:LINE:I: 7.95 %25 | Tad1-70B_BG:ClassI:LINE:I: 43.52 %25 | Tad1-70_BG:ClassI:LINE:I: 5.14 %25 TE_BLRx: Tad1-39_BG_1p:ClassI:LINE:I: 58.41 %25 | Tad1-70B_BG_2p:ClassI:LINE:I: 78.02 %25 profiles: PF00078.22_RVT_1_NA_RT_20.7: 92.06 %25(92.…
chr13	Zt09_FLF_REPET_TEs	match	778772	781396	0.0	-	.	ID=ms2568_chr13_RXX-LARD_Zt09-B-R256-Map5;Target=RXX-LARD_Zt09-B-R256-Map5 1211 3846;TargetLength=3922;TargetDescription=CI:20 struct:(TElength: >1000bps TermRepeats: termLTR: 327) other:(SSRCoverage:0.16);Identity=70.0
chr13	Zt09_FLF_REPET_TEs	match	646280	652635	0.0	+	.	ID=ms2570_chr13_RLX-incomp_Zt09-B-R13-Map20_reversed;Target=RLX-incomp_Zt09-B-R13-Map20_reversed 2 6402;TargetLength=6402;TargetDescription=CI:50 coding:(TE_BLRtx: Copia-14_BG-I:ClassI:LTR:Copia: 15.09 %25 | Copia-19_BG-I:ClassI:LTR:Copia: 15.57 %25 | Copia-41_BG-I:ClassI:LTR:Copia: 7.74 %25 | Copia-48_BG-I:ClassI:LTR:Copia: 6.47 %25 | Copia-53_BG-I:ClassI:LTR:Copia: 8.74 %25 TE_BLRx: Copia-17_BG…
chr13	Zt09_FLF_REPET_TEs	match	508592	509591	0.0	+	.	ID=ms2597_chr13_DTX-incomp_Zt09-B-R172-Map5_reversed;Target=DTX-incomp_Zt09-B-R172-Map5_reversed 202 1194;TargetLength=2369;TargetDescription=CI:62 coding:(TE_BLRtx: Harbinger2-1_TMe:ClassII:TIR:PIF-Harbinger: 24.17 %25 TE_BLRx: Harbinger2-1_TMe_1p:ClassII:TIR:PIF-Harbinger: 76.63 %25 profiles: PF13359.1_DDE_Tnp_4_NA_EN_24.8: 94.94 %25(94.94 %25)) struct:(TElength: >1000bps) other:(SSRCoverage:0.…
chr13	Zt09_FLF_REPET_TEs	match	488468	488968	0.0	+	.	ID=ms2598_chr13_DXX-MITE_Zt09-B-P34.7-Map4;Target=DXX-MITE_Zt09-B-P34.7-Map4 1 518;TargetLength=522;TargetDescription=CI:20 struct:(TElength: <700bps TermRepeats: termTIR: 34) other:(SSRCoverage:0.16);Identity=98.0
chr13	Zt09_FLF_REPET_TEs	match	441929	448305	0.0	-	.	ID=ms2599_chr13_RLX-incomp_Zt09-B-R13-Map20_reversed;Target=RLX-incomp_Zt09-B-R13-Map20_reversed 2 6402;TargetLength=6402;TargetDescription=CI:50 coding:(TE_BLRtx: Copia-14_BG-I:ClassI:LTR:Copia: 15.09 %25 | Copia-19_BG-I:ClassI:LTR:Copia: 15.57 %25 | Copia-41_BG-I:ClassI:LTR:Copia: 7.74 %25 | Copia-48_BG-I:ClassI:LTR:Copia: 6.47 %25 | Copia-53_BG-I:ClassI:LTR:Copia: 8.74 %25 TE_BLRx: Copia-17_BG…
chr13	Zt09_FLF_REPET_TEs	match	410997	411059	0.0	+	.	ID=ms2600_chr13_DTX-incomp_Zt09-B-R280-Map4;Target=DTX-incomp_Zt09-B-R280-Map4 1 62;TargetLength=5423;TargetDescription=CI:25 struct:(TElength: >1000bps TermRepeats: termTIR: 47) other:(SSRCoverage:0.18);Identity=79.7
chr13	Zt09_FLF_REPET_TEs	match	410676	410726	0.0	-	.	ID=ms2601_chr13_DTX-comp_Zt09-B-G71-Map3;Target=DTX-comp_Zt09-B-G71-Map3 4285 4336;TargetLength=4353;TargetDescription=CI:50 coding:(TE_BLRx: MarinerL-1_AO-1p:ClassII:TIR:Tc1-Mariner: 46.93 %25 profiles: PF13358.1_DDE_3_NA_EN_27.0: 86.30 %25(86.30 %25)) struct:(TElength: >1000bps TermRepeats: termTIR: 61) other:(SSRCoverage:0.12);Identity=90.4
chr13	Zt09_FLF_REPET_TEs	match	247332	253690	0.0	-	.	ID=ms2602_chr13_RLX-incomp_Zt09-B-R13-Map20_reversed;Target=RLX-incomp_Zt09-B-R13-Map20_reversed 2 6402;TargetLength=6402;TargetDescription=CI:50 coding:(TE_BLRtx: Copia-14_BG-I:ClassI:LTR:Copia: 15.09 %25 | Copia-19_BG-I:ClassI:LTR:Copia: 15.57 %25 | Copia-41_BG-I:ClassI:LTR:Copia: 7.74 %25 | Copia-48_BG-I:ClassI:LTR:Copia: 6.47 %25 | Copia-53_BG-I:ClassI:LTR:Copia: 8.74 %25 TE_BLRx: Copia-17_BG…
chr13	Zt09_FLF_REPET_TEs	match	315643	322002	0.0	+	.	ID=ms2603_chr13_RLX-incomp_Zt09-B-R13-Map20_reversed;Target=RLX-incomp_Zt09-B-R13-Map20_reversed 1 6401;TargetLength=6402;TargetDescription=CI:50 coding:(TE_BLRtx: Copia-14_BG-I:ClassI:LTR:Copia: 15.09 %25 | Copia-19_BG-I:ClassI:LTR:Copia: 15.57 %25 | Copia-41_BG-I:ClassI:LTR:Copia: 7.74 %25 | Copia-48_BG-I:ClassI:LTR:Copia: 6.47 %25 | Copia-53_BG-I:ClassI:LTR:Copia: 8.74 %25 TE_BLRx: Copia-17_BG…
chr13	Zt09_FLF_REPET_TEs	match	326468	340183	0.0	+	.	ID=ms2604_chr13_DHX-incomp_Zt09-B-P41.0-Map6_reversed;Target=DHX-incomp_Zt09-B-P41.0-Map6_reversed 2 13717;TargetLength=13721;TargetDescription=CI:30 coding:(profiles: PF00270.24_DEAD_NA_HEL_20.6: 97.04 %25(97.04 %25) | PF00271.26_Helicase_C_NA_HEL_11.6: 84.62 %25(84.62 %25)) struct:(TElength: >10000bps) other:(SSRCoverage:0.09);Identity=96.8
chr13	Zt09_FLF_REPET_TEs	match	200045	206275	0.0	-	.	ID=ms2605_chr13_RLX-comp_Zt09-B-G179-Map5_reversed;Target=RLX-comp_Zt09-B-G179-Map5_reversed 1 6232;TargetLength=6234;TargetDescription=CI:50 coding:(TE_BLRtx: Copia-105_BRa-I:ClassI:LTR:Copia: 11.24 %25 | Copia-28_SI-I:ClassI:LTR:Copia: 8.05 %25 | Copia-35_ST-I:ClassI:LTR:Copia: 5.03 %25 | Copia-4_AT-I:ClassI:LTR:Copia: 23.83 %25 TE_BLRx: Copia-16_CP-I_1p:ClassI:LTR:Copia: 19.26 %25 | Copia-30_A…
chr13	Zt09_FLF_REPET_TEs	match	272761	281014	0.0	-	.	ID=ms2606_chr13_RLX-incomp_Zt09-B-R24-Map20_reversed;Target=RLX-incomp_Zt09-B-R24-Map20_reversed 2 8281;TargetLength=8281;TargetDescription=CI:50 coding:(TE_BLRtx: Copia-68_BG-I:ClassI:LTR:Copia: 9.03 %25 | Copia-6_BG-I:ClassI:LTR:Copia: 13.77 %25 TE_BLRx: Copia-58_BG-I_1p:ClassI:LTR:Copia: 29.83 %25 | Copia-68_BG-I_1p:ClassI:LTR:Copia: 13.30 %25 | Copia-69_BG-I_1p:ClassI:LTR:Copia: 11.73 %25 pro…
chr13	Zt09_FLF_REPET_TEs	match	61654	62133	0.0	-	.	ID=ms2607_chr13_RIX-comp_Zt09-B-R1-Map20;Target=RIX-comp_Zt09-B-R1-Map20 16960 17439;TargetLength=26736;TargetDescription=CI:36 coding:(TE_BLRtx: RTE-11_Hmel:ClassI:LINE:RTE: 19.03 %25 TE_BLRx: Jockey-1_DBp_2p:ClassI:LINE:Jockey: 14.35 %25 | RTE-4_Hmel_1p:ClassI:LINE:RTE: 8.41 %25 | RTE-6_Hmel_1p:ClassI:LINE:RTE: 42.70 %25 profiles: PF00078.22_RVT_1_NA_RT_20.7: 97.66 %25(97.66 %25)) struct:(TElen…
chr13	Zt09_FLF_REPET_TEs	match	185725	187940	0.0	+	.	ID=ms2609_chr13_DTX-incomp_Zt09-B-G493-Map4;Target=DTX-incomp_Zt09-B-G493-Map4 1 2216;TargetLength=2217;TargetDescription=CI:100 coding:(TE_BLRtx: Mariner-11_DAn:ClassII:TIR:Tc1-Mariner: 14.91 %25 | Mariner-15_CFl:ClassII:TIR:Tc1-Mariner: 9.69 %25 | Mariner-1_AN:ClassII:TIR:Tc1-Mariner: 16.09 %25 | Mariner-1_DW:ClassII:TIR:Tc1-Mariner: 13.89 %25 | Mariner-72_CCri:ClassII:TIR:Tc1-Mariner: 5.65 %25…
chr13	Zt09_FLF_REPET_TEs	match	77273	77980	0.0	-	.	ID=ms2610_chr13_DTX-incomp_Zt09-B-R206-Map4_reversed;Target=DTX-incomp_Zt09-B-R206-Map4_reversed 1607 2303;TargetLength=2303;TargetDescription=CI:37 coding:(TE_BLRx: Harbinger2-2_TMe_1p:ClassII:TIR:PIF-Harbinger: 62.27 %25 profiles: PF13359.1_DDE_Tnp_4_NA_EN_24.8: 53.16 %25(53.16 %25)) struct:(TElength: >1000bps) other:(SSR: (AAG)3_start SSRCoverage:0.12);Identity=91.4
chr13	Zt09_FLF_REPET_TEs	match	78796	80415	0.0	-	.	ID=ms2611_chr13_DTX-incomp_Zt09-B-R206-Map4_reversed;Target=DTX-incomp_Zt09-B-R206-Map4_reversed 1 1620;TargetLength=2303;TargetDescription=CI:37 coding:(TE_BLRx: Harbinger2-2_TMe_1p:ClassII:TIR:PIF-Harbinger: 62.27 %25 profiles: PF13359.1_DDE_Tnp_4_NA_EN_24.8: 53.16 %25(53.16 %25)) struct:(TElength: >1000bps) other:(SSR: (AAG)3_start SSRCoverage:0.12);Identity=96.5
chr13	Zt09_FLF_REPET_TEs	match	6879	6995	0.0	-	.	ID=ms2612_chr13_DTX-incomp_Zt09-B-R280-Map4;Target=DTX-incomp_Zt09-B-R280-Map4 1647 1757;TargetLength=5423;TargetDescription=CI:25 struct:(TElength: >1000bps TermRepeats: termTIR: 47) other:(SSRCoverage:0.18);Identity=80.5
chr13	Zt09_FLF_REPET_TEs	match	50198	50978	0.0	-	.	ID=ms2613_chr13_DTX-incomp_Zt09-B-R89-Map11;Target=DTX-incomp_Zt09-B-R89-Map11 2 778;TargetLength=5498;TargetDescription=CI:25 struct:(TElength: >1000bps TermRepeats: termTIR: 52) other:(SSRCoverage:0.17);Identity=82.7
chr13	Zt09_FLF_REPET_TEs	match	183432	183482	0.0	-	.	ID=ms2614_chr13_DTX-incomp_Zt09-B-R89-Map11;Target=DTX-incomp_Zt09-B-R89-Map11 5342 5392;TargetLength=5498;TargetDescription=CI:25 struct:(TElength: >1000bps TermRepeats: termTIR: 52) other:(SSRCoverage:0.17);Identity=80.4
chr13	Zt09_FLF_REPET_TEs	match	24603	32582	0.0	-	.	ID=ms2615_chr13_noCat_Zt09-B-G153-Map20;Target=noCat_Zt09-B-G153-Map20 4 5738;TargetLength=6163;TargetDescription=CI:NA struct:(SSRCoverage:0.06)
chr13	Zt09_FLF_REPET_TEs	match	25038	31006	0.0	-	.	ID=ms2616_chr13_noCat_Zt09-B-G153-Map20;Target=noCat_Zt09-B-G153-Map20 3 6079;TargetLength=6163;TargetDescription=CI:NA struct:(SSRCoverage:0.06);Identity=94.3
chr13	Zt09_FLF_REPET_TEs	match	32583	34158	0.0	-	.	ID=ms2617_chr13_noCat_Zt09-B-G153-Map20;Target=noCat_Zt09-B-G153-Map20 5 1580;TargetLength=6163;TargetDescription=CI:NA struct:(SSRCoverage:0.06);Identity=94.9
chr13	Zt09_FLF_REPET_TEs	match	46347	50197	0.0	-	.	ID=ms2618_chr13_noCat_Zt09-B-G153-Map20;Target=noCat_Zt09-B-G153-Map20 4 3854;TargetLength=6163;TargetDescription=CI:NA struct:(SSRCoverage:0.06);Identity=87.8
chr13	Zt09_FLF_REPET_TEs	match	93165	93948	0.0	+	.	ID=ms2619_chr13_noCat_Zt09-B-P2.1-Map12;Target=noCat_Zt09-B-P2.1-Map12 8 823;TargetLength=823;TargetDescription=CI:NA struct:(SSR: (AACA)8_end SSRCoverage:0.27);Identity=95.7
chr13	Zt09_FLF_REPET_TEs	match	23221	24041	0.0	-	.	ID=ms2620_chr13_noCat_Zt09-B-R12-Map20;Target=noCat_Zt09-B-R12-Map20 1 858;TargetLength=858;TargetDescription=CI:NA struct:(SSR: (AACA)7_end SSRCoverage:0.28);Identity=92.3
chr13	Zt09_FLF_REPET_TEs	match	77981	78795	0.0	-	.	ID=ms2621_chr13_noCat_Zt09-B-R12-Map20;Target=noCat_Zt09-B-R12-Map20 3 856;TargetLength=858;TargetDescription=CI:NA struct:(SSR: (AACA)7_end SSRCoverage:0.28);Identity=92.2
chr13	Zt09_FLF_REPET_TEs	match	80798	81443	0.0	-	.	ID=ms2622_chr13_noCat_Zt09-B-R12-Map20;Target=noCat_Zt09-B-R12-Map20 150 858;TargetLength=858;TargetDescription=CI:NA struct:(SSR: (AACA)7_end SSRCoverage:0.28);Identity=91.9
chr13	Zt09_FLF_REPET_TEs	match	34159	36951	0.0	+	.	ID=ms2623_chr13_RIX-comp_Zt09-B-R242-Map15;Target=RIX-comp_Zt09-B-R242-Map15 5313 8161;TargetLength=8647;TargetDescription=CI:45 coding:(TE_BLRtx: RTE-11_Hmel:ClassI:LINE:RTE: 31.77 %25 TE_BLRx: Daphne-12_SPup2:ClassI:LINE:Jockey: 5.97 %25 | RTE-6_Hmel_1p:ClassI:LINE:RTE: 42.70 %25 | RTEX-5_ACar_2p:ClassI:LINE:RTE: 11.42 %25 profiles: PF00078.22_RVT_1_NA_RT_20.7: 97.66 %25(97.66 %25)) struct:(TEl…
chr13	Zt09_FLF_REPET_TEs	match	44326	44815	0.0	+	.	ID=ms2624_chr13_RIX-comp_Zt09-B-R242-Map15;Target=RIX-comp_Zt09-B-R242-Map15 8157 8647;TargetLength=8647;TargetDescription=CI:45 coding:(TE_BLRtx: RTE-11_Hmel:ClassI:LINE:RTE: 31.77 %25 TE_BLRx: Daphne-12_SPup2:ClassI:LINE:Jockey: 5.97 %25 | RTE-6_Hmel_1p:ClassI:LINE:RTE: 42.70 %25 | RTEX-5_ACar_2p:ClassI:LINE:RTE: 11.42 %25 profiles: PF00078.22_RVT_1_NA_RT_20.7: 97.66 %25(97.66 %25)) struct:(TEl…
chr13	Zt09_FLF_REPET_TEs	match	40794	40912	0.0	+	.	ID=ms2625_chr13_RLX-comp_Zt09-B-G157-Map20;Target=RLX-comp_Zt09-B-G157-Map20 2424 2543;TargetLength=6393;TargetDescription=CI:57 coding:(TE_BLRtx: Gypsy-37_BG-I:ClassI:LTR:Gypsy: 64.04 %25 | Gypsy-66_BG-I:ClassI:LTR:Gypsy: 8.94 %25 TE_BLRx: Gypsy-37_BG-I_1p:ClassI:LTR:Gypsy: 48.56 %25 | Gypsy-37_BG-I_2p:ClassI:LTR:Gypsy: 98.83 %25 profiles: _RT_pyggy_NA_RT_NA: 100.00 %25(100.00 %25) | _AP_pyggy_N…
chr13	Zt09_FLF_REPET_TEs	match	40913	41855	0.0	+	.	ID=ms2626_chr13_RLX-comp_Zt09-B-G157-Map20;Target=RLX-comp_Zt09-B-G157-Map20 2541 3461;TargetLength=6393;TargetDescription=CI:57 coding:(TE_BLRtx: Gypsy-37_BG-I:ClassI:LTR:Gypsy: 64.04 %25 | Gypsy-66_BG-I:ClassI:LTR:Gypsy: 8.94 %25 TE_BLRx: Gypsy-37_BG-I_1p:ClassI:LTR:Gypsy: 48.56 %25 | Gypsy-37_BG-I_2p:ClassI:LTR:Gypsy: 98.83 %25 profiles: _RT_pyggy_NA_RT_NA: 100.00 %25(100.00 %25) | _AP_pyggy_N…
chr13	Zt09_FLF_REPET_TEs	match	87972	89141	0.0	+	.	ID=ms2627_chr13_RLX-comp_Zt09-B-G157-Map20;Target=RLX-comp_Zt09-B-G157-Map20 2466 3581;TargetLength=6393;TargetDescription=CI:57 coding:(TE_BLRtx: Gypsy-37_BG-I:ClassI:LTR:Gypsy: 64.04 %25 | Gypsy-66_BG-I:ClassI:LTR:Gypsy: 8.94 %25 TE_BLRx: Gypsy-37_BG-I_1p:ClassI:LTR:Gypsy: 48.56 %25 | Gypsy-37_BG-I_2p:ClassI:LTR:Gypsy: 98.83 %25 profiles: _RT_pyggy_NA_RT_NA: 100.00 %25(100.00 %25) | _AP_pyggy_N…
chr13	Zt09_FLF_REPET_TEs	match	87870	87910	0.0	+	.	ID=ms2628_chr13_RLX-comp_Zt09-B-P19.20-Map6_reversed;Target=RLX-comp_Zt09-B-P19.20-Map6_reversed 2252 2292;TargetLength=6968;TargetDescription=CI:50 coding:(TE_BLRtx: Gypsy-165-I_DR:ClassI:LTR:Gypsy: 13.15 %25 | Gypsy-1_GDe-I:ClassI:LTR:Gypsy: 14.72 %25 | Gypsy-3-I_XT:ClassI:LTR:Gypsy: 13.25 %25 | Gypsy1-PP_I:ClassI:LTR:Gypsy: 8.87 %25 TE_BLRx: Gypsy-11_PPa-I_1p:ClassI:LTR:Gypsy: 12.71 %25 | Gyps…
chr13	Zt09_FLF_REPET_TEs	match	41856	41996	0.0	+	.	ID=ms2629_chr13_RLX-incomp_Zt09-B-R196-Map5_reversed;Target=RLX-incomp_Zt09-B-R196-Map5_reversed 3613 3758;TargetLength=8280;TargetDescription=CI:50 coding:(TE_BLRtx: Gypsy-1-I_ACa:ClassI:LTR:Gypsy: 17.17 %25 | Gypsy-3_GDe-I:ClassI:LTR:Gypsy: 7.81 %25 | Gypsy2-I_AO:ClassI:LTR:Gypsy: 12.06 %25 TE_BLRx: Gypsy-1-I_ACa_2p:ClassI:LTR:Gypsy: 88.57 %25 | SKIPPY_I_2p:ClassI:LTR:?: 22.70 %25 profiles: _RN…
chr13	Zt09_FLF_REPET_TEs	match	87911	89203	0.0	+	.	ID=ms2630_chr13_RLX-incomp_Zt09-B-R319-Map9_reversed;Target=RLX-incomp_Zt09-B-R319-Map9_reversed 162 1394;TargetLength=3981;TargetDescription=CI:28 coding:(TE_BLRtx: CFT1:ClassI:LTR:Gypsy: 46.78 %25 TE_BLRx: CFT1_2p:ClassI:LTR:Gypsy: 77.30 %25 | Gypsy-1_CH_2p:ClassI:LTR:Gypsy: 15.32 %25 profiles: _RNaseH_pyret_NA_RH_NA: 99.17 %25(99.17 %25) | _RT_pyret_NA_RT_NA: 100.00 %25(100.00 %25) | _INT_pyre…
chr13	Zt09_FLF_REPET_TEs	match	62444	64594	0.0	-	.	ID=ms2631_chr13_RXX-LARD_Zt09-B-R256-Map5;Target=RXX-LARD_Zt09-B-R256-Map5 1265 3431;TargetLength=3922;TargetDescription=CI:20 struct:(TElength: >1000bps TermRepeats: termLTR: 327) other:(SSRCoverage:0.16);Identity=72.4
chr13	Zt09_FLF_REPET_TEs	match	62257	62440	0.0	-	.	ID=ms2632_chr13_RXX-TRIM_Zt09-B-G282-Map3;Target=RXX-TRIM_Zt09-B-G282-Map3 1 183;TargetLength=560;TargetDescription=CI:40 struct:(TElength: <700bps TermRepeats: termLTR: 185) other:(SSRCoverage:0.16);Identity=86.4
chr13	Zt09_FLF_REPET_TEs	match	24461	24602	0.0	+	.	ID=ms2634_chr13_RXX-TRIM_Zt09-B-G369-Map3;Target=RXX-TRIM_Zt09-B-G369-Map3 91 233;TargetLength=1412;TargetDescription=CI:40 struct:(TElength: <700bps TermRepeats: termLTR: 682) other:(TermRepeats: non-termLTR: 542 SSRCoverage:0.10);Identity=89.3
chr13	Zt09_FLF_REPET_TEs	match	18920	19188	0.0	+	.	ID=ms2635_chr13_RXX_Zt09-B-R419-Map3;Target=RXX_Zt09-B-R419-Map3 6 276;TargetLength=1682;TargetDescription=CI:33 coding:(profiles: PF14223.1_UBN2_NA_GAG_27.0: 94.96 %25(94.96 %25)) other:(SSRCoverage:0.17);Identity=81.5
chr13	Zt09_FLF_REPET_TEs	match	6183	6828	0.0	-	.	ID=ms2636_chr13_noCat_Zt09-B-R30-Map12;Target=noCat_Zt09-B-R30-Map12 3949 4588;TargetLength=6980;TargetDescription=CI:NA struct:(SSRCoverage:0.18);Identity=71.9
chr13	Zt09_FLF_REPET_TEs	match	139657	139691	0.0	-	.	ID=ms2637_chr13_DTX-incomp_Zt09-B-R15-Map4;Target=DTX-incomp_Zt09-B-R15-Map4 3179 3213;TargetLength=3213;TargetDescription=CI:37 coding:(profiles: PF10551.4_MULE_NA_Tase_22.0: 65.59 %25(65.59 %25)) struct:(TElength: >1000bps) other:(SSRCoverage:0.20);Identity=94.3
chr13	Zt09_FLF_REPET_TEs	match	139926	139957	0.0	+	.	ID=ms2638_chr13_DTX-incomp_Zt09-B-R15-Map4;Target=DTX-incomp_Zt09-B-R15-Map4 3182 3213;TargetLength=3213;TargetDescription=CI:37 coding:(profiles: PF10551.4_MULE_NA_Tase_22.0: 65.59 %25(65.59 %25)) struct:(TElength: >1000bps) other:(SSRCoverage:0.20);Identity=90.6
chr13	Zt09_FLF_REPET_TEs	match	1184716	1184815	0.0	+	.	ID=ms784_chr13_DHX-incomp_Zt09-B-P41.0-Map6_reversed;Target=DHX-incomp_Zt09-B-P41.0-Map6_reversed 12760 12843;TargetLength=13721;TargetDescription=CI:30 coding:(profiles: PF00270.24_DEAD_NA_HEL_20.6: 97.04 %25(97.04 %25) | PF00271.26_Helicase_C_NA_HEL_11.6: 84.62 %25(84.62 %25)) struct:(TElength: >10000bps) other:(SSRCoverage:0.09);Identity=95.3
chr13	Zt09_FLF_REPET_TEs	match	1140016	1149484	0.0	+	.	ID=ms785_chr13_RLX-incomp_Zt09-B-G231-Map20;Target=RLX-incomp_Zt09-B-G231-Map20 6 9533;TargetLength=9538;TargetDescription=CI:50 coding:(TE_BLRtx: GYARLI1_I:ClassI:LTR:Gypsy: 14.82 %25 | Gypsy-6-I_HM:ClassI:LTR:Gypsy: 9.50 %25 TE_BLRx: Gypsy-31_MLP-I_2p:ClassI:LTR:Gypsy: 25.67 %25 | Gypsy-3_RO-I_2p:ClassI:LTR:Gypsy: 8.61 %25 | Gypsy-5_RO-I_1p:ClassI:LTR:Gypsy: 23.02 %25 | Gypsy-8_PGr-I_2p:ClassI:…
chr13	Zt09_FLF_REPET_TEs	match	1151208	1160676	0.0	+	.	ID=ms786_chr13_RLX-incomp_Zt09-B-G231-Map20;Target=RLX-incomp_Zt09-B-G231-Map20 6 9533;TargetLength=9538;TargetDescription=CI:50 coding:(TE_BLRtx: GYARLI1_I:ClassI:LTR:Gypsy: 14.82 %25 | Gypsy-6-I_HM:ClassI:LTR:Gypsy: 9.50 %25 TE_BLRx: Gypsy-31_MLP-I_2p:ClassI:LTR:Gypsy: 25.67 %25 | Gypsy-3_RO-I_2p:ClassI:LTR:Gypsy: 8.61 %25 | Gypsy-5_RO-I_1p:ClassI:LTR:Gypsy: 23.02 %25 | Gypsy-8_PGr-I_2p:ClassI:…
chr13	Zt09_FLF_REPET_TEs	match	1163356	1164239	0.0	-	.	ID=ms787_chr13_RLX-incomp_Zt09-B-R328-Map3;Target=RLX-incomp_Zt09-B-R328-Map3 13 842;TargetLength=10286;TargetDescription=CI:35 coding:(TE_BLRtx: Copia-1_MGI-I:ClassI:LTR:Copia: 38.42 %25 TE_BLRx: Copia-1_MGI-I_1p:ClassI:LTR:Copia: 74.18 %25 profiles: PF00665.21_rve_NA_INT_30.0: 95.00 %25(95.00 %25)) struct:(TElength: >10000bps) other:(Other_profiles: PF13023.1_HD_3_NA_OTHER_21.6: 75.15 %25(75.15…
chr13	Zt09_FLF_REPET_TEs	match	1185622	1185653	0.0	-	.	ID=ms788_chr13_RIX-comp_Zt09-B-G82-Map12_reversed;Target=RIX-comp_Zt09-B-G82-Map12_reversed 3682 3713;TargetLength=3713;TargetDescription=CI:45 coding:(TE_BLRtx: RTE-11_Hmel:ClassI:LINE:RTE: 29.74 %25 TE_BLRx: Jockey-1_DBp_2p:ClassI:LINE:Jockey: 16.24 %25 | RTE-4_Hmel_1p:ClassI:LINE:RTE: 8.41 %25 | RTEX-23_SK_2p:ClassI:LINE:RTE: 33.51 %25 profiles: PF00078.22_RVT_1_NA_RT_20.7: 97.66 %25(97.66 %25…
chr13	Zt09_FLF_REPET_TEs	match	1161310	1165146	0.0	-	.	ID=ms789_chr13_DTX-incomp_Zt09-B-G56-Map3;Target=DTX-incomp_Zt09-B-G56-Map3 2 2915;TargetLength=2915;TargetDescription=CI:75 coding:(TE_BLRtx: hAT-1_Cglob:ClassII:TIR:hAT: 15.64 %25 profiles: PF05699.9_Dimer_Tnp_hAT_NA_Tase_21.4: 96.51 %25(96.51 %25)) struct:(TElength: >1000bps TermRepeats: termTIR: 21) other:(SSRCoverage:0.13)
chr13	Zt09_FLF_REPET_TEs	match	1172317	1176725	0.0	+	.	ID=ms790_chr13_noCat_Zt09-B-G153-Map20;Target=noCat_Zt09-B-G153-Map20 4 4366;TargetLength=6163;TargetDescription=CI:NA struct:(SSRCoverage:0.06);Identity=94.0
chr13	Zt09_FLF_REPET_TEs	match	1176929	1176956	0.0	+	.	ID=ms791_chr13_noCat_Zt09-B-R30-Map12;Target=noCat_Zt09-B-R30-Map12 3886 3914;TargetLength=6980;TargetDescription=CI:NA struct:(SSRCoverage:0.18);Identity=96.5
chr13	Zt09_FLF_REPET_TEs	match	64595	64841	0.0	-	.	ID=ms2875_chr13_RIX-comp_Zt09-B-R1-Map20;Target=RIX-comp_Zt09-B-R1-Map20 16449 16685;TargetLength=26736;TargetDescription=CI:36 coding:(TE_BLRtx: RTE-11_Hmel:ClassI:LINE:RTE: 19.03 %25 TE_BLRx: Jockey-1_DBp_2p:ClassI:LINE:Jockey: 14.35 %25 | RTE-4_Hmel_1p:ClassI:LINE:RTE: 8.41 %25 | RTE-6_Hmel_1p:ClassI:LINE:RTE: 42.70 %25 profiles: PF00078.22_RVT_1_NA_RT_20.7: 97.66 %25(97.66 %25)) struct:(TElen…
chr13	Zt09_FLF_REPET_TEs	match	939007	939346	0.0	+	.	ID=ms2876_chr13_noCat_Zt09-B-R51-Map12;Target=noCat_Zt09-B-R51-Map12 456 817;TargetLength=817;TargetDescription=CI:NA struct:(SSR: (AACA)6_end | (AACAAACAA)3_end SSRCoverage:0.31);Identity=93.1
chr13	Zt09_FLF_REPET_TEs	match	1031573	1051792	0.0	-	.	ID=ms2877_chr13_RLX-incomp_Zt09-B-R24-Map20_reversed;Target=RLX-incomp_Zt09-B-R24-Map20_reversed 3 6209;TargetLength=8281;TargetDescription=CI:50 coding:(TE_BLRtx: Copia-68_BG-I:ClassI:LTR:Copia: 9.03 %25 | Copia-6_BG-I:ClassI:LTR:Copia: 13.77 %25 TE_BLRx: Copia-58_BG-I_1p:ClassI:LTR:Copia: 29.83 %25 | Copia-68_BG-I_1p:ClassI:LTR:Copia: 13.30 %25 | Copia-69_BG-I_1p:ClassI:LTR:Copia: 11.73 %25 pro…
chr13	Zt09_FLF_REPET_TEs	match	939349	948799	0.0	+	.	ID=ms2878_chr13_DHX-incomp_Zt09-B-P41.0-Map6_reversed;Target=DHX-incomp_Zt09-B-P41.0-Map6_reversed 4255 13717;TargetLength=13721;TargetDescription=CI:30 coding:(profiles: PF00270.24_DEAD_NA_HEL_20.6: 97.04 %25(97.04 %25) | PF00271.26_Helicase_C_NA_HEL_11.6: 84.62 %25(84.62 %25)) struct:(TElength: >10000bps) other:(SSRCoverage:0.09);Identity=95.9
chr13	Zt09_FLF_REPET_TEs	match	1076527	1082943	0.0	+	.	ID=ms2879_chr13_RLX-incomp_Zt09-B-G210-Map3;Target=RLX-incomp_Zt09-B-G210-Map3 3831 10244;TargetLength=10244;TargetDescription=CI:35 coding:(TE_BLRtx: Gypsy-1_GDe-I:ClassI:LTR:Gypsy: 8.83 %25 | Gypsy-20_BG-I:ClassI:LTR:Gypsy: 14.76 %25 | Gypsy-34_BG-I:ClassI:LTR:Gypsy: 5.88 %25 | Gypsy-74_BG-I:ClassI:LTR:Gypsy: 8.18 %25 | Gypsy1-I_ST:ClassI:LTR:Gypsy: 20.85 %25 | Gypsy1-PP_I:ClassI:LTR:Gypsy: 9.8…
chr13	Zt09_FLF_REPET_TEs	match	1052503	1052541	0.0	-	.	ID=ms2525_chr13_DTX-comp_Zt09-B-R137-Map11;Target=DTX-comp_Zt09-B-R137-Map11 8 46;TargetLength=3466;TargetDescription=CI:100 coding:(TE_BLRtx: MuDR-1_PPI:ClassII:TIR:MuDR: 7.02 %25 | MuDR-9_PI:ClassII:TIR:MuDR: 14.96 %25 TE_BLRx: MuDR-13_PI_1p:ClassII:TIR:MuDR: 57.08 %25 | MuDR-1_PPI_1p:ClassII:TIR:MuDR: 7.06 %25 profiles: PF10551.4_MULE_NA_Tase_22.0: 95.70 %25(95.70 %25)) struct:(TElength: >1000…
chr13	Zt09_FLF_REPET_TEs	match	1085879	1086016	0.0	-	.	ID=ms2526_chr13_DTX-incomp_Zt09-B-R15-Map4;Target=DTX-incomp_Zt09-B-R15-Map4 2484 2611;TargetLength=3213;TargetDescription=CI:37 coding:(profiles: PF10551.4_MULE_NA_Tase_22.0: 65.59 %25(65.59 %25)) struct:(TElength: >1000bps) other:(SSRCoverage:0.20);Identity=76.3
chr13	Zt09_FLF_REPET_TEs	match	1030889	1031570	0.0	+	.	ID=ms2527_chr13_noCat_Zt09-B-P2.1-Map12;Target=noCat_Zt09-B-P2.1-Map12 135 823;TargetLength=823;TargetDescription=CI:NA struct:(SSR: (AACA)8_end SSRCoverage:0.27);Identity=94.5
chr13	Zt09_FLF_REPET_TEs	match	1101387	1102204	0.0	+	.	ID=ms2528_chr13_noCat_Zt09-B-R12-Map20;Target=noCat_Zt09-B-R12-Map20 3 845;TargetLength=858;TargetDescription=CI:NA struct:(SSR: (AACA)7_end SSRCoverage:0.28);Identity=90.6
chr13	Zt09_FLF_REPET_TEs	match	1006292	1018674	0.0	-	.	ID=ms2529_chr13_RIX-comp_Zt09-B-R2-Map20;Target=RIX-comp_Zt09-B-R2-Map20 1 5638;TargetLength=5641;TargetDescription=CI:54 coding:(TE_BLRtx: I-1_CH:ClassI:LINE:I: 17.39 %25 | Tad1-37_BG:ClassI:LINE:I: 17.65 %25 | Tad1-71_BG:ClassI:LINE:I: 7.52 %25 TE_BLRx: Tad1-26B_BG_1p:ClassI:LINE:I: 12.38 %25 | Tad1-26B_BG_2p:ClassI:LINE:I: 10.29 %25 | Tad1-31B_BG_1p:ClassI:LINE:I: 60.61 %25 | Tad1-31B_BG_2p:Cl…
chr13	Zt09_FLF_REPET_TEs	match	1011253	1018055	0.0	+	.	ID=ms2530_chr13_RLX-incomp_Zt09-B-P25.14-Map9;Target=RLX-incomp_Zt09-B-P25.14-Map9 9 6814;TargetLength=6819;TargetDescription=CI:50 coding:(TE_BLRtx: Gypsy-10_PPa-I:ClassI:LTR:Gypsy: 6.29 %25 | Gypsy-10_SCH-I:ClassI:LTR:Gypsy: 9.50 %25 | Gypsy-1_GDe-I:ClassI:LTR:Gypsy: 15.10 %25 TE_BLRx: Gypsy-11_PPa-I_1p:ClassI:LTR:Gypsy: 70.27 %25 | Gypsy164B-I_DR_1p:ClassI:LTR:Gypsy: 8.47 %25 profiles: _RNaseH…
chr13	Zt09_FLF_REPET_TEs	match	1107060	1107833	0.0	+	.	ID=ms2531_chr13_RLX-incomp_Zt09-B-R328-Map3;Target=RLX-incomp_Zt09-B-R328-Map3 13 850;TargetLength=10286;TargetDescription=CI:35 coding:(TE_BLRtx: Copia-1_MGI-I:ClassI:LTR:Copia: 38.42 %25 TE_BLRx: Copia-1_MGI-I_1p:ClassI:LTR:Copia: 74.18 %25 profiles: PF00665.21_rve_NA_INT_30.0: 95.00 %25(95.00 %25)) struct:(TElength: >10000bps) other:(Other_profiles: PF13023.1_HD_3_NA_OTHER_21.6: 75.15 %25(75.1…
chr13	Zt09_FLF_REPET_TEs	match	1121163	1125757	0.0	+	.	ID=ms2532_chr13_DTX-comp_Zt09-B-G145-Map5_reversed;Target=DTX-comp_Zt09-B-G145-Map5_reversed 1 4610;TargetLength=4610;TargetDescription=CI:100 coding:(TE_BLRtx: Hop:ClassII:TIR:MuDR: 22.83 %25 | MuDR-10_PI:ClassII:TIR:MuDR: 9.17 %25 | MuDR-13_PI:ClassII:TIR:MuDR: 11.82 %25 | MuDR-1_PPI:ClassII:TIR:MuDR: 7.89 %25 TE_BLRx: MuDR-10_PI_1p:ClassII:TIR:MuDR: 83.38 %25 | MuDR-6_PI_1p:ClassII:TIR:MuDR: 1…
chr13	Zt09_FLF_REPET_TEs	match	1087518	1087562	0.0	+	.	ID=ms2533_chr13_DTX-incomp_Zt09-B-G154-Map8;Target=DTX-incomp_Zt09-B-G154-Map8 158 202;TargetLength=5498;TargetDescription=CI:25 struct:(TElength: >1000bps TermRepeats: termTIR: 40) other:(SSRCoverage:0.19);Identity=86.7
chr13	Zt09_FLF_REPET_TEs	match	1102205	1108202	0.0	-	.	ID=ms2534_chr13_DTX-incomp_Zt09-B-G3-Map20;Target=DTX-incomp_Zt09-B-G3-Map20 62 5413;TargetLength=5482;TargetDescription=CI:25 struct:(TElength: >1000bps TermRepeats: termTIR: 34) other:(Other_profiles: PF06005.7_DUF904_NA_OTHER_30.0: 86.11 %25(86.11 %25) SSRCoverage:0.17)
chr13	Zt09_FLF_REPET_TEs	match	1108203	1108281	0.0	+	.	ID=ms2535_chr13_DTX-incomp_Zt09-B-R280-Map4;Target=DTX-incomp_Zt09-B-R280-Map4 5347 5423;TargetLength=5423;TargetDescription=CI:25 struct:(TElength: >1000bps TermRepeats: termTIR: 47) other:(SSRCoverage:0.18);Identity=78.7
chr13	Zt09_FLF_REPET_TEs	match	1083722	1085190	0.0	+	.	ID=ms2536_chr13_DTX-incomp_Zt09-B-R375-Map3_reversed;Target=DTX-incomp_Zt09-B-R375-Map3_reversed 1 1505;TargetLength=1545;TargetDescription=CI:37 coding:(TE_BLRx: MtPH-A6-4-Ia_1p:ClassII:TIR:PIF-Harbinger: 34.07 %25 profiles: PF13359.1_DDE_Tnp_4_NA_EN_24.8: 82.28 %25(82.28 %25)) struct:(TElength: >1000bps) other:(SSRCoverage:0.25);Identity=74.7
chr13	Zt09_FLF_REPET_TEs	match	1100829	1101312	0.0	-	.	ID=ms2537_chr13_DXX-MITE_Zt09-B-G283-Map9;Target=DXX-MITE_Zt09-B-G283-Map9 23 493;TargetLength=496;TargetDescription=CI:20 struct:(TElength: <700bps TermRepeats: termTIR: 41) other:(SSRCoverage:0.16);Identity=79.2
chr13	Zt09_FLF_REPET_TEs	match	1046895	1047202	0.0	+	.	ID=ms2538_chr13_noCat_Zt09-B-G87-Map20;Target=noCat_Zt09-B-G87-Map20 3 315;TargetLength=4727;TargetDescription=CI:NA struct:(SSRCoverage:0.12);Identity=94.9
chr13	Zt09_FLF_REPET_TEs	match	1073738	1076520	0.0	+	.	ID=ms2539_chr13_RLX-comp_Zt09-B-R26-Map20_reversed;Target=RLX-comp_Zt09-B-R26-Map20_reversed 3838 6631;TargetLength=6821;TargetDescription=CI:50 coding:(TE_BLRtx: Gypsy-1-I_AN:ClassI:LTR:Gypsy: 14.65 %25 | Gypsy-54_BG-I:ClassI:LTR:Gypsy: 34.06 %25 | REALAA_I:ClassI:LTR:Gypsy: 6.01 %25 TE_BLRx: Gypsy-16_BG-I_1p:ClassI:LTR:Gypsy: 77.67 %25 profiles: _RT_pyggy_NA_RT_NA: 100.00 %25(100.00 %25) | _INT…
chr13	Zt09_FLF_REPET_TEs	match	1083451	1083644	0.0	+	.	ID=ms2540_chr13_RLX-comp_Zt09-B-R26-Map20_reversed;Target=RLX-comp_Zt09-B-R26-Map20_reversed 6627 6821;TargetLength=6821;TargetDescription=CI:50 coding:(TE_BLRtx: Gypsy-1-I_AN:ClassI:LTR:Gypsy: 14.65 %25 | Gypsy-54_BG-I:ClassI:LTR:Gypsy: 34.06 %25 | REALAA_I:ClassI:LTR:Gypsy: 6.01 %25 TE_BLRx: Gypsy-16_BG-I_1p:ClassI:LTR:Gypsy: 77.67 %25 profiles: _RT_pyggy_NA_RT_NA: 100.00 %25(100.00 %25) | _INT…
chr13	Zt09_FLF_REPET_TEs	match	1069915	1073737	0.0	+	.	ID=ms2541_chr13_RLX-incomp_Zt09-B-G210-Map3;Target=RLX-incomp_Zt09-B-G210-Map3 1 3824;TargetLength=10244;TargetDescription=CI:35 coding:(TE_BLRtx: Gypsy-1_GDe-I:ClassI:LTR:Gypsy: 8.83 %25 | Gypsy-20_BG-I:ClassI:LTR:Gypsy: 14.76 %25 | Gypsy-34_BG-I:ClassI:LTR:Gypsy: 5.88 %25 | Gypsy-74_BG-I:ClassI:LTR:Gypsy: 8.18 %25 | Gypsy1-I_ST:ClassI:LTR:Gypsy: 20.85 %25 | Gypsy1-PP_I:ClassI:LTR:Gypsy: 9.84 %2…
chr13	Zt09_FLF_REPET_TEs	match	1033370	1045790	0.0	+	.	ID=ms2543_chr13_RLX-incomp_Zt09-B-G236-Map12_reversed;Target=RLX-incomp_Zt09-B-G236-Map12_reversed 1 12498;TargetLength=12498;TargetDescription=CI:35 coding:(TE_BLRtx: Gypsy-1_BFB-I:ClassI:LTR:Gypsy: 23.24 %25 TE_BLRx: Gypsy-1_BFB-I_3p:ClassI:LTR:Gypsy: 88.34 %25 | Gypsy-2_Cop-I_4p:ClassI:LTR:Gypsy: 32.95 %25 profiles: _RT_17_6_NA_RT_NA: 87.88 %25(87.88 %25) | _RNaseH_17_6_NA_RH_NA: 99.15 %25(99.…
chr13	Zt09_FLF_REPET_TEs	match	1028645	1030744	0.0	-	.	ID=ms2544_chr13_RLX-incomp_Zt09-B-R24-Map20_reversed;Target=RLX-incomp_Zt09-B-R24-Map20_reversed 6196 8281;TargetLength=8281;TargetDescription=CI:50 coding:(TE_BLRtx: Copia-68_BG-I:ClassI:LTR:Copia: 9.03 %25 | Copia-6_BG-I:ClassI:LTR:Copia: 13.77 %25 TE_BLRx: Copia-58_BG-I_1p:ClassI:LTR:Copia: 29.83 %25 | Copia-68_BG-I_1p:ClassI:LTR:Copia: 13.30 %25 | Copia-69_BG-I_1p:ClassI:LTR:Copia: 11.73 %25 …
chr13	Zt09_FLF_REPET_TEs	match	1082944	1083450	0.0	+	.	ID=ms2545_chr13_RLX-incomp_Zt09-B-R39-Map20;Target=RLX-incomp_Zt09-B-R39-Map20 6505 7017;TargetLength=7017;TargetDescription=CI:50 coding:(TE_BLRtx: Gypsy-1_GDe-I:ClassI:LTR:Gypsy: 22.47 %25 | Gypsy-1_Trm-I:ClassI:LTR:Gypsy: 9.09 %25 TE_BLRx: Gypsy-10_PPa-I_1p:ClassI:LTR:Gypsy: 61.25 %25 | Gypsy-7_XT-I_1p:ClassI:LTR:Gypsy: 14.72 %25 profiles: _RNaseH_pyret_NA_RH_NA: 98.35 %25(98.35 %25) | _INT_py…
chr13	Zt09_FLF_REPET_TEs	match	1019928	1019976	0.0	-	.	ID=ms2546_chr13_DXX-MITE_Zt09-B-P33.8-Map3;Target=DXX-MITE_Zt09-B-P33.8-Map3 301 351;TargetLength=351;TargetDescription=CI:20 struct:(TElength: <700bps TermRepeats: termTIR: 21) other:(SSRCoverage:0.48);Identity=88.0
chr13	Zt09_FLF_REPET_TEs	match	933530	937795	0.0	+	.	ID=ms2547_chr13_DHX-incomp_Zt09-B-P41.0-Map6_reversed;Target=DHX-incomp_Zt09-B-P41.0-Map6_reversed 3 4268;TargetLength=13721;TargetDescription=CI:30 coding:(profiles: PF00270.24_DEAD_NA_HEL_20.6: 97.04 %25(97.04 %25) | PF00271.26_Helicase_C_NA_HEL_11.6: 84.62 %25(84.62 %25)) struct:(TElength: >10000bps) other:(SSRCoverage:0.09);Identity=95.9
chr13	Zt09_FLF_REPET_TEs	match	768556	768979	0.0	+	.	ID=ms2549_chr13_DXX-MITE_Zt09-B-P31.10-Map3;Target=DXX-MITE_Zt09-B-P31.10-Map3 1 424;TargetLength=424;TargetDescription=CI:20 struct:(TElength: <700bps TermRepeats: termTIR: 21) other:(SSRCoverage:0.10);Identity=100.0
chr13	Zt09_FLF_REPET_TEs	match	938316	938980	0.0	+	.	ID=ms2550_chr13_noCat_Zt09-B-P2.1-Map12;Target=noCat_Zt09-B-P2.1-Map12 135 823;TargetLength=823;TargetDescription=CI:NA struct:(SSR: (AACA)8_end SSRCoverage:0.27);Identity=90.4
chr13	Zt09_FLF_REPET_TEs	match	775993	776723	0.0	+	.	ID=ms2551_chr13_noCat_Zt09-B-R12-Map20;Target=noCat_Zt09-B-R12-Map20 144 858;TargetLength=858;TargetDescription=CI:NA struct:(SSR: (AACA)7_end SSRCoverage:0.28);Identity=90.6
chr13	Zt09_FLF_REPET_TEs	match	918937	919728	0.0	+	.	ID=ms2552_chr13_noCat_Zt09-B-R12-Map20;Target=noCat_Zt09-B-R12-Map20 1 856;TargetLength=858;TargetDescription=CI:NA struct:(SSR: (AACA)7_end SSRCoverage:0.28);Identity=94.7
chr13	Zt09_FLF_REPET_TEs	match	938174	939006	0.0	+	.	ID=ms2553_chr13_noCat_Zt09-B-R12-Map20;Target=noCat_Zt09-B-R12-Map20 459 486;TargetLength=858;TargetDescription=CI:NA struct:(SSR: (AACA)7_end SSRCoverage:0.28)
chr13	Zt09_FLF_REPET_TEs	match	910889	911658	0.0	+	.	ID=ms2554_chr13_noCat_Zt09-B-R51-Map12;Target=noCat_Zt09-B-R51-Map12 3 817;TargetLength=817;TargetDescription=CI:NA struct:(SSR: (AACA)6_end | (AACAAACAA)3_end SSRCoverage:0.31);Identity=95.5
chr13	Zt09_FLF_REPET_TEs	match	937796	938173	0.0	+	.	ID=ms2555_chr13_noCat_Zt09-B-R51-Map12;Target=noCat_Zt09-B-R51-Map12 4 390;TargetLength=817;TargetDescription=CI:NA struct:(SSR: (AACA)6_end | (AACAAACAA)3_end SSRCoverage:0.31);Identity=94.3
chr13	Zt09_FLF_REPET_TEs	match	917227	917512	0.0	-	.	ID=ms2557_chr13_RLX-comp_Zt09-B-G157-Map20;Target=RLX-comp_Zt09-B-G157-Map20 9 298;TargetLength=6393;TargetDescription=CI:57 coding:(TE_BLRtx: Gypsy-37_BG-I:ClassI:LTR:Gypsy: 64.04 %25 | Gypsy-66_BG-I:ClassI:LTR:Gypsy: 8.94 %25 TE_BLRx: Gypsy-37_BG-I_1p:ClassI:LTR:Gypsy: 48.56 %25 | Gypsy-37_BG-I_2p:ClassI:LTR:Gypsy: 98.83 %25 profiles: _RT_pyggy_NA_RT_NA: 100.00 %25(100.00 %25) | _AP_pyggy_NA_AP…
chr13	Zt09_FLF_REPET_TEs	match	809753	810244	0.0	-	.	ID=ms2558_chr13_DXX-MITE_Zt09-B-G283-Map9;Target=DXX-MITE_Zt09-B-G283-Map9 5 496;TargetLength=496;TargetDescription=CI:20 struct:(TElength: <700bps TermRepeats: termTIR: 41) other:(SSRCoverage:0.16);Identity=95.9
chr13	Zt09_FLF_REPET_TEs	match	919965	920022	0.0	+	.	ID=ms2559_chr13_RLX-comp_Zt09-B-G217-Map10_reversed;Target=RLX-comp_Zt09-B-G217-Map10_reversed 4674 4734;TargetLength=8470;TargetDescription=CI:50 coding:(TE_BLRtx: Gypsy-5_TMe-I:ClassI:LTR:Gypsy: 10.49 %25 | Gypsy-6-I_XT:ClassI:LTR:Gypsy: 6.36 %25 | RAM9B_I:ClassI:LTR:Gypsy: 7.40 %25 | TCN1-I:ClassI:LTR:Gypsy: 11.50 %25 TE_BLRx: Gypsy-16_SB-I_1p:ClassI:LTR:Gypsy: 7.13 %25 | Gypsy-1_Cop-I_2p:Clas…
chr14	Zt09_FLF_REPET_TEs	match	770224	770630	0.0	+	.	ID=ms105_chr14_noCat_Zt09-B-P2.1-Map12;Target=noCat_Zt09-B-P2.1-Map12 135 546;TargetLength=823;TargetDescription=CI:NA struct:(SSR: (AACA)8_end SSRCoverage:0.27);Identity=90.1
chr14	Zt09_FLF_REPET_TEs	match	599779	604405	0.0	-	.	ID=ms2356_chr14_DTX-comp_Zt09-B-P42.38-Map3_reversed;Target=DTX-comp_Zt09-B-P42.38-Map3_reversed 1 4628;TargetLength=4629;TargetDescription=CI:75 coding:(TE_BLRtx: MarinerL-1_AO:ClassII:TIR:Tc1-Mariner: 6.96 %25 TE_BLRx: MarinerL-1_AO-1p:ClassII:TIR:Tc1-Mariner: 71.17 %25 profiles: PF13358.1_DDE_3_NA_EN_27.0: 87.67 %25(87.67 %25)) struct:(TElength: >1000bps TermRepeats: termTIR: 58) other:(SSRCov…
chr14	Zt09_FLF_REPET_TEs	match	696454	714653	0.0	-	.	ID=ms2357_chr14_DTX-incomp_Zt09-B-G3-Map20;Target=DTX-incomp_Zt09-B-G3-Map20 46 5482;TargetLength=5482;TargetDescription=CI:25 struct:(TElength: >1000bps TermRepeats: termTIR: 34) other:(Other_profiles: PF06005.7_DUF904_NA_OTHER_30.0: 86.11 %25(86.11 %25) SSRCoverage:0.17)
chr14	Zt09_FLF_REPET_TEs	match	739305	739353	0.0	-	.	ID=ms2358_chr14_DTX-incomp_Zt09-B-G3-Map20;Target=DTX-incomp_Zt09-B-G3-Map20 3704 3751;TargetLength=5482;TargetDescription=CI:25 struct:(TElength: >1000bps TermRepeats: termTIR: 34) other:(Other_profiles: PF06005.7_DUF904_NA_OTHER_30.0: 86.11 %25(86.11 %25) SSRCoverage:0.17);Identity=85.7
chr14	Zt09_FLF_REPET_TEs	match	739936	739994	0.0	+	.	ID=ms2359_chr14_DTX-incomp_Zt09-B-G3-Map20;Target=DTX-incomp_Zt09-B-G3-Map20 3705 3763;TargetLength=5482;TargetDescription=CI:25 struct:(TElength: >1000bps TermRepeats: termTIR: 34) other:(Other_profiles: PF06005.7_DUF904_NA_OTHER_30.0: 86.11 %25(86.11 %25) SSRCoverage:0.17);Identity=83.3
chr14	Zt09_FLF_REPET_TEs	match	739420	739633	0.0	+	.	ID=ms2360_chr14_DTX-incomp_Zt09-B-R280-Map4;Target=DTX-incomp_Zt09-B-R280-Map4 1647 1757;TargetLength=5423;TargetDescription=CI:25 struct:(TElength: >1000bps TermRepeats: termTIR: 47) other:(SSRCoverage:0.18);Identity=82.9
chr14	Zt09_FLF_REPET_TEs	match	631344	632333	0.0	-	.	ID=ms2361_chr14_DTX-incomp_Zt09-B-R56-Map11;Target=DTX-incomp_Zt09-B-R56-Map11 4474 5463;TargetLength=5463;TargetDescription=CI:25 struct:(TElength: >1000bps TermRepeats: termTIR: 36) other:(SSRCoverage:0.20);Identity=98.4
chr14	Zt09_FLF_REPET_TEs	match	638929	644323	0.0	-	.	ID=ms2362_chr14_DTX-incomp_Zt09-B-R89-Map11;Target=DTX-incomp_Zt09-B-R89-Map11 2 5497;TargetLength=5498;TargetDescription=CI:25 struct:(TElength: >1000bps TermRepeats: termTIR: 52) other:(SSRCoverage:0.17);Identity=93.4
chr14	Zt09_FLF_REPET_TEs	match	712300	713058	0.0	-	.	ID=ms2363_chr14_noCat_Zt09-B-R51-Map12;Target=noCat_Zt09-B-R51-Map12 5 815;TargetLength=817;TargetDescription=CI:NA struct:(SSR: (AACA)6_end | (AACAAACAA)3_end SSRCoverage:0.31);Identity=97.0
chr14	Zt09_FLF_REPET_TEs	match	744379	745149	0.0	-	.	ID=ms2364_chr14_noCat_Zt09-B-R51-Map12;Target=noCat_Zt09-B-R51-Map12 3 817;TargetLength=817;TargetDescription=CI:NA struct:(SSR: (AACA)6_end | (AACAAACAA)3_end SSRCoverage:0.31);Identity=95.2
chr14	Zt09_FLF_REPET_TEs	match	588717	594308	0.0	+	.	ID=ms2365_chr14_RIX-comp_Zt09-B-R2-Map20;Target=RIX-comp_Zt09-B-R2-Map20 2 5641;TargetLength=5641;TargetDescription=CI:54 coding:(TE_BLRtx: I-1_CH:ClassI:LINE:I: 17.39 %25 | Tad1-37_BG:ClassI:LINE:I: 17.65 %25 | Tad1-71_BG:ClassI:LINE:I: 7.52 %25 TE_BLRx: Tad1-26B_BG_1p:ClassI:LINE:I: 12.38 %25 | Tad1-26B_BG_2p:ClassI:LINE:I: 10.29 %25 | Tad1-31B_BG_1p:ClassI:LINE:I: 60.61 %25 | Tad1-31B_BG_2p:Cl…
chr14	Zt09_FLF_REPET_TEs	match	701299	704855	0.0	-	.	ID=ms2366_chr14_RIX-comp_Zt09-B-R2-Map20;Target=RIX-comp_Zt09-B-R2-Map20 2078 5641;TargetLength=5641;TargetDescription=CI:54 coding:(TE_BLRtx: I-1_CH:ClassI:LINE:I: 17.39 %25 | Tad1-37_BG:ClassI:LINE:I: 17.65 %25 | Tad1-71_BG:ClassI:LINE:I: 7.52 %25 TE_BLRx: Tad1-26B_BG_1p:ClassI:LINE:I: 12.38 %25 | Tad1-26B_BG_2p:ClassI:LINE:I: 10.29 %25 | Tad1-31B_BG_1p:ClassI:LINE:I: 60.61 %25 | Tad1-31B_BG_2p…
chr14	Zt09_FLF_REPET_TEs	match	714703	719976	0.0	+	.	ID=ms2367_chr14_RIX-comp_Zt09-B-R2-Map20;Target=RIX-comp_Zt09-B-R2-Map20 328 5641;TargetLength=5641;TargetDescription=CI:54 coding:(TE_BLRtx: I-1_CH:ClassI:LINE:I: 17.39 %25 | Tad1-37_BG:ClassI:LINE:I: 17.65 %25 | Tad1-71_BG:ClassI:LINE:I: 7.52 %25 TE_BLRx: Tad1-26B_BG_1p:ClassI:LINE:I: 12.38 %25 | Tad1-26B_BG_2p:ClassI:LINE:I: 10.29 %25 | Tad1-31B_BG_1p:ClassI:LINE:I: 60.61 %25 | Tad1-31B_BG_2p:…
chr14	Zt09_FLF_REPET_TEs	match	633217	637458	0.0	-	.	ID=ms2880_chr14_DTX-incomp_Zt09-B-R56-Map11;Target=DTX-incomp_Zt09-B-R56-Map11 2 4486;TargetLength=5463;TargetDescription=CI:25 struct:(TElength: >1000bps TermRepeats: termTIR: 36) other:(SSRCoverage:0.20);Identity=92.5
chr14	Zt09_FLF_REPET_TEs	match	698708	710744	0.0	+	.	ID=ms2369_chr14_RLX-comp_Zt09-B-G217-Map10_reversed;Target=RLX-comp_Zt09-B-G217-Map10_reversed 4 8468;TargetLength=8470;TargetDescription=CI:50 coding:(TE_BLRtx: Gypsy-5_TMe-I:ClassI:LTR:Gypsy: 10.49 %25 | Gypsy-6-I_XT:ClassI:LTR:Gypsy: 6.36 %25 | RAM9B_I:ClassI:LTR:Gypsy: 7.40 %25 | TCN1-I:ClassI:LTR:Gypsy: 11.50 %25 TE_BLRx: Gypsy-16_SB-I_1p:ClassI:LTR:Gypsy: 7.13 %25 | Gypsy-1_Cop-I_2p:ClassI:…
chr14	Zt09_FLF_REPET_TEs	match	741934	751066	0.0	-	.	ID=ms2370_chr14_RLX-incomp_Zt09-B-R196-Map5_reversed;Target=RLX-incomp_Zt09-B-R196-Map5_reversed 4 8276;TargetLength=8280;TargetDescription=CI:50 coding:(TE_BLRtx: Gypsy-1-I_ACa:ClassI:LTR:Gypsy: 17.17 %25 | Gypsy-3_GDe-I:ClassI:LTR:Gypsy: 7.81 %25 | Gypsy2-I_AO:ClassI:LTR:Gypsy: 12.06 %25 TE_BLRx: Gypsy-1-I_ACa_2p:ClassI:LTR:Gypsy: 88.57 %25 | SKIPPY_I_2p:ClassI:LTR:?: 22.70 %25 profiles: _RNase…
chr14	Zt09_FLF_REPET_TEs	match	632334	633216	0.0	+	.	ID=ms2371_chr14_RLX-incomp_Zt09-B-R402-Map3_reversed;Target=RLX-incomp_Zt09-B-R402-Map3_reversed 2093 2962;TargetLength=3072;TargetDescription=CI:28 coding:(TE_BLRtx: Copia-1_MGI-I:ClassI:LTR:Copia: 31.41 %25 TE_BLRx: Copia-1_MGI-I_2p:ClassI:LTR:Copia: 21.32 %25 | Copia-41_ATr-I_1p:ClassI:LTR:Copia: 38.34 %25 profiles: _RNaseH_oryco_NA_RH_NA: 93.10 %25(93.10 %25) | _RT_tork_NA_RT_NA: 99.18 %25(99…
chr14	Zt09_FLF_REPET_TEs	match	614306	614365	0.0	-	.	ID=ms2372_chr14_DHX-incomp_Zt09-B-P41.0-Map6_reversed;Target=DHX-incomp_Zt09-B-P41.0-Map6_reversed 13658 13717;TargetLength=13721;TargetDescription=CI:30 coding:(profiles: PF00270.24_DEAD_NA_HEL_20.6: 97.04 %25(97.04 %25) | PF00271.26_Helicase_C_NA_HEL_11.6: 84.62 %25(84.62 %25)) struct:(TElength: >10000bps) other:(SSRCoverage:0.09);Identity=100.0
chr14	Zt09_FLF_REPET_TEs	match	614366	615676	0.0	-	.	ID=ms2373_chr14_DHX-incomp_Zt09-B-P41.0-Map6_reversed;Target=DHX-incomp_Zt09-B-P41.0-Map6_reversed 3 1313;TargetLength=13721;TargetDescription=CI:30 coding:(profiles: PF00270.24_DEAD_NA_HEL_20.6: 97.04 %25(97.04 %25) | PF00271.26_Helicase_C_NA_HEL_11.6: 84.62 %25(84.62 %25)) struct:(TElength: >10000bps) other:(SSRCoverage:0.09);Identity=95.3
chr14	Zt09_FLF_REPET_TEs	match	587485	599443	0.0	-	.	ID=ms2374_chr14_RLX-incomp_Zt09-B-R13-Map20_reversed;Target=RLX-incomp_Zt09-B-R13-Map20_reversed 2 6401;TargetLength=6402;TargetDescription=CI:50 coding:(TE_BLRtx: Copia-14_BG-I:ClassI:LTR:Copia: 15.09 %25 | Copia-19_BG-I:ClassI:LTR:Copia: 15.57 %25 | Copia-41_BG-I:ClassI:LTR:Copia: 7.74 %25 | Copia-48_BG-I:ClassI:LTR:Copia: 6.47 %25 | Copia-53_BG-I:ClassI:LTR:Copia: 8.74 %25 TE_BLRx: Copia-17_BG…
chr14	Zt09_FLF_REPET_TEs	match	751845	751970	0.0	-	.	ID=ms2375_chr14_RXX-TRIM_Zt09-B-G282-Map3;Target=RXX-TRIM_Zt09-B-G282-Map3 425 553;TargetLength=560;TargetDescription=CI:40 struct:(TElength: <700bps TermRepeats: termLTR: 185) other:(SSRCoverage:0.16);Identity=78.9
chr14	Zt09_FLF_REPET_TEs	match	566200	570827	0.0	-	.	ID=ms2376_chr14_DTX-comp_Zt09-B-P42.38-Map3_reversed;Target=DTX-comp_Zt09-B-P42.38-Map3_reversed 2 4629;TargetLength=4629;TargetDescription=CI:75 coding:(TE_BLRtx: MarinerL-1_AO:ClassII:TIR:Tc1-Mariner: 6.96 %25 TE_BLRx: MarinerL-1_AO-1p:ClassII:TIR:Tc1-Mariner: 71.17 %25 profiles: PF13358.1_DDE_3_NA_EN_27.0: 87.67 %25(87.67 %25)) struct:(TElength: >1000bps TermRepeats: termTIR: 58) other:(SSRCov…
chr14	Zt09_FLF_REPET_TEs	match	495361	495515	0.0	-	.	ID=ms2378_chr14_DTX-incomp_Zt09-B-G154-Map8;Target=DTX-incomp_Zt09-B-G154-Map8 1016 1170;TargetLength=5498;TargetDescription=CI:25 struct:(TElength: >1000bps TermRepeats: termTIR: 40) other:(SSRCoverage:0.19);Identity=72.5
chr14	Zt09_FLF_REPET_TEs	match	503395	507889	0.0	-	.	ID=ms2379_chr14_DTX-incomp_Zt09-B-G154-Map8;Target=DTX-incomp_Zt09-B-G154-Map8 929 5497;TargetLength=5498;TargetDescription=CI:25 struct:(TElength: >1000bps TermRepeats: termTIR: 40) other:(SSRCoverage:0.19);Identity=94.9
chr14	Zt09_FLF_REPET_TEs	match	528121	532623	0.0	+	.	ID=ms2380_chr14_DTX-incomp_Zt09-B-G3-Map20;Target=DTX-incomp_Zt09-B-G3-Map20 1 4572;TargetLength=5482;TargetDescription=CI:25 struct:(TElength: >1000bps TermRepeats: termTIR: 34) other:(Other_profiles: PF06005.7_DUF904_NA_OTHER_30.0: 86.11 %25(86.11 %25) SSRCoverage:0.17);Identity=95.2
chr14	Zt09_FLF_REPET_TEs	match	533475	534356	0.0	+	.	ID=ms2381_chr14_DTX-incomp_Zt09-B-G3-Map20;Target=DTX-incomp_Zt09-B-G3-Map20 4560 5482;TargetLength=5482;TargetDescription=CI:25 struct:(TElength: >1000bps TermRepeats: termTIR: 34) other:(Other_profiles: PF06005.7_DUF904_NA_OTHER_30.0: 86.11 %25(86.11 %25) SSRCoverage:0.17);Identity=87.5
chr14	Zt09_FLF_REPET_TEs	match	521260	526691	0.0	+	.	ID=ms2382_chr14_DTX-incomp_Zt09-B-R280-Map4;Target=DTX-incomp_Zt09-B-R280-Map4 1 5423;TargetLength=5423;TargetDescription=CI:25 struct:(TElength: >1000bps TermRepeats: termTIR: 47) other:(SSRCoverage:0.18);Identity=91.5
chr14	Zt09_FLF_REPET_TEs	match	455201	455241	0.0	-	.	ID=ms2383_chr14_DXX-MITE_Zt09-B-G283-Map9;Target=DXX-MITE_Zt09-B-G283-Map9 453 494;TargetLength=496;TargetDescription=CI:20 struct:(TElength: <700bps TermRepeats: termTIR: 41) other:(SSRCoverage:0.16);Identity=90.5
chr14	Zt09_FLF_REPET_TEs	match	473720	473778	0.0	-	.	ID=ms2384_chr14_DXX-MITE_Zt09-B-G283-Map9;Target=DXX-MITE_Zt09-B-G283-Map9 5 62;TargetLength=496;TargetDescription=CI:20 struct:(TElength: <700bps TermRepeats: termTIR: 41) other:(SSRCoverage:0.16);Identity=84.8
chr14	Zt09_FLF_REPET_TEs	match	474060	474773	0.0	-	.	ID=ms2385_chr14_noCat_Zt09-B-R12-Map20;Target=noCat_Zt09-B-R12-Map20 137 858;TargetLength=858;TargetDescription=CI:NA struct:(SSR: (AACA)7_end SSRCoverage:0.28);Identity=93.3
chr14	Zt09_FLF_REPET_TEs	match	494391	495189	0.0	-	.	ID=ms2386_chr14_noCat_Zt09-B-R12-Map20;Target=noCat_Zt09-B-R12-Map20 1 856;TargetLength=858;TargetDescription=CI:NA struct:(SSR: (AACA)7_end SSRCoverage:0.28);Identity=89.7
chr14	Zt09_FLF_REPET_TEs	match	532624	533474	0.0	+	.	ID=ms2387_chr14_noCat_Zt09-B-R12-Map20;Target=noCat_Zt09-B-R12-Map20 3 858;TargetLength=858;TargetDescription=CI:NA struct:(SSR: (AACA)7_end SSRCoverage:0.28);Identity=89.5
chr14	Zt09_FLF_REPET_TEs	match	437764	443359	0.0	+	.	ID=ms2388_chr14_RIX-comp_Zt09-B-R2-Map20;Target=RIX-comp_Zt09-B-R2-Map20 2 5641;TargetLength=5641;TargetDescription=CI:54 coding:(TE_BLRtx: I-1_CH:ClassI:LINE:I: 17.39 %25 | Tad1-37_BG:ClassI:LINE:I: 17.65 %25 | Tad1-71_BG:ClassI:LINE:I: 7.52 %25 TE_BLRx: Tad1-26B_BG_1p:ClassI:LINE:I: 12.38 %25 | Tad1-26B_BG_2p:ClassI:LINE:I: 10.29 %25 | Tad1-31B_BG_1p:ClassI:LINE:I: 60.61 %25 | Tad1-31B_BG_2p:Cl…
chr14	Zt09_FLF_REPET_TEs	match	411611	418536	0.0	+	.	ID=ms2389_chr14_RLX-comp_Zt09-B-G217-Map10_reversed;Target=RLX-comp_Zt09-B-G217-Map10_reversed 4 6929;TargetLength=8470;TargetDescription=CI:50 coding:(TE_BLRtx: Gypsy-5_TMe-I:ClassI:LTR:Gypsy: 10.49 %25 | Gypsy-6-I_XT:ClassI:LTR:Gypsy: 6.36 %25 | RAM9B_I:ClassI:LTR:Gypsy: 7.40 %25 | TCN1-I:ClassI:LTR:Gypsy: 11.50 %25 TE_BLRx: Gypsy-16_SB-I_1p:ClassI:LTR:Gypsy: 7.13 %25 | Gypsy-1_Cop-I_2p:ClassI:…
chr14	Zt09_FLF_REPET_TEs	match	432359	433897	0.0	+	.	ID=ms2390_chr14_RLX-comp_Zt09-B-G217-Map10_reversed;Target=RLX-comp_Zt09-B-G217-Map10_reversed 6926 8469;TargetLength=8470;TargetDescription=CI:50 coding:(TE_BLRtx: Gypsy-5_TMe-I:ClassI:LTR:Gypsy: 10.49 %25 | Gypsy-6-I_XT:ClassI:LTR:Gypsy: 6.36 %25 | RAM9B_I:ClassI:LTR:Gypsy: 7.40 %25 | TCN1-I:ClassI:LTR:Gypsy: 11.50 %25 TE_BLRx: Gypsy-16_SB-I_1p:ClassI:LTR:Gypsy: 7.13 %25 | Gypsy-1_Cop-I_2p:Clas…
chr14	Zt09_FLF_REPET_TEs	match	461056	467866	0.0	+	.	ID=ms2391_chr14_RLX-incomp_Zt09-B-P25.14-Map9;Target=RLX-incomp_Zt09-B-P25.14-Map9 3 6818;TargetLength=6819;TargetDescription=CI:50 coding:(TE_BLRtx: Gypsy-10_PPa-I:ClassI:LTR:Gypsy: 6.29 %25 | Gypsy-10_SCH-I:ClassI:LTR:Gypsy: 9.50 %25 | Gypsy-1_GDe-I:ClassI:LTR:Gypsy: 15.10 %25 TE_BLRx: Gypsy-11_PPa-I_1p:ClassI:LTR:Gypsy: 70.27 %25 | Gypsy164B-I_DR_1p:ClassI:LTR:Gypsy: 8.47 %25 profiles: _RNaseH…
chr14	Zt09_FLF_REPET_TEs	match	510971	521257	0.0	-	.	ID=ms2392_chr14_RLX-incomp_Zt09-B-R328-Map3;Target=RLX-incomp_Zt09-B-R328-Map3 1 10286;TargetLength=10286;TargetDescription=CI:35 coding:(TE_BLRtx: Copia-1_MGI-I:ClassI:LTR:Copia: 38.42 %25 TE_BLRx: Copia-1_MGI-I_1p:ClassI:LTR:Copia: 74.18 %25 profiles: PF00665.21_rve_NA_INT_30.0: 95.00 %25(95.00 %25)) struct:(TElength: >10000bps) other:(Other_profiles: PF13023.1_HD_3_NA_OTHER_21.6: 75.15 %25(75.…
chr14	Zt09_FLF_REPET_TEs	match	534359	544644	0.0	+	.	ID=ms2393_chr14_RLX-incomp_Zt09-B-R328-Map3;Target=RLX-incomp_Zt09-B-R328-Map3 1 10286;TargetLength=10286;TargetDescription=CI:35 coding:(TE_BLRtx: Copia-1_MGI-I:ClassI:LTR:Copia: 38.42 %25 TE_BLRx: Copia-1_MGI-I_1p:ClassI:LTR:Copia: 74.18 %25 profiles: PF00665.21_rve_NA_INT_30.0: 95.00 %25(95.00 %25)) struct:(TElength: >10000bps) other:(Other_profiles: PF13023.1_HD_3_NA_OTHER_21.6: 75.15 %25(75.…
chr14	Zt09_FLF_REPET_TEs	match	507905	510970	0.0	-	.	ID=ms2394_chr14_RLX-incomp_Zt09-B-R402-Map3_reversed;Target=RLX-incomp_Zt09-B-R402-Map3_reversed 7 3072;TargetLength=3072;TargetDescription=CI:28 coding:(TE_BLRtx: Copia-1_MGI-I:ClassI:LTR:Copia: 31.41 %25 TE_BLRx: Copia-1_MGI-I_2p:ClassI:LTR:Copia: 21.32 %25 | Copia-41_ATr-I_1p:ClassI:LTR:Copia: 38.34 %25 profiles: _RNaseH_oryco_NA_RH_NA: 93.10 %25(93.10 %25) | _RT_tork_NA_RT_NA: 99.18 %25(99.18…
chr14	Zt09_FLF_REPET_TEs	match	544918	547989	0.0	+	.	ID=ms2395_chr14_RLX-incomp_Zt09-B-R402-Map3_reversed;Target=RLX-incomp_Zt09-B-R402-Map3_reversed 1 3072;TargetLength=3072;TargetDescription=CI:28 coding:(TE_BLRtx: Copia-1_MGI-I:ClassI:LTR:Copia: 31.41 %25 TE_BLRx: Copia-1_MGI-I_2p:ClassI:LTR:Copia: 21.32 %25 | Copia-41_ATr-I_1p:ClassI:LTR:Copia: 38.34 %25 profiles: _RNaseH_oryco_NA_RH_NA: 93.10 %25(93.10 %25) | _RT_tork_NA_RT_NA: 99.18 %25(99.18…
chr14	Zt09_FLF_REPET_TEs	match	547990	548864	0.0	+	.	ID=ms2396_chr14_RLX-incomp_Zt09-B-R403-Map3;Target=RLX-incomp_Zt09-B-R403-Map3 101 975;TargetLength=975;TargetDescription=CI:21 coding:(TE_BLRtx: Copia-1_MGI-I:ClassI:LTR:Copia: 11.51 %25 TE_BLRx: Copia-1_MGI-I_2p:ClassI:LTR:Copia: 77.18 %25) struct:(TElength: >700bps) other:(SSRCoverage:0.11);Identity=94.4
chr14	Zt09_FLF_REPET_TEs	match	471708	471737	0.0	+	.	ID=ms2397_chr14_DHX-incomp_Zt09-B-P41.0-Map6_reversed;Target=DHX-incomp_Zt09-B-P41.0-Map6_reversed 9593 9621;TargetLength=13721;TargetDescription=CI:30 coding:(profiles: PF00270.24_DEAD_NA_HEL_20.6: 97.04 %25(97.04 %25) | PF00271.26_Helicase_C_NA_HEL_11.6: 84.62 %25(84.62 %25)) struct:(TElength: >10000bps) other:(SSRCoverage:0.09);Identity=93.3
chr14	Zt09_FLF_REPET_TEs	match	399273	405629	0.0	+	.	ID=ms2399_chr14_RLX-incomp_Zt09-B-R13-Map20_reversed;Target=RLX-incomp_Zt09-B-R13-Map20_reversed 1 6401;TargetLength=6402;TargetDescription=CI:50 coding:(TE_BLRtx: Copia-14_BG-I:ClassI:LTR:Copia: 15.09 %25 | Copia-19_BG-I:ClassI:LTR:Copia: 15.57 %25 | Copia-41_BG-I:ClassI:LTR:Copia: 7.74 %25 | Copia-48_BG-I:ClassI:LTR:Copia: 6.47 %25 | Copia-53_BG-I:ClassI:LTR:Copia: 8.74 %25 TE_BLRx: Copia-17_BG…
chr14	Zt09_FLF_REPET_TEs	match	550048	556403	0.0	-	.	ID=ms2400_chr14_RLX-incomp_Zt09-B-R13-Map20_reversed;Target=RLX-incomp_Zt09-B-R13-Map20_reversed 2 6402;TargetLength=6402;TargetDescription=CI:50 coding:(TE_BLRtx: Copia-14_BG-I:ClassI:LTR:Copia: 15.09 %25 | Copia-19_BG-I:ClassI:LTR:Copia: 15.57 %25 | Copia-41_BG-I:ClassI:LTR:Copia: 7.74 %25 | Copia-48_BG-I:ClassI:LTR:Copia: 6.47 %25 | Copia-53_BG-I:ClassI:LTR:Copia: 8.74 %25 TE_BLRx: Copia-17_BG…
chr14	Zt09_FLF_REPET_TEs	match	432086	432358	0.0	+	.	ID=ms2401_chr14_noCat_Zt09-B-G87-Map20;Target=noCat_Zt09-B-G87-Map20 3 315;TargetLength=4727;TargetDescription=CI:NA struct:(SSRCoverage:0.12);Identity=92.5
chr14	Zt09_FLF_REPET_TEs	match	544645	544917	0.0	+	.	ID=ms2402_chr14_noCat_Zt09-B-G87-Map20;Target=noCat_Zt09-B-G87-Map20 4 314;TargetLength=4727;TargetDescription=CI:NA struct:(SSRCoverage:0.12);Identity=92.8
chr14	Zt09_FLF_REPET_TEs	match	418537	430980	0.0	+	.	ID=ms2403_chr14_RLX-incomp_Zt09-B-G236-Map12_reversed;Target=RLX-incomp_Zt09-B-G236-Map12_reversed 4 12498;TargetLength=12498;TargetDescription=CI:35 coding:(TE_BLRtx: Gypsy-1_BFB-I:ClassI:LTR:Gypsy: 23.24 %25 TE_BLRx: Gypsy-1_BFB-I_3p:ClassI:LTR:Gypsy: 88.34 %25 | Gypsy-2_Cop-I_4p:ClassI:LTR:Gypsy: 32.95 %25 profiles: _RT_17_6_NA_RT_NA: 87.88 %25(87.88 %25) | _RNaseH_17_6_NA_RH_NA: 99.15 %25(99.…
chr14	Zt09_FLF_REPET_TEs	match	469485	469523	0.0	-	.	ID=ms2404_chr14_noCat_Zt09-B-G176-Map20;Target=noCat_Zt09-B-G176-Map20 4585 4623;TargetLength=6461;TargetDescription=CI:NA struct:(SSRCoverage:0.12);Identity=100.0
chr14	Zt09_FLF_REPET_TEs	match	292943	298120	0.0	-	.	ID=ms2405_chr14_DTX-comp_Zt09-B-G71-Map3;Target=DTX-comp_Zt09-B-G71-Map3 300 4332;TargetLength=4353;TargetDescription=CI:50 coding:(TE_BLRx: MarinerL-1_AO-1p:ClassII:TIR:Tc1-Mariner: 46.93 %25 profiles: PF13358.1_DDE_3_NA_EN_27.0: 86.30 %25(86.30 %25)) struct:(TElength: >1000bps TermRepeats: termTIR: 61) other:(SSRCoverage:0.12)
chr14	Zt09_FLF_REPET_TEs	match	310043	314357	0.0	-	.	ID=ms2406_chr14_DTX-comp_Zt09-B-G71-Map3;Target=DTX-comp_Zt09-B-G71-Map3 23 4352;TargetLength=4353;TargetDescription=CI:50 coding:(TE_BLRx: MarinerL-1_AO-1p:ClassII:TIR:Tc1-Mariner: 46.93 %25 profiles: PF13358.1_DDE_3_NA_EN_27.0: 86.30 %25(86.30 %25)) struct:(TElength: >1000bps TermRepeats: termTIR: 61) other:(SSRCoverage:0.12)
chr14	Zt09_FLF_REPET_TEs	match	296757	296983	0.0	-	.	ID=ms2408_chr14_DTX-comp_Zt09-B-P42.38-Map3_reversed;Target=DTX-comp_Zt09-B-P42.38-Map3_reversed 1417 1639;TargetLength=4629;TargetDescription=CI:75 coding:(TE_BLRtx: MarinerL-1_AO:ClassII:TIR:Tc1-Mariner: 6.96 %25 TE_BLRx: MarinerL-1_AO-1p:ClassII:TIR:Tc1-Mariner: 71.17 %25 profiles: PF13358.1_DDE_3_NA_EN_27.0: 87.67 %25(87.67 %25)) struct:(TElength: >1000bps TermRepeats: termTIR: 58) other:(SSR…
chr14	Zt09_FLF_REPET_TEs	match	298121	298181	0.0	-	.	ID=ms2409_chr14_DTX-comp_Zt09-B-P42.38-Map3_reversed;Target=DTX-comp_Zt09-B-P42.38-Map3_reversed 238 297;TargetLength=4629;TargetDescription=CI:75 coding:(TE_BLRtx: MarinerL-1_AO:ClassII:TIR:Tc1-Mariner: 6.96 %25 TE_BLRx: MarinerL-1_AO-1p:ClassII:TIR:Tc1-Mariner: 71.17 %25 profiles: PF13358.1_DDE_3_NA_EN_27.0: 87.67 %25(87.67 %25)) struct:(TElength: >1000bps TermRepeats: termTIR: 58) other:(SSRCo…
chr14	Zt09_FLF_REPET_TEs	match	376659	382058	0.0	+	.	ID=ms2410_chr14_DTX-incomp_Zt09-B-G154-Map8;Target=DTX-incomp_Zt09-B-G154-Map8 1 5497;TargetLength=5498;TargetDescription=CI:25 struct:(TElength: >1000bps TermRepeats: termTIR: 40) other:(SSRCoverage:0.19);Identity=94.9
chr14	Zt09_FLF_REPET_TEs	match	217132	217167	0.0	+	.	ID=ms2411_chr14_DTX-incomp_Zt09-B-G3-Map20;Target=DTX-incomp_Zt09-B-G3-Map20 3704 3739;TargetLength=5482;TargetDescription=CI:25 struct:(TElength: >1000bps TermRepeats: termTIR: 34) other:(Other_profiles: PF06005.7_DUF904_NA_OTHER_30.0: 86.11 %25(86.11 %25) SSRCoverage:0.17);Identity=91.7
chr14	Zt09_FLF_REPET_TEs	match	303598	304020	0.0	-	.	ID=ms2412_chr14_DXX-MITE_Zt09-B-P31.10-Map3;Target=DXX-MITE_Zt09-B-P31.10-Map3 1 423;TargetLength=424;TargetDescription=CI:20 struct:(TElength: <700bps TermRepeats: termTIR: 21) other:(SSRCoverage:0.10);Identity=99.3
chr14	Zt09_FLF_REPET_TEs	match	286395	286542	0.0	+	.	ID=ms2413_chr14_noCat_Zt09-B-R12-Map20;Target=noCat_Zt09-B-R12-Map20 702 857;TargetLength=858;TargetDescription=CI:NA struct:(SSR: (AACA)7_end SSRCoverage:0.28);Identity=96.0
chr14	Zt09_FLF_REPET_TEs	match	249823	250482	0.0	-	.	ID=ms2414_chr14_noCat_Zt09-B-R51-Map12;Target=noCat_Zt09-B-R51-Map12 137 817;TargetLength=817;TargetDescription=CI:NA struct:(SSR: (AACA)6_end | (AACAAACAA)3_end SSRCoverage:0.31);Identity=92.3
chr14	Zt09_FLF_REPET_TEs	match	228649	234197	0.0	-	.	ID=ms2415_chr14_RIX-comp_Zt09-B-R2-Map20;Target=RIX-comp_Zt09-B-R2-Map20 2 5641;TargetLength=5641;TargetDescription=CI:54 coding:(TE_BLRtx: I-1_CH:ClassI:LINE:I: 17.39 %25 | Tad1-37_BG:ClassI:LINE:I: 17.65 %25 | Tad1-71_BG:ClassI:LINE:I: 7.52 %25 TE_BLRx: Tad1-26B_BG_1p:ClassI:LINE:I: 12.38 %25 | Tad1-26B_BG_2p:ClassI:LINE:I: 10.29 %25 | Tad1-31B_BG_1p:ClassI:LINE:I: 60.61 %25 | Tad1-31B_BG_2p:Cl…
chr14	Zt09_FLF_REPET_TEs	match	280797	286375	0.0	+	.	ID=ms2416_chr14_RIX-comp_Zt09-B-R2-Map20;Target=RIX-comp_Zt09-B-R2-Map20 2 5641;TargetLength=5641;TargetDescription=CI:54 coding:(TE_BLRtx: I-1_CH:ClassI:LINE:I: 17.39 %25 | Tad1-37_BG:ClassI:LINE:I: 17.65 %25 | Tad1-71_BG:ClassI:LINE:I: 7.52 %25 TE_BLRx: Tad1-26B_BG_1p:ClassI:LINE:I: 12.38 %25 | Tad1-26B_BG_2p:ClassI:LINE:I: 10.29 %25 | Tad1-31B_BG_1p:ClassI:LINE:I: 60.61 %25 | Tad1-31B_BG_2p:Cl…
chr14	Zt09_FLF_REPET_TEs	match	352065	357819	0.0	-	.	ID=ms2417_chr14_RLX-incomp_Zt09-B-G231-Map20;Target=RLX-incomp_Zt09-B-G231-Map20 7 9533;TargetLength=9538;TargetDescription=CI:50 coding:(TE_BLRtx: GYARLI1_I:ClassI:LTR:Gypsy: 14.82 %25 | Gypsy-6-I_HM:ClassI:LTR:Gypsy: 9.50 %25 TE_BLRx: Gypsy-31_MLP-I_2p:ClassI:LTR:Gypsy: 25.67 %25 | Gypsy-3_RO-I_2p:ClassI:LTR:Gypsy: 8.61 %25 | Gypsy-5_RO-I_1p:ClassI:LTR:Gypsy: 23.02 %25 | Gypsy-8_PGr-I_2p:ClassI…
chr14	Zt09_FLF_REPET_TEs	match	219557	226577	0.0	-	.	ID=ms2418_chr14_RLX-incomp_Zt09-B-R39-Map20;Target=RLX-incomp_Zt09-B-R39-Map20 1 7015;TargetLength=7017;TargetDescription=CI:50 coding:(TE_BLRtx: Gypsy-1_GDe-I:ClassI:LTR:Gypsy: 22.47 %25 | Gypsy-1_Trm-I:ClassI:LTR:Gypsy: 9.09 %25 TE_BLRx: Gypsy-10_PPa-I_1p:ClassI:LTR:Gypsy: 61.25 %25 | Gypsy-7_XT-I_1p:ClassI:LTR:Gypsy: 14.72 %25 profiles: _RNaseH_pyret_NA_RH_NA: 98.35 %25(98.35 %25) | _INT_pyret…
chr14	Zt09_FLF_REPET_TEs	match	278845	278929	0.0	+	.	ID=ms2419_chr14_RLX-incomp_Zt09-B-R402-Map3_reversed;Target=RLX-incomp_Zt09-B-R402-Map3_reversed 2087 2170;TargetLength=3072;TargetDescription=CI:28 coding:(TE_BLRtx: Copia-1_MGI-I:ClassI:LTR:Copia: 31.41 %25 TE_BLRx: Copia-1_MGI-I_2p:ClassI:LTR:Copia: 21.32 %25 | Copia-41_ATr-I_1p:ClassI:LTR:Copia: 38.34 %25 profiles: _RNaseH_oryco_NA_RH_NA: 93.10 %25(93.10 %25) | _RT_tork_NA_RT_NA: 99.18 %25(99…
chr14	Zt09_FLF_REPET_TEs	match	280099	280796	0.0	-	.	ID=ms2420_chr14_RLX-incomp_Zt09-B-R402-Map3_reversed;Target=RLX-incomp_Zt09-B-R402-Map3_reversed 2273 2962;TargetLength=3072;TargetDescription=CI:28 coding:(TE_BLRtx: Copia-1_MGI-I:ClassI:LTR:Copia: 31.41 %25 TE_BLRx: Copia-1_MGI-I_2p:ClassI:LTR:Copia: 21.32 %25 | Copia-41_ATr-I_1p:ClassI:LTR:Copia: 38.34 %25 profiles: _RNaseH_oryco_NA_RH_NA: 93.10 %25(93.10 %25) | _RT_tork_NA_RT_NA: 99.18 %25(99…
chr14	Zt09_FLF_REPET_TEs	match	294749	295484	0.0	+	.	ID=ms2421_chr14_RLX-incomp_Zt09-B-R402-Map3_reversed;Target=RLX-incomp_Zt09-B-R402-Map3_reversed 2091 2830;TargetLength=3072;TargetDescription=CI:28 coding:(TE_BLRtx: Copia-1_MGI-I:ClassI:LTR:Copia: 31.41 %25 TE_BLRx: Copia-1_MGI-I_2p:ClassI:LTR:Copia: 21.32 %25 | Copia-41_ATr-I_1p:ClassI:LTR:Copia: 38.34 %25 profiles: _RNaseH_oryco_NA_RH_NA: 93.10 %25(93.10 %25) | _RT_tork_NA_RT_NA: 99.18 %25(99…
chr14	Zt09_FLF_REPET_TEs	match	316827	323184	0.0	-	.	ID=ms2422_chr14_RLX-incomp_Zt09-B-R13-Map20_reversed;Target=RLX-incomp_Zt09-B-R13-Map20_reversed 1 6401;TargetLength=6402;TargetDescription=CI:50 coding:(TE_BLRtx: Copia-14_BG-I:ClassI:LTR:Copia: 15.09 %25 | Copia-19_BG-I:ClassI:LTR:Copia: 15.57 %25 | Copia-41_BG-I:ClassI:LTR:Copia: 7.74 %25 | Copia-48_BG-I:ClassI:LTR:Copia: 6.47 %25 | Copia-53_BG-I:ClassI:LTR:Copia: 8.74 %25 TE_BLRx: Copia-17_BG…
chr14	Zt09_FLF_REPET_TEs	match	387131	393488	0.0	+	.	ID=ms2423_chr14_RLX-incomp_Zt09-B-R13-Map20_reversed;Target=RLX-incomp_Zt09-B-R13-Map20_reversed 1 6401;TargetLength=6402;TargetDescription=CI:50 coding:(TE_BLRtx: Copia-14_BG-I:ClassI:LTR:Copia: 15.09 %25 | Copia-19_BG-I:ClassI:LTR:Copia: 15.57 %25 | Copia-41_BG-I:ClassI:LTR:Copia: 7.74 %25 | Copia-48_BG-I:ClassI:LTR:Copia: 6.47 %25 | Copia-53_BG-I:ClassI:LTR:Copia: 8.74 %25 TE_BLRx: Copia-17_BG…
chr14	Zt09_FLF_REPET_TEs	match	235993	248687	0.0	-	.	ID=ms2424_chr14_RLX-comp_Zt09-B-G240-Map4;Target=RLX-comp_Zt09-B-G240-Map4 3 12692;TargetLength=12692;TargetDescription=CI:42 coding:(TE_BLRtx: Gypsy-1_BFB-I:ClassI:LTR:Gypsy: 13.49 %25 | Gypsy-20_PGr-I:ClassI:LTR:Gypsy: 5.86 %25 TE_BLRx: Gypsy-1_BFB-I_3p:ClassI:LTR:Gypsy: 87.03 %25 | Gypsy-2_Cop-I_1p:ClassI:LTR:Gypsy: 11.01 %25 profiles: _RNaseH_gmr1_NA_RH_NA: 96.67 %25(96.67 %25) | _RT_17_6_NA_…
chr14	Zt09_FLF_REPET_TEs	match	218085	218512	0.0	+	.	ID=ms2425_chr14_noCat_Zt09-B-R30-Map12;Target=noCat_Zt09-B-R30-Map12 4125 4560;TargetLength=6980;TargetDescription=CI:NA struct:(SSRCoverage:0.18);Identity=71.1
chr14	Zt09_FLF_REPET_TEs	match	751972	757560	0.0	+	.	ID=ms2368_chr14_RIX-comp_Zt09-B-R2-Map20;Target=RIX-comp_Zt09-B-R2-Map20 2 5641;TargetLength=5641;TargetDescription=CI:54 coding:(TE_BLRtx: I-1_CH:ClassI:LINE:I: 17.39 %25 | Tad1-37_BG:ClassI:LINE:I: 17.65 %25 | Tad1-71_BG:ClassI:LINE:I: 7.52 %25 TE_BLRx: Tad1-26B_BG_1p:ClassI:LINE:I: 12.38 %25 | Tad1-26B_BG_2p:ClassI:LINE:I: 10.29 %25 | Tad1-31B_BG_1p:ClassI:LINE:I: 60.61 %25 | Tad1-31B_BG_2p:Cl…
chr14	Zt09_FLF_REPET_TEs	match	69869	70004	0.0	-	.	ID=ms2489_chr14_DHX-incomp_Zt09-B-P41.0-Map6_reversed;Target=DHX-incomp_Zt09-B-P41.0-Map6_reversed 13580 13717;TargetLength=13721;TargetDescription=CI:30 coding:(profiles: PF00270.24_DEAD_NA_HEL_20.6: 97.04 %25(97.04 %25) | PF00271.26_Helicase_C_NA_HEL_11.6: 84.62 %25(84.62 %25)) struct:(TElength: >10000bps) other:(SSRCoverage:0.09);Identity=83.6
chr14	Zt09_FLF_REPET_TEs	match	70092	70389	0.0	-	.	ID=ms2490_chr14_DHX-incomp_Zt09-B-P41.0-Map6_reversed;Target=DHX-incomp_Zt09-B-P41.0-Map6_reversed 61 350;TargetLength=13721;TargetDescription=CI:30 coding:(profiles: PF00270.24_DEAD_NA_HEL_20.6: 97.04 %25(97.04 %25) | PF00271.26_Helicase_C_NA_HEL_11.6: 84.62 %25(84.62 %25)) struct:(TElength: >10000bps) other:(SSRCoverage:0.09);Identity=71.7
chr14	Zt09_FLF_REPET_TEs	match	66851	67038	0.0	-	.	ID=ms2491_chr14_DTX-comp_Zt09-B-G1-Map4_reversed;Target=DTX-comp_Zt09-B-G1-Map4_reversed 167 356;TargetLength=3358;TargetDescription=CI:100 coding:(TE_BLRtx: MuDR-13_PI:ClassII:TIR:MuDR: 21.77 %25 TE_BLRx: MuDR-13_PI_1p:ClassII:TIR:MuDR: 48.52 %25 profiles: PF10551.4_MULE_NA_Tase_22.0: 96.77 %25(96.77 %25)) struct:(TElength: >1000bps TermRepeats: termTIR: 37) other:(SSRCoverage:0.14);Identity=77.8
chr14	Zt09_FLF_REPET_TEs	match	129993	133205	0.0	-	.	ID=ms2492_chr14_DTX-incomp_Zt09-B-R15-Map4;Target=DTX-incomp_Zt09-B-R15-Map4 1 3213;TargetLength=3213;TargetDescription=CI:37 coding:(profiles: PF10551.4_MULE_NA_Tase_22.0: 65.59 %25(65.59 %25)) struct:(TElength: >1000bps) other:(SSRCoverage:0.20);Identity=98.2
chr14	Zt09_FLF_REPET_TEs	match	140835	140870	0.0	+	.	ID=ms2493_chr14_DTX-incomp_Zt09-B-R15-Map4;Target=DTX-incomp_Zt09-B-R15-Map4 3178 3213;TargetLength=3213;TargetDescription=CI:37 coding:(profiles: PF10551.4_MULE_NA_Tase_22.0: 65.59 %25(65.59 %25)) struct:(TElength: >1000bps) other:(SSRCoverage:0.20);Identity=100.0
chr14	Zt09_FLF_REPET_TEs	match	69597	69697	0.0	-	.	ID=ms2494_chr14_DTX-incomp_Zt09-B-R258-Map8;Target=DTX-incomp_Zt09-B-R258-Map8 251 351;TargetLength=4005;TargetDescription=CI:50 coding:(TE_BLRtx: RESTLESS_#2:ClassII:TIR:hAT: 15.96 %25) struct:(TElength: >1000bps TermRepeats: termTIR: 21) other:(SSRCoverage:0.21);Identity=74.5
chr14	Zt09_FLF_REPET_TEs	match	88018	88463	0.0	-	.	ID=ms2495_chr14_DXX-MITE_Zt09-B-P6.33-Map3;Target=DXX-MITE_Zt09-B-P6.33-Map3 1 411;TargetLength=412;TargetDescription=CI:20 struct:(TElength: <700bps TermRepeats: termTIR: 20) other:(SSRCoverage:0.14);Identity=70.5
chr14	Zt09_FLF_REPET_TEs	match	6176	11359	0.0	-	.	ID=ms2496_chr14_noCat_Zt09-B-G153-Map20;Target=noCat_Zt09-B-G153-Map20 4 4366;TargetLength=6163;TargetDescription=CI:NA struct:(SSRCoverage:0.06)
chr14	Zt09_FLF_REPET_TEs	match	17682	23544	0.0	-	.	ID=ms2497_chr14_noCat_Zt09-B-G153-Map20;Target=noCat_Zt09-B-G153-Map20 1 5959;TargetLength=6163;TargetDescription=CI:NA struct:(SSRCoverage:0.06);Identity=95.2
chr14	Zt09_FLF_REPET_TEs	match	6287	7044	0.0	-	.	ID=ms2498_chr14_noCat_Zt09-B-R51-Map12;Target=noCat_Zt09-B-R51-Map12 4 817;TargetLength=817;TargetDescription=CI:NA struct:(SSR: (AACA)6_end | (AACAAACAA)3_end SSRCoverage:0.31);Identity=96.3
chr14	Zt09_FLF_REPET_TEs	match	24456	35820	0.0	+	.	ID=ms2499_chr14_RIX-comp_Zt09-B-R1-Map20;Target=RIX-comp_Zt09-B-R1-Map20 13203 26736;TargetLength=26736;TargetDescription=CI:36 coding:(TE_BLRtx: RTE-11_Hmel:ClassI:LINE:RTE: 19.03 %25 TE_BLRx: Jockey-1_DBp_2p:ClassI:LINE:Jockey: 14.35 %25 | RTE-4_Hmel_1p:ClassI:LINE:RTE: 8.41 %25 | RTE-6_Hmel_1p:ClassI:LINE:RTE: 42.70 %25 profiles: PF00078.22_RVT_1_NA_RT_20.7: 97.66 %25(97.66 %25)) struct:(TElen…
chr14	Zt09_FLF_REPET_TEs	match	59122	59303	0.0	-	.	ID=ms2500_chr14_RIX-comp_Zt09-B-R1-Map20;Target=RIX-comp_Zt09-B-R1-Map20 4527 4702;TargetLength=26736;TargetDescription=CI:36 coding:(TE_BLRtx: RTE-11_Hmel:ClassI:LINE:RTE: 19.03 %25 TE_BLRx: Jockey-1_DBp_2p:ClassI:LINE:Jockey: 14.35 %25 | RTE-4_Hmel_1p:ClassI:LINE:RTE: 8.41 %25 | RTE-6_Hmel_1p:ClassI:LINE:RTE: 42.70 %25 profiles: PF00078.22_RVT_1_NA_RT_20.7: 97.66 %25(97.66 %25)) struct:(TElengt…
chr14	Zt09_FLF_REPET_TEs	match	40557	41494	0.0	-	.	ID=ms2501_chr14_RIX-comp_Zt09-B-R2-Map20;Target=RIX-comp_Zt09-B-R2-Map20 4693 5637;TargetLength=5641;TargetDescription=CI:54 coding:(TE_BLRtx: I-1_CH:ClassI:LINE:I: 17.39 %25 | Tad1-37_BG:ClassI:LINE:I: 17.65 %25 | Tad1-71_BG:ClassI:LINE:I: 7.52 %25 TE_BLRx: Tad1-26B_BG_1p:ClassI:LINE:I: 12.38 %25 | Tad1-26B_BG_2p:ClassI:LINE:I: 10.29 %25 | Tad1-31B_BG_1p:ClassI:LINE:I: 60.61 %25 | Tad1-31B_BG_2p…
chr14	Zt09_FLF_REPET_TEs	match	133660	134088	0.0	-	.	ID=ms2502_chr14_RIX-comp_Zt09-B-R2-Map20;Target=RIX-comp_Zt09-B-R2-Map20 5202 5637;TargetLength=5641;TargetDescription=CI:54 coding:(TE_BLRtx: I-1_CH:ClassI:LINE:I: 17.39 %25 | Tad1-37_BG:ClassI:LINE:I: 17.65 %25 | Tad1-71_BG:ClassI:LINE:I: 7.52 %25 TE_BLRx: Tad1-26B_BG_1p:ClassI:LINE:I: 12.38 %25 | Tad1-26B_BG_2p:ClassI:LINE:I: 10.29 %25 | Tad1-31B_BG_1p:ClassI:LINE:I: 60.61 %25 | Tad1-31B_BG_2p…
chr14	Zt09_FLF_REPET_TEs	match	135011	140174	0.0	-	.	ID=ms2503_chr14_RIX-comp_Zt09-B-R2-Map20;Target=RIX-comp_Zt09-B-R2-Map20 2 5216;TargetLength=5641;TargetDescription=CI:54 coding:(TE_BLRtx: I-1_CH:ClassI:LINE:I: 17.39 %25 | Tad1-37_BG:ClassI:LINE:I: 17.65 %25 | Tad1-71_BG:ClassI:LINE:I: 7.52 %25 TE_BLRx: Tad1-26B_BG_1p:ClassI:LINE:I: 12.38 %25 | Tad1-26B_BG_2p:ClassI:LINE:I: 10.29 %25 | Tad1-31B_BG_1p:ClassI:LINE:I: 60.61 %25 | Tad1-31B_BG_2p:Cl…
chr14	Zt09_FLF_REPET_TEs	match	27774	28249	0.0	+	.	ID=ms2504_chr14_RIX-comp_Zt09-B-R242-Map15;Target=RIX-comp_Zt09-B-R242-Map15 196 672;TargetLength=8647;TargetDescription=CI:45 coding:(TE_BLRtx: RTE-11_Hmel:ClassI:LINE:RTE: 31.77 %25 TE_BLRx: Daphne-12_SPup2:ClassI:LINE:Jockey: 5.97 %25 | RTE-6_Hmel_1p:ClassI:LINE:RTE: 42.70 %25 | RTEX-5_ACar_2p:ClassI:LINE:RTE: 11.42 %25 profiles: PF00078.22_RVT_1_NA_RT_20.7: 97.66 %25(97.66 %25)) struct:(TElen…
chr14	Zt09_FLF_REPET_TEs	match	35879	36357	0.0	+	.	ID=ms2505_chr14_RIX-comp_Zt09-B-R433-Map3;Target=RIX-comp_Zt09-B-R433-Map3 5018 5500;TargetLength=5500;TargetDescription=CI:45 coding:(TE_BLRtx: RTE-11_Hmel:ClassI:LINE:RTE: 31.77 %25 TE_BLRx: L2-6_XT_1p:ClassI:LINE:Jockey: 5.32 %25 | RTEX-12_CGi_1p:ClassI:LINE:RTE: 68.76 %25 | RTEX-23_SK_2p:ClassI:LINE:RTE: 32.87 %25 | RTEX-5_ACar_2p:ClassI:LINE:RTE: 11.87 %25 profiles: PF00078.22_RVT_1_NA_RT_20…
chr14	Zt09_FLF_REPET_TEs	match	13751	14696	0.0	+	.	ID=ms2506_chr14_RLX-incomp_Zt09-B-G324-Map4;Target=RLX-incomp_Zt09-B-G324-Map4 1 929;TargetLength=929;TargetDescription=CI:21 coding:(TE_BLRtx: Copia-1_MGI-I:ClassI:LTR:Copia: 13.51 %25 TE_BLRx: Copia-6_SMo-I_1p:ClassI:LTR:Copia: 15.48 %25 profiles: _RNaseH_retrofit_NA_RH_NA: 100.00 %25(100.00 %25)) struct:(TElength: >700bps) other:(SSRCoverage:0.04);Identity=93.2
chr14	Zt09_FLF_REPET_TEs	match	157322	163678	0.0	+	.	ID=ms2507_chr14_RLX-incomp_Zt09-B-R13-Map20_reversed;Target=RLX-incomp_Zt09-B-R13-Map20_reversed 1 6401;TargetLength=6402;TargetDescription=CI:50 coding:(TE_BLRtx: Copia-14_BG-I:ClassI:LTR:Copia: 15.09 %25 | Copia-19_BG-I:ClassI:LTR:Copia: 15.57 %25 | Copia-41_BG-I:ClassI:LTR:Copia: 7.74 %25 | Copia-48_BG-I:ClassI:LTR:Copia: 6.47 %25 | Copia-53_BG-I:ClassI:LTR:Copia: 8.74 %25 TE_BLRx: Copia-17_BG…
chr14	Zt09_FLF_REPET_TEs	match	180279	186636	0.0	-	.	ID=ms2508_chr14_RLX-incomp_Zt09-B-R13-Map20_reversed;Target=RLX-incomp_Zt09-B-R13-Map20_reversed 1 6402;TargetLength=6402;TargetDescription=CI:50 coding:(TE_BLRtx: Copia-14_BG-I:ClassI:LTR:Copia: 15.09 %25 | Copia-19_BG-I:ClassI:LTR:Copia: 15.57 %25 | Copia-41_BG-I:ClassI:LTR:Copia: 7.74 %25 | Copia-48_BG-I:ClassI:LTR:Copia: 6.47 %25 | Copia-53_BG-I:ClassI:LTR:Copia: 8.74 %25 TE_BLRx: Copia-17_BG…
chr14	Zt09_FLF_REPET_TEs	match	174253	174739	0.0	+	.	ID=ms2509_chr14_RLX-incomp_Zt09-B-R319-Map9_reversed;Target=RLX-incomp_Zt09-B-R319-Map9_reversed 433 925;TargetLength=3981;TargetDescription=CI:28 coding:(TE_BLRtx: CFT1:ClassI:LTR:Gypsy: 46.78 %25 TE_BLRx: CFT1_2p:ClassI:LTR:Gypsy: 77.30 %25 | Gypsy-1_CH_2p:ClassI:LTR:Gypsy: 15.32 %25 profiles: _RNaseH_pyret_NA_RH_NA: 99.17 %25(99.17 %25) | _RT_pyret_NA_RT_NA: 100.00 %25(100.00 %25) | _INT_pyret…
chr14	Zt09_FLF_REPET_TEs	match	12157	13715	0.0	+	.	ID=ms2510_chr14_RLX-incomp_Zt09-B-R328-Map3;Target=RLX-incomp_Zt09-B-R328-Map3 6482 8061;TargetLength=10286;TargetDescription=CI:35 coding:(TE_BLRtx: Copia-1_MGI-I:ClassI:LTR:Copia: 38.42 %25 TE_BLRx: Copia-1_MGI-I_1p:ClassI:LTR:Copia: 74.18 %25 profiles: PF00665.21_rve_NA_INT_30.0: 95.00 %25(95.00 %25)) struct:(TElength: >10000bps) other:(Other_profiles: PF13023.1_HD_3_NA_OTHER_21.6: 75.15 %25(7…
chr14	Zt09_FLF_REPET_TEs	match	13716	13750	0.0	+	.	ID=ms2511_chr14_RLX-incomp_Zt09-B-R328-Map3;Target=RLX-incomp_Zt09-B-R328-Map3 8061 8096;TargetLength=10286;TargetDescription=CI:35 coding:(TE_BLRtx: Copia-1_MGI-I:ClassI:LTR:Copia: 38.42 %25 TE_BLRx: Copia-1_MGI-I_1p:ClassI:LTR:Copia: 74.18 %25 profiles: PF00665.21_rve_NA_INT_30.0: 95.00 %25(95.00 %25)) struct:(TElength: >10000bps) other:(Other_profiles: PF13023.1_HD_3_NA_OTHER_21.6: 75.15 %25(7…
chr14	Zt09_FLF_REPET_TEs	match	44142	47920	0.0	-	.	ID=ms2512_chr14_RLX-incomp_Zt09-B-R328-Map3;Target=RLX-incomp_Zt09-B-R328-Map3 6483 10282;TargetLength=10286;TargetDescription=CI:35 coding:(TE_BLRtx: Copia-1_MGI-I:ClassI:LTR:Copia: 38.42 %25 TE_BLRx: Copia-1_MGI-I_1p:ClassI:LTR:Copia: 74.18 %25 profiles: PF00665.21_rve_NA_INT_30.0: 95.00 %25(95.00 %25)) struct:(TElength: >10000bps) other:(Other_profiles: PF13023.1_HD_3_NA_OTHER_21.6: 75.15 %25(…
chr14	Zt09_FLF_REPET_TEs	match	14716	14833	0.0	+	.	ID=ms2513_chr14_RLX-incomp_Zt09-B-R402-Map3_reversed;Target=RLX-incomp_Zt09-B-R402-Map3_reversed 98 216;TargetLength=3072;TargetDescription=CI:28 coding:(TE_BLRtx: Copia-1_MGI-I:ClassI:LTR:Copia: 31.41 %25 TE_BLRx: Copia-1_MGI-I_2p:ClassI:LTR:Copia: 21.32 %25 | Copia-41_ATr-I_1p:ClassI:LTR:Copia: 38.34 %25 profiles: _RNaseH_oryco_NA_RH_NA: 93.10 %25(93.10 %25) | _RT_tork_NA_RT_NA: 99.18 %25(99.18…
chr14	Zt09_FLF_REPET_TEs	match	43929	44114	0.0	-	.	ID=ms2514_chr14_RLX-incomp_Zt09-B-R402-Map3_reversed;Target=RLX-incomp_Zt09-B-R402-Map3_reversed 30 217;TargetLength=3072;TargetDescription=CI:28 coding:(TE_BLRtx: Copia-1_MGI-I:ClassI:LTR:Copia: 31.41 %25 TE_BLRx: Copia-1_MGI-I_2p:ClassI:LTR:Copia: 21.32 %25 | Copia-41_ATr-I_1p:ClassI:LTR:Copia: 38.34 %25 profiles: _RNaseH_oryco_NA_RH_NA: 93.10 %25(93.10 %25) | _RT_tork_NA_RT_NA: 99.18 %25(99.18…
chr14	Zt09_FLF_REPET_TEs	match	134089	135010	0.0	-	.	ID=ms2515_chr14_RLX-incomp_Zt09-B-R402-Map3_reversed;Target=RLX-incomp_Zt09-B-R402-Map3_reversed 2090 2962;TargetLength=3072;TargetDescription=CI:28 coding:(TE_BLRtx: Copia-1_MGI-I:ClassI:LTR:Copia: 31.41 %25 TE_BLRx: Copia-1_MGI-I_2p:ClassI:LTR:Copia: 21.32 %25 | Copia-41_ATr-I_1p:ClassI:LTR:Copia: 38.34 %25 profiles: _RNaseH_oryco_NA_RH_NA: 93.10 %25(93.10 %25) | _RT_tork_NA_RT_NA: 99.18 %25(99…
chr14	Zt09_FLF_REPET_TEs	match	17097	17667	0.0	+	.	ID=ms2516_chr14_RLX-incomp_Zt09-B-R403-Map3;Target=RLX-incomp_Zt09-B-R403-Map3 404 974;TargetLength=975;TargetDescription=CI:21 coding:(TE_BLRtx: Copia-1_MGI-I:ClassI:LTR:Copia: 11.51 %25 TE_BLRx: Copia-1_MGI-I_2p:ClassI:LTR:Copia: 77.18 %25) struct:(TElength: >700bps) other:(SSRCoverage:0.11);Identity=75.5
chr14	Zt09_FLF_REPET_TEs	match	40327	41667	0.0	-	.	ID=ms2517_chr14_RLX-incomp_Zt09-B-R403-Map3;Target=RLX-incomp_Zt09-B-R403-Map3 405 794;TargetLength=975;TargetDescription=CI:21 coding:(TE_BLRtx: Copia-1_MGI-I:ClassI:LTR:Copia: 11.51 %25 TE_BLRx: Copia-1_MGI-I_2p:ClassI:LTR:Copia: 77.18 %25) struct:(TElength: >700bps) other:(SSRCoverage:0.11)
chr14	Zt09_FLF_REPET_TEs	match	14834	17096	0.0	+	.	ID=ms2518_chr14_RLX-incomp_Zt09-B-R405-Map4_reversed;Target=RLX-incomp_Zt09-B-R405-Map4_reversed 1 2261;TargetLength=2263;TargetDescription=CI:28 coding:(TE_BLRtx: Copia-1_MGI-I:ClassI:LTR:Copia: 33.27 %25 TE_BLRx: Copia-1_MGI-I_2p:ClassI:LTR:Copia: 63.36 %25 | SHACOP15_I_MT_1p:ClassI:LTR:Copia: 31.11 %25 profiles: _RNaseH_oryco_NA_RH_NA: 99.31 %25(99.31 %25) | PF07727.9_RVT_2_NA_RT_22.1: 75.20 %…
chr14	Zt09_FLF_REPET_TEs	match	41669	43928	0.0	-	.	ID=ms2519_chr14_RLX-incomp_Zt09-B-R405-Map4_reversed;Target=RLX-incomp_Zt09-B-R405-Map4_reversed 1 2261;TargetLength=2263;TargetDescription=CI:28 coding:(TE_BLRtx: Copia-1_MGI-I:ClassI:LTR:Copia: 33.27 %25 TE_BLRx: Copia-1_MGI-I_2p:ClassI:LTR:Copia: 63.36 %25 | SHACOP15_I_MT_1p:ClassI:LTR:Copia: 31.11 %25 profiles: _RNaseH_oryco_NA_RH_NA: 99.31 %25(99.31 %25) | PF07727.9_RVT_2_NA_RT_22.1: 75.20 %…
chr14	Zt09_FLF_REPET_TEs	match	11622	12156	0.0	+	.	ID=ms2520_chr14_RXX-TRIM_Zt09-B-G369-Map3;Target=RXX-TRIM_Zt09-B-G369-Map3 553 1082;TargetLength=1412;TargetDescription=CI:40 struct:(TElength: <700bps TermRepeats: termLTR: 682) other:(TermRepeats: non-termLTR: 542 SSRCoverage:0.10);Identity=94.9
chr14	Zt09_FLF_REPET_TEs	match	23545	24439	0.0	+	.	ID=ms2521_chr14_RXX-TRIM_Zt09-B-R4-Map3;Target=RXX-TRIM_Zt09-B-R4-Map3 7 900;TargetLength=900;TargetDescription=CI:40 struct:(TElength: <700bps TermRepeats: termLTR: 132) other:(SSR: (CCCTAA)2_end SSRCoverage:0.12);Identity=96.3
chr14	Zt09_FLF_REPET_TEs	match	5945	5972	0.0	-	.	ID=ms2524_chr14_noCat_Zt09-B-R30-Map12;Target=noCat_Zt09-B-R30-Map12 3886 3914;TargetLength=6980;TargetDescription=CI:NA struct:(SSRCoverage:0.18);Identity=96.5
chr15	Zt09_FLF_REPET_TEs	match	534710	534760	0.0	+	.	ID=ms1992_chr15_DHX-incomp_Zt09-B-P41.0-Map6_reversed;Target=DHX-incomp_Zt09-B-P41.0-Map6_reversed 13667 13717;TargetLength=13721;TargetDescription=CI:30 coding:(profiles: PF00270.24_DEAD_NA_HEL_20.6: 97.04 %25(97.04 %25) | PF00271.26_Helicase_C_NA_HEL_11.6: 84.62 %25(84.62 %25)) struct:(TElength: >10000bps) other:(SSRCoverage:0.09);Identity=96.1
chr15	Zt09_FLF_REPET_TEs	match	384184	386392	0.0	+	.	ID=ms1993_chr15_DTX-comp_Zt09-B-R122-Map4;Target=DTX-comp_Zt09-B-R122-Map4 1 2217;TargetLength=2218;TargetDescription=CI:75 coding:(TE_BLRtx: Mariner-9_AN:ClassII:TIR:Tc1-Mariner: 58.59 %25 TE_BLRx: Mariner-9_AN_1p:ClassII:TIR:Tc1-Mariner: 75.08 %25 profiles: PF03184.14_DDE_1_NA_EN_20.1: 100.00 %25(100.00 %25)) struct:(TElength: >1000bps TermRepeats: termTIR: 45) other:(SSRCoverage:0.12);Identity…
chr15	Zt09_FLF_REPET_TEs	match	639051	639400	0.0	-	.	ID=ms1482_chr15_RIX-comp_Zt09-B-G82-Map12_reversed;Target=RIX-comp_Zt09-B-G82-Map12_reversed 3364 3713;TargetLength=3713;TargetDescription=CI:45 coding:(TE_BLRtx: RTE-11_Hmel:ClassI:LINE:RTE: 29.74 %25 TE_BLRx: Jockey-1_DBp_2p:ClassI:LINE:Jockey: 16.24 %25 | RTE-4_Hmel_1p:ClassI:LINE:RTE: 8.41 %25 | RTEX-23_SK_2p:ClassI:LINE:RTE: 33.51 %25 profiles: PF00078.22_RVT_1_NA_RT_20.7: 97.66 %25(97.66 %2…
chr15	Zt09_FLF_REPET_TEs	match	606216	630612	0.0	-	.	ID=ms1483_chr15_RIX-comp_Zt09-B-R1-Map20;Target=RIX-comp_Zt09-B-R1-Map20 1 26735;TargetLength=26736;TargetDescription=CI:36 coding:(TE_BLRtx: RTE-11_Hmel:ClassI:LINE:RTE: 19.03 %25 TE_BLRx: Jockey-1_DBp_2p:ClassI:LINE:Jockey: 14.35 %25 | RTE-4_Hmel_1p:ClassI:LINE:RTE: 8.41 %25 | RTE-6_Hmel_1p:ClassI:LINE:RTE: 42.70 %25 profiles: PF00078.22_RVT_1_NA_RT_20.7: 97.66 %25(97.66 %25)) struct:(TElength:…
chr15	Zt09_FLF_REPET_TEs	match	482395	487773	0.0	-	.	ID=ms1996_chr15_DTX-incomp_Zt09-B-R280-Map4;Target=DTX-incomp_Zt09-B-R280-Map4 1 5423;TargetLength=5423;TargetDescription=CI:25 struct:(TElength: >1000bps TermRepeats: termTIR: 47) other:(SSRCoverage:0.18);Identity=91.4
chr15	Zt09_FLF_REPET_TEs	match	449594	449631	0.0	+	.	ID=ms1997_chr15_DTX-incomp_Zt09-B-R89-Map11;Target=DTX-incomp_Zt09-B-R89-Map11 5347 5384;TargetLength=5498;TargetDescription=CI:25 struct:(TElength: >1000bps TermRepeats: termTIR: 52) other:(SSRCoverage:0.17);Identity=86.8
chr15	Zt09_FLF_REPET_TEs	match	583931	588134	0.0	-	.	ID=ms1486_chr15_RIX-comp_Zt09-B-R242-Map15;Target=RIX-comp_Zt09-B-R242-Map15 4369 8645;TargetLength=8647;TargetDescription=CI:45 coding:(TE_BLRtx: RTE-11_Hmel:ClassI:LINE:RTE: 31.77 %25 TE_BLRx: Daphne-12_SPup2:ClassI:LINE:Jockey: 5.97 %25 | RTE-6_Hmel_1p:ClassI:LINE:RTE: 42.70 %25 | RTEX-5_ACar_2p:ClassI:LINE:RTE: 11.42 %25 profiles: PF00078.22_RVT_1_NA_RT_20.7: 97.66 %25(97.66 %25)) struct:(TEl…
chr15	Zt09_FLF_REPET_TEs	match	593223	601638	0.0	-	.	ID=ms1487_chr15_RIX-comp_Zt09-B-R242-Map15;Target=RIX-comp_Zt09-B-R242-Map15 223 8647;TargetLength=8647;TargetDescription=CI:45 coding:(TE_BLRtx: RTE-11_Hmel:ClassI:LINE:RTE: 31.77 %25 TE_BLRx: Daphne-12_SPup2:ClassI:LINE:Jockey: 5.97 %25 | RTE-6_Hmel_1p:ClassI:LINE:RTE: 42.70 %25 | RTEX-5_ACar_2p:ClassI:LINE:RTE: 11.42 %25 profiles: PF00078.22_RVT_1_NA_RT_20.7: 97.66 %25(97.66 %25)) struct:(TEle…
chr15	Zt09_FLF_REPET_TEs	match	588135	592498	0.0	+	.	ID=ms1488_chr15_noCat_Zt09-B-G153-Map20;Target=noCat_Zt09-B-G153-Map20 3 4366;TargetLength=6163;TargetDescription=CI:NA struct:(SSRCoverage:0.06);Identity=93.5
chr15	Zt09_FLF_REPET_TEs	match	601639	603151	0.0	+	.	ID=ms1489_chr15_noCat_Zt09-B-G153-Map20;Target=noCat_Zt09-B-G153-Map20 5 1517;TargetLength=6163;TargetDescription=CI:NA struct:(SSRCoverage:0.06);Identity=94.9
chr15	Zt09_FLF_REPET_TEs	match	592549	592848	0.0	-	.	ID=ms1491_chr15_RLX-comp_Zt09-B-G157-Map20;Target=RLX-comp_Zt09-B-G157-Map20 6079 6390;TargetLength=6393;TargetDescription=CI:57 coding:(TE_BLRtx: Gypsy-37_BG-I:ClassI:LTR:Gypsy: 64.04 %25 | Gypsy-66_BG-I:ClassI:LTR:Gypsy: 8.94 %25 TE_BLRx: Gypsy-37_BG-I_1p:ClassI:LTR:Gypsy: 48.56 %25 | Gypsy-37_BG-I_2p:ClassI:LTR:Gypsy: 98.83 %25 profiles: _RT_pyggy_NA_RT_NA: 100.00 %25(100.00 %25) | _AP_pyggy_N…
chr15	Zt09_FLF_REPET_TEs	match	574708	575121	0.0	+	.	ID=ms1493_chr15_RLX-incomp_Zt09-B-G231-Map20;Target=RLX-incomp_Zt09-B-G231-Map20 9118 9531;TargetLength=9538;TargetDescription=CI:50 coding:(TE_BLRtx: GYARLI1_I:ClassI:LTR:Gypsy: 14.82 %25 | Gypsy-6-I_HM:ClassI:LTR:Gypsy: 9.50 %25 TE_BLRx: Gypsy-31_MLP-I_2p:ClassI:LTR:Gypsy: 25.67 %25 | Gypsy-3_RO-I_2p:ClassI:LTR:Gypsy: 8.61 %25 | Gypsy-5_RO-I_1p:ClassI:LTR:Gypsy: 23.02 %25 | Gypsy-8_PGr-I_2p:Cla…
chr15	Zt09_FLF_REPET_TEs	match	163213	168556	0.0	+	.	ID=ms2319_chr15_DTX-comp_Zt09-B-G71-Map3;Target=DTX-comp_Zt09-B-G71-Map3 2 4298;TargetLength=4353;TargetDescription=CI:50 coding:(TE_BLRx: MarinerL-1_AO-1p:ClassII:TIR:Tc1-Mariner: 46.93 %25 profiles: PF13358.1_DDE_3_NA_EN_27.0: 86.30 %25(86.30 %25)) struct:(TElength: >1000bps TermRepeats: termTIR: 61) other:(SSRCoverage:0.12)
chr15	Zt09_FLF_REPET_TEs	match	163225	168524	0.0	+	.	ID=ms2320_chr15_DTX-comp_Zt09-B-P42.38-Map3_reversed;Target=DTX-comp_Zt09-B-P42.38-Map3_reversed 15 4545;TargetLength=4629;TargetDescription=CI:75 coding:(TE_BLRtx: MarinerL-1_AO:ClassII:TIR:Tc1-Mariner: 6.96 %25 TE_BLRx: MarinerL-1_AO-1p:ClassII:TIR:Tc1-Mariner: 71.17 %25 profiles: PF13358.1_DDE_3_NA_EN_27.0: 87.67 %25(87.67 %25)) struct:(TElength: >1000bps TermRepeats: termTIR: 58) other:(SSRCo…
chr15	Zt09_FLF_REPET_TEs	match	51101	51969	0.0	+	.	ID=ms2321_chr15_DTX-comp_Zt09-B-R104-Map6_reversed;Target=DTX-comp_Zt09-B-R104-Map6_reversed 1 869;TargetLength=2208;TargetDescription=CI:75 coding:(TE_BLRtx: Mariner-1_ABr:ClassII:TIR:Tc1-Mariner: 19.30 %25 | Mariner-9_AN:ClassII:TIR:Tc1-Mariner: 49.69 %25 TE_BLRx: Mariner-9_AN_1p:ClassII:TIR:Tc1-Mariner: 74.60 %25 profiles: PF03184.14_DDE_1_NA_EN_20.1: 99.08 %25(99.08 %25)) struct:(TElength: >1…
chr15	Zt09_FLF_REPET_TEs	match	52805	54286	0.0	+	.	ID=ms2322_chr15_DTX-comp_Zt09-B-R104-Map6_reversed;Target=DTX-comp_Zt09-B-R104-Map6_reversed 726 2207;TargetLength=2208;TargetDescription=CI:75 coding:(TE_BLRtx: Mariner-1_ABr:ClassII:TIR:Tc1-Mariner: 19.30 %25 | Mariner-9_AN:ClassII:TIR:Tc1-Mariner: 49.69 %25 TE_BLRx: Mariner-9_AN_1p:ClassII:TIR:Tc1-Mariner: 74.60 %25 profiles: PF03184.14_DDE_1_NA_EN_20.1: 99.08 %25(99.08 %25)) struct:(TElength:…
chr15	Zt09_FLF_REPET_TEs	match	78840	78966	0.0	+	.	ID=ms2323_chr15_DTX-incomp_Zt09-B-R147-Map10;Target=DTX-incomp_Zt09-B-R147-Map10 3811 3936;TargetLength=4210;TargetDescription=CI:75 coding:(TE_BLRtx: RESTLESS_#2:ClassII:TIR:hAT: 13.18 %25 | TFO1_FO_#2:ClassII:TIR:hAT: 8.25 %25 profiles: PF05699.9_Dimer_Tnp_hAT_NA_Tase_21.4: 53.49 %25(53.49 %25)) struct:(TElength: >1000bps TermRepeats: termTIR: 28) other:(SSRCoverage:0.18);Identity=75.6
chr15	Zt09_FLF_REPET_TEs	match	86338	97383	0.0	-	.	ID=ms2324_chr15_DTX-incomp_Zt09-B-R280-Map4;Target=DTX-incomp_Zt09-B-R280-Map4 1 5423;TargetLength=5423;TargetDescription=CI:25 struct:(TElength: >1000bps TermRepeats: termTIR: 47) other:(SSRCoverage:0.18)
chr15	Zt09_FLF_REPET_TEs	match	54332	54827	0.0	-	.	ID=ms2325_chr15_DXX-MITE_Zt09-B-G283-Map9;Target=DXX-MITE_Zt09-B-G283-Map9 1 496;TargetLength=496;TargetDescription=CI:20 struct:(TElength: <700bps TermRepeats: termTIR: 41) other:(SSRCoverage:0.16);Identity=94.8
chr15	Zt09_FLF_REPET_TEs	match	14679	15066	0.0	+	.	ID=ms2326_chr15_DXX-MITE_Zt09-B-P6.33-Map3;Target=DXX-MITE_Zt09-B-P6.33-Map3 1 411;TargetLength=412;TargetDescription=CI:20 struct:(TElength: <700bps TermRepeats: termTIR: 20) other:(SSRCoverage:0.14);Identity=72.5
chr15	Zt09_FLF_REPET_TEs	match	44277	45070	0.0	-	.	ID=ms2327_chr15_noCat_Zt09-B-R12-Map20;Target=noCat_Zt09-B-R12-Map20 2 858;TargetLength=858;TargetDescription=CI:NA struct:(SSR: (AACA)7_end SSRCoverage:0.28);Identity=93.1
chr15	Zt09_FLF_REPET_TEs	match	166896	167674	0.0	+	.	ID=ms2328_chr15_noCat_Zt09-B-R12-Map20;Target=noCat_Zt09-B-R12-Map20 5 852;TargetLength=858;TargetDescription=CI:NA struct:(SSR: (AACA)7_end SSRCoverage:0.28);Identity=95.4
chr15	Zt09_FLF_REPET_TEs	match	26333	26918	0.0	+	.	ID=ms2329_chr15_noCat_Zt09-B-R51-Map12;Target=noCat_Zt09-B-R51-Map12 140 817;TargetLength=817;TargetDescription=CI:NA struct:(SSR: (AACA)6_end | (AACAAACAA)3_end SSRCoverage:0.31)
chr15	Zt09_FLF_REPET_TEs	match	137	13474	0.0	+	.	ID=ms2330_chr15_RIX-comp_Zt09-B-R1-Map20;Target=RIX-comp_Zt09-B-R1-Map20 13230 26734;TargetLength=26736;TargetDescription=CI:36 coding:(TE_BLRtx: RTE-11_Hmel:ClassI:LINE:RTE: 19.03 %25 TE_BLRx: Jockey-1_DBp_2p:ClassI:LINE:Jockey: 14.35 %25 | RTE-4_Hmel_1p:ClassI:LINE:RTE: 8.41 %25 | RTE-6_Hmel_1p:ClassI:LINE:RTE: 42.70 %25 profiles: PF00078.22_RVT_1_NA_RT_20.7: 97.66 %25(97.66 %25)) struct:(TElen…
chr15	Zt09_FLF_REPET_TEs	match	13475	14478	0.0	+	.	ID=ms2331_chr15_RIX-comp_Zt09-B-R1-Map20;Target=RIX-comp_Zt09-B-R1-Map20 25732 26736;TargetLength=26736;TargetDescription=CI:36 coding:(TE_BLRtx: RTE-11_Hmel:ClassI:LINE:RTE: 19.03 %25 TE_BLRx: Jockey-1_DBp_2p:ClassI:LINE:Jockey: 14.35 %25 | RTE-4_Hmel_1p:ClassI:LINE:RTE: 8.41 %25 | RTE-6_Hmel_1p:ClassI:LINE:RTE: 42.70 %25 profiles: PF00078.22_RVT_1_NA_RT_20.7: 97.66 %25(97.66 %25)) struct:(TElen…
chr15	Zt09_FLF_REPET_TEs	match	89925	95497	0.0	+	.	ID=ms2332_chr15_RIX-comp_Zt09-B-R2-Map20;Target=RIX-comp_Zt09-B-R2-Map20 1 5637;TargetLength=5641;TargetDescription=CI:54 coding:(TE_BLRtx: I-1_CH:ClassI:LINE:I: 17.39 %25 | Tad1-37_BG:ClassI:LINE:I: 17.65 %25 | Tad1-71_BG:ClassI:LINE:I: 7.52 %25 TE_BLRx: Tad1-26B_BG_1p:ClassI:LINE:I: 12.38 %25 | Tad1-26B_BG_2p:ClassI:LINE:I: 10.29 %25 | Tad1-31B_BG_1p:ClassI:LINE:I: 60.61 %25 | Tad1-31B_BG_2p:Cl…
chr15	Zt09_FLF_REPET_TEs	match	103314	108917	0.0	+	.	ID=ms2333_chr15_RIX-comp_Zt09-B-R2-Map20;Target=RIX-comp_Zt09-B-R2-Map20 2 5641;TargetLength=5641;TargetDescription=CI:54 coding:(TE_BLRtx: I-1_CH:ClassI:LINE:I: 17.39 %25 | Tad1-37_BG:ClassI:LINE:I: 17.65 %25 | Tad1-71_BG:ClassI:LINE:I: 7.52 %25 TE_BLRx: Tad1-26B_BG_1p:ClassI:LINE:I: 12.38 %25 | Tad1-26B_BG_2p:ClassI:LINE:I: 10.29 %25 | Tad1-31B_BG_1p:ClassI:LINE:I: 60.61 %25 | Tad1-31B_BG_2p:Cl…
chr15	Zt09_FLF_REPET_TEs	match	151830	154856	0.0	-	.	ID=ms2334_chr15_RIX-comp_Zt09-B-R2-Map20;Target=RIX-comp_Zt09-B-R2-Map20 2599 5633;TargetLength=5641;TargetDescription=CI:54 coding:(TE_BLRtx: I-1_CH:ClassI:LINE:I: 17.39 %25 | Tad1-37_BG:ClassI:LINE:I: 17.65 %25 | Tad1-71_BG:ClassI:LINE:I: 7.52 %25 TE_BLRx: Tad1-26B_BG_1p:ClassI:LINE:I: 12.38 %25 | Tad1-26B_BG_2p:ClassI:LINE:I: 10.29 %25 | Tad1-31B_BG_1p:ClassI:LINE:I: 60.61 %25 | Tad1-31B_BG_2p…
chr15	Zt09_FLF_REPET_TEs	match	194791	200372	0.0	+	.	ID=ms2335_chr15_RIX-comp_Zt09-B-R2-Map20;Target=RIX-comp_Zt09-B-R2-Map20 2 5637;TargetLength=5641;TargetDescription=CI:54 coding:(TE_BLRtx: I-1_CH:ClassI:LINE:I: 17.39 %25 | Tad1-37_BG:ClassI:LINE:I: 17.65 %25 | Tad1-71_BG:ClassI:LINE:I: 7.52 %25 TE_BLRx: Tad1-26B_BG_1p:ClassI:LINE:I: 12.38 %25 | Tad1-26B_BG_2p:ClassI:LINE:I: 10.29 %25 | Tad1-31B_BG_1p:ClassI:LINE:I: 60.61 %25 | Tad1-31B_BG_2p:Cl…
chr15	Zt09_FLF_REPET_TEs	match	14499	14677	0.0	+	.	ID=ms2336_chr15_RIX-comp_Zt09-B-R242-Map15;Target=RIX-comp_Zt09-B-R242-Map15 87 265;TargetLength=8647;TargetDescription=CI:45 coding:(TE_BLRtx: RTE-11_Hmel:ClassI:LINE:RTE: 31.77 %25 TE_BLRx: Daphne-12_SPup2:ClassI:LINE:Jockey: 5.97 %25 | RTE-6_Hmel_1p:ClassI:LINE:RTE: 42.70 %25 | RTEX-5_ACar_2p:ClassI:LINE:RTE: 11.42 %25 profiles: PF00078.22_RVT_1_NA_RT_20.7: 97.66 %25(97.66 %25)) struct:(TEleng…
chr15	Zt09_FLF_REPET_TEs	match	15067	23069	0.0	+	.	ID=ms2337_chr15_RIX-comp_Zt09-B-R242-Map15;Target=RIX-comp_Zt09-B-R242-Map15 258 8647;TargetLength=8647;TargetDescription=CI:45 coding:(TE_BLRtx: RTE-11_Hmel:ClassI:LINE:RTE: 31.77 %25 TE_BLRx: Daphne-12_SPup2:ClassI:LINE:Jockey: 5.97 %25 | RTE-6_Hmel_1p:ClassI:LINE:RTE: 42.70 %25 | RTEX-5_ACar_2p:ClassI:LINE:RTE: 11.42 %25 profiles: PF00078.22_RVT_1_NA_RT_20.7: 97.66 %25(97.66 %25)) struct:(TEle…
chr15	Zt09_FLF_REPET_TEs	match	37517	46544	0.0	-	.	ID=ms2338_chr15_RLX-incomp_Zt09-B-G231-Map20;Target=RLX-incomp_Zt09-B-G231-Map20 1275 9528;TargetLength=9538;TargetDescription=CI:50 coding:(TE_BLRtx: GYARLI1_I:ClassI:LTR:Gypsy: 14.82 %25 | Gypsy-6-I_HM:ClassI:LTR:Gypsy: 9.50 %25 TE_BLRx: Gypsy-31_MLP-I_2p:ClassI:LTR:Gypsy: 25.67 %25 | Gypsy-3_RO-I_2p:ClassI:LTR:Gypsy: 8.61 %25 | Gypsy-5_RO-I_1p:ClassI:LTR:Gypsy: 23.02 %25 | Gypsy-8_PGr-I_2p:Cla…
chr15	Zt09_FLF_REPET_TEs	match	57826	67306	0.0	-	.	ID=ms2339_chr15_RLX-incomp_Zt09-B-G231-Map20;Target=RLX-incomp_Zt09-B-G231-Map20 5 9533;TargetLength=9538;TargetDescription=CI:50 coding:(TE_BLRtx: GYARLI1_I:ClassI:LTR:Gypsy: 14.82 %25 | Gypsy-6-I_HM:ClassI:LTR:Gypsy: 9.50 %25 TE_BLRx: Gypsy-31_MLP-I_2p:ClassI:LTR:Gypsy: 25.67 %25 | Gypsy-3_RO-I_2p:ClassI:LTR:Gypsy: 8.61 %25 | Gypsy-5_RO-I_1p:ClassI:LTR:Gypsy: 23.02 %25 | Gypsy-8_PGr-I_2p:ClassI…
chr15	Zt09_FLF_REPET_TEs	match	143299	151829	0.0	-	.	ID=ms2340_chr15_RLX-incomp_Zt09-B-G231-Map20;Target=RLX-incomp_Zt09-B-G231-Map20 964 9534;TargetLength=9538;TargetDescription=CI:50 coding:(TE_BLRtx: GYARLI1_I:ClassI:LTR:Gypsy: 14.82 %25 | Gypsy-6-I_HM:ClassI:LTR:Gypsy: 9.50 %25 TE_BLRx: Gypsy-31_MLP-I_2p:ClassI:LTR:Gypsy: 25.67 %25 | Gypsy-3_RO-I_2p:ClassI:LTR:Gypsy: 8.61 %25 | Gypsy-5_RO-I_1p:ClassI:LTR:Gypsy: 23.02 %25 | Gypsy-8_PGr-I_2p:Clas…
chr15	Zt09_FLF_REPET_TEs	match	155462	155645	0.0	-	.	ID=ms2341_chr15_RLX-incomp_Zt09-B-G231-Map20;Target=RLX-incomp_Zt09-B-G231-Map20 6 189;TargetLength=9538;TargetDescription=CI:50 coding:(TE_BLRtx: GYARLI1_I:ClassI:LTR:Gypsy: 14.82 %25 | Gypsy-6-I_HM:ClassI:LTR:Gypsy: 9.50 %25 TE_BLRx: Gypsy-31_MLP-I_2p:ClassI:LTR:Gypsy: 25.67 %25 | Gypsy-3_RO-I_2p:ClassI:LTR:Gypsy: 8.61 %25 | Gypsy-5_RO-I_1p:ClassI:LTR:Gypsy: 23.02 %25 | Gypsy-8_PGr-I_2p:ClassI:…
chr15	Zt09_FLF_REPET_TEs	match	139715	140089	0.0	-	.	ID=ms2342_chr15_RLX-incomp_Zt09-B-R319-Map9_reversed;Target=RLX-incomp_Zt09-B-R319-Map9_reversed 3609 3981;TargetLength=3981;TargetDescription=CI:28 coding:(TE_BLRtx: CFT1:ClassI:LTR:Gypsy: 46.78 %25 TE_BLRx: CFT1_2p:ClassI:LTR:Gypsy: 77.30 %25 | Gypsy-1_CH_2p:ClassI:LTR:Gypsy: 15.32 %25 profiles: _RNaseH_pyret_NA_RH_NA: 99.17 %25(99.17 %25) | _RT_pyret_NA_RT_NA: 100.00 %25(100.00 %25) | _INT_pyr…
chr15	Zt09_FLF_REPET_TEs	match	110486	114246	0.0	-	.	ID=ms2343_chr15_RLX-incomp_Zt09-B-R328-Map3;Target=RLX-incomp_Zt09-B-R328-Map3 6483 10279;TargetLength=10286;TargetDescription=CI:35 coding:(TE_BLRtx: Copia-1_MGI-I:ClassI:LTR:Copia: 38.42 %25 TE_BLRx: Copia-1_MGI-I_1p:ClassI:LTR:Copia: 74.18 %25 profiles: PF00665.21_rve_NA_INT_30.0: 95.00 %25(95.00 %25)) struct:(TElength: >10000bps) other:(Other_profiles: PF13023.1_HD_3_NA_OTHER_21.6: 75.15 %25(…
chr15	Zt09_FLF_REPET_TEs	match	26312	26332	0.0	-	.	ID=ms2345_chr15_RLX-incomp_Zt09-B-R402-Map3_reversed;Target=RLX-incomp_Zt09-B-R402-Map3_reversed 2815 2837;TargetLength=3072;TargetDescription=CI:28 coding:(TE_BLRtx: Copia-1_MGI-I:ClassI:LTR:Copia: 31.41 %25 TE_BLRx: Copia-1_MGI-I_2p:ClassI:LTR:Copia: 21.32 %25 | Copia-41_ATr-I_1p:ClassI:LTR:Copia: 38.34 %25 profiles: _RNaseH_oryco_NA_RH_NA: 93.10 %25(93.10 %25) | _RT_tork_NA_RT_NA: 99.18 %25(99…
chr15	Zt09_FLF_REPET_TEs	match	51970	52788	0.0	+	.	ID=ms2346_chr15_RLX-incomp_Zt09-B-R402-Map3_reversed;Target=RLX-incomp_Zt09-B-R402-Map3_reversed 2117 2963;TargetLength=3072;TargetDescription=CI:28 coding:(TE_BLRtx: Copia-1_MGI-I:ClassI:LTR:Copia: 31.41 %25 TE_BLRx: Copia-1_MGI-I_2p:ClassI:LTR:Copia: 21.32 %25 | Copia-41_ATr-I_1p:ClassI:LTR:Copia: 38.34 %25 profiles: _RNaseH_oryco_NA_RH_NA: 93.10 %25(93.10 %25) | _RT_tork_NA_RT_NA: 99.18 %25(99…
chr15	Zt09_FLF_REPET_TEs	match	110270	110481	0.0	-	.	ID=ms2347_chr15_RLX-incomp_Zt09-B-R402-Map3_reversed;Target=RLX-incomp_Zt09-B-R402-Map3_reversed 4 215;TargetLength=3072;TargetDescription=CI:28 coding:(TE_BLRtx: Copia-1_MGI-I:ClassI:LTR:Copia: 31.41 %25 TE_BLRx: Copia-1_MGI-I_2p:ClassI:LTR:Copia: 21.32 %25 | Copia-41_ATr-I_1p:ClassI:LTR:Copia: 38.34 %25 profiles: _RNaseH_oryco_NA_RH_NA: 93.10 %25(93.10 %25) | _RT_tork_NA_RT_NA: 99.18 %25(99.18 …
chr15	Zt09_FLF_REPET_TEs	match	101832	102400	0.0	-	.	ID=ms2348_chr15_RLX-incomp_Zt09-B-R403-Map3;Target=RLX-incomp_Zt09-B-R403-Map3 399 974;TargetLength=975;TargetDescription=CI:21 coding:(TE_BLRtx: Copia-1_MGI-I:ClassI:LTR:Copia: 11.51 %25 TE_BLRx: Copia-1_MGI-I_2p:ClassI:LTR:Copia: 77.18 %25) struct:(TElength: >700bps) other:(SSRCoverage:0.11);Identity=85.2
chr15	Zt09_FLF_REPET_TEs	match	102401	110269	0.0	-	.	ID=ms2349_chr15_RLX-incomp_Zt09-B-R405-Map4_reversed;Target=RLX-incomp_Zt09-B-R405-Map4_reversed 1 2263;TargetLength=2263;TargetDescription=CI:28 coding:(TE_BLRtx: Copia-1_MGI-I:ClassI:LTR:Copia: 33.27 %25 TE_BLRx: Copia-1_MGI-I_2p:ClassI:LTR:Copia: 63.36 %25 | SHACOP15_I_MT_1p:ClassI:LTR:Copia: 31.11 %25 profiles: _RNaseH_oryco_NA_RH_NA: 99.31 %25(99.31 %25) | PF07727.9_RVT_2_NA_RT_22.1: 75.20 %…
chr15	Zt09_FLF_REPET_TEs	match	143196	143298	0.0	+	.	ID=ms2350_chr15_RXX-LARD_Zt09-B-R256-Map5;Target=RXX-LARD_Zt09-B-R256-Map5 3790 3893;TargetLength=3922;TargetDescription=CI:20 struct:(TElength: >1000bps TermRepeats: termLTR: 327) other:(SSRCoverage:0.16);Identity=72.4
chr15	Zt09_FLF_REPET_TEs	match	155368	155461	0.0	+	.	ID=ms2351_chr15_RXX-LARD_Zt09-B-R256-Map5;Target=RXX-LARD_Zt09-B-R256-Map5 3790 3884;TargetLength=3922;TargetDescription=CI:20 struct:(TElength: >1000bps TermRepeats: termLTR: 327) other:(SSRCoverage:0.16);Identity=73.1
chr15	Zt09_FLF_REPET_TEs	match	23072	23825	0.0	+	.	ID=ms2352_chr15_RXX-TRIM_Zt09-B-G280-Map5;Target=RXX-TRIM_Zt09-B-G280-Map5 159 570;TargetLength=587;TargetDescription=CI:40 struct:(TElength: <700bps TermRepeats: termLTR: 245) other:(TermRepeats: non-termLTR: 227 SSRCoverage:0.09)
chr15	Zt09_FLF_REPET_TEs	match	23142	23728	0.0	+	.	ID=ms2353_chr15_RXX-TRIM_Zt09-B-G280-Map5;Target=RXX-TRIM_Zt09-B-G280-Map5 1 587;TargetLength=587;TargetDescription=CI:40 struct:(TElength: <700bps TermRepeats: termLTR: 245) other:(TermRepeats: non-termLTR: 227 SSRCoverage:0.09);Identity=98.8
chr15	Zt09_FLF_REPET_TEs	match	23826	24421	0.0	+	.	ID=ms2354_chr15_RXX-TRIM_Zt09-B-G280-Map5;Target=RXX-TRIM_Zt09-B-G280-Map5 1 587;TargetLength=587;TargetDescription=CI:40 struct:(TElength: <700bps TermRepeats: termLTR: 245) other:(TermRepeats: non-termLTR: 227 SSRCoverage:0.09);Identity=97.9
chr15	Zt09_FLF_REPET_TEs	match	592849	593222	0.0	+	.	ID=ms2881_chr15_noCat_Zt09-B-G153-Map20;Target=noCat_Zt09-B-G153-Map20 4364 4737;TargetLength=6163;TargetDescription=CI:NA struct:(SSRCoverage:0.06);Identity=96.0
chr15	Zt09_FLF_REPET_TEs	match	603989	606181	0.0	+	.	ID=ms2882_chr15_noCat_Zt09-B-G153-Map20;Target=noCat_Zt09-B-G153-Map20 1505 3697;TargetLength=6163;TargetDescription=CI:NA struct:(SSRCoverage:0.06);Identity=94.7
chr15	Zt09_FLF_REPET_TEs	match	200373	204603	0.0	+	.	ID=ms2883_chr15_RLX-incomp_Zt09-B-R39-Map20;Target=RLX-incomp_Zt09-B-R39-Map20 2734 7017;TargetLength=7017;TargetDescription=CI:50 coding:(TE_BLRtx: Gypsy-1_GDe-I:ClassI:LTR:Gypsy: 22.47 %25 | Gypsy-1_Trm-I:ClassI:LTR:Gypsy: 9.09 %25 TE_BLRx: Gypsy-10_PPa-I_1p:ClassI:LTR:Gypsy: 61.25 %25 | Gypsy-7_XT-I_1p:ClassI:LTR:Gypsy: 14.72 %25 profiles: _RNaseH_pyret_NA_RH_NA: 98.35 %25(98.35 %25) | _INT_py…
chr15	Zt09_FLF_REPET_TEs	match	416642	416692	0.0	+	.	ID=ms1978_chr15_DXX-MITE_Zt09-B-P33.8-Map3;Target=DXX-MITE_Zt09-B-P33.8-Map3 1 51;TargetLength=351;TargetDescription=CI:20 struct:(TElength: <700bps TermRepeats: termTIR: 21) other:(SSRCoverage:0.48);Identity=86.3
chr15	Zt09_FLF_REPET_TEs	match	419503	419583	0.0	+	.	ID=ms1979_chr15_DXX-MITE_Zt09-B-P33.8-Map3;Target=DXX-MITE_Zt09-B-P33.8-Map3 271 351;TargetLength=351;TargetDescription=CI:20 struct:(TElength: <700bps TermRepeats: termTIR: 21) other:(SSRCoverage:0.48);Identity=89.9
chr15	Zt09_FLF_REPET_TEs	match	438995	439033	0.0	-	.	ID=ms1980_chr15_DTX-incomp_Zt09-B-R15-Map4;Target=DTX-incomp_Zt09-B-R15-Map4 2516 2556;TargetLength=3213;TargetDescription=CI:37 coding:(profiles: PF10551.4_MULE_NA_Tase_22.0: 65.59 %25(65.59 %25)) struct:(TElength: >1000bps) other:(SSRCoverage:0.20);Identity=73.7
chr15	Zt09_FLF_REPET_TEs	match	439034	439377	0.0	-	.	ID=ms1981_chr15_DTX-incomp_Zt09-B-R15-Map4;Target=DTX-incomp_Zt09-B-R15-Map4 2369 2702;TargetLength=3213;TargetDescription=CI:37 coding:(profiles: PF10551.4_MULE_NA_Tase_22.0: 65.59 %25(65.59 %25)) struct:(TElength: >1000bps) other:(SSRCoverage:0.20);Identity=80.9
chr15	Zt09_FLF_REPET_TEs	match	439378	441899	0.0	+	.	ID=ms1982_chr15_DTX-incomp_Zt09-B-R20-Map6;Target=DTX-incomp_Zt09-B-R20-Map6 1 2517;TargetLength=2711;TargetDescription=CI:62 coding:(TE_BLRtx: VHARB-N2_VV_#2:ClassII:TIR:PIF-Harbinger: 7.73 %25 TE_BLRx: MtPH-A6-4-Ia_1p:ClassII:TIR:PIF-Harbinger: 88.15 %25 profiles: PF13359.1_DDE_Tnp_4_NA_EN_24.8: 98.73 %25(98.73 %25)) struct:(TElength: >1000bps) other:(SSRCoverage:0.11);Identity=80.0
chr15	Zt09_FLF_REPET_TEs	match	466093	466186	0.0	+	.	ID=ms1983_chr15_DTX-incomp_Zt09-B-R20-Map6;Target=DTX-incomp_Zt09-B-R20-Map6 1 94;TargetLength=2711;TargetDescription=CI:62 coding:(TE_BLRtx: VHARB-N2_VV_#2:ClassII:TIR:PIF-Harbinger: 7.73 %25 TE_BLRx: MtPH-A6-4-Ia_1p:ClassII:TIR:PIF-Harbinger: 88.15 %25 profiles: PF13359.1_DDE_Tnp_4_NA_EN_24.8: 98.73 %25(98.73 %25)) struct:(TElength: >1000bps) other:(SSRCoverage:0.11);Identity=79.2
chr15	Zt09_FLF_REPET_TEs	match	510873	510964	0.0	+	.	ID=ms1985_chr15_RIX-comp_Zt09-B-R1-Map20;Target=RIX-comp_Zt09-B-R1-Map20 4547 4641;TargetLength=26736;TargetDescription=CI:36 coding:(TE_BLRtx: RTE-11_Hmel:ClassI:LINE:RTE: 19.03 %25 TE_BLRx: Jockey-1_DBp_2p:ClassI:LINE:Jockey: 14.35 %25 | RTE-4_Hmel_1p:ClassI:LINE:RTE: 8.41 %25 | RTE-6_Hmel_1p:ClassI:LINE:RTE: 42.70 %25 profiles: PF00078.22_RVT_1_NA_RT_20.7: 97.66 %25(97.66 %25)) struct:(TElengt…
chr15	Zt09_FLF_REPET_TEs	match	564885	573894	0.0	+	.	ID=ms1986_chr15_RLX-incomp_Zt09-B-G231-Map20;Target=RLX-incomp_Zt09-B-G231-Map20 6 9129;TargetLength=9538;TargetDescription=CI:50 coding:(TE_BLRtx: GYARLI1_I:ClassI:LTR:Gypsy: 14.82 %25 | Gypsy-6-I_HM:ClassI:LTR:Gypsy: 9.50 %25 TE_BLRx: Gypsy-31_MLP-I_2p:ClassI:LTR:Gypsy: 25.67 %25 | Gypsy-3_RO-I_2p:ClassI:LTR:Gypsy: 8.61 %25 | Gypsy-5_RO-I_1p:ClassI:LTR:Gypsy: 23.02 %25 | Gypsy-8_PGr-I_2p:ClassI…
chr15	Zt09_FLF_REPET_TEs	match	402344	409270	0.0	-	.	ID=ms1988_chr15_RLX-incomp_Zt09-B-R39-Map20;Target=RLX-incomp_Zt09-B-R39-Map20 1 7017;TargetLength=7017;TargetDescription=CI:50 coding:(TE_BLRtx: Gypsy-1_GDe-I:ClassI:LTR:Gypsy: 22.47 %25 | Gypsy-1_Trm-I:ClassI:LTR:Gypsy: 9.09 %25 TE_BLRx: Gypsy-10_PPa-I_1p:ClassI:LTR:Gypsy: 61.25 %25 | Gypsy-7_XT-I_1p:ClassI:LTR:Gypsy: 14.72 %25 profiles: _RNaseH_pyret_NA_RH_NA: 98.35 %25(98.35 %25) | _INT_pyret…
chr15	Zt09_FLF_REPET_TEs	match	506457	507640	0.0	-	.	ID=ms1989_chr15_RLX-incomp_Zt09-B-R415-Map3_reversed;Target=RLX-incomp_Zt09-B-R415-Map3_reversed 5 1181;TargetLength=1442;TargetDescription=CI:28 coding:(TE_BLRtx: Copia-18_BG-I:ClassI:LTR:Copia: 8.06 %25 | Copia-2_BG-I:ClassI:LTR:Copia: 15.49 %25 TE_BLRx: Copia-2_BG-I_1p:ClassI:LTR:Copia: 24.56 %25 profiles: PF07727.9_RVT_2_NA_RT_22.1: 52.03 %25(52.03 %25) | _RNaseH_tork_NA_RH_NA: 100.00 %25(100…
chr15	Zt09_FLF_REPET_TEs	match	507644	508846	0.0	-	.	ID=ms1990_chr15_RLX-incomp_Zt09-B-R416-Map3_reversed;Target=RLX-incomp_Zt09-B-R416-Map3_reversed 11 1225;TargetLength=1237;TargetDescription=CI:28 coding:(TE_BLRtx: Copia-12_CQ-I:ClassI:LTR:Copia: 7.64 %25 | Copia-67_BG-I:ClassI:LTR:Copia: 6.26 %25 | Copia-73_AA-I:ClassI:LTR:Copia: 6.72 %25 TE_BLRx: Copia-36_FV-I_2p:ClassI:LTR:Copia: 5.92 %25 | Copia4-PTR_I_1p:ClassI:LTR:Copia: 36.96 %25 profiles…
chr15	Zt09_FLF_REPET_TEs	match	509793	510872	0.0	-	.	ID=ms1991_chr15_RXX_Zt09-B-R419-Map3;Target=RXX_Zt09-B-R419-Map3 208 1286;TargetLength=1682;TargetDescription=CI:33 coding:(profiles: PF14223.1_UBN2_NA_GAG_27.0: 94.96 %25(94.96 %25)) other:(SSRCoverage:0.17);Identity=74.1
chr15	Zt09_FLF_REPET_TEs	match	573895	574707	0.0	-	.	ID=ms1480_chr15_noCat_Zt09-B-R12-Map20;Target=noCat_Zt09-B-R12-Map20 3 857;TargetLength=858;TargetDescription=CI:NA struct:(SSR: (AACA)7_end SSRCoverage:0.28);Identity=89.5
chr15	Zt09_FLF_REPET_TEs	match	603152	603983	0.0	+	.	ID=ms1481_chr15_noCat_Zt09-B-R12-Map20;Target=noCat_Zt09-B-R12-Map20 3 858;TargetLength=858;TargetDescription=CI:NA struct:(SSR: (AACA)7_end SSRCoverage:0.28);Identity=92.0
chr15	Zt09_FLF_REPET_TEs	match	524242	529641	0.0	-	.	ID=ms1994_chr15_DTX-incomp_Zt09-B-G154-Map8;Target=DTX-incomp_Zt09-B-G154-Map8 1 5497;TargetLength=5498;TargetDescription=CI:25 struct:(TElength: >1000bps TermRepeats: termTIR: 40) other:(SSRCoverage:0.19);Identity=96.2
chr15	Zt09_FLF_REPET_TEs	match	401189	413471	0.0	+	.	ID=ms1995_chr15_DTX-incomp_Zt09-B-R280-Map4;Target=DTX-incomp_Zt09-B-R280-Map4 2 5423;TargetLength=5423;TargetDescription=CI:25 struct:(TElength: >1000bps TermRepeats: termTIR: 47) other:(SSRCoverage:0.18)
chr15	Zt09_FLF_REPET_TEs	match	633301	633971	0.0	-	.	ID=ms1484_chr15_RIX-comp_Zt09-B-R1-Map20;Target=RIX-comp_Zt09-B-R1-Map20 2807 3554;TargetLength=26736;TargetDescription=CI:36 coding:(TE_BLRtx: RTE-11_Hmel:ClassI:LINE:RTE: 19.03 %25 TE_BLRx: Jockey-1_DBp_2p:ClassI:LINE:Jockey: 14.35 %25 | RTE-4_Hmel_1p:ClassI:LINE:RTE: 8.41 %25 | RTE-6_Hmel_1p:ClassI:LINE:RTE: 42.70 %25 profiles: PF00078.22_RVT_1_NA_RT_20.7: 97.66 %25(97.66 %25)) struct:(TElengt…
chr15	Zt09_FLF_REPET_TEs	match	637308	637383	0.0	-	.	ID=ms1485_chr15_RIX-comp_Zt09-B-R1-Map20;Target=RIX-comp_Zt09-B-R1-Map20 8515 8590;TargetLength=26736;TargetDescription=CI:36 coding:(TE_BLRtx: RTE-11_Hmel:ClassI:LINE:RTE: 19.03 %25 TE_BLRx: Jockey-1_DBp_2p:ClassI:LINE:Jockey: 14.35 %25 | RTE-4_Hmel_1p:ClassI:LINE:RTE: 8.41 %25 | RTE-6_Hmel_1p:ClassI:LINE:RTE: 42.70 %25 profiles: PF00078.22_RVT_1_NA_RT_20.7: 97.66 %25(97.66 %25)) struct:(TElengt…
chr15	Zt09_FLF_REPET_TEs	match	416695	419502	0.0	+	.	ID=ms1998_chr15_RXX-LARD_Zt09-B-R256-Map5;Target=RXX-LARD_Zt09-B-R256-Map5 1022 3846;TargetLength=3922;TargetDescription=CI:20 struct:(TElength: >1000bps TermRepeats: termLTR: 327) other:(SSRCoverage:0.16);Identity=74.9
chr15	Zt09_FLF_REPET_TEs	match	398289	398412	0.0	-	.	ID=ms1999_chr15_DTX-comp_Zt09-B-G1-Map4_reversed;Target=DTX-comp_Zt09-B-G1-Map4_reversed 3004 3136;TargetLength=3358;TargetDescription=CI:100 coding:(TE_BLRtx: MuDR-13_PI:ClassII:TIR:MuDR: 21.77 %25 TE_BLRx: MuDR-13_PI_1p:ClassII:TIR:MuDR: 48.52 %25 profiles: PF10551.4_MULE_NA_Tase_22.0: 96.77 %25(96.77 %25)) struct:(TElength: >1000bps TermRepeats: termTIR: 37) other:(SSRCoverage:0.14);Identity=7…
chr15	Zt09_FLF_REPET_TEs	match	395450	395526	0.0	+	.	ID=ms2000_chr15_DTX-incomp_Zt09-B-G64-Map6;Target=DTX-incomp_Zt09-B-G64-Map6 2050 2124;TargetLength=3702;TargetDescription=CI:25 struct:(TElength: >1000bps TermRepeats: termTIR: 36) other:(SSRCoverage:0.13);Identity=79.2
chr15	Zt09_FLF_REPET_TEs	match	323872	323930	0.0	+	.	ID=ms2001_chr15_DXX-MITE_Zt09-B-P33.8-Map3;Target=DXX-MITE_Zt09-B-P33.8-Map3 1 60;TargetLength=351;TargetDescription=CI:20 struct:(TElength: <700bps TermRepeats: termTIR: 21) other:(SSRCoverage:0.48);Identity=82.5
chr15	Zt09_FLF_REPET_TEs	match	327489	327565	0.0	+	.	ID=ms2002_chr15_DXX-MITE_Zt09-B-P33.8-Map3;Target=DXX-MITE_Zt09-B-P33.8-Map3 274 350;TargetLength=351;TargetDescription=CI:20 struct:(TElength: <700bps TermRepeats: termTIR: 21) other:(SSRCoverage:0.48);Identity=93.5
chr15	Zt09_FLF_REPET_TEs	match	275530	275564	0.0	-	.	ID=ms2003_chr15_DTX-incomp_Zt09-B-R15-Map4;Target=DTX-incomp_Zt09-B-R15-Map4 3179 3213;TargetLength=3213;TargetDescription=CI:37 coding:(profiles: PF10551.4_MULE_NA_Tase_22.0: 65.59 %25(65.59 %25)) struct:(TElength: >1000bps) other:(SSRCoverage:0.20);Identity=97.1
chr15	Zt09_FLF_REPET_TEs	match	275828	275859	0.0	+	.	ID=ms2004_chr15_DTX-incomp_Zt09-B-R15-Map4;Target=DTX-incomp_Zt09-B-R15-Map4 3182 3213;TargetLength=3213;TargetDescription=CI:37 coding:(profiles: PF10551.4_MULE_NA_Tase_22.0: 65.59 %25(65.59 %25)) struct:(TElength: >1000bps) other:(SSRCoverage:0.20);Identity=90.6
chr15	Zt09_FLF_REPET_TEs	match	349388	349743	0.0	+	.	ID=ms2005_chr15_DTX-incomp_Zt09-B-R15-Map4;Target=DTX-incomp_Zt09-B-R15-Map4 1724 2102;TargetLength=3213;TargetDescription=CI:37 coding:(profiles: PF10551.4_MULE_NA_Tase_22.0: 65.59 %25(65.59 %25)) struct:(TElength: >1000bps) other:(SSRCoverage:0.20);Identity=80.2
chr15	Zt09_FLF_REPET_TEs	match	634641	635688	0.0	-	.	ID=ms1494_chr15_RXX-TRIM_Zt09-B-G369-Map3;Target=RXX-TRIM_Zt09-B-G369-Map3 91 1153;TargetLength=1412;TargetDescription=CI:40 struct:(TElength: <700bps TermRepeats: termLTR: 682) other:(TermRepeats: non-termLTR: 542 SSRCoverage:0.10);Identity=86.7
chr15	Zt09_FLF_REPET_TEs	match	295360	304852	0.0	+	.	ID=ms2007_chr15_RLX-incomp_Zt09-B-G231-Map20;Target=RLX-incomp_Zt09-B-G231-Map20 1 9535;TargetLength=9538;TargetDescription=CI:50 coding:(TE_BLRtx: GYARLI1_I:ClassI:LTR:Gypsy: 14.82 %25 | Gypsy-6-I_HM:ClassI:LTR:Gypsy: 9.50 %25 TE_BLRx: Gypsy-31_MLP-I_2p:ClassI:LTR:Gypsy: 25.67 %25 | Gypsy-3_RO-I_2p:ClassI:LTR:Gypsy: 8.61 %25 | Gypsy-5_RO-I_1p:ClassI:LTR:Gypsy: 23.02 %25 | Gypsy-8_PGr-I_2p:ClassI…
chr15	Zt09_FLF_REPET_TEs	match	192086	194790	0.0	+	.	ID=ms2008_chr15_RLX-incomp_Zt09-B-R39-Map20;Target=RLX-incomp_Zt09-B-R39-Map20 1 2746;TargetLength=7017;TargetDescription=CI:50 coding:(TE_BLRtx: Gypsy-1_GDe-I:ClassI:LTR:Gypsy: 22.47 %25 | Gypsy-1_Trm-I:ClassI:LTR:Gypsy: 9.09 %25 TE_BLRx: Gypsy-10_PPa-I_1p:ClassI:LTR:Gypsy: 61.25 %25 | Gypsy-7_XT-I_1p:ClassI:LTR:Gypsy: 14.72 %25 profiles: _RNaseH_pyret_NA_RH_NA: 98.35 %25(98.35 %25) | _INT_pyret…
chr15	Zt09_FLF_REPET_TEs	match	245879	252801	0.0	-	.	ID=ms2009_chr15_RLX-incomp_Zt09-B-R39-Map20;Target=RLX-incomp_Zt09-B-R39-Map20 1 7017;TargetLength=7017;TargetDescription=CI:50 coding:(TE_BLRtx: Gypsy-1_GDe-I:ClassI:LTR:Gypsy: 22.47 %25 | Gypsy-1_Trm-I:ClassI:LTR:Gypsy: 9.09 %25 TE_BLRx: Gypsy-10_PPa-I_1p:ClassI:LTR:Gypsy: 61.25 %25 | Gypsy-7_XT-I_1p:ClassI:LTR:Gypsy: 14.72 %25 profiles: _RNaseH_pyret_NA_RH_NA: 98.35 %25(98.35 %25) | _INT_pyret…
chr15	Zt09_FLF_REPET_TEs	match	244103	254116	0.0	-	.	ID=ms2011_chr15_DTX-incomp_Zt09-B-G56-Map3;Target=DTX-incomp_Zt09-B-G56-Map3 1 2914;TargetLength=2915;TargetDescription=CI:75 coding:(TE_BLRtx: hAT-1_Cglob:ClassII:TIR:hAT: 15.64 %25 profiles: PF05699.9_Dimer_Tnp_hAT_NA_Tase_21.4: 96.51 %25(96.51 %25)) struct:(TElength: >1000bps TermRepeats: termTIR: 21) other:(SSRCoverage:0.13)
chr15	Zt09_FLF_REPET_TEs	match	323931	327485	0.0	+	.	ID=ms2012_chr15_RXX-LARD_Zt09-B-R256-Map5;Target=RXX-LARD_Zt09-B-R256-Map5 1037 3846;TargetLength=3922;TargetDescription=CI:20 struct:(TElength: >1000bps TermRepeats: termLTR: 327) other:(SSRCoverage:0.16)
chr15	Zt09_FLF_REPET_TEs	match	325226	325267	0.0	-	.	ID=ms2013_chr15_DHX-incomp_Zt09-B-G243-Map3_reversed;Target=DHX-incomp_Zt09-B-G243-Map3_reversed 14505 14542;TargetLength=14548;TargetDescription=CI:50 coding:(TE_BLRx: Helitron-1_CRe_1p:ClassII:Helitron:Helitron: 6.64 %25 profiles: PF05970.9_PIF1_NA_HEL_27.2: 43.96 %25(43.96 %25) | PF14214.1_Helitron_like_N_NA_HEL_28.7: 96.20 %25(96.20 %25)) struct:(TElength: >10000bps) other:(SSRCoverage:0.10);…
chr15	Zt09_FLF_REPET_TEs	match	325839	325972	0.0	-	.	ID=ms2014_chr15_DHX-incomp_Zt09-B-G243-Map3_reversed;Target=DHX-incomp_Zt09-B-G243-Map3_reversed 6 140;TargetLength=14548;TargetDescription=CI:50 coding:(TE_BLRx: Helitron-1_CRe_1p:ClassII:Helitron:Helitron: 6.64 %25 profiles: PF05970.9_PIF1_NA_HEL_27.2: 43.96 %25(43.96 %25) | PF14214.1_Helitron_like_N_NA_HEL_28.7: 96.20 %25(96.20 %25)) struct:(TElength: >10000bps) other:(SSRCoverage:0.10);Identi…
chr15	Zt09_FLF_REPET_TEs	match	225004	225439	0.0	-	.	ID=ms2016_chr15_DXX-MITE_Zt09-B-P6.33-Map3;Target=DXX-MITE_Zt09-B-P6.33-Map3 1 410;TargetLength=412;TargetDescription=CI:20 struct:(TElength: <700bps TermRepeats: termTIR: 20) other:(SSRCoverage:0.14);Identity=87.1
chr15	Zt09_FLF_REPET_TEs	match	284240	284685	0.0	+	.	ID=ms2017_chr15_DXX-MITE_Zt09-B-P6.33-Map3;Target=DXX-MITE_Zt09-B-P6.33-Map3 1 411;TargetLength=412;TargetDescription=CI:20 struct:(TElength: <700bps TermRepeats: termTIR: 20) other:(SSRCoverage:0.14);Identity=71.2
chr15	Zt09_FLF_REPET_TEs	match	353098	353387	0.0	-	.	ID=ms2018_chr15_DTX-comp_Zt09-B-G1-Map4_reversed;Target=DTX-comp_Zt09-B-G1-Map4_reversed 74 347;TargetLength=3358;TargetDescription=CI:100 coding:(TE_BLRtx: MuDR-13_PI:ClassII:TIR:MuDR: 21.77 %25 TE_BLRx: MuDR-13_PI_1p:ClassII:TIR:MuDR: 48.52 %25 profiles: PF10551.4_MULE_NA_Tase_22.0: 96.77 %25(96.77 %25)) struct:(TElength: >1000bps TermRepeats: termTIR: 37) other:(SSRCoverage:0.14);Identity=69.6
chr16	Zt09_FLF_REPET_TEs	match	571737	577326	0.0	+	.	ID=ms135_chr16_RIX-comp_Zt09-B-R2-Map20;Target=RIX-comp_Zt09-B-R2-Map20 1 5637;TargetLength=5641;TargetDescription=CI:54 coding:(TE_BLRtx: I-1_CH:ClassI:LINE:I: 17.39 %25 | Tad1-37_BG:ClassI:LINE:I: 17.65 %25 | Tad1-71_BG:ClassI:LINE:I: 7.52 %25 TE_BLRx: Tad1-26B_BG_1p:ClassI:LINE:I: 12.38 %25 | Tad1-26B_BG_2p:ClassI:LINE:I: 10.29 %25 | Tad1-31B_BG_1p:ClassI:LINE:I: 60.61 %25 | Tad1-31B_BG_2p:Cla…
chr16	Zt09_FLF_REPET_TEs	match	439611	443681	0.0	+	.	ID=ms1452_chr16_DTX-incomp_Zt09-B-R147-Map10;Target=DTX-incomp_Zt09-B-R147-Map10 1 4210;TargetLength=4210;TargetDescription=CI:75 coding:(TE_BLRtx: RESTLESS_#2:ClassII:TIR:hAT: 13.18 %25 | TFO1_FO_#2:ClassII:TIR:hAT: 8.25 %25 profiles: PF05699.9_Dimer_Tnp_hAT_NA_Tase_21.4: 53.49 %25(53.49 %25)) struct:(TElength: >1000bps TermRepeats: termTIR: 28) other:(SSRCoverage:0.18);Identity=72.9
chr16	Zt09_FLF_REPET_TEs	match	596158	596439	0.0	-	.	ID=ms138_chr16_RLX-incomp_Zt09-B-G236-Map12_reversed;Target=RLX-incomp_Zt09-B-G236-Map12_reversed 6 311;TargetLength=12498;TargetDescription=CI:35 coding:(TE_BLRtx: Gypsy-1_BFB-I:ClassI:LTR:Gypsy: 23.24 %25 TE_BLRx: Gypsy-1_BFB-I_3p:ClassI:LTR:Gypsy: 88.34 %25 | Gypsy-2_Cop-I_4p:ClassI:LTR:Gypsy: 32.95 %25 profiles: _RT_17_6_NA_RT_NA: 87.88 %25(87.88 %25) | _RNaseH_17_6_NA_RH_NA: 99.15 %25(99.15 …
chr16	Zt09_FLF_REPET_TEs	match	597533	598408	0.0	-	.	ID=ms139_chr16_RLX-incomp_Zt09-B-G236-Map12_reversed;Target=RLX-incomp_Zt09-B-G236-Map12_reversed 11623 12498;TargetLength=12498;TargetDescription=CI:35 coding:(TE_BLRtx: Gypsy-1_BFB-I:ClassI:LTR:Gypsy: 23.24 %25 TE_BLRx: Gypsy-1_BFB-I_3p:ClassI:LTR:Gypsy: 88.34 %25 | Gypsy-2_Cop-I_4p:ClassI:LTR:Gypsy: 32.95 %25 profiles: _RT_17_6_NA_RT_NA: 87.88 %25(87.88 %25) | _RNaseH_17_6_NA_RH_NA: 99.15 %25(…
chr16	Zt09_FLF_REPET_TEs	match	594856	594993	0.0	+	.	ID=ms140_chr16_DHX-incomp_Zt09-B-G243-Map3_reversed;Target=DHX-incomp_Zt09-B-G243-Map3_reversed 1 140;TargetLength=14548;TargetDescription=CI:50 coding:(TE_BLRx: Helitron-1_CRe_1p:ClassII:Helitron:Helitron: 6.64 %25 profiles: PF05970.9_PIF1_NA_HEL_27.2: 43.96 %25(43.96 %25) | PF14214.1_Helitron_like_N_NA_HEL_28.7: 96.20 %25(96.20 %25)) struct:(TElength: >10000bps) other:(SSRCoverage:0.10);Identit…
chr16	Zt09_FLF_REPET_TEs	match	570294	571735	0.0	-	.	ID=ms141_chr16_RLX-incomp_Zt09-B-R415-Map3_reversed;Target=RLX-incomp_Zt09-B-R415-Map3_reversed 1 1442;TargetLength=1442;TargetDescription=CI:28 coding:(TE_BLRtx: Copia-18_BG-I:ClassI:LTR:Copia: 8.06 %25 | Copia-2_BG-I:ClassI:LTR:Copia: 15.49 %25 TE_BLRx: Copia-2_BG-I_1p:ClassI:LTR:Copia: 24.56 %25 profiles: PF07727.9_RVT_2_NA_RT_22.1: 52.03 %25(52.03 %25) | _RNaseH_tork_NA_RH_NA: 100.00 %25(100.…
chr16	Zt09_FLF_REPET_TEs	match	586438	586541	0.0	-	.	ID=ms142_chr16_RLX-incomp_Zt09-B-R415-Map3_reversed;Target=RLX-incomp_Zt09-B-R415-Map3_reversed 1172 1275;TargetLength=1442;TargetDescription=CI:28 coding:(TE_BLRtx: Copia-18_BG-I:ClassI:LTR:Copia: 8.06 %25 | Copia-2_BG-I:ClassI:LTR:Copia: 15.49 %25 TE_BLRx: Copia-2_BG-I_1p:ClassI:LTR:Copia: 24.56 %25 profiles: PF07727.9_RVT_2_NA_RT_22.1: 52.03 %25(52.03 %25) | _RNaseH_tork_NA_RH_NA: 100.00 %25(1…
chr16	Zt09_FLF_REPET_TEs	match	541699	547129	0.0	-	.	ID=ms1453_chr16_DTX-incomp_Zt09-B-R89-Map11;Target=DTX-incomp_Zt09-B-R89-Map11 2 5498;TargetLength=5498;TargetDescription=CI:25 struct:(TElength: >1000bps TermRepeats: termTIR: 52) other:(SSRCoverage:0.17);Identity=93.1
chr16	Zt09_FLF_REPET_TEs	match	585095	586437	0.0	-	.	ID=ms144_chr16_RXX_Zt09-B-R419-Map3;Target=RXX_Zt09-B-R419-Map3 56 1256;TargetLength=1682;TargetDescription=CI:33 coding:(profiles: PF14223.1_UBN2_NA_GAG_27.0: 94.96 %25(94.96 %25)) other:(SSRCoverage:0.17)
chr16	Zt09_FLF_REPET_TEs	match	521730	526147	0.0	-	.	ID=ms2886_chr16_RLX-incomp_Zt09-B-G231-Map20;Target=RLX-incomp_Zt09-B-G231-Map20 7 4430;TargetLength=9538;TargetDescription=CI:50 coding:(TE_BLRtx: GYARLI1_I:ClassI:LTR:Gypsy: 14.82 %25 | Gypsy-6-I_HM:ClassI:LTR:Gypsy: 9.50 %25 TE_BLRx: Gypsy-31_MLP-I_2p:ClassI:LTR:Gypsy: 25.67 %25 | Gypsy-3_RO-I_2p:ClassI:LTR:Gypsy: 8.61 %25 | Gypsy-5_RO-I_1p:ClassI:LTR:Gypsy: 23.02 %25 | Gypsy-8_PGr-I_2p:ClassI…
chr16	Zt09_FLF_REPET_TEs	match	420129	420745	0.0	-	.	ID=ms1454_chr16_noCat_Zt09-B-P2.1-Map12;Target=noCat_Zt09-B-P2.1-Map12 137 820;TargetLength=823;TargetDescription=CI:NA struct:(SSR: (AACA)8_end SSRCoverage:0.27);Identity=90.8
chr16	Zt09_FLF_REPET_TEs	match	598427	606914	0.0	-	.	ID=ms137_chr16_RIX-comp_Zt09-B-R1-Map20;Target=RIX-comp_Zt09-B-R1-Map20 17936 26736;TargetLength=26736;TargetDescription=CI:36 coding:(TE_BLRtx: RTE-11_Hmel:ClassI:LINE:RTE: 19.03 %25 TE_BLRx: Jockey-1_DBp_2p:ClassI:LINE:Jockey: 14.35 %25 | RTE-4_Hmel_1p:ClassI:LINE:RTE: 8.41 %25 | RTE-6_Hmel_1p:ClassI:LINE:RTE: 42.70 %25 profiles: PF00078.22_RVT_1_NA_RT_20.7: 97.66 %25(97.66 %25)) struct:(TEleng…
chr16	Zt09_FLF_REPET_TEs	match	503160	504258	0.0	-	.	ID=ms2884_chr16_DTX-incomp_Zt09-B-G56-Map3;Target=DTX-incomp_Zt09-B-G56-Map3 356 1454;TargetLength=2915;TargetDescription=CI:75 coding:(TE_BLRtx: hAT-1_Cglob:ClassII:TIR:hAT: 15.64 %25 profiles: PF05699.9_Dimer_Tnp_hAT_NA_Tase_21.4: 96.51 %25(96.51 %25)) struct:(TElength: >1000bps TermRepeats: termTIR: 21) other:(SSRCoverage:0.13);Identity=88.3
chr16	Zt09_FLF_REPET_TEs	match	412872	413649	0.0	+	.	ID=ms1455_chr16_noCat_Zt09-B-R12-Map20;Target=noCat_Zt09-B-R12-Map20 3 853;TargetLength=858;TargetDescription=CI:NA struct:(SSR: (AACA)7_end SSRCoverage:0.28);Identity=93.3
chr16	Zt09_FLF_REPET_TEs	match	504843	505231	0.0	-	.	ID=ms2885_chr16_DTX-incomp_Zt09-B-G56-Map3;Target=DTX-incomp_Zt09-B-G56-Map3 1 356;TargetLength=2915;TargetDescription=CI:75 coding:(TE_BLRtx: hAT-1_Cglob:ClassII:TIR:hAT: 15.64 %25 profiles: PF05699.9_Dimer_Tnp_hAT_NA_Tase_21.4: 96.51 %25(96.51 %25)) struct:(TElength: >1000bps TermRepeats: termTIR: 21) other:(SSRCoverage:0.13);Identity=91.9
chr16	Zt09_FLF_REPET_TEs	match	423347	424133	0.0	-	.	ID=ms1456_chr16_noCat_Zt09-B-R12-Map20;Target=noCat_Zt09-B-R12-Map20 9 851;TargetLength=858;TargetDescription=CI:NA struct:(SSR: (AACA)7_end SSRCoverage:0.28);Identity=93.8
chr16	Zt09_FLF_REPET_TEs	match	336429	336471	0.0	+	.	ID=ms1954_chr16_RLX-comp_Zt09-B-R26-Map20_reversed;Target=RLX-comp_Zt09-B-R26-Map20_reversed 4092 4133;TargetLength=6821;TargetDescription=CI:50 coding:(TE_BLRtx: Gypsy-1-I_AN:ClassI:LTR:Gypsy: 14.65 %25 | Gypsy-54_BG-I:ClassI:LTR:Gypsy: 34.06 %25 | REALAA_I:ClassI:LTR:Gypsy: 6.01 %25 TE_BLRx: Gypsy-16_BG-I_1p:ClassI:LTR:Gypsy: 77.67 %25 profiles: _RT_pyggy_NA_RT_NA: 100.00 %25(100.00 %25) | _INT…
chr16	Zt09_FLF_REPET_TEs	match	66285	70295	0.0	+	.	ID=ms1955_chr16_DTX-incomp_Zt09-B-R147-Map10;Target=DTX-incomp_Zt09-B-R147-Map10 2 4210;TargetLength=4210;TargetDescription=CI:75 coding:(TE_BLRtx: RESTLESS_#2:ClassII:TIR:hAT: 13.18 %25 | TFO1_FO_#2:ClassII:TIR:hAT: 8.25 %25 profiles: PF05699.9_Dimer_Tnp_hAT_NA_Tase_21.4: 53.49 %25(53.49 %25)) struct:(TElength: >1000bps TermRepeats: termTIR: 28) other:(SSRCoverage:0.18);Identity=78.8
chr16	Zt09_FLF_REPET_TEs	match	85895	85943	0.0	-	.	ID=ms1956_chr16_DTX-incomp_Zt09-B-R15-Map4;Target=DTX-incomp_Zt09-B-R15-Map4 3164 3213;TargetLength=3213;TargetDescription=CI:37 coding:(profiles: PF10551.4_MULE_NA_Tase_22.0: 65.59 %25(65.59 %25)) struct:(TElength: >1000bps) other:(SSRCoverage:0.20);Identity=86.0
chr16	Zt09_FLF_REPET_TEs	match	87050	90742	0.0	+	.	ID=ms1957_chr16_DTX-incomp_Zt09-B-R15-Map4;Target=DTX-incomp_Zt09-B-R15-Map4 1 3213;TargetLength=3213;TargetDescription=CI:37 coding:(profiles: PF10551.4_MULE_NA_Tase_22.0: 65.59 %25(65.59 %25)) struct:(TElength: >1000bps) other:(SSRCoverage:0.20)
chr16	Zt09_FLF_REPET_TEs	match	83946	85310	0.0	-	.	ID=ms1958_chr16_DXX-MITE_Zt09-B-G288-Map3;Target=DXX-MITE_Zt09-B-G288-Map3 1 493;TargetLength=494;TargetDescription=CI:20 struct:(TElength: <700bps TermRepeats: termTIR: 44) other:(SSRCoverage:0.07)
chr16	Zt09_FLF_REPET_TEs	match	81690	82516	0.0	-	.	ID=ms1959_chr16_noCat_Zt09-B-R12-Map20;Target=noCat_Zt09-B-R12-Map20 3 858;TargetLength=858;TargetDescription=CI:NA struct:(SSR: (AACA)7_end SSRCoverage:0.28);Identity=92.5
chr16	Zt09_FLF_REPET_TEs	match	89426	90213	0.0	+	.	ID=ms1960_chr16_noCat_Zt09-B-R12-Map20;Target=noCat_Zt09-B-R12-Map20 1 858;TargetLength=858;TargetDescription=CI:NA struct:(SSR: (AACA)7_end SSRCoverage:0.28);Identity=93.8
chr16	Zt09_FLF_REPET_TEs	match	84149	84862	0.0	-	.	ID=ms1961_chr16_noCat_Zt09-B-R51-Map12;Target=noCat_Zt09-B-R51-Map12 133 816;TargetLength=817;TargetDescription=CI:NA struct:(SSR: (AACA)6_end | (AACAAACAA)3_end SSRCoverage:0.31);Identity=89.6
chr16	Zt09_FLF_REPET_TEs	match	500	16152	0.0	+	.	ID=ms1962_chr16_RIX-comp_Zt09-B-R1-Map20;Target=RIX-comp_Zt09-B-R1-Map20 9482 26734;TargetLength=26736;TargetDescription=CI:36 coding:(TE_BLRtx: RTE-11_Hmel:ClassI:LINE:RTE: 19.03 %25 TE_BLRx: Jockey-1_DBp_2p:ClassI:LINE:Jockey: 14.35 %25 | RTE-4_Hmel_1p:ClassI:LINE:RTE: 8.41 %25 | RTE-6_Hmel_1p:ClassI:LINE:RTE: 42.70 %25 profiles: PF00078.22_RVT_1_NA_RT_20.7: 97.66 %25(97.66 %25)) struct:(TEleng…
chr16	Zt09_FLF_REPET_TEs	match	179263	179425	0.0	-	.	ID=ms1963_chr16_RIX-comp_Zt09-B-R1-Map20;Target=RIX-comp_Zt09-B-R1-Map20 4537 4685;TargetLength=26736;TargetDescription=CI:36 coding:(TE_BLRtx: RTE-11_Hmel:ClassI:LINE:RTE: 19.03 %25 TE_BLRx: Jockey-1_DBp_2p:ClassI:LINE:Jockey: 14.35 %25 | RTE-4_Hmel_1p:ClassI:LINE:RTE: 8.41 %25 | RTE-6_Hmel_1p:ClassI:LINE:RTE: 42.70 %25 profiles: PF00078.22_RVT_1_NA_RT_20.7: 97.66 %25(97.66 %25)) struct:(TElengt…
chr16	Zt09_FLF_REPET_TEs	match	16153	24622	0.0	+	.	ID=ms1964_chr16_RIX-comp_Zt09-B-R242-Map15;Target=RIX-comp_Zt09-B-R242-Map15 40 8647;TargetLength=8647;TargetDescription=CI:45 coding:(TE_BLRtx: RTE-11_Hmel:ClassI:LINE:RTE: 31.77 %25 TE_BLRx: Daphne-12_SPup2:ClassI:LINE:Jockey: 5.97 %25 | RTE-6_Hmel_1p:ClassI:LINE:RTE: 42.70 %25 | RTEX-5_ACar_2p:ClassI:LINE:RTE: 11.42 %25 profiles: PF00078.22_RVT_1_NA_RT_20.7: 97.66 %25(97.66 %25)) struct:(TElen…
chr16	Zt09_FLF_REPET_TEs	match	36053	42388	0.0	-	.	ID=ms1965_chr16_RLX-comp_Zt09-B-G157-Map20;Target=RLX-comp_Zt09-B-G157-Map20 5 6387;TargetLength=6393;TargetDescription=CI:57 coding:(TE_BLRtx: Gypsy-37_BG-I:ClassI:LTR:Gypsy: 64.04 %25 | Gypsy-66_BG-I:ClassI:LTR:Gypsy: 8.94 %25 TE_BLRx: Gypsy-37_BG-I_1p:ClassI:LTR:Gypsy: 48.56 %25 | Gypsy-37_BG-I_2p:ClassI:LTR:Gypsy: 98.83 %25 profiles: _RT_pyggy_NA_RT_NA: 100.00 %25(100.00 %25) | _AP_pyggy_NA_A…
chr16	Zt09_FLF_REPET_TEs	match	52627	62118	0.0	+	.	ID=ms1966_chr16_RLX-incomp_Zt09-B-G231-Map20;Target=RLX-incomp_Zt09-B-G231-Map20 1 9533;TargetLength=9538;TargetDescription=CI:50 coding:(TE_BLRtx: GYARLI1_I:ClassI:LTR:Gypsy: 14.82 %25 | Gypsy-6-I_HM:ClassI:LTR:Gypsy: 9.50 %25 TE_BLRx: Gypsy-31_MLP-I_2p:ClassI:LTR:Gypsy: 25.67 %25 | Gypsy-3_RO-I_2p:ClassI:LTR:Gypsy: 8.61 %25 | Gypsy-5_RO-I_1p:ClassI:LTR:Gypsy: 23.02 %25 | Gypsy-8_PGr-I_2p:ClassI…
chr16	Zt09_FLF_REPET_TEs	match	32564	34513	0.0	-	.	ID=ms1967_chr16_RLX-incomp_Zt09-B-R319-Map9_reversed;Target=RLX-incomp_Zt09-B-R319-Map9_reversed 2031 3980;TargetLength=3981;TargetDescription=CI:28 coding:(TE_BLRtx: CFT1:ClassI:LTR:Gypsy: 46.78 %25 TE_BLRx: CFT1_2p:ClassI:LTR:Gypsy: 77.30 %25 | Gypsy-1_CH_2p:ClassI:LTR:Gypsy: 15.32 %25 profiles: _RNaseH_pyret_NA_RH_NA: 99.17 %25(99.17 %25) | _RT_pyret_NA_RT_NA: 100.00 %25(100.00 %25) | _INT_pyr…
chr16	Zt09_FLF_REPET_TEs	match	168960	172940	0.0	-	.	ID=ms1968_chr16_RLX-incomp_Zt09-B-R319-Map9_reversed;Target=RLX-incomp_Zt09-B-R319-Map9_reversed 1 3981;TargetLength=3981;TargetDescription=CI:28 coding:(TE_BLRtx: CFT1:ClassI:LTR:Gypsy: 46.78 %25 TE_BLRx: CFT1_2p:ClassI:LTR:Gypsy: 77.30 %25 | Gypsy-1_CH_2p:ClassI:LTR:Gypsy: 15.32 %25 profiles: _RNaseH_pyret_NA_RH_NA: 99.17 %25(99.17 %25) | _RT_pyret_NA_RT_NA: 100.00 %25(100.00 %25) | _INT_pyret_…
chr16	Zt09_FLF_REPET_TEs	match	172942	175676	0.0	-	.	ID=ms1969_chr16_RLX-incomp_Zt09-B-R320-Map5_reversed;Target=RLX-incomp_Zt09-B-R320-Map5_reversed 1 2735;TargetLength=2735;TargetDescription=CI:28 coding:(TE_BLRtx: CFT1:ClassI:LTR:Gypsy: 23.23 %25 TE_BLRx: CFT1_1p:ClassI:LTR:Gypsy: 37.56 %25 | CFT1_2p:ClassI:LTR:Gypsy: 17.23 %25 profiles: _AP_pyret_NA_AP_NA: 94.68 %25(94.68 %25) | _GAG_pyret_NA_GAG_NA: 84.66 %25(84.66 %25)) struct:(TElength: >700…
chr16	Zt09_FLF_REPET_TEs	match	35196	47289	0.0	-	.	ID=ms1970_chr16_RLX-incomp_Zt09-B-R39-Map20;Target=RLX-incomp_Zt09-B-R39-Map20 7 5802;TargetLength=7017;TargetDescription=CI:50 coding:(TE_BLRtx: Gypsy-1_GDe-I:ClassI:LTR:Gypsy: 22.47 %25 | Gypsy-1_Trm-I:ClassI:LTR:Gypsy: 9.09 %25 TE_BLRx: Gypsy-10_PPa-I_1p:ClassI:LTR:Gypsy: 61.25 %25 | Gypsy-7_XT-I_1p:ClassI:LTR:Gypsy: 14.72 %25 profiles: _RNaseH_pyret_NA_RH_NA: 98.35 %25(98.35 %25) | _INT_pyret…
chr16	Zt09_FLF_REPET_TEs	match	178068	179258	0.0	+	.	ID=ms1971_chr16_RLX-incomp_Zt09-B-R415-Map3_reversed;Target=RLX-incomp_Zt09-B-R415-Map3_reversed 8 1181;TargetLength=1442;TargetDescription=CI:28 coding:(TE_BLRtx: Copia-18_BG-I:ClassI:LTR:Copia: 8.06 %25 | Copia-2_BG-I:ClassI:LTR:Copia: 15.49 %25 TE_BLRx: Copia-2_BG-I_1p:ClassI:LTR:Copia: 24.56 %25 profiles: PF07727.9_RVT_2_NA_RT_22.1: 52.03 %25(52.03 %25) | _RNaseH_tork_NA_RH_NA: 100.00 %25(100…
chr16	Zt09_FLF_REPET_TEs	match	176865	178062	0.0	+	.	ID=ms1972_chr16_RLX-incomp_Zt09-B-R416-Map3_reversed;Target=RLX-incomp_Zt09-B-R416-Map3_reversed 11 1226;TargetLength=1237;TargetDescription=CI:28 coding:(TE_BLRtx: Copia-12_CQ-I:ClassI:LTR:Copia: 7.64 %25 | Copia-67_BG-I:ClassI:LTR:Copia: 6.26 %25 | Copia-73_AA-I:ClassI:LTR:Copia: 6.72 %25 TE_BLRx: Copia-36_FV-I_2p:ClassI:LTR:Copia: 5.92 %25 | Copia4-PTR_I_1p:ClassI:LTR:Copia: 36.96 %25 profiles…
chr16	Zt09_FLF_REPET_TEs	match	168805	175906	0.0	+	.	ID=ms1973_chr16_RXX_Zt09-B-R419-Map3;Target=RXX_Zt09-B-R419-Map3 889 1257;TargetLength=1682;TargetDescription=CI:33 coding:(profiles: PF14223.1_UBN2_NA_GAG_27.0: 94.96 %25(94.96 %25)) other:(SSRCoverage:0.17)
chr16	Zt09_FLF_REPET_TEs	match	503026	503159	0.0	-	.	ID=ms1462_chr16_DHX-incomp_Zt09-B-G243-Map3_reversed;Target=DHX-incomp_Zt09-B-G243-Map3_reversed 5 140;TargetLength=14548;TargetDescription=CI:50 coding:(TE_BLRx: Helitron-1_CRe_1p:ClassII:Helitron:Helitron: 6.64 %25 profiles: PF05970.9_PIF1_NA_HEL_27.2: 43.96 %25(43.96 %25) | PF14214.1_Helitron_like_N_NA_HEL_28.7: 96.20 %25(96.20 %25)) struct:(TElength: >10000bps) other:(SSRCoverage:0.10);Identi…
chr16	Zt09_FLF_REPET_TEs	match	78576	78623	0.0	-	.	ID=ms1975_chr16_DTX-incomp_Zt09-B-R25-Map14;Target=DTX-incomp_Zt09-B-R25-Map14 2335 2380;TargetLength=7085;TargetDescription=CI:37 coding:(TE_BLRtx: DNA-2_EN:ClassII:TIR:MuDR: 10.92 %25) struct:(TElength: >1000bps) other:(SSRCoverage:0.29);Identity=83.0
chr16	Zt09_FLF_REPET_TEs	match	85578	85643	0.0	+	.	ID=ms1976_chr16_DTX-incomp_Zt09-B-R206-Map4_reversed;Target=DTX-incomp_Zt09-B-R206-Map4_reversed 1789 1854;TargetLength=2303;TargetDescription=CI:37 coding:(TE_BLRx: Harbinger2-2_TMe_1p:ClassII:TIR:PIF-Harbinger: 62.27 %25 profiles: PF13359.1_DDE_Tnp_4_NA_EN_24.8: 53.16 %25(53.16 %25)) struct:(TElength: >1000bps) other:(SSR: (AAG)3_start SSRCoverage:0.12);Identity=82.3
chr16	Zt09_FLF_REPET_TEs	match	185704	186033	0.0	+	.	ID=ms1977_chr16_RLX-incomp_Zt09-B-R270-Map6;Target=RLX-incomp_Zt09-B-R270-Map6 2029 2361;TargetLength=3007;TargetDescription=CI:28 coding:(TE_BLRtx: Copia-12_CQ-I:ClassI:LTR:Copia: 5.45 %25 | Copia-1_MGI-I:ClassI:LTR:Copia: 9.05 %25 | Copia-5_FV-I:ClassI:LTR:Copia: 8.15 %25 TE_BLRx: Copia-2_ATr-I_1p:ClassI:LTR:Copia: 29.86 %25 | Copia-65_Mad-I_2p:ClassI:LTR:Copia: 9.08 %25 | Copia-93_GM-I_1p:Clas…
chr16	Zt09_FLF_REPET_TEs	match	416615	416850	0.0	+	.	ID=ms1466_chr16_RLX-comp_Zt09-B-G157-Map20;Target=RLX-comp_Zt09-B-G157-Map20 3350 3578;TargetLength=6393;TargetDescription=CI:57 coding:(TE_BLRtx: Gypsy-37_BG-I:ClassI:LTR:Gypsy: 64.04 %25 | Gypsy-66_BG-I:ClassI:LTR:Gypsy: 8.94 %25 TE_BLRx: Gypsy-37_BG-I_1p:ClassI:LTR:Gypsy: 48.56 %25 | Gypsy-37_BG-I_2p:ClassI:LTR:Gypsy: 98.83 %25 profiles: _RT_pyggy_NA_RT_NA: 100.00 %25(100.00 %25) | _AP_pyggy_N…
chr16	Zt09_FLF_REPET_TEs	match	415605	416362	0.0	+	.	ID=ms1467_chr16_RLX-incomp_Zt09-B-G210-Map3;Target=RLX-incomp_Zt09-B-G210-Map3 2209 2984;TargetLength=10244;TargetDescription=CI:35 coding:(TE_BLRtx: Gypsy-1_GDe-I:ClassI:LTR:Gypsy: 8.83 %25 | Gypsy-20_BG-I:ClassI:LTR:Gypsy: 14.76 %25 | Gypsy-34_BG-I:ClassI:LTR:Gypsy: 5.88 %25 | Gypsy-74_BG-I:ClassI:LTR:Gypsy: 8.18 %25 | Gypsy1-I_ST:ClassI:LTR:Gypsy: 20.85 %25 | Gypsy1-PP_I:ClassI:LTR:Gypsy: 9.84…
chr16	Zt09_FLF_REPET_TEs	match	510090	514928	0.0	-	.	ID=ms1468_chr16_RLX-incomp_Zt09-B-G231-Map20;Target=RLX-incomp_Zt09-B-G231-Map20 4426 9537;TargetLength=9538;TargetDescription=CI:50 coding:(TE_BLRtx: GYARLI1_I:ClassI:LTR:Gypsy: 14.82 %25 | Gypsy-6-I_HM:ClassI:LTR:Gypsy: 9.50 %25 TE_BLRx: Gypsy-31_MLP-I_2p:ClassI:LTR:Gypsy: 25.67 %25 | Gypsy-3_RO-I_2p:ClassI:LTR:Gypsy: 8.61 %25 | Gypsy-5_RO-I_1p:ClassI:LTR:Gypsy: 23.02 %25 | Gypsy-8_PGr-I_2p:Cla…
chr16	Zt09_FLF_REPET_TEs	match	514929	521729	0.0	-	.	ID=ms1469_chr16_RLX-incomp_Zt09-B-P25.14-Map9;Target=RLX-incomp_Zt09-B-P25.14-Map9 9 6812;TargetLength=6819;TargetDescription=CI:50 coding:(TE_BLRtx: Gypsy-10_PPa-I:ClassI:LTR:Gypsy: 6.29 %25 | Gypsy-10_SCH-I:ClassI:LTR:Gypsy: 9.50 %25 | Gypsy-1_GDe-I:ClassI:LTR:Gypsy: 15.10 %25 TE_BLRx: Gypsy-11_PPa-I_1p:ClassI:LTR:Gypsy: 70.27 %25 | Gypsy164B-I_DR_1p:ClassI:LTR:Gypsy: 8.47 %25 profiles: _RNaseH…
chr16	Zt09_FLF_REPET_TEs	match	426225	434355	0.0	+	.	ID=ms1470_chr16_RLX-incomp_Zt09-B-R196-Map5_reversed;Target=RLX-incomp_Zt09-B-R196-Map5_reversed 1156 8276;TargetLength=8280;TargetDescription=CI:50 coding:(TE_BLRtx: Gypsy-1-I_ACa:ClassI:LTR:Gypsy: 17.17 %25 | Gypsy-3_GDe-I:ClassI:LTR:Gypsy: 7.81 %25 | Gypsy2-I_AO:ClassI:LTR:Gypsy: 12.06 %25 TE_BLRx: Gypsy-1-I_ACa_2p:ClassI:LTR:Gypsy: 88.57 %25 | SKIPPY_I_2p:ClassI:LTR:?: 22.70 %25 profiles: _RN…
chr16	Zt09_FLF_REPET_TEs	match	416363	416384	0.0	+	.	ID=ms1471_chr16_RLX-incomp_Zt09-B-R319-Map9_reversed;Target=RLX-incomp_Zt09-B-R319-Map9_reversed 909 930;TargetLength=3981;TargetDescription=CI:28 coding:(TE_BLRtx: CFT1:ClassI:LTR:Gypsy: 46.78 %25 TE_BLRx: CFT1_2p:ClassI:LTR:Gypsy: 77.30 %25 | Gypsy-1_CH_2p:ClassI:LTR:Gypsy: 15.32 %25 profiles: _RNaseH_pyret_NA_RH_NA: 99.17 %25(99.17 %25) | _RT_pyret_NA_RT_NA: 100.00 %25(100.00 %25) | _INT_pyret…
chr16	Zt09_FLF_REPET_TEs	match	381943	382293	0.0	+	.	ID=ms1473_chr16_DXX-MITE_Zt09-B-P33.8-Map3;Target=DXX-MITE_Zt09-B-P33.8-Map3 1 351;TargetLength=351;TargetDescription=CI:20 struct:(TElength: <700bps TermRepeats: termTIR: 21) other:(SSRCoverage:0.48);Identity=100.0
chr16	Zt09_FLF_REPET_TEs	match	394476	394851	0.0	-	.	ID=ms1474_chr16_DXX-MITE_Zt09-B-P6.33-Map3;Target=DXX-MITE_Zt09-B-P6.33-Map3 1 412;TargetLength=412;TargetDescription=CI:20 struct:(TElength: <700bps TermRepeats: termTIR: 20) other:(SSRCoverage:0.14);Identity=71.6
chr16	Zt09_FLF_REPET_TEs	match	417846	420125	0.0	-	.	ID=ms1475_chr16_RLX-comp_Zt09-B-R26-Map20_reversed;Target=RLX-comp_Zt09-B-R26-Map20_reversed 4520 6821;TargetLength=6821;TargetDescription=CI:50 coding:(TE_BLRtx: Gypsy-1-I_AN:ClassI:LTR:Gypsy: 14.65 %25 | Gypsy-54_BG-I:ClassI:LTR:Gypsy: 34.06 %25 | REALAA_I:ClassI:LTR:Gypsy: 6.01 %25 TE_BLRx: Gypsy-16_BG-I_1p:ClassI:LTR:Gypsy: 77.67 %25 profiles: _RT_pyggy_NA_RT_NA: 100.00 %25(100.00 %25) | _INT…
chr16	Zt09_FLF_REPET_TEs	match	420882	423346	0.0	-	.	ID=ms1476_chr16_RLX-comp_Zt09-B-R26-Map20_reversed;Target=RLX-comp_Zt09-B-R26-Map20_reversed 2069 4533;TargetLength=6821;TargetDescription=CI:50 coding:(TE_BLRtx: Gypsy-1-I_AN:ClassI:LTR:Gypsy: 14.65 %25 | Gypsy-54_BG-I:ClassI:LTR:Gypsy: 34.06 %25 | REALAA_I:ClassI:LTR:Gypsy: 6.01 %25 TE_BLRx: Gypsy-16_BG-I_1p:ClassI:LTR:Gypsy: 77.67 %25 profiles: _RT_pyggy_NA_RT_NA: 100.00 %25(100.00 %25) | _INT…
chr16	Zt09_FLF_REPET_TEs	match	424134	426224	0.0	-	.	ID=ms1477_chr16_RLX-comp_Zt09-B-R26-Map20_reversed;Target=RLX-comp_Zt09-B-R26-Map20_reversed 1 2094;TargetLength=6821;TargetDescription=CI:50 coding:(TE_BLRtx: Gypsy-1-I_AN:ClassI:LTR:Gypsy: 14.65 %25 | Gypsy-54_BG-I:ClassI:LTR:Gypsy: 34.06 %25 | REALAA_I:ClassI:LTR:Gypsy: 6.01 %25 TE_BLRx: Gypsy-16_BG-I_1p:ClassI:LTR:Gypsy: 77.67 %25 profiles: _RT_pyggy_NA_RT_NA: 100.00 %25(100.00 %25) | _INT_py…
chr16	Zt09_FLF_REPET_TEs	match	432293	432560	0.0	+	.	ID=ms1478_chr16_RLX-incomp_Zt09-B-G236-Map12_reversed;Target=RLX-incomp_Zt09-B-G236-Map12_reversed 18 311;TargetLength=12498;TargetDescription=CI:35 coding:(TE_BLRtx: Gypsy-1_BFB-I:ClassI:LTR:Gypsy: 23.24 %25 TE_BLRx: Gypsy-1_BFB-I_3p:ClassI:LTR:Gypsy: 88.34 %25 | Gypsy-2_Cop-I_4p:ClassI:LTR:Gypsy: 32.95 %25 profiles: _RT_17_6_NA_RT_NA: 87.88 %25(87.88 %25) | _RNaseH_17_6_NA_RH_NA: 99.15 %25(99.1…
chr16	Zt09_FLF_REPET_TEs	match	504259	504842	0.0	+	.	ID=ms1463_chr16_DHX-incomp_Zt09-B-G243-Map3_reversed;Target=DHX-incomp_Zt09-B-G243-Map3_reversed 5 14546;TargetLength=14548;TargetDescription=CI:50 coding:(TE_BLRx: Helitron-1_CRe_1p:ClassII:Helitron:Helitron: 6.64 %25 profiles: PF05970.9_PIF1_NA_HEL_27.2: 43.96 %25(43.96 %25) | PF14214.1_Helitron_like_N_NA_HEL_28.7: 96.20 %25(96.20 %25)) struct:(TElength: >10000bps) other:(SSRCoverage:0.10)
chr16	Zt09_FLF_REPET_TEs	match	409686	409821	0.0	+	.	ID=ms1460_chr16_DHX-incomp_Zt09-B-G243-Map3_reversed;Target=DHX-incomp_Zt09-B-G243-Map3_reversed 4 140;TargetLength=14548;TargetDescription=CI:50 coding:(TE_BLRx: Helitron-1_CRe_1p:ClassII:Helitron:Helitron: 6.64 %25 profiles: PF05970.9_PIF1_NA_HEL_27.2: 43.96 %25(43.96 %25) | PF14214.1_Helitron_like_N_NA_HEL_28.7: 96.20 %25(96.20 %25)) struct:(TElength: >10000bps) other:(SSRCoverage:0.10);Identi…
chr16	Zt09_FLF_REPET_TEs	match	577327	578563	0.0	-	.	ID=ms143_chr16_RLX-incomp_Zt09-B-R416-Map3_reversed;Target=RLX-incomp_Zt09-B-R416-Map3_reversed 1 1237;TargetLength=1237;TargetDescription=CI:28 coding:(TE_BLRtx: Copia-12_CQ-I:ClassI:LTR:Copia: 7.64 %25 | Copia-67_BG-I:ClassI:LTR:Copia: 6.26 %25 | Copia-73_AA-I:ClassI:LTR:Copia: 6.72 %25 TE_BLRx: Copia-36_FV-I_2p:ClassI:LTR:Copia: 5.92 %25 | Copia4-PTR_I_1p:ClassI:LTR:Copia: 36.96 %25 profiles: …
chr16	Zt09_FLF_REPET_TEs	match	578564	584133	0.0	-	.	ID=ms1459_chr16_RIX-comp_Zt09-B-R2-Map20;Target=RIX-comp_Zt09-B-R2-Map20 2 5637;TargetLength=5641;TargetDescription=CI:54 coding:(TE_BLRtx: I-1_CH:ClassI:LINE:I: 17.39 %25 | Tad1-37_BG:ClassI:LINE:I: 17.65 %25 | Tad1-71_BG:ClassI:LINE:I: 7.52 %25 TE_BLRx: Tad1-26B_BG_1p:ClassI:LINE:I: 12.38 %25 | Tad1-26B_BG_2p:ClassI:LINE:I: 10.29 %25 | Tad1-31B_BG_1p:ClassI:LINE:I: 60.61 %25 | Tad1-31B_BG_2p:Cl…
chr16	Zt09_FLF_REPET_TEs	match	502576	502645	0.0	-	.	ID=ms1461_chr16_DHX-incomp_Zt09-B-G243-Map3_reversed;Target=DHX-incomp_Zt09-B-G243-Map3_reversed 14491 14546;TargetLength=14548;TargetDescription=CI:50 coding:(TE_BLRx: Helitron-1_CRe_1p:ClassII:Helitron:Helitron: 6.64 %25 profiles: PF05970.9_PIF1_NA_HEL_27.2: 43.96 %25(43.96 %25) | PF14214.1_Helitron_like_N_NA_HEL_28.7: 96.20 %25(96.20 %25)) struct:(TElength: >10000bps) other:(SSRCoverage:0.10);…
chr16	Zt09_FLF_REPET_TEs	match	429458	430053	0.0	-	.	ID=ms1457_chr16_noCat_Zt09-B-R51-Map12;Target=noCat_Zt09-B-R51-Map12 133 817;TargetLength=817;TargetDescription=CI:NA struct:(SSR: (AACA)6_end | (AACAAACAA)3_end SSRCoverage:0.31);Identity=90.9
chr16	Zt09_FLF_REPET_TEs	match	501123	502575	0.0	-	.	ID=ms1450_chr16_DTX-incomp_Zt09-B-G56-Map3;Target=DTX-incomp_Zt09-B-G56-Map3 1454 2915;TargetLength=2915;TargetDescription=CI:75 coding:(TE_BLRtx: hAT-1_Cglob:ClassII:TIR:hAT: 15.64 %25 profiles: PF05699.9_Dimer_Tnp_hAT_NA_Tase_21.4: 96.51 %25(96.51 %25)) struct:(TElength: >1000bps TermRepeats: termTIR: 21) other:(SSRCoverage:0.13);Identity=89.4
chr17	Zt09_FLF_REPET_TEs	match	428822	429592	0.0	+	.	ID=ms1408_chr17_noCat_Zt09-B-P2.1-Map12;Target=noCat_Zt09-B-P2.1-Map12 8 815;TargetLength=823;TargetDescription=CI:NA struct:(SSR: (AACA)8_end SSRCoverage:0.27);Identity=93.0
chr17	Zt09_FLF_REPET_TEs	match	558816	559249	0.0	-	.	ID=ms1409_chr17_RIX-comp_Zt09-B-G82-Map12_reversed;Target=RIX-comp_Zt09-B-G82-Map12_reversed 3280 3713;TargetLength=3713;TargetDescription=CI:45 coding:(TE_BLRtx: RTE-11_Hmel:ClassI:LINE:RTE: 29.74 %25 TE_BLRx: Jockey-1_DBp_2p:ClassI:LINE:Jockey: 16.24 %25 | RTE-4_Hmel_1p:ClassI:LINE:RTE: 8.41 %25 | RTEX-23_SK_2p:ClassI:LINE:RTE: 33.51 %25 profiles: PF00078.22_RVT_1_NA_RT_20.7: 97.66 %25(97.66 %2…
chr17	Zt09_FLF_REPET_TEs	match	466031	466122	0.0	-	.	ID=ms1410_chr17_RIX-comp_Zt09-B-R1-Map20;Target=RIX-comp_Zt09-B-R1-Map20 2346 2437;TargetLength=26736;TargetDescription=CI:36 coding:(TE_BLRtx: RTE-11_Hmel:ClassI:LINE:RTE: 19.03 %25 TE_BLRx: Jockey-1_DBp_2p:ClassI:LINE:Jockey: 14.35 %25 | RTE-4_Hmel_1p:ClassI:LINE:RTE: 8.41 %25 | RTE-6_Hmel_1p:ClassI:LINE:RTE: 42.70 %25 profiles: PF00078.22_RVT_1_NA_RT_20.7: 97.66 %25(97.66 %25)) struct:(TElengt…
chr17	Zt09_FLF_REPET_TEs	match	559257	576771	0.0	-	.	ID=ms1411_chr17_RIX-comp_Zt09-B-R1-Map20;Target=RIX-comp_Zt09-B-R1-Map20 9051 26735;TargetLength=26736;TargetDescription=CI:36 coding:(TE_BLRtx: RTE-11_Hmel:ClassI:LINE:RTE: 19.03 %25 TE_BLRx: Jockey-1_DBp_2p:ClassI:LINE:Jockey: 14.35 %25 | RTE-4_Hmel_1p:ClassI:LINE:RTE: 8.41 %25 | RTE-6_Hmel_1p:ClassI:LINE:RTE: 42.70 %25 profiles: PF00078.22_RVT_1_NA_RT_20.7: 97.66 %25(97.66 %25)) struct:(TEleng…
chr17	Zt09_FLF_REPET_TEs	match	445349	451706	0.0	+	.	ID=ms1412_chr17_RLX-incomp_Zt09-B-R13-Map20_reversed;Target=RLX-incomp_Zt09-B-R13-Map20_reversed 1 6402;TargetLength=6402;TargetDescription=CI:50 coding:(TE_BLRtx: Copia-14_BG-I:ClassI:LTR:Copia: 15.09 %25 | Copia-19_BG-I:ClassI:LTR:Copia: 15.57 %25 | Copia-41_BG-I:ClassI:LTR:Copia: 7.74 %25 | Copia-48_BG-I:ClassI:LTR:Copia: 6.47 %25 | Copia-53_BG-I:ClassI:LTR:Copia: 8.74 %25 TE_BLRx: Copia-17_BG…
chr17	Zt09_FLF_REPET_TEs	match	546298	550093	0.0	+	.	ID=ms1413_chr17_RLX-incomp_Zt09-B-R328-Map3;Target=RLX-incomp_Zt09-B-R328-Map3 6483 10248;TargetLength=10286;TargetDescription=CI:35 coding:(TE_BLRtx: Copia-1_MGI-I:ClassI:LTR:Copia: 38.42 %25 TE_BLRx: Copia-1_MGI-I_1p:ClassI:LTR:Copia: 74.18 %25 profiles: PF00665.21_rve_NA_INT_30.0: 95.00 %25(95.00 %25)) struct:(TElength: >10000bps) other:(Other_profiles: PF13023.1_HD_3_NA_OTHER_21.6: 75.15 %25(…
chr17	Zt09_FLF_REPET_TEs	match	550094	550124	0.0	+	.	ID=ms1414_chr17_RLX-incomp_Zt09-B-R328-Map3;Target=RLX-incomp_Zt09-B-R328-Map3 10249 10279;TargetLength=10286;TargetDescription=CI:35 coding:(TE_BLRtx: Copia-1_MGI-I:ClassI:LTR:Copia: 38.42 %25 TE_BLRx: Copia-1_MGI-I_1p:ClassI:LTR:Copia: 74.18 %25 profiles: PF00665.21_rve_NA_INT_30.0: 95.00 %25(95.00 %25)) struct:(TElength: >10000bps) other:(Other_profiles: PF13023.1_HD_3_NA_OTHER_21.6: 75.15 %25…
chr17	Zt09_FLF_REPET_TEs	match	550155	550340	0.0	+	.	ID=ms1415_chr17_RLX-incomp_Zt09-B-R402-Map3_reversed;Target=RLX-incomp_Zt09-B-R402-Map3_reversed 30 215;TargetLength=3072;TargetDescription=CI:28 coding:(TE_BLRtx: Copia-1_MGI-I:ClassI:LTR:Copia: 31.41 %25 TE_BLRx: Copia-1_MGI-I_2p:ClassI:LTR:Copia: 21.32 %25 | Copia-41_ATr-I_1p:ClassI:LTR:Copia: 38.34 %25 profiles: _RNaseH_oryco_NA_RH_NA: 93.10 %25(93.10 %25) | _RT_tork_NA_RT_NA: 99.18 %25(99.18…
chr17	Zt09_FLF_REPET_TEs	match	552615	553191	0.0	+	.	ID=ms1416_chr17_RLX-incomp_Zt09-B-R403-Map3;Target=RLX-incomp_Zt09-B-R403-Map3 405 975;TargetLength=975;TargetDescription=CI:21 coding:(TE_BLRtx: Copia-1_MGI-I:ClassI:LTR:Copia: 11.51 %25 TE_BLRx: Copia-1_MGI-I_2p:ClassI:LTR:Copia: 77.18 %25) struct:(TElength: >700bps) other:(SSRCoverage:0.11);Identity=84.8
chr17	Zt09_FLF_REPET_TEs	match	550341	552608	0.0	+	.	ID=ms1417_chr17_RLX-incomp_Zt09-B-R405-Map4_reversed;Target=RLX-incomp_Zt09-B-R405-Map4_reversed 1 2256;TargetLength=2263;TargetDescription=CI:28 coding:(TE_BLRtx: Copia-1_MGI-I:ClassI:LTR:Copia: 33.27 %25 TE_BLRx: Copia-1_MGI-I_2p:ClassI:LTR:Copia: 63.36 %25 | SHACOP15_I_MT_1p:ClassI:LTR:Copia: 31.11 %25 profiles: _RNaseH_oryco_NA_RH_NA: 99.31 %25(99.31 %25) | PF07727.9_RVT_2_NA_RT_22.1: 75.20 %…
chr17	Zt09_FLF_REPET_TEs	match	522976	525894	0.0	+	.	ID=ms1418_chr17_RXX-LARD_Zt09-B-R256-Map5;Target=RXX-LARD_Zt09-B-R256-Map5 968 3920;TargetLength=3922;TargetDescription=CI:20 struct:(TElength: >1000bps TermRepeats: termLTR: 327) other:(SSRCoverage:0.16);Identity=75.9
chr17	Zt09_FLF_REPET_TEs	match	412441	412474	0.0	-	.	ID=ms1419_chr17_RLX-comp_Zt09-B-G157-Map20;Target=RLX-comp_Zt09-B-G157-Map20 6176 6209;TargetLength=6393;TargetDescription=CI:57 coding:(TE_BLRtx: Gypsy-37_BG-I:ClassI:LTR:Gypsy: 64.04 %25 | Gypsy-66_BG-I:ClassI:LTR:Gypsy: 8.94 %25 TE_BLRx: Gypsy-37_BG-I_1p:ClassI:LTR:Gypsy: 48.56 %25 | Gypsy-37_BG-I_2p:ClassI:LTR:Gypsy: 98.83 %25 profiles: _RT_pyggy_NA_RT_NA: 100.00 %25(100.00 %25) | _AP_pyggy_N…
chr17	Zt09_FLF_REPET_TEs	match	226034	226069	0.0	+	.	ID=ms1420_chr17_DTX-incomp_Zt09-B-R89-Map11;Target=DTX-incomp_Zt09-B-R89-Map11 5335 5374;TargetLength=5498;TargetDescription=CI:25 struct:(TElength: >1000bps TermRepeats: termTIR: 52) other:(SSRCoverage:0.17);Identity=89.2
chr17	Zt09_FLF_REPET_TEs	match	307734	307762	0.0	-	.	ID=ms1421_chr17_DTX-incomp_Zt09-B-R89-Map11;Target=DTX-incomp_Zt09-B-R89-Map11 5348 5375;TargetLength=5498;TargetDescription=CI:25 struct:(TElength: >1000bps TermRepeats: termTIR: 52) other:(SSRCoverage:0.17);Identity=96.5
chr17	Zt09_FLF_REPET_TEs	match	363815	363848	0.0	+	.	ID=ms1422_chr17_DTX-incomp_Zt09-B-R89-Map11;Target=DTX-incomp_Zt09-B-R89-Map11 5349 5383;TargetLength=5498;TargetDescription=CI:25 struct:(TElength: >1000bps TermRepeats: termTIR: 52) other:(SSRCoverage:0.17);Identity=88.6
chr17	Zt09_FLF_REPET_TEs	match	389450	395656	0.0	-	.	ID=ms1425_chr17_noCat_Zt09-B-G176-Map20;Target=noCat_Zt09-B-G176-Map20 1 6458;TargetLength=6461;TargetDescription=CI:NA struct:(SSRCoverage:0.12);Identity=96.9
chr17	Zt09_FLF_REPET_TEs	match	224102	224170	0.0	+	.	ID=ms1426_chr17_RLX-incomp_Zt09-B-R13-Map20_reversed;Target=RLX-incomp_Zt09-B-R13-Map20_reversed 6339 6401;TargetLength=6402;TargetDescription=CI:50 coding:(TE_BLRtx: Copia-14_BG-I:ClassI:LTR:Copia: 15.09 %25 | Copia-19_BG-I:ClassI:LTR:Copia: 15.57 %25 | Copia-41_BG-I:ClassI:LTR:Copia: 7.74 %25 | Copia-48_BG-I:ClassI:LTR:Copia: 6.47 %25 | Copia-53_BG-I:ClassI:LTR:Copia: 8.74 %25 TE_BLRx: Copia-17…
chr17	Zt09_FLF_REPET_TEs	match	372288	372848	0.0	+	.	ID=ms1427_chr17_DHX-incomp_Zt09-B-G243-Map3_reversed;Target=DHX-incomp_Zt09-B-G243-Map3_reversed 3 14548;TargetLength=14548;TargetDescription=CI:50 coding:(TE_BLRx: Helitron-1_CRe_1p:ClassII:Helitron:Helitron: 6.64 %25 profiles: PF05970.9_PIF1_NA_HEL_27.2: 43.96 %25(43.96 %25) | PF14214.1_Helitron_like_N_NA_HEL_28.7: 96.20 %25(96.20 %25)) struct:(TElength: >10000bps) other:(SSRCoverage:0.10)
chr17	Zt09_FLF_REPET_TEs	match	231046	231550	0.0	+	.	ID=ms1429_chr17_DXX-MITE_Zt09-B-P34.7-Map4;Target=DXX-MITE_Zt09-B-P34.7-Map4 1 522;TargetLength=522;TargetDescription=CI:20 struct:(TElength: <700bps TermRepeats: termTIR: 34) other:(SSRCoverage:0.16);Identity=98.4
chr17	Zt09_FLF_REPET_TEs	match	102677	102776	0.0	+	.	ID=ms1430_chr17_DTX-incomp_Zt09-B-G64-Map6;Target=DTX-incomp_Zt09-B-G64-Map6 194 291;TargetLength=3702;TargetDescription=CI:25 struct:(TElength: >1000bps TermRepeats: termTIR: 36) other:(SSRCoverage:0.13);Identity=74.0
chr17	Zt09_FLF_REPET_TEs	match	137632	141683	0.0	-	.	ID=ms1431_chr17_DTX-incomp_Zt09-B-R147-Map10;Target=DTX-incomp_Zt09-B-R147-Map10 2 4210;TargetLength=4210;TargetDescription=CI:75 coding:(TE_BLRtx: RESTLESS_#2:ClassII:TIR:hAT: 13.18 %25 | TFO1_FO_#2:ClassII:TIR:hAT: 8.25 %25 profiles: PF05699.9_Dimer_Tnp_hAT_NA_Tase_21.4: 53.49 %25(53.49 %25)) struct:(TElength: >1000bps TermRepeats: termTIR: 28) other:(SSRCoverage:0.18);Identity=73.7
chr17	Zt09_FLF_REPET_TEs	match	80021	80694	0.0	-	.	ID=ms1432_chr17_noCat_Zt09-B-R12-Map20;Target=noCat_Zt09-B-R12-Map20 146 858;TargetLength=858;TargetDescription=CI:NA struct:(SSR: (AACA)7_end SSRCoverage:0.28);Identity=92.1
chr17	Zt09_FLF_REPET_TEs	match	9105	9180	0.0	+	.	ID=ms1433_chr17_RIX-comp_Zt09-B-R1-Map20;Target=RIX-comp_Zt09-B-R1-Map20 8515 8590;TargetLength=26736;TargetDescription=CI:36 coding:(TE_BLRtx: RTE-11_Hmel:ClassI:LINE:RTE: 19.03 %25 TE_BLRx: Jockey-1_DBp_2p:ClassI:LINE:Jockey: 14.35 %25 | RTE-4_Hmel_1p:ClassI:LINE:RTE: 8.41 %25 | RTE-6_Hmel_1p:ClassI:LINE:RTE: 42.70 %25 profiles: PF00078.22_RVT_1_NA_RT_20.7: 97.66 %25(97.66 %25)) struct:(TElengt…
chr17	Zt09_FLF_REPET_TEs	match	13680	14350	0.0	+	.	ID=ms1434_chr17_RIX-comp_Zt09-B-R1-Map20;Target=RIX-comp_Zt09-B-R1-Map20 2807 3554;TargetLength=26736;TargetDescription=CI:36 coding:(TE_BLRtx: RTE-11_Hmel:ClassI:LINE:RTE: 19.03 %25 TE_BLRx: Jockey-1_DBp_2p:ClassI:LINE:Jockey: 14.35 %25 | RTE-4_Hmel_1p:ClassI:LINE:RTE: 8.41 %25 | RTE-6_Hmel_1p:ClassI:LINE:RTE: 42.70 %25 profiles: PF00078.22_RVT_1_NA_RT_20.7: 97.66 %25(97.66 %25)) struct:(TElengt…
chr17	Zt09_FLF_REPET_TEs	match	17041	17794	0.0	+	.	ID=ms1435_chr17_RIX-comp_Zt09-B-R1-Map20;Target=RIX-comp_Zt09-B-R1-Map20 3 783;TargetLength=26736;TargetDescription=CI:36 coding:(TE_BLRtx: RTE-11_Hmel:ClassI:LINE:RTE: 19.03 %25 TE_BLRx: Jockey-1_DBp_2p:ClassI:LINE:Jockey: 14.35 %25 | RTE-4_Hmel_1p:ClassI:LINE:RTE: 8.41 %25 | RTE-6_Hmel_1p:ClassI:LINE:RTE: 42.70 %25 profiles: PF00078.22_RVT_1_NA_RT_20.7: 97.66 %25(97.66 %25)) struct:(TElength: >…
chr17	Zt09_FLF_REPET_TEs	match	17795	17917	0.0	+	.	ID=ms1436_chr17_RIX-comp_Zt09-B-R1-Map20;Target=RIX-comp_Zt09-B-R1-Map20 60 179;TargetLength=26736;TargetDescription=CI:36 coding:(TE_BLRtx: RTE-11_Hmel:ClassI:LINE:RTE: 19.03 %25 TE_BLRx: Jockey-1_DBp_2p:ClassI:LINE:Jockey: 14.35 %25 | RTE-4_Hmel_1p:ClassI:LINE:RTE: 8.41 %25 | RTE-6_Hmel_1p:ClassI:LINE:RTE: 42.70 %25 profiles: PF00078.22_RVT_1_NA_RT_20.7: 97.66 %25(97.66 %25)) struct:(TElength: …
chr17	Zt09_FLF_REPET_TEs	match	17918	44386	0.0	+	.	ID=ms1437_chr17_RIX-comp_Zt09-B-R1-Map20;Target=RIX-comp_Zt09-B-R1-Map20 4 26736;TargetLength=26736;TargetDescription=CI:36 coding:(TE_BLRtx: RTE-11_Hmel:ClassI:LINE:RTE: 19.03 %25 TE_BLRx: Jockey-1_DBp_2p:ClassI:LINE:Jockey: 14.35 %25 | RTE-4_Hmel_1p:ClassI:LINE:RTE: 8.41 %25 | RTE-6_Hmel_1p:ClassI:LINE:RTE: 42.70 %25 profiles: PF00078.22_RVT_1_NA_RT_20.7: 97.66 %25(97.66 %25)) struct:(TElength:…
chr17	Zt09_FLF_REPET_TEs	match	47286	70864	0.0	+	.	ID=ms1438_chr17_RIX-comp_Zt09-B-R1-Map20;Target=RIX-comp_Zt09-B-R1-Map20 2900 26736;TargetLength=26736;TargetDescription=CI:36 coding:(TE_BLRtx: RTE-11_Hmel:ClassI:LINE:RTE: 19.03 %25 TE_BLRx: Jockey-1_DBp_2p:ClassI:LINE:Jockey: 14.35 %25 | RTE-4_Hmel_1p:ClassI:LINE:RTE: 8.41 %25 | RTE-6_Hmel_1p:ClassI:LINE:RTE: 42.70 %25 profiles: PF00078.22_RVT_1_NA_RT_20.7: 97.66 %25(97.66 %25)) struct:(TEleng…
chr17	Zt09_FLF_REPET_TEs	match	84626	85393	0.0	+	.	ID=ms1439_chr17_RIX-comp_Zt09-B-R242-Map15;Target=RIX-comp_Zt09-B-R242-Map15 7892 8647;TargetLength=8647;TargetDescription=CI:45 coding:(TE_BLRtx: RTE-11_Hmel:ClassI:LINE:RTE: 31.77 %25 TE_BLRx: Daphne-12_SPup2:ClassI:LINE:Jockey: 5.97 %25 | RTE-6_Hmel_1p:ClassI:LINE:RTE: 42.70 %25 | RTEX-5_ACar_2p:ClassI:LINE:RTE: 11.42 %25 profiles: PF00078.22_RVT_1_NA_RT_20.7: 97.66 %25(97.66 %25)) struct:(TEl…
chr17	Zt09_FLF_REPET_TEs	match	11457	12822	0.0	-	.	ID=ms1440_chr17_RLX-incomp_Zt09-B-R13-Map20_reversed;Target=RLX-incomp_Zt09-B-R13-Map20_reversed 3973 5358;TargetLength=6402;TargetDescription=CI:50 coding:(TE_BLRtx: Copia-14_BG-I:ClassI:LTR:Copia: 15.09 %25 | Copia-19_BG-I:ClassI:LTR:Copia: 15.57 %25 | Copia-41_BG-I:ClassI:LTR:Copia: 7.74 %25 | Copia-48_BG-I:ClassI:LTR:Copia: 6.47 %25 | Copia-53_BG-I:ClassI:LTR:Copia: 8.74 %25 TE_BLRx: Copia-17…
chr17	Zt09_FLF_REPET_TEs	match	91298	91419	0.0	+	.	ID=ms1441_chr17_DTX-comp_Zt09-B-P42.38-Map3_reversed;Target=DTX-comp_Zt09-B-P42.38-Map3_reversed 4374 4495;TargetLength=4629;TargetDescription=CI:75 coding:(TE_BLRtx: MarinerL-1_AO:ClassII:TIR:Tc1-Mariner: 6.96 %25 TE_BLRx: MarinerL-1_AO-1p:ClassII:TIR:Tc1-Mariner: 71.17 %25 profiles: PF13358.1_DDE_3_NA_EN_27.0: 87.67 %25(87.67 %25)) struct:(TElength: >1000bps TermRepeats: termTIR: 58) other:(SSR…
chr17	Zt09_FLF_REPET_TEs	match	44390	47285	0.0	-	.	ID=ms1442_chr17_noCat_Zt09-B-G153-Map20;Target=noCat_Zt09-B-G153-Map20 10 2905;TargetLength=6163;TargetDescription=CI:NA struct:(SSRCoverage:0.06);Identity=96.7
chr17	Zt09_FLF_REPET_TEs	match	83851	84612	0.0	+	.	ID=ms1443_chr17_RLX-comp_Zt09-B-G157-Map20;Target=RLX-comp_Zt09-B-G157-Map20 5607 6387;TargetLength=6393;TargetDescription=CI:57 coding:(TE_BLRtx: Gypsy-37_BG-I:ClassI:LTR:Gypsy: 64.04 %25 | Gypsy-66_BG-I:ClassI:LTR:Gypsy: 8.94 %25 TE_BLRx: Gypsy-37_BG-I_1p:ClassI:LTR:Gypsy: 48.56 %25 | Gypsy-37_BG-I_2p:ClassI:LTR:Gypsy: 98.83 %25 profiles: _RT_pyggy_NA_RT_NA: 100.00 %25(100.00 %25) | _AP_pyggy_N…
chr17	Zt09_FLF_REPET_TEs	match	70870	77341	0.0	+	.	ID=ms1444_chr17_RLX-incomp_Zt09-B-R39-Map20;Target=RLX-incomp_Zt09-B-R39-Map20 497 7017;TargetLength=7017;TargetDescription=CI:50 coding:(TE_BLRtx: Gypsy-1_GDe-I:ClassI:LTR:Gypsy: 22.47 %25 | Gypsy-1_Trm-I:ClassI:LTR:Gypsy: 9.09 %25 TE_BLRx: Gypsy-10_PPa-I_1p:ClassI:LTR:Gypsy: 61.25 %25 | Gypsy-7_XT-I_1p:ClassI:LTR:Gypsy: 14.72 %25 profiles: _RNaseH_pyret_NA_RH_NA: 98.35 %25(98.35 %25) | _INT_pyr…
chr17	Zt09_FLF_REPET_TEs	match	77342	80010	0.0	+	.	ID=ms1445_chr17_RLX-incomp_Zt09-B-R39-Map20;Target=RLX-incomp_Zt09-B-R39-Map20 1322 3990;TargetLength=7017;TargetDescription=CI:50 coding:(TE_BLRtx: Gypsy-1_GDe-I:ClassI:LTR:Gypsy: 22.47 %25 | Gypsy-1_Trm-I:ClassI:LTR:Gypsy: 9.09 %25 TE_BLRx: Gypsy-10_PPa-I_1p:ClassI:LTR:Gypsy: 61.25 %25 | Gypsy-7_XT-I_1p:ClassI:LTR:Gypsy: 14.72 %25 profiles: _RNaseH_pyret_NA_RH_NA: 98.35 %25(98.35 %25) | _INT_py…
chr17	Zt09_FLF_REPET_TEs	match	10800	12994	0.0	+	.	ID=ms1446_chr17_RXX-TRIM_Zt09-B-G369-Map3;Target=RXX-TRIM_Zt09-B-G369-Map3 274 1138;TargetLength=1412;TargetDescription=CI:40 struct:(TElength: <700bps TermRepeats: termLTR: 682) other:(TermRepeats: non-termLTR: 542 SSRCoverage:0.10)
chr17	Zt09_FLF_REPET_TEs	match	120036	121717	0.0	+	.	ID=ms1447_chr17_RXX_Zt09-B-R419-Map3;Target=RXX_Zt09-B-R419-Map3 1 1682;TargetLength=1682;TargetDescription=CI:33 coding:(profiles: PF14223.1_UBN2_NA_GAG_27.0: 94.96 %25(94.96 %25)) other:(SSRCoverage:0.17);Identity=98.3
chr17	Zt09_FLF_REPET_TEs	match	121718	121926	0.0	+	.	ID=ms1448_chr17_RXX_Zt09-B-R419-Map3;Target=RXX_Zt09-B-R419-Map3 1460 1672;TargetLength=1682;TargetDescription=CI:33 coding:(profiles: PF14223.1_UBN2_NA_GAG_27.0: 94.96 %25(94.96 %25)) other:(SSRCoverage:0.17);Identity=86.8
chr17	Zt09_FLF_REPET_TEs	match	122001	122247	0.0	+	.	ID=ms1449_chr17_RXX_Zt09-B-R419-Map3;Target=RXX_Zt09-B-R419-Map3 1 245;TargetLength=1682;TargetDescription=CI:33 coding:(profiles: PF14223.1_UBN2_NA_GAG_27.0: 94.96 %25(94.96 %25)) other:(SSRCoverage:0.17);Identity=95.1
chr17	Zt09_FLF_REPET_TEs	match	80836	83848	0.0	+	.	ID=ms2887_chr17_RLX-incomp_Zt09-B-R39-Map20;Target=RLX-incomp_Zt09-B-R39-Map20 3979 7015;TargetLength=7017;TargetDescription=CI:50 coding:(TE_BLRtx: Gypsy-1_GDe-I:ClassI:LTR:Gypsy: 22.47 %25 | Gypsy-1_Trm-I:ClassI:LTR:Gypsy: 9.09 %25 TE_BLRx: Gypsy-10_PPa-I_1p:ClassI:LTR:Gypsy: 61.25 %25 | Gypsy-7_XT-I_1p:ClassI:LTR:Gypsy: 14.72 %25 profiles: _RNaseH_pyret_NA_RH_NA: 98.35 %25(98.35 %25) | _INT_py…
chr17	Zt09_FLF_REPET_TEs	match	570011	570187	0.0	+	.	ID=ms106_chr17_RIX-comp_Zt09-B-R2-Map20;Target=RIX-comp_Zt09-B-R2-Map20 5464 5641;TargetLength=5641;TargetDescription=CI:54 coding:(TE_BLRtx: I-1_CH:ClassI:LINE:I: 17.39 %25 | Tad1-37_BG:ClassI:LINE:I: 17.65 %25 | Tad1-71_BG:ClassI:LINE:I: 7.52 %25 TE_BLRx: Tad1-26B_BG_1p:ClassI:LINE:I: 12.38 %25 | Tad1-26B_BG_2p:ClassI:LINE:I: 10.29 %25 | Tad1-31B_BG_1p:ClassI:LINE:I: 60.61 %25 | Tad1-31B_BG_2p:…
chr17	Zt09_FLF_REPET_TEs	match	395899	401101	0.0	-	.	ID=ms1397_chr17_DHX-incomp_Zt09-B-P41.0-Map6_reversed;Target=DHX-incomp_Zt09-B-P41.0-Map6_reversed 2 5203;TargetLength=13721;TargetDescription=CI:30 coding:(profiles: PF00270.24_DEAD_NA_HEL_20.6: 97.04 %25(97.04 %25) | PF00271.26_Helicase_C_NA_HEL_11.6: 84.62 %25(84.62 %25)) struct:(TElength: >10000bps) other:(SSRCoverage:0.09);Identity=66.7
chr17	Zt09_FLF_REPET_TEs	match	404341	404494	0.0	-	.	ID=ms1398_chr17_DTX-incomp_Zt09-B-G64-Map6;Target=DTX-incomp_Zt09-B-G64-Map6 1702 1855;TargetLength=3702;TargetDescription=CI:25 struct:(TElength: >1000bps TermRepeats: termTIR: 36) other:(SSRCoverage:0.13);Identity=67.3
chr17	Zt09_FLF_REPET_TEs	match	517869	517985	0.0	+	.	ID=ms1399_chr17_DTX-incomp_Zt09-B-R147-Map10;Target=DTX-incomp_Zt09-B-R147-Map10 1744 1860;TargetLength=4210;TargetDescription=CI:75 coding:(TE_BLRtx: RESTLESS_#2:ClassII:TIR:hAT: 13.18 %25 | TFO1_FO_#2:ClassII:TIR:hAT: 8.25 %25 profiles: PF05699.9_Dimer_Tnp_hAT_NA_Tase_21.4: 53.49 %25(53.49 %25)) struct:(TElength: >1000bps TermRepeats: termTIR: 28) other:(SSRCoverage:0.18);Identity=70.1
chr17	Zt09_FLF_REPET_TEs	match	518073	518288	0.0	-	.	ID=ms1400_chr17_DTX-incomp_Zt09-B-R258-Map8;Target=DTX-incomp_Zt09-B-R258-Map8 1823 2026;TargetLength=4005;TargetDescription=CI:50 coding:(TE_BLRtx: RESTLESS_#2:ClassII:TIR:hAT: 15.96 %25) struct:(TElength: >1000bps TermRepeats: termTIR: 21) other:(SSRCoverage:0.21);Identity=63.0
chr17	Zt09_FLF_REPET_TEs	match	482733	488053	0.0	-	.	ID=ms1401_chr17_DTX-incomp_Zt09-B-R280-Map4;Target=DTX-incomp_Zt09-B-R280-Map4 1 5423;TargetLength=5423;TargetDescription=CI:25 struct:(TElength: >1000bps TermRepeats: termTIR: 47) other:(SSRCoverage:0.18);Identity=88.5
chr17	Zt09_FLF_REPET_TEs	match	507992	513424	0.0	+	.	ID=ms1403_chr17_DTX-incomp_Zt09-B-R89-Map11;Target=DTX-incomp_Zt09-B-R89-Map11 1 5497;TargetLength=5498;TargetDescription=CI:25 struct:(TElength: >1000bps TermRepeats: termTIR: 52) other:(SSRCoverage:0.17);Identity=96.6
chr17	Zt09_FLF_REPET_TEs	match	384829	384962	0.0	+	.	ID=ms1404_chr17_DXX-MITE_Zt09-B-G283-Map9;Target=DXX-MITE_Zt09-B-G283-Map9 70 199;TargetLength=496;TargetDescription=CI:20 struct:(TElength: <700bps TermRepeats: termTIR: 41) other:(SSRCoverage:0.16);Identity=84.1
chr17	Zt09_FLF_REPET_TEs	match	384965	385056	0.0	-	.	ID=ms1405_chr17_DXX-MITE_Zt09-B-G283-Map9;Target=DXX-MITE_Zt09-B-G283-Map9 74 164;TargetLength=496;TargetDescription=CI:20 struct:(TElength: <700bps TermRepeats: termTIR: 41) other:(SSRCoverage:0.16);Identity=85.9
chr17	Zt09_FLF_REPET_TEs	match	395657	395702	0.0	-	.	ID=ms1407_chr17_noCat_Zt09-B-G176-Map20;Target=noCat_Zt09-B-G176-Map20 40 85;TargetLength=6461;TargetDescription=CI:NA struct:(SSRCoverage:0.12);Identity=92.4
chr18	Zt09_FLF_REPET_TEs	match	431789	432418	0.0	-	.	ID=ms2816_chr18_noCat_Zt09-B-R12-Map20;Target=noCat_Zt09-B-R12-Map20 144 858;TargetLength=858;TargetDescription=CI:NA struct:(SSR: (AACA)7_end SSRCoverage:0.28);Identity=93.2
chr18	Zt09_FLF_REPET_TEs	match	468555	469316	0.0	-	.	ID=ms2817_chr18_noCat_Zt09-B-R12-Map20;Target=noCat_Zt09-B-R12-Map20 3 858;TargetLength=858;TargetDescription=CI:NA struct:(SSR: (AACA)7_end SSRCoverage:0.28);Identity=92.8
chr18	Zt09_FLF_REPET_TEs	match	534806	535640	0.0	+	.	ID=ms2818_chr18_noCat_Zt09-B-R12-Map20;Target=noCat_Zt09-B-R12-Map20 3 857;TargetLength=858;TargetDescription=CI:NA struct:(SSR: (AACA)7_end SSRCoverage:0.28);Identity=91.0
chr18	Zt09_FLF_REPET_TEs	match	555220	556158	0.0	-	.	ID=ms2819_chr18_noCat_Zt09-B-R12-Map20;Target=noCat_Zt09-B-R12-Map20 3 857;TargetLength=858;TargetDescription=CI:NA struct:(SSR: (AACA)7_end SSRCoverage:0.28);Identity=91.5
chr18	Zt09_FLF_REPET_TEs	match	531985	534805	0.0	-	.	ID=ms2820_chr18_RIX-comp_Zt09-B-R1-Map20;Target=RIX-comp_Zt09-B-R1-Map20 23913 26734;TargetLength=26736;TargetDescription=CI:36 coding:(TE_BLRtx: RTE-11_Hmel:ClassI:LINE:RTE: 19.03 %25 TE_BLRx: Jockey-1_DBp_2p:ClassI:LINE:Jockey: 14.35 %25 | RTE-4_Hmel_1p:ClassI:LINE:RTE: 8.41 %25 | RTE-6_Hmel_1p:ClassI:LINE:RTE: 42.70 %25 profiles: PF00078.22_RVT_1_NA_RT_20.7: 97.66 %25(97.66 %25)) struct:(TElen…
chr18	Zt09_FLF_REPET_TEs	match	535675	539739	0.0	-	.	ID=ms2821_chr18_RIX-comp_Zt09-B-R1-Map20;Target=RIX-comp_Zt09-B-R1-Map20 19966 23923;TargetLength=26736;TargetDescription=CI:36 coding:(TE_BLRtx: RTE-11_Hmel:ClassI:LINE:RTE: 19.03 %25 TE_BLRx: Jockey-1_DBp_2p:ClassI:LINE:Jockey: 14.35 %25 | RTE-4_Hmel_1p:ClassI:LINE:RTE: 8.41 %25 | RTE-6_Hmel_1p:ClassI:LINE:RTE: 42.70 %25 profiles: PF00078.22_RVT_1_NA_RT_20.7: 97.66 %25(97.66 %25)) struct:(TElen…
chr18	Zt09_FLF_REPET_TEs	match	558031	566640	0.0	-	.	ID=ms2822_chr18_RIX-comp_Zt09-B-R1-Map20;Target=RIX-comp_Zt09-B-R1-Map20 10140 18978;TargetLength=26736;TargetDescription=CI:36 coding:(TE_BLRtx: RTE-11_Hmel:ClassI:LINE:RTE: 19.03 %25 TE_BLRx: Jockey-1_DBp_2p:ClassI:LINE:Jockey: 14.35 %25 | RTE-4_Hmel_1p:ClassI:LINE:RTE: 8.41 %25 | RTE-6_Hmel_1p:ClassI:LINE:RTE: 42.70 %25 profiles: PF00078.22_RVT_1_NA_RT_20.7: 97.66 %25(97.66 %25)) struct:(TElen…
chr18	Zt09_FLF_REPET_TEs	match	549900	555217	0.0	-	.	ID=ms2823_chr18_RIX-comp_Zt09-B-R242-Map15;Target=RIX-comp_Zt09-B-R242-Map15 3194 8647;TargetLength=8647;TargetDescription=CI:45 coding:(TE_BLRtx: RTE-11_Hmel:ClassI:LINE:RTE: 31.77 %25 TE_BLRx: Daphne-12_SPup2:ClassI:LINE:Jockey: 5.97 %25 | RTE-6_Hmel_1p:ClassI:LINE:RTE: 42.70 %25 | RTEX-5_ACar_2p:ClassI:LINE:RTE: 11.42 %25 profiles: PF00078.22_RVT_1_NA_RT_20.7: 97.66 %25(97.66 %25)) struct:(TEl…
chr18	Zt09_FLF_REPET_TEs	match	556161	558030	0.0	-	.	ID=ms2824_chr18_RIX-comp_Zt09-B-R242-Map15;Target=RIX-comp_Zt09-B-R242-Map15 1285 3204;TargetLength=8647;TargetDescription=CI:45 coding:(TE_BLRtx: RTE-11_Hmel:ClassI:LINE:RTE: 31.77 %25 TE_BLRx: Daphne-12_SPup2:ClassI:LINE:Jockey: 5.97 %25 | RTE-6_Hmel_1p:ClassI:LINE:RTE: 42.70 %25 | RTEX-5_ACar_2p:ClassI:LINE:RTE: 11.42 %25 profiles: PF00078.22_RVT_1_NA_RT_20.7: 97.66 %25(97.66 %25)) struct:(TEl…
chr18	Zt09_FLF_REPET_TEs	match	501807	508175	0.0	+	.	ID=ms2825_chr18_RLX-comp_Zt09-B-G157-Map20;Target=RLX-comp_Zt09-B-G157-Map20 1 6392;TargetLength=6393;TargetDescription=CI:57 coding:(TE_BLRtx: Gypsy-37_BG-I:ClassI:LTR:Gypsy: 64.04 %25 | Gypsy-66_BG-I:ClassI:LTR:Gypsy: 8.94 %25 TE_BLRx: Gypsy-37_BG-I_1p:ClassI:LTR:Gypsy: 48.56 %25 | Gypsy-37_BG-I_2p:ClassI:LTR:Gypsy: 98.83 %25 profiles: _RT_pyggy_NA_RT_NA: 100.00 %25(100.00 %25) | _AP_pyggy_NA_A…
chr18	Zt09_FLF_REPET_TEs	match	477781	491319	0.0	+	.	ID=ms2826_chr18_RLX-comp_Zt09-B-G240-Map4;Target=RLX-comp_Zt09-B-G240-Map4 1 12692;TargetLength=12692;TargetDescription=CI:42 coding:(TE_BLRtx: Gypsy-1_BFB-I:ClassI:LTR:Gypsy: 13.49 %25 | Gypsy-20_PGr-I:ClassI:LTR:Gypsy: 5.86 %25 TE_BLRx: Gypsy-1_BFB-I_3p:ClassI:LTR:Gypsy: 87.03 %25 | Gypsy-2_Cop-I_1p:ClassI:LTR:Gypsy: 11.01 %25 profiles: _RNaseH_gmr1_NA_RH_NA: 96.67 %25(96.67 %25) | _RT_17_6_NA_…
chr18	Zt09_FLF_REPET_TEs	match	426234	431786	0.0	-	.	ID=ms2827_chr18_RLX-incomp_Zt09-B-G236-Map12_reversed;Target=RLX-incomp_Zt09-B-G236-Map12_reversed 6995 12498;TargetLength=12498;TargetDescription=CI:35 coding:(TE_BLRtx: Gypsy-1_BFB-I:ClassI:LTR:Gypsy: 23.24 %25 TE_BLRx: Gypsy-1_BFB-I_3p:ClassI:LTR:Gypsy: 88.34 %25 | Gypsy-2_Cop-I_4p:ClassI:LTR:Gypsy: 32.95 %25 profiles: _RT_17_6_NA_RT_NA: 87.88 %25(87.88 %25) | _RNaseH_17_6_NA_RH_NA: 99.15 %25(…
chr18	Zt09_FLF_REPET_TEs	match	501343	511490	0.0	+	.	ID=ms2829_chr18_RLX-incomp_Zt09-B-R328-Map3;Target=RLX-incomp_Zt09-B-R328-Map3 6479 10286;TargetLength=10286;TargetDescription=CI:35 coding:(TE_BLRtx: Copia-1_MGI-I:ClassI:LTR:Copia: 38.42 %25 TE_BLRx: Copia-1_MGI-I_1p:ClassI:LTR:Copia: 74.18 %25 profiles: PF00665.21_rve_NA_INT_30.0: 95.00 %25(95.00 %25)) struct:(TElength: >10000bps) other:(Other_profiles: PF13023.1_HD_3_NA_OTHER_21.6: 75.15 %25(…
chr18	Zt09_FLF_REPET_TEs	match	549342	549887	0.0	-	.	ID=ms2830_chr18_RLX-incomp_Zt09-B-R328-Map3;Target=RLX-incomp_Zt09-B-R328-Map3 7551 8096;TargetLength=10286;TargetDescription=CI:35 coding:(TE_BLRtx: Copia-1_MGI-I:ClassI:LTR:Copia: 38.42 %25 TE_BLRx: Copia-1_MGI-I_1p:ClassI:LTR:Copia: 74.18 %25 profiles: PF00665.21_rve_NA_INT_30.0: 95.00 %25(95.00 %25)) struct:(TElength: >10000bps) other:(Other_profiles: PF13023.1_HD_3_NA_OTHER_21.6: 75.15 %25(7…
chr18	Zt09_FLF_REPET_TEs	match	511491	511699	0.0	+	.	ID=ms2831_chr18_RLX-incomp_Zt09-B-R402-Map3_reversed;Target=RLX-incomp_Zt09-B-R402-Map3_reversed 7 215;TargetLength=3072;TargetDescription=CI:28 coding:(TE_BLRtx: Copia-1_MGI-I:ClassI:LTR:Copia: 31.41 %25 TE_BLRx: Copia-1_MGI-I_2p:ClassI:LTR:Copia: 21.32 %25 | Copia-41_ATr-I_1p:ClassI:LTR:Copia: 38.34 %25 profiles: _RNaseH_oryco_NA_RH_NA: 93.10 %25(93.10 %25) | _RT_tork_NA_RT_NA: 99.18 %25(99.18 …
chr18	Zt09_FLF_REPET_TEs	match	8470	9179	0.0	+	.	ID=ms99_chr18_noCat_Zt09-B-P2.1-Map12;Target=noCat_Zt09-B-P2.1-Map12 11 811;TargetLength=823;TargetDescription=CI:NA struct:(SSR: (AACA)8_end SSRCoverage:0.27);Identity=96.3
chr18	Zt09_FLF_REPET_TEs	match	6417	12634	0.0	+	.	ID=ms100_chr18_RLX-comp_Zt09-B-G240-Map4;Target=RLX-comp_Zt09-B-G240-Map4 7305 12689;TargetLength=12692;TargetDescription=CI:42 coding:(TE_BLRtx: Gypsy-1_BFB-I:ClassI:LTR:Gypsy: 13.49 %25 | Gypsy-20_PGr-I:ClassI:LTR:Gypsy: 5.86 %25 TE_BLRx: Gypsy-1_BFB-I_3p:ClassI:LTR:Gypsy: 87.03 %25 | Gypsy-2_Cop-I_1p:ClassI:LTR:Gypsy: 11.01 %25 profiles: _RNaseH_gmr1_NA_RH_NA: 96.67 %25(96.67 %25) | _RT_17_6_N…
chr18	Zt09_FLF_REPET_TEs	match	13407	13476	0.0	+	.	ID=ms101_chr18_DXX-MITE_Zt09-B-R70-Map4;Target=DXX-MITE_Zt09-B-R70-Map4 556 625;TargetLength=625;TargetDescription=CI:20 struct:(TElength: <700bps TermRepeats: termTIR: 65) other:(SSRCoverage:0.18);Identity=85.9
chr18	Zt09_FLF_REPET_TEs	match	646	724	0.0	-	.	ID=ms145_chr18_DTX-incomp_Zt09-B-R56-Map11;Target=DTX-incomp_Zt09-B-R56-Map11 4426 4505;TargetLength=5463;TargetDescription=CI:25 struct:(TElength: >1000bps TermRepeats: termTIR: 36) other:(SSRCoverage:0.20);Identity=78.5
chr18	Zt09_FLF_REPET_TEs	match	399356	399468	0.0	+	.	ID=ms722_chr18_DHX-incomp_Zt09-B-G243-Map3_reversed;Target=DHX-incomp_Zt09-B-G243-Map3_reversed 27 139;TargetLength=14548;TargetDescription=CI:50 coding:(TE_BLRx: Helitron-1_CRe_1p:ClassII:Helitron:Helitron: 6.64 %25 profiles: PF05970.9_PIF1_NA_HEL_27.2: 43.96 %25(43.96 %25) | PF14214.1_Helitron_like_N_NA_HEL_28.7: 96.20 %25(96.20 %25)) struct:(TElength: >10000bps) other:(SSRCoverage:0.10);Identi…
chr18	Zt09_FLF_REPET_TEs	match	328880	328916	0.0	+	.	ID=ms723_chr18_DHX-incomp_Zt09-B-P41.0-Map6_reversed;Target=DHX-incomp_Zt09-B-P41.0-Map6_reversed 3 39;TargetLength=13721;TargetDescription=CI:30 coding:(profiles: PF00270.24_DEAD_NA_HEL_20.6: 97.04 %25(97.04 %25) | PF00271.26_Helicase_C_NA_HEL_11.6: 84.62 %25(84.62 %25)) struct:(TElength: >10000bps) other:(SSRCoverage:0.09);Identity=86.5
chr18	Zt09_FLF_REPET_TEs	match	358034	358217	0.0	+	.	ID=ms724_chr18_DTX-incomp_Zt09-B-R258-Map8;Target=DTX-incomp_Zt09-B-R258-Map8 234 432;TargetLength=4005;TargetDescription=CI:50 coding:(TE_BLRtx: RESTLESS_#2:ClassII:TIR:hAT: 15.96 %25) struct:(TElength: >1000bps TermRepeats: termTIR: 21) other:(SSRCoverage:0.21);Identity=77.5
chr18	Zt09_FLF_REPET_TEs	match	398765	398998	0.0	-	.	ID=ms725_chr18_DTX-incomp_Zt09-B-R258-Map8;Target=DTX-incomp_Zt09-B-R258-Map8 236 453;TargetLength=4005;TargetDescription=CI:50 coding:(TE_BLRtx: RESTLESS_#2:ClassII:TIR:hAT: 15.96 %25) struct:(TElength: >1000bps TermRepeats: termTIR: 21) other:(SSRCoverage:0.21);Identity=72.7
chr18	Zt09_FLF_REPET_TEs	match	352569	357724	0.0	+	.	ID=ms726_chr18_DTX-incomp_Zt09-B-R280-Map4;Target=DTX-incomp_Zt09-B-R280-Map4 1 5179;TargetLength=5423;TargetDescription=CI:25 struct:(TElength: >1000bps TermRepeats: termTIR: 47) other:(SSRCoverage:0.18);Identity=86.9
chr18	Zt09_FLF_REPET_TEs	match	360762	361010	0.0	+	.	ID=ms727_chr18_DTX-incomp_Zt09-B-R280-Map4;Target=DTX-incomp_Zt09-B-R280-Map4 5175 5423;TargetLength=5423;TargetDescription=CI:25 struct:(TElength: >1000bps TermRepeats: termTIR: 47) other:(SSRCoverage:0.18);Identity=81.9
chr18	Zt09_FLF_REPET_TEs	match	237375	238258	0.0	+	.	ID=ms728_chr18_noCat_Zt09-B-P2.1-Map12;Target=noCat_Zt09-B-P2.1-Map12 8 817;TargetLength=823;TargetDescription=CI:NA struct:(SSR: (AACA)8_end SSRCoverage:0.27);Identity=93.5
chr18	Zt09_FLF_REPET_TEs	match	239947	240774	0.0	-	.	ID=ms729_chr18_noCat_Zt09-B-R12-Map20;Target=noCat_Zt09-B-R12-Map20 9 858;TargetLength=858;TargetDescription=CI:NA struct:(SSR: (AACA)7_end SSRCoverage:0.28);Identity=91.7
chr18	Zt09_FLF_REPET_TEs	match	277886	278559	0.0	+	.	ID=ms730_chr18_noCat_Zt09-B-R12-Map20;Target=noCat_Zt09-B-R12-Map20 144 858;TargetLength=858;TargetDescription=CI:NA struct:(SSR: (AACA)7_end SSRCoverage:0.28);Identity=87.1
chr18	Zt09_FLF_REPET_TEs	match	295970	301543	0.0	+	.	ID=ms731_chr18_RIX-comp_Zt09-B-R2-Map20;Target=RIX-comp_Zt09-B-R2-Map20 2 5641;TargetLength=5641;TargetDescription=CI:54 coding:(TE_BLRtx: I-1_CH:ClassI:LINE:I: 17.39 %25 | Tad1-37_BG:ClassI:LINE:I: 17.65 %25 | Tad1-71_BG:ClassI:LINE:I: 7.52 %25 TE_BLRx: Tad1-26B_BG_1p:ClassI:LINE:I: 12.38 %25 | Tad1-26B_BG_2p:ClassI:LINE:I: 10.29 %25 | Tad1-31B_BG_1p:ClassI:LINE:I: 60.61 %25 | Tad1-31B_BG_2p:Cla…
chr18	Zt09_FLF_REPET_TEs	match	305867	311458	0.0	-	.	ID=ms732_chr18_RIX-comp_Zt09-B-R2-Map20;Target=RIX-comp_Zt09-B-R2-Map20 1 5641;TargetLength=5641;TargetDescription=CI:54 coding:(TE_BLRtx: I-1_CH:ClassI:LINE:I: 17.39 %25 | Tad1-37_BG:ClassI:LINE:I: 17.65 %25 | Tad1-71_BG:ClassI:LINE:I: 7.52 %25 TE_BLRx: Tad1-26B_BG_1p:ClassI:LINE:I: 12.38 %25 | Tad1-26B_BG_2p:ClassI:LINE:I: 10.29 %25 | Tad1-31B_BG_1p:ClassI:LINE:I: 60.61 %25 | Tad1-31B_BG_2p:Cla…
chr18	Zt09_FLF_REPET_TEs	match	368523	374097	0.0	-	.	ID=ms733_chr18_RIX-comp_Zt09-B-R2-Map20;Target=RIX-comp_Zt09-B-R2-Map20 1 5641;TargetLength=5641;TargetDescription=CI:54 coding:(TE_BLRtx: I-1_CH:ClassI:LINE:I: 17.39 %25 | Tad1-37_BG:ClassI:LINE:I: 17.65 %25 | Tad1-71_BG:ClassI:LINE:I: 7.52 %25 TE_BLRx: Tad1-26B_BG_1p:ClassI:LINE:I: 12.38 %25 | Tad1-26B_BG_2p:ClassI:LINE:I: 10.29 %25 | Tad1-31B_BG_1p:ClassI:LINE:I: 60.61 %25 | Tad1-31B_BG_2p:Cla…
chr18	Zt09_FLF_REPET_TEs	match	380849	381056	0.0	+	.	ID=ms734_chr18_RIX-comp_Zt09-B-R2-Map20;Target=RIX-comp_Zt09-B-R2-Map20 5434 5641;TargetLength=5641;TargetDescription=CI:54 coding:(TE_BLRtx: I-1_CH:ClassI:LINE:I: 17.39 %25 | Tad1-37_BG:ClassI:LINE:I: 17.65 %25 | Tad1-71_BG:ClassI:LINE:I: 7.52 %25 TE_BLRx: Tad1-26B_BG_1p:ClassI:LINE:I: 12.38 %25 | Tad1-26B_BG_2p:ClassI:LINE:I: 10.29 %25 | Tad1-31B_BG_1p:ClassI:LINE:I: 60.61 %25 | Tad1-31B_BG_2p:…
chr18	Zt09_FLF_REPET_TEs	match	290749	291870	0.0	+	.	ID=ms735_chr18_RLX-comp_Zt09-B-G157-Map20;Target=RLX-comp_Zt09-B-G157-Map20 2384 3472;TargetLength=6393;TargetDescription=CI:57 coding:(TE_BLRtx: Gypsy-37_BG-I:ClassI:LTR:Gypsy: 64.04 %25 | Gypsy-66_BG-I:ClassI:LTR:Gypsy: 8.94 %25 TE_BLRx: Gypsy-37_BG-I_1p:ClassI:LTR:Gypsy: 48.56 %25 | Gypsy-37_BG-I_2p:ClassI:LTR:Gypsy: 98.83 %25 profiles: _RT_pyggy_NA_RT_NA: 100.00 %25(100.00 %25) | _AP_pyggy_NA…
chr18	Zt09_FLF_REPET_TEs	match	381571	381631	0.0	+	.	ID=ms736_chr18_RLX-comp_Zt09-B-G157-Map20;Target=RLX-comp_Zt09-B-G157-Map20 3006 3067;TargetLength=6393;TargetDescription=CI:57 coding:(TE_BLRtx: Gypsy-37_BG-I:ClassI:LTR:Gypsy: 64.04 %25 | Gypsy-66_BG-I:ClassI:LTR:Gypsy: 8.94 %25 TE_BLRx: Gypsy-37_BG-I_1p:ClassI:LTR:Gypsy: 48.56 %25 | Gypsy-37_BG-I_2p:ClassI:LTR:Gypsy: 98.83 %25 profiles: _RT_pyggy_NA_RT_NA: 100.00 %25(100.00 %25) | _AP_pyggy_NA…
chr18	Zt09_FLF_REPET_TEs	match	396360	396625	0.0	+	.	ID=ms737_chr18_RLX-comp_Zt09-B-G157-Map20;Target=RLX-comp_Zt09-B-G157-Map20 3289 3551;TargetLength=6393;TargetDescription=CI:57 coding:(TE_BLRtx: Gypsy-37_BG-I:ClassI:LTR:Gypsy: 64.04 %25 | Gypsy-66_BG-I:ClassI:LTR:Gypsy: 8.94 %25 TE_BLRx: Gypsy-37_BG-I_1p:ClassI:LTR:Gypsy: 48.56 %25 | Gypsy-37_BG-I_2p:ClassI:LTR:Gypsy: 98.83 %25 profiles: _RT_pyggy_NA_RT_NA: 100.00 %25(100.00 %25) | _AP_pyggy_NA…
chr18	Zt09_FLF_REPET_TEs	match	381074	381570	0.0	+	.	ID=ms738_chr18_RLX-comp_Zt09-B-R26-Map20_reversed;Target=RLX-comp_Zt09-B-R26-Map20_reversed 2339 2835;TargetLength=6821;TargetDescription=CI:50 coding:(TE_BLRtx: Gypsy-1-I_AN:ClassI:LTR:Gypsy: 14.65 %25 | Gypsy-54_BG-I:ClassI:LTR:Gypsy: 34.06 %25 | REALAA_I:ClassI:LTR:Gypsy: 6.01 %25 TE_BLRx: Gypsy-16_BG-I_1p:ClassI:LTR:Gypsy: 77.67 %25 profiles: _RT_pyggy_NA_RT_NA: 100.00 %25(100.00 %25) | _INT_…
chr18	Zt09_FLF_REPET_TEs	match	233742	237374	0.0	-	.	ID=ms739_chr18_RLX-incomp_Zt09-B-G231-Map20;Target=RLX-incomp_Zt09-B-G231-Map20 5880 9534;TargetLength=9538;TargetDescription=CI:50 coding:(TE_BLRtx: GYARLI1_I:ClassI:LTR:Gypsy: 14.82 %25 | Gypsy-6-I_HM:ClassI:LTR:Gypsy: 9.50 %25 TE_BLRx: Gypsy-31_MLP-I_2p:ClassI:LTR:Gypsy: 25.67 %25 | Gypsy-3_RO-I_2p:ClassI:LTR:Gypsy: 8.61 %25 | Gypsy-5_RO-I_1p:ClassI:LTR:Gypsy: 23.02 %25 | Gypsy-8_PGr-I_2p:Clas…
chr18	Zt09_FLF_REPET_TEs	match	238259	239945	0.0	-	.	ID=ms740_chr18_RLX-incomp_Zt09-B-G231-Map20;Target=RLX-incomp_Zt09-B-G231-Map20 4205 5892;TargetLength=9538;TargetDescription=CI:50 coding:(TE_BLRtx: GYARLI1_I:ClassI:LTR:Gypsy: 14.82 %25 | Gypsy-6-I_HM:ClassI:LTR:Gypsy: 9.50 %25 TE_BLRx: Gypsy-31_MLP-I_2p:ClassI:LTR:Gypsy: 25.67 %25 | Gypsy-3_RO-I_2p:ClassI:LTR:Gypsy: 8.61 %25 | Gypsy-5_RO-I_1p:ClassI:LTR:Gypsy: 23.02 %25 | Gypsy-8_PGr-I_2p:Clas…
chr18	Zt09_FLF_REPET_TEs	match	240775	244991	0.0	-	.	ID=ms741_chr18_RLX-incomp_Zt09-B-G231-Map20;Target=RLX-incomp_Zt09-B-G231-Map20 6 4225;TargetLength=9538;TargetDescription=CI:50 coding:(TE_BLRtx: GYARLI1_I:ClassI:LTR:Gypsy: 14.82 %25 | Gypsy-6-I_HM:ClassI:LTR:Gypsy: 9.50 %25 TE_BLRx: Gypsy-31_MLP-I_2p:ClassI:LTR:Gypsy: 25.67 %25 | Gypsy-3_RO-I_2p:ClassI:LTR:Gypsy: 8.61 %25 | Gypsy-5_RO-I_1p:ClassI:LTR:Gypsy: 23.02 %25 | Gypsy-8_PGr-I_2p:ClassI:…
chr18	Zt09_FLF_REPET_TEs	match	245647	255108	0.0	-	.	ID=ms742_chr18_RLX-incomp_Zt09-B-G231-Map20;Target=RLX-incomp_Zt09-B-G231-Map20 7 9533;TargetLength=9538;TargetDescription=CI:50 coding:(TE_BLRtx: GYARLI1_I:ClassI:LTR:Gypsy: 14.82 %25 | Gypsy-6-I_HM:ClassI:LTR:Gypsy: 9.50 %25 TE_BLRx: Gypsy-31_MLP-I_2p:ClassI:LTR:Gypsy: 25.67 %25 | Gypsy-3_RO-I_2p:ClassI:LTR:Gypsy: 8.61 %25 | Gypsy-5_RO-I_1p:ClassI:LTR:Gypsy: 23.02 %25 | Gypsy-8_PGr-I_2p:ClassI:…
chr18	Zt09_FLF_REPET_TEs	match	328917	329283	0.0	+	.	ID=ms743_chr18_RLX-incomp_Zt09-B-R196-Map5_reversed;Target=RLX-incomp_Zt09-B-R196-Map5_reversed 5606 5968;TargetLength=8280;TargetDescription=CI:50 coding:(TE_BLRtx: Gypsy-1-I_ACa:ClassI:LTR:Gypsy: 17.17 %25 | Gypsy-3_GDe-I:ClassI:LTR:Gypsy: 7.81 %25 | Gypsy2-I_AO:ClassI:LTR:Gypsy: 12.06 %25 TE_BLRx: Gypsy-1-I_ACa_2p:ClassI:LTR:Gypsy: 88.57 %25 | SKIPPY_I_2p:ClassI:LTR:?: 22.70 %25 profiles: _RNa…
chr18	Zt09_FLF_REPET_TEs	match	278785	287401	0.0	-	.	ID=ms744_chr18_RLX-incomp_Zt09-B-R328-Map3;Target=RLX-incomp_Zt09-B-R328-Map3 8575 10286;TargetLength=10286;TargetDescription=CI:35 coding:(TE_BLRtx: Copia-1_MGI-I:ClassI:LTR:Copia: 38.42 %25 TE_BLRx: Copia-1_MGI-I_1p:ClassI:LTR:Copia: 74.18 %25 profiles: PF00665.21_rve_NA_INT_30.0: 95.00 %25(95.00 %25)) struct:(TElength: >10000bps) other:(Other_profiles: PF13023.1_HD_3_NA_OTHER_21.6: 75.15 %25(7…
chr18	Zt09_FLF_REPET_TEs	match	294125	314353	0.0	-	.	ID=ms745_chr18_RLX-incomp_Zt09-B-R328-Map3;Target=RLX-incomp_Zt09-B-R328-Map3 6483 8585;TargetLength=10286;TargetDescription=CI:35 coding:(TE_BLRtx: Copia-1_MGI-I:ClassI:LTR:Copia: 38.42 %25 TE_BLRx: Copia-1_MGI-I_1p:ClassI:LTR:Copia: 74.18 %25 profiles: PF00665.21_rve_NA_INT_30.0: 95.00 %25(95.00 %25)) struct:(TElength: >10000bps) other:(Other_profiles: PF13023.1_HD_3_NA_OTHER_21.6: 75.15 %25(75…
chr18	Zt09_FLF_REPET_TEs	match	279310	286236	0.0	-	.	ID=ms746_chr18_RLX-incomp_Zt09-B-R39-Map20;Target=RLX-incomp_Zt09-B-R39-Map20 1 7017;TargetLength=7017;TargetDescription=CI:50 coding:(TE_BLRtx: Gypsy-1_GDe-I:ClassI:LTR:Gypsy: 22.47 %25 | Gypsy-1_Trm-I:ClassI:LTR:Gypsy: 9.09 %25 TE_BLRx: Gypsy-10_PPa-I_1p:ClassI:LTR:Gypsy: 61.25 %25 | Gypsy-7_XT-I_1p:ClassI:LTR:Gypsy: 14.72 %25 profiles: _RNaseH_pyret_NA_RH_NA: 98.35 %25(98.35 %25) | _INT_pyret_…
chr18	Zt09_FLF_REPET_TEs	match	294430	312549	0.0	-	.	ID=ms747_chr18_RLX-incomp_Zt09-B-R39-Map20;Target=RLX-incomp_Zt09-B-R39-Map20 1 7017;TargetLength=7017;TargetDescription=CI:50 coding:(TE_BLRtx: Gypsy-1_GDe-I:ClassI:LTR:Gypsy: 22.47 %25 | Gypsy-1_Trm-I:ClassI:LTR:Gypsy: 9.09 %25 TE_BLRx: Gypsy-10_PPa-I_1p:ClassI:LTR:Gypsy: 61.25 %25 | Gypsy-7_XT-I_1p:ClassI:LTR:Gypsy: 14.72 %25 profiles: _RNaseH_pyret_NA_RH_NA: 98.35 %25(98.35 %25) | _INT_pyret_…
chr18	Zt09_FLF_REPET_TEs	match	274822	278784	0.0	-	.	ID=ms748_chr18_RLX-incomp_Zt09-B-R402-Map3_reversed;Target=RLX-incomp_Zt09-B-R402-Map3_reversed 7 2821;TargetLength=3072;TargetDescription=CI:28 coding:(TE_BLRtx: Copia-1_MGI-I:ClassI:LTR:Copia: 31.41 %25 TE_BLRx: Copia-1_MGI-I_2p:ClassI:LTR:Copia: 21.32 %25 | Copia-41_ATr-I_1p:ClassI:LTR:Copia: 38.34 %25 profiles: _RNaseH_oryco_NA_RH_NA: 93.10 %25(93.10 %25) | _RT_tork_NA_RT_NA: 99.18 %25(99.18 …
chr18	Zt09_FLF_REPET_TEs	match	274091	274673	0.0	-	.	ID=ms749_chr18_RLX-incomp_Zt09-B-R403-Map3;Target=RLX-incomp_Zt09-B-R403-Map3 393 975;TargetLength=975;TargetDescription=CI:21 coding:(TE_BLRtx: Copia-1_MGI-I:ClassI:LTR:Copia: 11.51 %25 TE_BLRx: Copia-1_MGI-I_2p:ClassI:LTR:Copia: 77.18 %25) struct:(TElength: >700bps) other:(SSRCoverage:0.11);Identity=98.6
chr18	Zt09_FLF_REPET_TEs	match	275485	275886	0.0	-	.	ID=ms750_chr18_RLX-incomp_Zt09-B-R403-Map3;Target=RLX-incomp_Zt09-B-R403-Map3 4 405;TargetLength=975;TargetDescription=CI:21 coding:(TE_BLRtx: Copia-1_MGI-I:ClassI:LTR:Copia: 11.51 %25 TE_BLRx: Copia-1_MGI-I_2p:ClassI:LTR:Copia: 77.18 %25) struct:(TElength: >700bps) other:(SSRCoverage:0.11);Identity=94.1
chr18	Zt09_FLF_REPET_TEs	match	381636	381680	0.0	-	.	ID=ms751_chr18_RLX-comp_Zt09-B-G240-Map4;Target=RLX-comp_Zt09-B-G240-Map4 12648 12692;TargetLength=12692;TargetDescription=CI:42 coding:(TE_BLRtx: Gypsy-1_BFB-I:ClassI:LTR:Gypsy: 13.49 %25 | Gypsy-20_PGr-I:ClassI:LTR:Gypsy: 5.86 %25 TE_BLRx: Gypsy-1_BFB-I_3p:ClassI:LTR:Gypsy: 87.03 %25 | Gypsy-2_Cop-I_1p:ClassI:LTR:Gypsy: 11.01 %25 profiles: _RNaseH_gmr1_NA_RH_NA: 96.67 %25(96.67 %25) | _RT_17_6_…
chr18	Zt09_FLF_REPET_TEs	match	395871	396084	0.0	-	.	ID=ms752_chr18_RLX-comp_Zt09-B-G240-Map4;Target=RLX-comp_Zt09-B-G240-Map4 1 215;TargetLength=12692;TargetDescription=CI:42 coding:(TE_BLRtx: Gypsy-1_BFB-I:ClassI:LTR:Gypsy: 13.49 %25 | Gypsy-20_PGr-I:ClassI:LTR:Gypsy: 5.86 %25 TE_BLRx: Gypsy-1_BFB-I_3p:ClassI:LTR:Gypsy: 87.03 %25 | Gypsy-2_Cop-I_1p:ClassI:LTR:Gypsy: 11.01 %25 profiles: _RNaseH_gmr1_NA_RH_NA: 96.67 %25(96.67 %25) | _RT_17_6_NA_RT_…
chr18	Zt09_FLF_REPET_TEs	match	381681	382835	0.0	+	.	ID=ms753_chr18_RLX-incomp_Zt09-B-G236-Map12_reversed;Target=RLX-incomp_Zt09-B-G236-Map12_reversed 2 1216;TargetLength=12498;TargetDescription=CI:35 coding:(TE_BLRtx: Gypsy-1_BFB-I:ClassI:LTR:Gypsy: 23.24 %25 TE_BLRx: Gypsy-1_BFB-I_3p:ClassI:LTR:Gypsy: 88.34 %25 | Gypsy-2_Cop-I_4p:ClassI:LTR:Gypsy: 32.95 %25 profiles: _RT_17_6_NA_RT_NA: 87.88 %25(87.88 %25) | _RNaseH_17_6_NA_RH_NA: 99.15 %25(99.15…
chr18	Zt09_FLF_REPET_TEs	match	382836	394492	0.0	+	.	ID=ms754_chr18_RLX-incomp_Zt09-B-G236-Map12_reversed;Target=RLX-incomp_Zt09-B-G236-Map12_reversed 882 12498;TargetLength=12498;TargetDescription=CI:35 coding:(TE_BLRtx: Gypsy-1_BFB-I:ClassI:LTR:Gypsy: 23.24 %25 TE_BLRx: Gypsy-1_BFB-I_3p:ClassI:LTR:Gypsy: 88.34 %25 | Gypsy-2_Cop-I_4p:ClassI:LTR:Gypsy: 32.95 %25 profiles: _RT_17_6_NA_RT_NA: 87.88 %25(87.88 %25) | _RNaseH_17_6_NA_RH_NA: 99.15 %25(99…
chr18	Zt09_FLF_REPET_TEs	match	395598	395870	0.0	+	.	ID=ms755_chr18_RLX-incomp_Zt09-B-G236-Map12_reversed;Target=RLX-incomp_Zt09-B-G236-Map12_reversed 4 313;TargetLength=12498;TargetDescription=CI:35 coding:(TE_BLRtx: Gypsy-1_BFB-I:ClassI:LTR:Gypsy: 23.24 %25 TE_BLRx: Gypsy-1_BFB-I_3p:ClassI:LTR:Gypsy: 88.34 %25 | Gypsy-2_Cop-I_4p:ClassI:LTR:Gypsy: 32.95 %25 profiles: _RT_17_6_NA_RT_NA: 87.88 %25(87.88 %25) | _RNaseH_17_6_NA_RH_NA: 99.15 %25(99.15 …
chr18	Zt09_FLF_REPET_TEs	match	350388	351921	0.0	-	.	ID=ms756_chr18_DTX-comp_Zt09-B-R63-Map9;Target=DTX-comp_Zt09-B-R63-Map9 1 1539;TargetLength=2203;TargetDescription=CI:75 coding:(TE_BLRtx: Mariner-9_AN:ClassII:TIR:Tc1-Mariner: 60.71 %25 TE_BLRx: Mariner-9_AN_1p:ClassII:TIR:Tc1-Mariner: 79.42 %25 profiles: PF03184.14_DDE_1_NA_EN_20.1: 99.54 %25(99.54 %25)) struct:(TElength: >1000bps TermRepeats: termTIR: 42) other:(SSRCoverage:0.19);Identity=95.5
chr18	Zt09_FLF_REPET_TEs	match	269815	272726	0.0	+	.	ID=ms757_chr18_DTX-incomp_Zt09-B-G56-Map3;Target=DTX-incomp_Zt09-B-G56-Map3 1 2914;TargetLength=2915;TargetDescription=CI:75 coding:(TE_BLRtx: hAT-1_Cglob:ClassII:TIR:hAT: 15.64 %25 profiles: PF05699.9_Dimer_Tnp_hAT_NA_Tase_21.4: 96.51 %25(96.51 %25)) struct:(TElength: >1000bps TermRepeats: termTIR: 21) other:(SSRCoverage:0.13);Identity=88.1
chr18	Zt09_FLF_REPET_TEs	match	399900	400776	0.0	-	.	ID=ms758_chr18_DTX-incomp_Zt09-B-R217-Map4_reversed;Target=DTX-incomp_Zt09-B-R217-Map4_reversed 342 1331;TargetLength=2576;TargetDescription=CI:37 coding:(TE_BLRx: Harbinger2-1_TMe_1p:ClassII:TIR:PIF-Harbinger: 69.85 %25 profiles: PF13359.1_DDE_Tnp_4_NA_EN_24.8: 86.08 %25(86.08 %25)) struct:(TElength: >1000bps) other:(SSRCoverage:0.19);Identity=70.8
chr18	Zt09_FLF_REPET_TEs	match	125260	125316	0.0	-	.	ID=ms759_chr18_DHX-incomp_Zt09-B-P41.0-Map6_reversed;Target=DHX-incomp_Zt09-B-P41.0-Map6_reversed 13662 13720;TargetLength=13721;TargetDescription=CI:30 coding:(profiles: PF00270.24_DEAD_NA_HEL_20.6: 97.04 %25(97.04 %25) | PF00271.26_Helicase_C_NA_HEL_11.6: 84.62 %25(84.62 %25)) struct:(TElength: >10000bps) other:(SSRCoverage:0.09);Identity=94.8
chr18	Zt09_FLF_REPET_TEs	match	151429	151772	0.0	+	.	ID=ms760_chr18_DTX-comp_Zt09-B-P42.38-Map3_reversed;Target=DTX-comp_Zt09-B-P42.38-Map3_reversed 1335 1652;TargetLength=4629;TargetDescription=CI:75 coding:(TE_BLRtx: MarinerL-1_AO:ClassII:TIR:Tc1-Mariner: 6.96 %25 TE_BLRx: MarinerL-1_AO-1p:ClassII:TIR:Tc1-Mariner: 71.17 %25 profiles: PF13358.1_DDE_3_NA_EN_27.0: 87.67 %25(87.67 %25)) struct:(TElength: >1000bps TermRepeats: termTIR: 58) other:(SSRC…
chr18	Zt09_FLF_REPET_TEs	match	441811	441843	0.0	+	.	ID=ms2809_chr18_DTX-incomp_Zt09-B-G3-Map20;Target=DTX-incomp_Zt09-B-G3-Map20 140 172;TargetLength=5482;TargetDescription=CI:25 struct:(TElength: >1000bps TermRepeats: termTIR: 34) other:(Other_profiles: PF06005.7_DUF904_NA_OTHER_30.0: 86.11 %25(86.11 %25) SSRCoverage:0.17);Identity=97.0
chr18	Zt09_FLF_REPET_TEs	match	422642	422744	0.0	+	.	ID=ms2810_chr18_DTX-incomp_Zt09-B-R280-Map4;Target=DTX-incomp_Zt09-B-R280-Map4 1644 1748;TargetLength=5423;TargetDescription=CI:25 struct:(TElength: >1000bps TermRepeats: termTIR: 47) other:(SSRCoverage:0.18);Identity=76.5
chr18	Zt09_FLF_REPET_TEs	match	424147	424217	0.0	-	.	ID=ms2811_chr18_DTX-incomp_Zt09-B-R280-Map4;Target=DTX-incomp_Zt09-B-R280-Map4 1680 1748;TargetLength=5423;TargetDescription=CI:25 struct:(TElength: >1000bps TermRepeats: termTIR: 47) other:(SSRCoverage:0.18);Identity=87.1
chr18	Zt09_FLF_REPET_TEs	match	88308	88340	0.0	-	.	ID=ms764_chr18_DTX-incomp_Zt09-B-R15-Map4;Target=DTX-incomp_Zt09-B-R15-Map4 3181 3213;TargetLength=3213;TargetDescription=CI:37 coding:(profiles: PF10551.4_MULE_NA_Tase_22.0: 65.59 %25(65.59 %25)) struct:(TElength: >1000bps) other:(SSRCoverage:0.20);Identity=93.9
chr18	Zt09_FLF_REPET_TEs	match	88622	88657	0.0	+	.	ID=ms765_chr18_DTX-incomp_Zt09-B-R15-Map4;Target=DTX-incomp_Zt09-B-R15-Map4 3178 3213;TargetLength=3213;TargetDescription=CI:37 coding:(profiles: PF10551.4_MULE_NA_Tase_22.0: 65.59 %25(65.59 %25)) struct:(TElength: >1000bps) other:(SSRCoverage:0.20);Identity=97.2
chr18	Zt09_FLF_REPET_TEs	match	40637	41469	0.0	+	.	ID=ms766_chr18_noCat_Zt09-B-P2.1-Map12;Target=noCat_Zt09-B-P2.1-Map12 8 819;TargetLength=823;TargetDescription=CI:NA struct:(SSR: (AACA)8_end SSRCoverage:0.27);Identity=91.5
chr18	Zt09_FLF_REPET_TEs	match	424855	425129	0.0	-	.	ID=ms2815_chr18_noCat_Zt09-B-G87-Map20;Target=noCat_Zt09-B-G87-Map20 3 315;TargetLength=4727;TargetDescription=CI:NA struct:(SSRCoverage:0.12);Identity=92.9
chr18	Zt09_FLF_REPET_TEs	match	112228	112992	0.0	-	.	ID=ms768_chr18_noCat_Zt09-B-R12-Map20;Target=noCat_Zt09-B-R12-Map20 2 858;TargetLength=858;TargetDescription=CI:NA struct:(SSR: (AACA)7_end SSRCoverage:0.28);Identity=93.6
chr18	Zt09_FLF_REPET_TEs	match	29680	29719	0.0	-	.	ID=ms769_chr18_RIX-comp_Zt09-B-R2-Map20;Target=RIX-comp_Zt09-B-R2-Map20 1526 1565;TargetLength=5641;TargetDescription=CI:54 coding:(TE_BLRtx: I-1_CH:ClassI:LINE:I: 17.39 %25 | Tad1-37_BG:ClassI:LINE:I: 17.65 %25 | Tad1-71_BG:ClassI:LINE:I: 7.52 %25 TE_BLRx: Tad1-26B_BG_1p:ClassI:LINE:I: 12.38 %25 | Tad1-26B_BG_2p:ClassI:LINE:I: 10.29 %25 | Tad1-31B_BG_1p:ClassI:LINE:I: 60.61 %25 | Tad1-31B_BG_2p:…
chr18	Zt09_FLF_REPET_TEs	match	44401	49973	0.0	+	.	ID=ms770_chr18_RIX-comp_Zt09-B-R2-Map20;Target=RIX-comp_Zt09-B-R2-Map20 1 5641;TargetLength=5641;TargetDescription=CI:54 coding:(TE_BLRtx: I-1_CH:ClassI:LINE:I: 17.39 %25 | Tad1-37_BG:ClassI:LINE:I: 17.65 %25 | Tad1-71_BG:ClassI:LINE:I: 7.52 %25 TE_BLRx: Tad1-26B_BG_1p:ClassI:LINE:I: 12.38 %25 | Tad1-26B_BG_2p:ClassI:LINE:I: 10.29 %25 | Tad1-31B_BG_1p:ClassI:LINE:I: 60.61 %25 | Tad1-31B_BG_2p:Cla…
chr18	Zt09_FLF_REPET_TEs	match	72454	78026	0.0	-	.	ID=ms771_chr18_RIX-comp_Zt09-B-R2-Map20;Target=RIX-comp_Zt09-B-R2-Map20 1 5641;TargetLength=5641;TargetDescription=CI:54 coding:(TE_BLRtx: I-1_CH:ClassI:LINE:I: 17.39 %25 | Tad1-37_BG:ClassI:LINE:I: 17.65 %25 | Tad1-71_BG:ClassI:LINE:I: 7.52 %25 TE_BLRx: Tad1-26B_BG_1p:ClassI:LINE:I: 12.38 %25 | Tad1-26B_BG_2p:ClassI:LINE:I: 10.29 %25 | Tad1-31B_BG_1p:ClassI:LINE:I: 60.61 %25 | Tad1-31B_BG_2p:Cla…
chr18	Zt09_FLF_REPET_TEs	match	164362	164406	0.0	+	.	ID=ms772_chr18_RLX-comp_Zt09-B-G157-Map20;Target=RLX-comp_Zt09-B-G157-Map20 6176 6219;TargetLength=6393;TargetDescription=CI:57 coding:(TE_BLRtx: Gypsy-37_BG-I:ClassI:LTR:Gypsy: 64.04 %25 | Gypsy-66_BG-I:ClassI:LTR:Gypsy: 8.94 %25 TE_BLRx: Gypsy-37_BG-I_1p:ClassI:LTR:Gypsy: 48.56 %25 | Gypsy-37_BG-I_2p:ClassI:LTR:Gypsy: 98.83 %25 profiles: _RT_pyggy_NA_RT_NA: 100.00 %25(100.00 %25) | _AP_pyggy_NA…
chr18	Zt09_FLF_REPET_TEs	match	169907	169951	0.0	+	.	ID=ms773_chr18_RLX-comp_Zt09-B-G157-Map20;Target=RLX-comp_Zt09-B-G157-Map20 6176 6219;TargetLength=6393;TargetDescription=CI:57 coding:(TE_BLRtx: Gypsy-37_BG-I:ClassI:LTR:Gypsy: 64.04 %25 | Gypsy-66_BG-I:ClassI:LTR:Gypsy: 8.94 %25 TE_BLRx: Gypsy-37_BG-I_1p:ClassI:LTR:Gypsy: 48.56 %25 | Gypsy-37_BG-I_2p:ClassI:LTR:Gypsy: 98.83 %25 profiles: _RT_pyggy_NA_RT_NA: 100.00 %25(100.00 %25) | _AP_pyggy_NA…
chr18	Zt09_FLF_REPET_TEs	match	81614	82837	0.0	-	.	ID=ms774_chr18_RLX-incomp_Zt09-B-R416-Map3_reversed;Target=RLX-incomp_Zt09-B-R416-Map3_reversed 1 1224;TargetLength=1237;TargetDescription=CI:28 coding:(TE_BLRtx: Copia-12_CQ-I:ClassI:LTR:Copia: 7.64 %25 | Copia-67_BG-I:ClassI:LTR:Copia: 6.26 %25 | Copia-73_AA-I:ClassI:LTR:Copia: 6.72 %25 TE_BLRx: Copia-36_FV-I_2p:ClassI:LTR:Copia: 5.92 %25 | Copia4-PTR_I_1p:ClassI:LTR:Copia: 36.96 %25 profiles: …
chr18	Zt09_FLF_REPET_TEs	match	124648	125139	0.0	-	.	ID=ms775_chr18_DXX-MITE_Zt09-B-G286-Map4;Target=DXX-MITE_Zt09-B-G286-Map4 4 500;TargetLength=500;TargetDescription=CI:20 struct:(TElength: <700bps TermRepeats: termTIR: 41) other:(SSRCoverage:0.11);Identity=80.9
chr18	Zt09_FLF_REPET_TEs	match	89595	95981	0.0	+	.	ID=ms776_chr18_RLX-incomp_Zt09-B-R13-Map20_reversed;Target=RLX-incomp_Zt09-B-R13-Map20_reversed 2 6401;TargetLength=6402;TargetDescription=CI:50 coding:(TE_BLRtx: Copia-14_BG-I:ClassI:LTR:Copia: 15.09 %25 | Copia-19_BG-I:ClassI:LTR:Copia: 15.57 %25 | Copia-41_BG-I:ClassI:LTR:Copia: 7.74 %25 | Copia-48_BG-I:ClassI:LTR:Copia: 6.47 %25 | Copia-53_BG-I:ClassI:LTR:Copia: 8.74 %25 TE_BLRx: Copia-17_BG-…
chr18	Zt09_FLF_REPET_TEs	match	138368	144723	0.0	+	.	ID=ms777_chr18_RLX-incomp_Zt09-B-R13-Map20_reversed;Target=RLX-incomp_Zt09-B-R13-Map20_reversed 1 6401;TargetLength=6402;TargetDescription=CI:50 coding:(TE_BLRtx: Copia-14_BG-I:ClassI:LTR:Copia: 15.09 %25 | Copia-19_BG-I:ClassI:LTR:Copia: 15.57 %25 | Copia-41_BG-I:ClassI:LTR:Copia: 7.74 %25 | Copia-48_BG-I:ClassI:LTR:Copia: 6.47 %25 | Copia-53_BG-I:ClassI:LTR:Copia: 8.74 %25 TE_BLRx: Copia-17_BG-…
chr18	Zt09_FLF_REPET_TEs	match	80172	81613	0.0	-	.	ID=ms778_chr18_RLX-incomp_Zt09-B-R415-Map3_reversed;Target=RLX-incomp_Zt09-B-R415-Map3_reversed 1 1442;TargetLength=1442;TargetDescription=CI:28 coding:(TE_BLRtx: Copia-18_BG-I:ClassI:LTR:Copia: 8.06 %25 | Copia-2_BG-I:ClassI:LTR:Copia: 15.49 %25 TE_BLRx: Copia-2_BG-I_1p:ClassI:LTR:Copia: 24.56 %25 profiles: PF07727.9_RVT_2_NA_RT_22.1: 52.03 %25(52.03 %25) | _RNaseH_tork_NA_RH_NA: 100.00 %25(100.…
chr18	Zt09_FLF_REPET_TEs	match	85914	86015	0.0	-	.	ID=ms779_chr18_RLX-incomp_Zt09-B-R415-Map3_reversed;Target=RLX-incomp_Zt09-B-R415-Map3_reversed 1174 1275;TargetLength=1442;TargetDescription=CI:28 coding:(TE_BLRtx: Copia-18_BG-I:ClassI:LTR:Copia: 8.06 %25 | Copia-2_BG-I:ClassI:LTR:Copia: 15.49 %25 TE_BLRx: Copia-2_BG-I_1p:ClassI:LTR:Copia: 24.56 %25 profiles: PF07727.9_RVT_2_NA_RT_22.1: 52.03 %25(52.03 %25) | _RNaseH_tork_NA_RH_NA: 100.00 %25(1…
chr18	Zt09_FLF_REPET_TEs	match	438351	439136	0.0	-	.	ID=ms2828_chr18_RLX-incomp_Zt09-B-G236-Map12_reversed;Target=RLX-incomp_Zt09-B-G236-Map12_reversed 1 852;TargetLength=12498;TargetDescription=CI:35 coding:(TE_BLRtx: Gypsy-1_BFB-I:ClassI:LTR:Gypsy: 23.24 %25 TE_BLRx: Gypsy-1_BFB-I_3p:ClassI:LTR:Gypsy: 88.34 %25 | Gypsy-2_Cop-I_4p:ClassI:LTR:Gypsy: 32.95 %25 profiles: _RT_17_6_NA_RT_NA: 87.88 %25(87.88 %25) | _RNaseH_17_6_NA_RH_NA: 99.15 %25(99.15…
chr18	Zt09_FLF_REPET_TEs	match	50340	50525	0.0	-	.	ID=ms781_chr18_RXX-TRIM_Zt09-B-G282-Map3;Target=RXX-TRIM_Zt09-B-G282-Map3 373 557;TargetLength=560;TargetDescription=CI:40 struct:(TElength: <700bps TermRepeats: termLTR: 185) other:(SSRCoverage:0.16);Identity=86.1
chr18	Zt09_FLF_REPET_TEs	match	50526	51083	0.0	-	.	ID=ms782_chr18_RXX-TRIM_Zt09-B-G282-Map3;Target=RXX-TRIM_Zt09-B-G282-Map3 1 559;TargetLength=560;TargetDescription=CI:40 struct:(TElength: <700bps TermRepeats: termLTR: 185) other:(SSRCoverage:0.16);Identity=93.2
chr18	Zt09_FLF_REPET_TEs	match	83768	85913	0.0	-	.	ID=ms783_chr18_RXX_Zt09-B-R419-Map3;Target=RXX_Zt09-B-R419-Map3 56 1256;TargetLength=1682;TargetDescription=CI:33 coding:(profiles: PF14223.1_UBN2_NA_GAG_27.0: 94.96 %25(94.96 %25)) other:(SSRCoverage:0.17)
chr18	Zt09_FLF_REPET_TEs	match	548259	548376	0.0	-	.	ID=ms2832_chr18_RLX-incomp_Zt09-B-R402-Map3_reversed;Target=RLX-incomp_Zt09-B-R402-Map3_reversed 98 216;TargetLength=3072;TargetDescription=CI:28 coding:(TE_BLRtx: Copia-1_MGI-I:ClassI:LTR:Copia: 31.41 %25 TE_BLRx: Copia-1_MGI-I_2p:ClassI:LTR:Copia: 21.32 %25 | Copia-41_ATr-I_1p:ClassI:LTR:Copia: 38.34 %25 profiles: _RNaseH_oryco_NA_RH_NA: 93.10 %25(93.10 %25) | _RT_tork_NA_RT_NA: 99.18 %25(99.18…
chr18	Zt09_FLF_REPET_TEs	match	441872	441997	0.0	+	.	ID=ms2833_chr18_DTX-incomp_Zt09-B-R20-Map6;Target=DTX-incomp_Zt09-B-R20-Map6 5 129;TargetLength=2711;TargetDescription=CI:62 coding:(TE_BLRtx: VHARB-N2_VV_#2:ClassII:TIR:PIF-Harbinger: 7.73 %25 TE_BLRx: MtPH-A6-4-Ia_1p:ClassII:TIR:PIF-Harbinger: 88.15 %25 profiles: PF13359.1_DDE_Tnp_4_NA_EN_24.8: 98.73 %25(98.73 %25)) struct:(TElength: >1000bps) other:(SSRCoverage:0.11);Identity=81.9
chr18	Zt09_FLF_REPET_TEs	match	467337	467797	0.0	+	.	ID=ms2835_chr18_DXX-MITE_Zt09-B-G283-Map9;Target=DXX-MITE_Zt09-B-G283-Map9 4 495;TargetLength=496;TargetDescription=CI:20 struct:(TElength: <700bps TermRepeats: termTIR: 41) other:(SSRCoverage:0.16);Identity=81.4
chr18	Zt09_FLF_REPET_TEs	match	513962	514530	0.0	+	.	ID=ms2836_chr18_RLX-incomp_Zt09-B-R403-Map3;Target=RLX-incomp_Zt09-B-R403-Map3 406 974;TargetLength=975;TargetDescription=CI:21 coding:(TE_BLRtx: Copia-1_MGI-I:ClassI:LTR:Copia: 11.51 %25 TE_BLRx: Copia-1_MGI-I_2p:ClassI:LTR:Copia: 77.18 %25) struct:(TElength: >700bps) other:(SSRCoverage:0.11);Identity=97.5
chr18	Zt09_FLF_REPET_TEs	match	545425	545994	0.0	-	.	ID=ms2837_chr18_RLX-incomp_Zt09-B-R403-Map3;Target=RLX-incomp_Zt09-B-R403-Map3 405 974;TargetLength=975;TargetDescription=CI:21 coding:(TE_BLRtx: Copia-1_MGI-I:ClassI:LTR:Copia: 11.51 %25 TE_BLRx: Copia-1_MGI-I_2p:ClassI:LTR:Copia: 77.18 %25) struct:(TElength: >700bps) other:(SSRCoverage:0.11);Identity=77.3
chr18	Zt09_FLF_REPET_TEs	match	466021	466095	0.0	+	.	ID=ms2838_chr18_DHX-incomp_Zt09-B-P41.0-Map6_reversed;Target=DHX-incomp_Zt09-B-P41.0-Map6_reversed 13649 13718;TargetLength=13721;TargetDescription=CI:30 coding:(profiles: PF00270.24_DEAD_NA_HEL_20.6: 97.04 %25(97.04 %25) | PF00271.26_Helicase_C_NA_HEL_11.6: 84.62 %25(84.62 %25)) struct:(TElength: >10000bps) other:(SSRCoverage:0.09);Identity=89.0
chr18	Zt09_FLF_REPET_TEs	match	491324	493135	0.0	-	.	ID=ms2839_chr18_DTX-comp_Zt09-B-R63-Map9;Target=DTX-comp_Zt09-B-R63-Map9 3 1815;TargetLength=2203;TargetDescription=CI:75 coding:(TE_BLRtx: Mariner-9_AN:ClassII:TIR:Tc1-Mariner: 60.71 %25 TE_BLRx: Mariner-9_AN_1p:ClassII:TIR:Tc1-Mariner: 79.42 %25 profiles: PF03184.14_DDE_1_NA_EN_20.1: 99.54 %25(99.54 %25)) struct:(TElength: >1000bps TermRepeats: termTIR: 42) other:(SSRCoverage:0.19);Identity=71.5
chr18	Zt09_FLF_REPET_TEs	match	516466	516681	0.0	-	.	ID=ms2840_chr18_DTX-comp_Zt09-B-G71-Map3;Target=DTX-comp_Zt09-B-G71-Map3 77 291;TargetLength=4353;TargetDescription=CI:50 coding:(TE_BLRx: MarinerL-1_AO-1p:ClassII:TIR:Tc1-Mariner: 46.93 %25 profiles: PF13358.1_DDE_3_NA_EN_27.0: 86.30 %25(86.30 %25)) struct:(TElength: >1000bps TermRepeats: termTIR: 61) other:(SSRCoverage:0.12);Identity=86.6
chr18	Zt09_FLF_REPET_TEs	match	466288	472322	0.0	-	.	ID=ms2841_chr18_DTX-comp_Zt09-B-P42.38-Map3_reversed;Target=DTX-comp_Zt09-B-P42.38-Map3_reversed 1660 3115;TargetLength=4629;TargetDescription=CI:75 coding:(TE_BLRtx: MarinerL-1_AO:ClassII:TIR:Tc1-Mariner: 6.96 %25 TE_BLRx: MarinerL-1_AO-1p:ClassII:TIR:Tc1-Mariner: 71.17 %25 profiles: PF13358.1_DDE_3_NA_EN_27.0: 87.67 %25(87.67 %25)) struct:(TElength: >1000bps TermRepeats: termTIR: 58) other:(SSR…
chr18	Zt09_FLF_REPET_TEs	match	495854	500481	0.0	-	.	ID=ms2842_chr18_DTX-comp_Zt09-B-P42.38-Map3_reversed;Target=DTX-comp_Zt09-B-P42.38-Map3_reversed 2 4629;TargetLength=4629;TargetDescription=CI:75 coding:(TE_BLRtx: MarinerL-1_AO:ClassII:TIR:Tc1-Mariner: 6.96 %25 TE_BLRx: MarinerL-1_AO-1p:ClassII:TIR:Tc1-Mariner: 71.17 %25 profiles: PF13358.1_DDE_3_NA_EN_27.0: 87.67 %25(87.67 %25)) struct:(TElength: >1000bps TermRepeats: termTIR: 58) other:(SSRCov…
chr18	Zt09_FLF_REPET_TEs	match	455159	464655	0.0	-	.	ID=ms2844_chr18_RLX-incomp_Zt09-B-G231-Map20;Target=RLX-incomp_Zt09-B-G231-Map20 3 9535;TargetLength=9538;TargetDescription=CI:50 coding:(TE_BLRtx: GYARLI1_I:ClassI:LTR:Gypsy: 14.82 %25 | Gypsy-6-I_HM:ClassI:LTR:Gypsy: 9.50 %25 TE_BLRx: Gypsy-31_MLP-I_2p:ClassI:LTR:Gypsy: 25.67 %25 | Gypsy-3_RO-I_2p:ClassI:LTR:Gypsy: 8.61 %25 | Gypsy-5_RO-I_1p:ClassI:LTR:Gypsy: 23.02 %25 | Gypsy-8_PGr-I_2p:ClassI…
chr18	Zt09_FLF_REPET_TEs	match	548396	549341	0.0	-	.	ID=ms2845_chr18_RLX-incomp_Zt09-B-G324-Map4;Target=RLX-incomp_Zt09-B-G324-Map4 1 929;TargetLength=929;TargetDescription=CI:21 coding:(TE_BLRtx: Copia-1_MGI-I:ClassI:LTR:Copia: 13.51 %25 TE_BLRx: Copia-6_SMo-I_1p:ClassI:LTR:Copia: 15.48 %25 profiles: _RNaseH_retrofit_NA_RH_NA: 100.00 %25(100.00 %25)) struct:(TElength: >700bps) other:(SSRCoverage:0.04);Identity=91.6
chr18	Zt09_FLF_REPET_TEs	match	511700	513961	0.0	+	.	ID=ms2846_chr18_RLX-incomp_Zt09-B-R405-Map4_reversed;Target=RLX-incomp_Zt09-B-R405-Map4_reversed 1 2263;TargetLength=2263;TargetDescription=CI:28 coding:(TE_BLRtx: Copia-1_MGI-I:ClassI:LTR:Copia: 33.27 %25 TE_BLRx: Copia-1_MGI-I_2p:ClassI:LTR:Copia: 63.36 %25 | SHACOP15_I_MT_1p:ClassI:LTR:Copia: 31.11 %25 profiles: _RNaseH_oryco_NA_RH_NA: 99.31 %25(99.31 %25) | PF07727.9_RVT_2_NA_RT_22.1: 75.20 %…
chr18	Zt09_FLF_REPET_TEs	match	545996	548258	0.0	-	.	ID=ms2847_chr18_RLX-incomp_Zt09-B-R405-Map4_reversed;Target=RLX-incomp_Zt09-B-R405-Map4_reversed 1 2261;TargetLength=2263;TargetDescription=CI:28 coding:(TE_BLRtx: Copia-1_MGI-I:ClassI:LTR:Copia: 33.27 %25 TE_BLRx: Copia-1_MGI-I_2p:ClassI:LTR:Copia: 63.36 %25 | SHACOP15_I_MT_1p:ClassI:LTR:Copia: 31.11 %25 profiles: _RNaseH_oryco_NA_RH_NA: 99.31 %25(99.31 %25) | PF07727.9_RVT_2_NA_RT_22.1: 75.20 %…
chr18	Zt09_FLF_REPET_TEs	match	569936	570204	0.0	-	.	ID=ms2848_chr18_RXX_Zt09-B-R419-Map3;Target=RXX_Zt09-B-R419-Map3 6 276;TargetLength=1682;TargetDescription=CI:33 coding:(profiles: PF14223.1_UBN2_NA_GAG_27.0: 94.96 %25(94.96 %25)) other:(SSRCoverage:0.17);Identity=82.2
chr18	Zt09_FLF_REPET_TEs	match	423428	423844	0.0	-	.	ID=ms2849_chr18_noCat_Zt09-B-R30-Map12;Target=noCat_Zt09-B-R30-Map12 4015 4459;TargetLength=6980;TargetDescription=CI:NA struct:(SSRCoverage:0.18);Identity=70.2
chr18	Zt09_FLF_REPET_TEs	match	422811	422876	0.0	+	.	ID=ms2850_chr18_DTX-incomp_Zt09-B-R25-Map14;Target=DTX-incomp_Zt09-B-R25-Map14 551 615;TargetLength=7085;TargetDescription=CI:37 coding:(TE_BLRtx: DNA-2_EN:ClassII:TIR:MuDR: 10.92 %25) struct:(TElength: >1000bps) other:(SSRCoverage:0.29);Identity=81.8
chr18	Zt09_FLF_REPET_TEs	match	432563	438350	0.0	-	.	ID=ms2888_chr18_RLX-incomp_Zt09-B-G236-Map12_reversed;Target=RLX-incomp_Zt09-B-G236-Map12_reversed 1205 7007;TargetLength=12498;TargetDescription=CI:35 coding:(TE_BLRtx: Gypsy-1_BFB-I:ClassI:LTR:Gypsy: 23.24 %25 TE_BLRx: Gypsy-1_BFB-I_3p:ClassI:LTR:Gypsy: 88.34 %25 | Gypsy-2_Cop-I_4p:ClassI:LTR:Gypsy: 32.95 %25 profiles: _RT_17_6_NA_RT_NA: 87.88 %25(87.88 %25) | _RNaseH_17_6_NA_RH_NA: 99.15 %25(9…
chr18	Zt09_FLF_REPET_TEs	match	43212	43382	0.0	+	.	ID=ms761_chr18_DTX-incomp_Zt09-B-R147-Map10;Target=DTX-incomp_Zt09-B-R147-Map10 3957 4118;TargetLength=4210;TargetDescription=CI:75 coding:(TE_BLRtx: RESTLESS_#2:ClassII:TIR:hAT: 13.18 %25 | TFO1_FO_#2:ClassII:TIR:hAT: 8.25 %25 profiles: PF05699.9_Dimer_Tnp_hAT_NA_Tase_21.4: 53.49 %25(53.49 %25)) struct:(TElength: >1000bps TermRepeats: termTIR: 28) other:(SSRCoverage:0.18);Identity=75.0
chr18	Zt09_FLF_REPET_TEs	match	70416	70962	0.0	+	.	ID=ms762_chr18_DTX-incomp_Zt09-B-R147-Map10;Target=DTX-incomp_Zt09-B-R147-Map10 3334 4078;TargetLength=4210;TargetDescription=CI:75 coding:(TE_BLRtx: RESTLESS_#2:ClassII:TIR:hAT: 13.18 %25 | TFO1_FO_#2:ClassII:TIR:hAT: 8.25 %25 profiles: PF05699.9_Dimer_Tnp_hAT_NA_Tase_21.4: 53.49 %25(53.49 %25)) struct:(TElength: >1000bps TermRepeats: termTIR: 28) other:(SSRCoverage:0.18);Identity=77.1
chr18	Zt09_FLF_REPET_TEs	match	43384	43426	0.0	+	.	ID=ms763_chr18_DTX-incomp_Zt09-B-R15-Map4;Target=DTX-incomp_Zt09-B-R15-Map4 2489 2532;TargetLength=3213;TargetDescription=CI:37 coding:(profiles: PF10551.4_MULE_NA_Tase_22.0: 65.59 %25(65.59 %25)) struct:(TElength: >1000bps) other:(SSRCoverage:0.20);Identity=86.7
chr18	Zt09_FLF_REPET_TEs	match	539740	545399	0.0	+	.	ID=ms2813_chr18_noCat_Zt09-B-G153-Map20;Target=noCat_Zt09-B-G153-Map20 7 5733;TargetLength=6163;TargetDescription=CI:NA struct:(SSRCoverage:0.06);Identity=94.2
chr18	Zt09_FLF_REPET_TEs	match	545400	545421	0.0	+	.	ID=ms2814_chr18_noCat_Zt09-B-G153-Map20;Target=noCat_Zt09-B-G153-Map20 5314 5336;TargetLength=6163;TargetDescription=CI:NA struct:(SSRCoverage:0.06);Identity=94.4
chr18	Zt09_FLF_REPET_TEs	match	85047	85830	0.0	-	.	ID=ms767_chr18_noCat_Zt09-B-P2.1-Map12;Target=noCat_Zt09-B-P2.1-Map12 11 823;TargetLength=823;TargetDescription=CI:NA struct:(SSR: (AACA)8_end SSRCoverage:0.27);Identity=96.6
chr19	Zt09_FLF_REPET_TEs	match	416101	416322	0.0	-	.	ID=ms2752_chr19_RXX_Zt09-B-R419-Map3;Target=RXX_Zt09-B-R419-Map3 3 224;TargetLength=1682;TargetDescription=CI:33 coding:(profiles: PF14223.1_UBN2_NA_GAG_27.0: 94.96 %25(94.96 %25)) other:(SSRCoverage:0.17);Identity=98.2
chr19	Zt09_FLF_REPET_TEs	match	418272	420338	0.0	-	.	ID=ms2731_chr19_RLX-incomp_Zt09-B-R39-Map20;Target=RLX-incomp_Zt09-B-R39-Map20 4903 7017;TargetLength=7017;TargetDescription=CI:50 coding:(TE_BLRtx: Gypsy-1_GDe-I:ClassI:LTR:Gypsy: 22.47 %25 | Gypsy-1_Trm-I:ClassI:LTR:Gypsy: 9.09 %25 TE_BLRx: Gypsy-10_PPa-I_1p:ClassI:LTR:Gypsy: 61.25 %25 | Gypsy-7_XT-I_1p:ClassI:LTR:Gypsy: 14.72 %25 profiles: _RNaseH_pyret_NA_RH_NA: 98.35 %25(98.35 %25) | _INT_py…
chr19	Zt09_FLF_REPET_TEs	match	546902	546979	0.0	-	.	ID=ms2743_chr19_RIX-comp_Zt09-B-R1-Map20;Target=RIX-comp_Zt09-B-R1-Map20 18132 18210;TargetLength=26736;TargetDescription=CI:36 coding:(TE_BLRtx: RTE-11_Hmel:ClassI:LINE:RTE: 19.03 %25 TE_BLRx: Jockey-1_DBp_2p:ClassI:LINE:Jockey: 14.35 %25 | RTE-4_Hmel_1p:ClassI:LINE:RTE: 8.41 %25 | RTE-6_Hmel_1p:ClassI:LINE:RTE: 42.70 %25 profiles: PF00078.22_RVT_1_NA_RT_20.7: 97.66 %25(97.66 %25)) struct:(TElen…
chr19	Zt09_FLF_REPET_TEs	match	416445	418138	0.0	-	.	ID=ms2753_chr19_RXX_Zt09-B-R419-Map3;Target=RXX_Zt09-B-R419-Map3 1 1682;TargetLength=1682;TargetDescription=CI:33 coding:(profiles: PF14223.1_UBN2_NA_GAG_27.0: 94.96 %25(94.96 %25)) other:(SSRCoverage:0.17);Identity=97.3
chr19	Zt09_FLF_REPET_TEs	match	427143	432004	0.0	-	.	ID=ms2732_chr19_RLX-incomp_Zt09-B-R39-Map20;Target=RLX-incomp_Zt09-B-R39-Map20 1 4903;TargetLength=7017;TargetDescription=CI:50 coding:(TE_BLRtx: Gypsy-1_GDe-I:ClassI:LTR:Gypsy: 22.47 %25 | Gypsy-1_Trm-I:ClassI:LTR:Gypsy: 9.09 %25 TE_BLRx: Gypsy-10_PPa-I_1p:ClassI:LTR:Gypsy: 61.25 %25 | Gypsy-7_XT-I_1p:ClassI:LTR:Gypsy: 14.72 %25 profiles: _RNaseH_pyret_NA_RH_NA: 98.35 %25(98.35 %25) | _INT_pyret…
chr19	Zt09_FLF_REPET_TEs	match	545637	545660	0.0	-	.	ID=ms2889_chr19_RIX-comp_Zt09-B-R1-Map20;Target=RIX-comp_Zt09-B-R1-Map20 18193 18218;TargetLength=26736;TargetDescription=CI:36 coding:(TE_BLRtx: RTE-11_Hmel:ClassI:LINE:RTE: 19.03 %25 TE_BLRx: Jockey-1_DBp_2p:ClassI:LINE:Jockey: 14.35 %25 | RTE-4_Hmel_1p:ClassI:LINE:RTE: 8.41 %25 | RTE-6_Hmel_1p:ClassI:LINE:RTE: 42.70 %25 profiles: PF00078.22_RVT_1_NA_RT_20.7: 97.66 %25(97.66 %25)) struct:(TElen…
chr19	Zt09_FLF_REPET_TEs	match	508040	508551	0.0	-	.	ID=ms2754_chr19_RXX_Zt09-B-R419-Map3;Target=RXX_Zt09-B-R419-Map3 225 791;TargetLength=1682;TargetDescription=CI:33 coding:(profiles: PF14223.1_UBN2_NA_GAG_27.0: 94.96 %25(94.96 %25)) other:(SSRCoverage:0.17);Identity=70.6
chr19	Zt09_FLF_REPET_TEs	match	500641	501264	0.0	+	.	ID=ms2733_chr19_DTX-incomp_Zt09-B-R15-Map4;Target=DTX-incomp_Zt09-B-R15-Map4 2247 3154;TargetLength=3213;TargetDescription=CI:37 coding:(profiles: PF10551.4_MULE_NA_Tase_22.0: 65.59 %25(65.59 %25)) struct:(TElength: >1000bps) other:(SSRCoverage:0.20)
chr19	Zt09_FLF_REPET_TEs	match	545107	545426	0.0	-	.	ID=ms2741_chr19_RIX-comp_Zt09-B-R1-Map20;Target=RIX-comp_Zt09-B-R1-Map20 18444 18786;TargetLength=26736;TargetDescription=CI:36 coding:(TE_BLRtx: RTE-11_Hmel:ClassI:LINE:RTE: 19.03 %25 TE_BLRx: Jockey-1_DBp_2p:ClassI:LINE:Jockey: 14.35 %25 | RTE-4_Hmel_1p:ClassI:LINE:RTE: 8.41 %25 | RTE-6_Hmel_1p:ClassI:LINE:RTE: 42.70 %25 profiles: PF00078.22_RVT_1_NA_RT_20.7: 97.66 %25(97.66 %25)) struct:(TElen…
chr19	Zt09_FLF_REPET_TEs	match	449666	449782	0.0	-	.	ID=ms2734_chr19_DTX-incomp_Zt09-B-R20-Map6;Target=DTX-incomp_Zt09-B-R20-Map6 1 117;TargetLength=2711;TargetDescription=CI:62 coding:(TE_BLRtx: VHARB-N2_VV_#2:ClassII:TIR:PIF-Harbinger: 7.73 %25 TE_BLRx: MtPH-A6-4-Ia_1p:ClassII:TIR:PIF-Harbinger: 88.15 %25 profiles: PF13359.1_DDE_Tnp_4_NA_EN_24.8: 98.73 %25(98.73 %25)) struct:(TElength: >1000bps) other:(SSRCoverage:0.11);Identity=73.1
chr19	Zt09_FLF_REPET_TEs	match	511574	511749	0.0	+	.	ID=ms2737_chr19_DTX-comp_Zt09-B-R104-Map6_reversed;Target=DTX-comp_Zt09-B-R104-Map6_reversed 1990 2164;TargetLength=2208;TargetDescription=CI:75 coding:(TE_BLRtx: Mariner-1_ABr:ClassII:TIR:Tc1-Mariner: 19.30 %25 | Mariner-9_AN:ClassII:TIR:Tc1-Mariner: 49.69 %25 TE_BLRx: Mariner-9_AN_1p:ClassII:TIR:Tc1-Mariner: 74.60 %25 profiles: PF03184.14_DDE_1_NA_EN_20.1: 99.08 %25(99.08 %25)) struct:(TElength…
chr19	Zt09_FLF_REPET_TEs	match	546980	549734	0.0	-	.	ID=ms2744_chr19_RIX-comp_Zt09-B-R1-Map20;Target=RIX-comp_Zt09-B-R1-Map20 14679 16451;TargetLength=26736;TargetDescription=CI:36 coding:(TE_BLRtx: RTE-11_Hmel:ClassI:LINE:RTE: 19.03 %25 TE_BLRx: Jockey-1_DBp_2p:ClassI:LINE:Jockey: 14.35 %25 | RTE-4_Hmel_1p:ClassI:LINE:RTE: 8.41 %25 | RTE-6_Hmel_1p:ClassI:LINE:RTE: 42.70 %25 profiles: PF00078.22_RVT_1_NA_RT_20.7: 97.66 %25(97.66 %25)) struct:(TElen…
chr19	Zt09_FLF_REPET_TEs	match	478382	480193	0.0	+	.	ID=ms2735_chr19_DTX-incomp_Zt09-B-R258-Map8;Target=DTX-incomp_Zt09-B-R258-Map8 1 1812;TargetLength=4005;TargetDescription=CI:50 coding:(TE_BLRtx: RESTLESS_#2:ClassII:TIR:hAT: 15.96 %25) struct:(TElength: >1000bps TermRepeats: termTIR: 21) other:(SSRCoverage:0.21);Identity=97.6
chr19	Zt09_FLF_REPET_TEs	match	527178	527918	0.0	-	.	ID=ms2721_chr19_noCat_Zt09-B-R51-Map12;Target=noCat_Zt09-B-R51-Map12 2 817;TargetLength=817;TargetDescription=CI:NA struct:(SSR: (AACA)6_end | (AACAAACAA)3_end SSRCoverage:0.31);Identity=95.5
chr19	Zt09_FLF_REPET_TEs	match	344038	344168	0.0	+	.	ID=ms673_chr19_DHX-incomp_Zt09-B-G243-Map3_reversed;Target=DHX-incomp_Zt09-B-G243-Map3_reversed 8 140;TargetLength=14548;TargetDescription=CI:50 coding:(TE_BLRx: Helitron-1_CRe_1p:ClassII:Helitron:Helitron: 6.64 %25 profiles: PF05970.9_PIF1_NA_HEL_27.2: 43.96 %25(43.96 %25) | PF14214.1_Helitron_like_N_NA_HEL_28.7: 96.20 %25(96.20 %25)) struct:(TElength: >10000bps) other:(SSRCoverage:0.10);Identit…
chr19	Zt09_FLF_REPET_TEs	match	368687	368849	0.0	-	.	ID=ms674_chr19_DHX-incomp_Zt09-B-G243-Map3_reversed;Target=DHX-incomp_Zt09-B-G243-Map3_reversed 7576 7738;TargetLength=14548;TargetDescription=CI:50 coding:(TE_BLRx: Helitron-1_CRe_1p:ClassII:Helitron:Helitron: 6.64 %25 profiles: PF05970.9_PIF1_NA_HEL_27.2: 43.96 %25(43.96 %25) | PF14214.1_Helitron_like_N_NA_HEL_28.7: 96.20 %25(96.20 %25)) struct:(TElength: >10000bps) other:(SSRCoverage:0.10);Ide…
chr19	Zt09_FLF_REPET_TEs	match	244828	245125	0.0	+	.	ID=ms675_chr19_DHX-incomp_Zt09-B-P41.0-Map6_reversed;Target=DHX-incomp_Zt09-B-P41.0-Map6_reversed 61 350;TargetLength=13721;TargetDescription=CI:30 coding:(profiles: PF00270.24_DEAD_NA_HEL_20.6: 97.04 %25(97.04 %25) | PF00271.26_Helicase_C_NA_HEL_11.6: 84.62 %25(84.62 %25)) struct:(TElength: >10000bps) other:(SSRCoverage:0.09);Identity=68.9
chr19	Zt09_FLF_REPET_TEs	match	245213	245352	0.0	+	.	ID=ms676_chr19_DHX-incomp_Zt09-B-P41.0-Map6_reversed;Target=DHX-incomp_Zt09-B-P41.0-Map6_reversed 13580 13717;TargetLength=13721;TargetDescription=CI:30 coding:(profiles: PF00270.24_DEAD_NA_HEL_20.6: 97.04 %25(97.04 %25) | PF00271.26_Helicase_C_NA_HEL_11.6: 84.62 %25(84.62 %25)) struct:(TElength: >10000bps) other:(SSRCoverage:0.09);Identity=83.3
chr19	Zt09_FLF_REPET_TEs	match	239838	244190	0.0	-	.	ID=ms677_chr19_DTX-comp_Zt09-B-G71-Map3;Target=DTX-comp_Zt09-B-G71-Map3 1 4353;TargetLength=4353;TargetDescription=CI:50 coding:(TE_BLRx: MarinerL-1_AO-1p:ClassII:TIR:Tc1-Mariner: 46.93 %25 profiles: PF13358.1_DDE_3_NA_EN_27.0: 86.30 %25(86.30 %25)) struct:(TElength: >1000bps TermRepeats: termTIR: 61) other:(SSRCoverage:0.12);Identity=83.5
chr19	Zt09_FLF_REPET_TEs	match	527919	527950	0.0	+	.	ID=ms2726_chr19_RLX-incomp_Zt09-B-R402-Map3_reversed;Target=RLX-incomp_Zt09-B-R402-Map3_reversed 2959 2995;TargetLength=3072;TargetDescription=CI:28 coding:(TE_BLRtx: Copia-1_MGI-I:ClassI:LTR:Copia: 31.41 %25 TE_BLRx: Copia-1_MGI-I_2p:ClassI:LTR:Copia: 21.32 %25 | Copia-41_ATr-I_1p:ClassI:LTR:Copia: 38.34 %25 profiles: _RNaseH_oryco_NA_RH_NA: 93.10 %25(93.10 %25) | _RT_tork_NA_RT_NA: 99.18 %25(99…
chr19	Zt09_FLF_REPET_TEs	match	357539	357830	0.0	-	.	ID=ms679_chr19_DTX-incomp_Zt09-B-P10.29-Map3_reversed;Target=DTX-incomp_Zt09-B-P10.29-Map3_reversed 1047 1338;TargetLength=1339;TargetDescription=CI:87 coding:(TE_BLRtx: Mariner-5_AN:ClassII:TIR:Tc1-Mariner: 39.92 %25 TE_BLRx: Mariner-5_ANp:ClassII:TIR:Tc1-Mariner: 98.29 %25 profiles: PF13358.1_DDE_3_NA_EN_27.0: 73.97 %25(73.97 %25) | PF01498.13_HTH_Tnp_Tc3_2_NA_Tase_23.4: 98.61 %25(98.61 %25)) s…
chr19	Zt09_FLF_REPET_TEs	match	364635	365681	0.0	-	.	ID=ms680_chr19_DTX-incomp_Zt09-B-P10.29-Map3_reversed;Target=DTX-incomp_Zt09-B-P10.29-Map3_reversed 1 1047;TargetLength=1339;TargetDescription=CI:87 coding:(TE_BLRtx: Mariner-5_AN:ClassII:TIR:Tc1-Mariner: 39.92 %25 TE_BLRx: Mariner-5_ANp:ClassII:TIR:Tc1-Mariner: 98.29 %25 profiles: PF13358.1_DDE_3_NA_EN_27.0: 73.97 %25(73.97 %25) | PF01498.13_HTH_Tnp_Tc3_2_NA_Tase_23.4: 98.61 %25(98.61 %25)) stru…
chr19	Zt09_FLF_REPET_TEs	match	356784	356908	0.0	+	.	ID=ms681_chr19_DTX-incomp_Zt09-B-R147-Map10;Target=DTX-incomp_Zt09-B-R147-Map10 2 116;TargetLength=4210;TargetDescription=CI:75 coding:(TE_BLRtx: RESTLESS_#2:ClassII:TIR:hAT: 13.18 %25 | TFO1_FO_#2:ClassII:TIR:hAT: 8.25 %25 profiles: PF05699.9_Dimer_Tnp_hAT_NA_Tase_21.4: 53.49 %25(53.49 %25)) struct:(TElength: >1000bps TermRepeats: termTIR: 28) other:(SSRCoverage:0.18);Identity=76.3
chr19	Zt09_FLF_REPET_TEs	match	254324	254384	0.0	+	.	ID=ms682_chr19_DTX-incomp_Zt09-B-R15-Map4;Target=DTX-incomp_Zt09-B-R15-Map4 3114 3171;TargetLength=3213;TargetDescription=CI:37 coding:(profiles: PF10551.4_MULE_NA_Tase_22.0: 65.59 %25(65.59 %25)) struct:(TElength: >1000bps) other:(SSRCoverage:0.20);Identity=85.0
chr19	Zt09_FLF_REPET_TEs	match	366127	368518	0.0	-	.	ID=ms683_chr19_DTX-incomp_Zt09-B-R172-Map5_reversed;Target=DTX-incomp_Zt09-B-R172-Map5_reversed 2 2365;TargetLength=2369;TargetDescription=CI:62 coding:(TE_BLRtx: Harbinger2-1_TMe:ClassII:TIR:PIF-Harbinger: 24.17 %25 TE_BLRx: Harbinger2-1_TMe_1p:ClassII:TIR:PIF-Harbinger: 76.63 %25 profiles: PF13359.1_DDE_Tnp_4_NA_EN_24.8: 94.94 %25(94.94 %25)) struct:(TElength: >1000bps) other:(SSRCoverage:0.13)…
chr19	Zt09_FLF_REPET_TEs	match	282996	283121	0.0	+	.	ID=ms684_chr19_DTX-incomp_Zt09-B-R20-Map6;Target=DTX-incomp_Zt09-B-R20-Map6 5 129;TargetLength=2711;TargetDescription=CI:62 coding:(TE_BLRtx: VHARB-N2_VV_#2:ClassII:TIR:PIF-Harbinger: 7.73 %25 TE_BLRx: MtPH-A6-4-Ia_1p:ClassII:TIR:PIF-Harbinger: 88.15 %25 profiles: PF13359.1_DDE_Tnp_4_NA_EN_24.8: 98.73 %25(98.73 %25)) struct:(TElength: >1000bps) other:(SSRCoverage:0.11);Identity=82.5
chr19	Zt09_FLF_REPET_TEs	match	328398	328428	0.0	+	.	ID=ms685_chr19_DTX-incomp_Zt09-B-R20-Map6;Target=DTX-incomp_Zt09-B-R20-Map6 63 94;TargetLength=2711;TargetDescription=CI:62 coding:(TE_BLRtx: VHARB-N2_VV_#2:ClassII:TIR:PIF-Harbinger: 7.73 %25 TE_BLRx: MtPH-A6-4-Ia_1p:ClassII:TIR:PIF-Harbinger: 88.15 %25 profiles: PF13359.1_DDE_Tnp_4_NA_EN_24.8: 98.73 %25(98.73 %25)) struct:(TElength: >1000bps) other:(SSRCoverage:0.11);Identity=93.8
chr19	Zt09_FLF_REPET_TEs	match	223635	223772	0.0	+	.	ID=ms686_chr19_DTX-incomp_Zt09-B-R258-Map8;Target=DTX-incomp_Zt09-B-R258-Map8 223 351;TargetLength=4005;TargetDescription=CI:50 coding:(TE_BLRtx: RESTLESS_#2:ClassII:TIR:hAT: 15.96 %25) struct:(TElength: >1000bps TermRepeats: termTIR: 21) other:(SSRCoverage:0.21);Identity=75.9
chr19	Zt09_FLF_REPET_TEs	match	369262	369390	0.0	+	.	ID=ms687_chr19_DTX-incomp_Zt09-B-R258-Map8;Target=DTX-incomp_Zt09-B-R258-Map8 223 351;TargetLength=4005;TargetDescription=CI:50 coding:(TE_BLRtx: RESTLESS_#2:ClassII:TIR:hAT: 15.96 %25) struct:(TElength: >1000bps TermRepeats: termTIR: 21) other:(SSRCoverage:0.21);Identity=76.2
chr19	Zt09_FLF_REPET_TEs	match	337428	339013	0.0	+	.	ID=ms688_chr19_DTX-incomp_Zt09-B-R280-Map4;Target=DTX-incomp_Zt09-B-R280-Map4 1 1591;TargetLength=5423;TargetDescription=CI:25 struct:(TElength: >1000bps TermRepeats: termTIR: 47) other:(SSRCoverage:0.18);Identity=89.1
chr19	Zt09_FLF_REPET_TEs	match	346549	350292	0.0	+	.	ID=ms689_chr19_DTX-incomp_Zt09-B-R280-Map4;Target=DTX-incomp_Zt09-B-R280-Map4 1596 5423;TargetLength=5423;TargetDescription=CI:25 struct:(TElength: >1000bps TermRepeats: termTIR: 47) other:(SSRCoverage:0.18)
chr19	Zt09_FLF_REPET_TEs	match	545662	545813	0.0	-	.	ID=ms2738_chr19_DXX-MITE_Zt09-B-P31.10-Map3;Target=DXX-MITE_Zt09-B-P31.10-Map3 250 422;TargetLength=424;TargetDescription=CI:20 struct:(TElength: <700bps TermRepeats: termTIR: 21) other:(SSRCoverage:0.10);Identity=79.0
chr19	Zt09_FLF_REPET_TEs	match	310344	311153	0.0	+	.	ID=ms691_chr19_noCat_Zt09-B-R51-Map12;Target=noCat_Zt09-B-R51-Map12 3 817;TargetLength=817;TargetDescription=CI:NA struct:(SSR: (AACA)6_end | (AACAAACAA)3_end SSRCoverage:0.31);Identity=90.8
chr19	Zt09_FLF_REPET_TEs	match	286126	291704	0.0	+	.	ID=ms692_chr19_RIX-comp_Zt09-B-R2-Map20;Target=RIX-comp_Zt09-B-R2-Map20 2 5641;TargetLength=5641;TargetDescription=CI:54 coding:(TE_BLRtx: I-1_CH:ClassI:LINE:I: 17.39 %25 | Tad1-37_BG:ClassI:LINE:I: 17.65 %25 | Tad1-71_BG:ClassI:LINE:I: 7.52 %25 TE_BLRx: Tad1-26B_BG_1p:ClassI:LINE:I: 12.38 %25 | Tad1-26B_BG_2p:ClassI:LINE:I: 10.29 %25 | Tad1-31B_BG_1p:ClassI:LINE:I: 60.61 %25 | Tad1-31B_BG_2p:Cla…
chr19	Zt09_FLF_REPET_TEs	match	373043	377981	0.0	-	.	ID=ms693_chr19_RIX-comp_Zt09-B-R2-Map20;Target=RIX-comp_Zt09-B-R2-Map20 664 5641;TargetLength=5641;TargetDescription=CI:54 coding:(TE_BLRtx: I-1_CH:ClassI:LINE:I: 17.39 %25 | Tad1-37_BG:ClassI:LINE:I: 17.65 %25 | Tad1-71_BG:ClassI:LINE:I: 7.52 %25 TE_BLRx: Tad1-26B_BG_1p:ClassI:LINE:I: 12.38 %25 | Tad1-26B_BG_2p:ClassI:LINE:I: 10.29 %25 | Tad1-31B_BG_1p:ClassI:LINE:I: 60.61 %25 | Tad1-31B_BG_2p:C…
chr19	Zt09_FLF_REPET_TEs	match	377985	378143	0.0	-	.	ID=ms694_chr19_RIX-comp_Zt09-B-R2-Map20;Target=RIX-comp_Zt09-B-R2-Map20 5482 5641;TargetLength=5641;TargetDescription=CI:54 coding:(TE_BLRtx: I-1_CH:ClassI:LINE:I: 17.39 %25 | Tad1-37_BG:ClassI:LINE:I: 17.65 %25 | Tad1-71_BG:ClassI:LINE:I: 7.52 %25 TE_BLRx: Tad1-26B_BG_1p:ClassI:LINE:I: 12.38 %25 | Tad1-26B_BG_2p:ClassI:LINE:I: 10.29 %25 | Tad1-31B_BG_1p:ClassI:LINE:I: 60.61 %25 | Tad1-31B_BG_2p:…
chr19	Zt09_FLF_REPET_TEs	match	384836	386428	0.0	+	.	ID=ms695_chr19_RIX-comp_Zt09-B-R2-Map20;Target=RIX-comp_Zt09-B-R2-Map20 4043 5641;TargetLength=5641;TargetDescription=CI:54 coding:(TE_BLRtx: I-1_CH:ClassI:LINE:I: 17.39 %25 | Tad1-37_BG:ClassI:LINE:I: 17.65 %25 | Tad1-71_BG:ClassI:LINE:I: 7.52 %25 TE_BLRx: Tad1-26B_BG_1p:ClassI:LINE:I: 12.38 %25 | Tad1-26B_BG_2p:ClassI:LINE:I: 10.29 %25 | Tad1-31B_BG_1p:ClassI:LINE:I: 60.61 %25 | Tad1-31B_BG_2p:…
chr19	Zt09_FLF_REPET_TEs	match	339014	344037	0.0	-	.	ID=ms696_chr19_RLX-comp_Zt09-B-P19.20-Map6_reversed;Target=RLX-comp_Zt09-B-P19.20-Map6_reversed 1941 6965;TargetLength=6968;TargetDescription=CI:50 coding:(TE_BLRtx: Gypsy-165-I_DR:ClassI:LTR:Gypsy: 13.15 %25 | Gypsy-1_GDe-I:ClassI:LTR:Gypsy: 14.72 %25 | Gypsy-3-I_XT:ClassI:LTR:Gypsy: 13.25 %25 | Gypsy1-PP_I:ClassI:LTR:Gypsy: 8.87 %25 TE_BLRx: Gypsy-11_PPa-I_1p:ClassI:LTR:Gypsy: 12.71 %25 | Gypsy…
chr19	Zt09_FLF_REPET_TEs	match	344586	346527	0.0	-	.	ID=ms697_chr19_RLX-comp_Zt09-B-P19.20-Map6_reversed;Target=RLX-comp_Zt09-B-P19.20-Map6_reversed 9 1950;TargetLength=6968;TargetDescription=CI:50 coding:(TE_BLRtx: Gypsy-165-I_DR:ClassI:LTR:Gypsy: 13.15 %25 | Gypsy-1_GDe-I:ClassI:LTR:Gypsy: 14.72 %25 | Gypsy-3-I_XT:ClassI:LTR:Gypsy: 13.25 %25 | Gypsy1-PP_I:ClassI:LTR:Gypsy: 8.87 %25 TE_BLRx: Gypsy-11_PPa-I_1p:ClassI:LTR:Gypsy: 12.71 %25 | Gypsy-19…
chr19	Zt09_FLF_REPET_TEs	match	357831	364634	0.0	-	.	ID=ms698_chr19_RLX-incomp_Zt09-B-P25.14-Map9;Target=RLX-incomp_Zt09-B-P25.14-Map9 5 6812;TargetLength=6819;TargetDescription=CI:50 coding:(TE_BLRtx: Gypsy-10_PPa-I:ClassI:LTR:Gypsy: 6.29 %25 | Gypsy-10_SCH-I:ClassI:LTR:Gypsy: 9.50 %25 | Gypsy-1_GDe-I:ClassI:LTR:Gypsy: 15.10 %25 TE_BLRx: Gypsy-11_PPa-I_1p:ClassI:LTR:Gypsy: 70.27 %25 | Gypsy164B-I_DR_1p:ClassI:LTR:Gypsy: 8.47 %25 profiles: _RNaseH_…
chr19	Zt09_FLF_REPET_TEs	match	386533	386926	0.0	+	.	ID=ms699_chr19_RLX-incomp_Zt09-B-P25.14-Map9;Target=RLX-incomp_Zt09-B-P25.14-Map9 25 416;TargetLength=6819;TargetDescription=CI:50 coding:(TE_BLRtx: Gypsy-10_PPa-I:ClassI:LTR:Gypsy: 6.29 %25 | Gypsy-10_SCH-I:ClassI:LTR:Gypsy: 9.50 %25 | Gypsy-1_GDe-I:ClassI:LTR:Gypsy: 15.10 %25 TE_BLRx: Gypsy-11_PPa-I_1p:ClassI:LTR:Gypsy: 70.27 %25 | Gypsy164B-I_DR_1p:ClassI:LTR:Gypsy: 8.47 %25 profiles: _RNaseH_…
chr19	Zt09_FLF_REPET_TEs	match	236645	236760	0.0	+	.	ID=ms700_chr19_RLX-incomp_Zt09-B-R403-Map3;Target=RLX-incomp_Zt09-B-R403-Map3 859 975;TargetLength=975;TargetDescription=CI:21 coding:(TE_BLRtx: Copia-1_MGI-I:ClassI:LTR:Copia: 11.51 %25 TE_BLRx: Copia-1_MGI-I_2p:ClassI:LTR:Copia: 77.18 %25) struct:(TElength: >700bps) other:(SSRCoverage:0.11);Identity=87.2
chr19	Zt09_FLF_REPET_TEs	match	386433	386487	0.0	+	.	ID=ms701_chr19_RLX-incomp_Zt09-B-R416-Map3_reversed;Target=RLX-incomp_Zt09-B-R416-Map3_reversed 698 752;TargetLength=1237;TargetDescription=CI:28 coding:(TE_BLRtx: Copia-12_CQ-I:ClassI:LTR:Copia: 7.64 %25 | Copia-67_BG-I:ClassI:LTR:Copia: 6.26 %25 | Copia-73_AA-I:ClassI:LTR:Copia: 6.72 %25 TE_BLRx: Copia-36_FV-I_2p:ClassI:LTR:Copia: 5.92 %25 | Copia4-PTR_I_1p:ClassI:LTR:Copia: 36.96 %25 profiles:…
chr19	Zt09_FLF_REPET_TEs	match	79275	79319	0.0	+	.	ID=ms702_chr19_DHX-incomp_Zt09-B-G243-Map3_reversed;Target=DHX-incomp_Zt09-B-G243-Map3_reversed 12726 12765;TargetLength=14548;TargetDescription=CI:50 coding:(TE_BLRx: Helitron-1_CRe_1p:ClassII:Helitron:Helitron: 6.64 %25 profiles: PF05970.9_PIF1_NA_HEL_27.2: 43.96 %25(43.96 %25) | PF14214.1_Helitron_like_N_NA_HEL_28.7: 96.20 %25(96.20 %25)) struct:(TElength: >10000bps) other:(SSRCoverage:0.10);I…
chr19	Zt09_FLF_REPET_TEs	match	103863	105489	0.0	+	.	ID=ms703_chr19_DHX-incomp_Zt09-B-G243-Map3_reversed;Target=DHX-incomp_Zt09-B-G243-Map3_reversed 2633 3558;TargetLength=14548;TargetDescription=CI:50 coding:(TE_BLRx: Helitron-1_CRe_1p:ClassII:Helitron:Helitron: 6.64 %25 profiles: PF05970.9_PIF1_NA_HEL_27.2: 43.96 %25(43.96 %25) | PF14214.1_Helitron_like_N_NA_HEL_28.7: 96.20 %25(96.20 %25)) struct:(TElength: >10000bps) other:(SSRCoverage:0.10)
chr19	Zt09_FLF_REPET_TEs	match	30653	35950	0.0	-	.	ID=ms704_chr19_DTX-incomp_Zt09-B-G154-Map8;Target=DTX-incomp_Zt09-B-G154-Map8 1 5498;TargetLength=5498;TargetDescription=CI:25 struct:(TElength: >1000bps TermRepeats: termTIR: 40) other:(SSRCoverage:0.19);Identity=96.2
chr19	Zt09_FLF_REPET_TEs	match	108165	108289	0.0	-	.	ID=ms705_chr19_DTX-incomp_Zt09-B-R15-Map4;Target=DTX-incomp_Zt09-B-R15-Map4 2247 2370;TargetLength=3213;TargetDescription=CI:37 coding:(profiles: PF10551.4_MULE_NA_Tase_22.0: 65.59 %25(65.59 %25)) struct:(TElength: >1000bps) other:(SSRCoverage:0.20);Identity=84.8
chr19	Zt09_FLF_REPET_TEs	match	61461	61591	0.0	-	.	ID=ms706_chr19_DTX-incomp_Zt09-B-R258-Map8;Target=DTX-incomp_Zt09-B-R258-Map8 237 365;TargetLength=4005;TargetDescription=CI:50 coding:(TE_BLRtx: RESTLESS_#2:ClassII:TIR:hAT: 15.96 %25) struct:(TElength: >1000bps TermRepeats: termTIR: 21) other:(SSRCoverage:0.21);Identity=71.8
chr19	Zt09_FLF_REPET_TEs	match	11489	16843	0.0	-	.	ID=ms707_chr19_DTX-incomp_Zt09-B-R280-Map4;Target=DTX-incomp_Zt09-B-R280-Map4 1 5423;TargetLength=5423;TargetDescription=CI:25 struct:(TElength: >1000bps TermRepeats: termTIR: 47) other:(SSRCoverage:0.18);Identity=86.0
chr19	Zt09_FLF_REPET_TEs	match	188874	194283	0.0	-	.	ID=ms708_chr19_DTX-incomp_Zt09-B-R56-Map11;Target=DTX-incomp_Zt09-B-R56-Map11 1 5463;TargetLength=5463;TargetDescription=CI:25 struct:(TElength: >1000bps TermRepeats: termTIR: 36) other:(SSRCoverage:0.20);Identity=96.5
chr19	Zt09_FLF_REPET_TEs	match	6933	7717	0.0	+	.	ID=ms709_chr19_noCat_Zt09-B-R12-Map20;Target=noCat_Zt09-B-R12-Map20 2 858;TargetLength=858;TargetDescription=CI:NA struct:(SSR: (AACA)7_end SSRCoverage:0.28);Identity=95.5
chr19	Zt09_FLF_REPET_TEs	match	102204	103058	0.0	+	.	ID=ms710_chr19_noCat_Zt09-B-R12-Map20;Target=noCat_Zt09-B-R12-Map20 2 856;TargetLength=858;TargetDescription=CI:NA struct:(SSR: (AACA)7_end SSRCoverage:0.28);Identity=92.4
chr19	Zt09_FLF_REPET_TEs	match	104210	104959	0.0	-	.	ID=ms711_chr19_noCat_Zt09-B-R12-Map20;Target=noCat_Zt09-B-R12-Map20 3 858;TargetLength=858;TargetDescription=CI:NA struct:(SSR: (AACA)7_end SSRCoverage:0.28);Identity=91.5
chr19	Zt09_FLF_REPET_TEs	match	144	1067	0.0	+	.	ID=ms712_chr19_RIX-comp_Zt09-B-R2-Map20;Target=RIX-comp_Zt09-B-R2-Map20 4711 5641;TargetLength=5641;TargetDescription=CI:54 coding:(TE_BLRtx: I-1_CH:ClassI:LINE:I: 17.39 %25 | Tad1-37_BG:ClassI:LINE:I: 17.65 %25 | Tad1-71_BG:ClassI:LINE:I: 7.52 %25 TE_BLRx: Tad1-26B_BG_1p:ClassI:LINE:I: 12.38 %25 | Tad1-26B_BG_2p:ClassI:LINE:I: 10.29 %25 | Tad1-31B_BG_1p:ClassI:LINE:I: 60.61 %25 | Tad1-31B_BG_2p:…
chr19	Zt09_FLF_REPET_TEs	match	83350	90275	0.0	+	.	ID=ms713_chr19_RLX-incomp_Zt09-B-R39-Map20;Target=RLX-incomp_Zt09-B-R39-Map20 2 7017;TargetLength=7017;TargetDescription=CI:50 coding:(TE_BLRtx: Gypsy-1_GDe-I:ClassI:LTR:Gypsy: 22.47 %25 | Gypsy-1_Trm-I:ClassI:LTR:Gypsy: 9.09 %25 TE_BLRx: Gypsy-10_PPa-I_1p:ClassI:LTR:Gypsy: 61.25 %25 | Gypsy-7_XT-I_1p:ClassI:LTR:Gypsy: 14.72 %25 profiles: _RNaseH_pyret_NA_RH_NA: 98.35 %25(98.35 %25) | _INT_pyret_…
chr19	Zt09_FLF_REPET_TEs	match	27953	28498	0.0	-	.	ID=ms714_chr19_RLX-incomp_Zt09-B-R402-Map3_reversed;Target=RLX-incomp_Zt09-B-R402-Map3_reversed 130 671;TargetLength=3072;TargetDescription=CI:28 coding:(TE_BLRtx: Copia-1_MGI-I:ClassI:LTR:Copia: 31.41 %25 TE_BLRx: Copia-1_MGI-I_2p:ClassI:LTR:Copia: 21.32 %25 | Copia-41_ATr-I_1p:ClassI:LTR:Copia: 38.34 %25 profiles: _RNaseH_oryco_NA_RH_NA: 93.10 %25(93.10 %25) | _RT_tork_NA_RT_NA: 99.18 %25(99.18…
chr19	Zt09_FLF_REPET_TEs	match	68944	69334	0.0	-	.	ID=ms715_chr19_DXX-MITE_Zt09-B-P6.33-Map3;Target=DXX-MITE_Zt09-B-P6.33-Map3 5 411;TargetLength=412;TargetDescription=CI:20 struct:(TElength: <700bps TermRepeats: termTIR: 20) other:(SSRCoverage:0.14);Identity=74.4
chr19	Zt09_FLF_REPET_TEs	match	81056	81329	0.0	-	.	ID=ms716_chr19_noCat_Zt09-B-G87-Map20;Target=noCat_Zt09-B-G87-Map20 3 315;TargetLength=4727;TargetDescription=CI:NA struct:(SSRCoverage:0.12);Identity=93.6
chr19	Zt09_FLF_REPET_TEs	match	3811	5115	0.0	+	.	ID=ms717_chr19_RIX-comp_Zt09-B-R242-Map15;Target=RIX-comp_Zt09-B-R242-Map15 7286 8647;TargetLength=8647;TargetDescription=CI:45 coding:(TE_BLRtx: RTE-11_Hmel:ClassI:LINE:RTE: 31.77 %25 TE_BLRx: Daphne-12_SPup2:ClassI:LINE:Jockey: 5.97 %25 | RTE-6_Hmel_1p:ClassI:LINE:RTE: 42.70 %25 | RTEX-5_ACar_2p:ClassI:LINE:RTE: 11.42 %25 profiles: PF00078.22_RVT_1_NA_RT_20.7: 97.66 %25(97.66 %25)) struct:(TEle…
chr19	Zt09_FLF_REPET_TEs	match	5126	9852	0.0	+	.	ID=ms718_chr19_RIX-comp_Zt09-B-R242-Map15;Target=RIX-comp_Zt09-B-R242-Map15 4670 8647;TargetLength=8647;TargetDescription=CI:45 coding:(TE_BLRtx: RTE-11_Hmel:ClassI:LINE:RTE: 31.77 %25 TE_BLRx: Daphne-12_SPup2:ClassI:LINE:Jockey: 5.97 %25 | RTE-6_Hmel_1p:ClassI:LINE:RTE: 42.70 %25 | RTEX-5_ACar_2p:ClassI:LINE:RTE: 11.42 %25 profiles: PF00078.22_RVT_1_NA_RT_20.7: 97.66 %25(97.66 %25)) struct:(TEle…
chr19	Zt09_FLF_REPET_TEs	match	82436	101811	0.0	-	.	ID=ms719_chr19_RLX-incomp_Zt09-B-G236-Map12_reversed;Target=RLX-incomp_Zt09-B-G236-Map12_reversed 4 12498;TargetLength=12498;TargetDescription=CI:35 coding:(TE_BLRtx: Gypsy-1_BFB-I:ClassI:LTR:Gypsy: 23.24 %25 TE_BLRx: Gypsy-1_BFB-I_3p:ClassI:LTR:Gypsy: 88.34 %25 | Gypsy-2_Cop-I_4p:ClassI:LTR:Gypsy: 32.95 %25 profiles: _RT_17_6_NA_RT_NA: 87.88 %25(87.88 %25) | _RNaseH_17_6_NA_RH_NA: 99.15 %25(99.1…
chr19	Zt09_FLF_REPET_TEs	match	2852	3477	0.0	+	.	ID=ms720_chr19_RXX-TRIM_Zt09-B-G280-Map5;Target=RXX-TRIM_Zt09-B-G280-Map5 1 587;TargetLength=587;TargetDescription=CI:40 struct:(TElength: <700bps TermRepeats: termLTR: 245) other:(TermRepeats: non-termLTR: 227 SSRCoverage:0.09);Identity=96.8
chr19	Zt09_FLF_REPET_TEs	match	56584	56620	0.0	-	.	ID=ms721_chr19_noCat_Zt09-B-G176-Map20;Target=noCat_Zt09-B-G176-Map20 6403 6439;TargetLength=6461;TargetDescription=CI:NA struct:(SSRCoverage:0.12);Identity=91.9
chr19	Zt09_FLF_REPET_TEs	match	546739	546901	0.0	-	.	ID=ms2739_chr19_DXX-MITE_Zt09-B-P6.33-Map3;Target=DXX-MITE_Zt09-B-P6.33-Map3 8 172;TargetLength=412;TargetDescription=CI:20 struct:(TElength: <700bps TermRepeats: termTIR: 20) other:(SSRCoverage:0.14);Identity=74.4
chr19	Zt09_FLF_REPET_TEs	match	545906	546600	0.0	-	.	ID=ms2722_chr19_noCat_Zt09-B-R51-Map12;Target=noCat_Zt09-B-R51-Map12 131 817;TargetLength=817;TargetDescription=CI:NA struct:(SSR: (AACA)6_end | (AACAAACAA)3_end SSRCoverage:0.31);Identity=92.6
chr19	Zt09_FLF_REPET_TEs	match	432292	432427	0.0	-	.	ID=ms2724_chr19_RIX-comp_Zt09-B-R2-Map20;Target=RIX-comp_Zt09-B-R2-Map20 5505 5641;TargetLength=5641;TargetDescription=CI:54 coding:(TE_BLRtx: I-1_CH:ClassI:LINE:I: 17.39 %25 | Tad1-37_BG:ClassI:LINE:I: 17.65 %25 | Tad1-71_BG:ClassI:LINE:I: 7.52 %25 TE_BLRx: Tad1-26B_BG_1p:ClassI:LINE:I: 12.38 %25 | Tad1-26B_BG_2p:ClassI:LINE:I: 10.29 %25 | Tad1-31B_BG_1p:ClassI:LINE:I: 60.61 %25 | Tad1-31B_BG_2p…
chr19	Zt09_FLF_REPET_TEs	match	537100	537661	0.0	-	.	ID=ms2746_chr19_RIX-comp_Zt09-B-R242-Map15;Target=RIX-comp_Zt09-B-R242-Map15 8083 8645;TargetLength=8647;TargetDescription=CI:45 coding:(TE_BLRtx: RTE-11_Hmel:ClassI:LINE:RTE: 31.77 %25 TE_BLRx: Daphne-12_SPup2:ClassI:LINE:Jockey: 5.97 %25 | RTE-6_Hmel_1p:ClassI:LINE:RTE: 42.70 %25 | RTEX-5_ACar_2p:ClassI:LINE:RTE: 11.42 %25 profiles: PF00078.22_RVT_1_NA_RT_20.7: 97.66 %25(97.66 %25)) struct:(TEl…
chr19	Zt09_FLF_REPET_TEs	match	480195	481056	0.0	+	.	ID=ms2725_chr19_RLX-incomp_Zt09-B-R402-Map3_reversed;Target=RLX-incomp_Zt09-B-R402-Map3_reversed 2093 2961;TargetLength=3072;TargetDescription=CI:28 coding:(TE_BLRtx: Copia-1_MGI-I:ClassI:LTR:Copia: 31.41 %25 TE_BLRx: Copia-1_MGI-I_2p:ClassI:LTR:Copia: 21.32 %25 | Copia-41_ATr-I_1p:ClassI:LTR:Copia: 38.34 %25 profiles: _RNaseH_oryco_NA_RH_NA: 93.10 %25(93.10 %25) | _RT_tork_NA_RT_NA: 99.18 %25(99…
chr19	Zt09_FLF_REPET_TEs	match	490806	497160	0.0	-	.	ID=ms2747_chr19_RLX-incomp_Zt09-B-R13-Map20_reversed;Target=RLX-incomp_Zt09-B-R13-Map20_reversed 2 6401;TargetLength=6402;TargetDescription=CI:50 coding:(TE_BLRtx: Copia-14_BG-I:ClassI:LTR:Copia: 15.09 %25 | Copia-19_BG-I:ClassI:LTR:Copia: 15.57 %25 | Copia-41_BG-I:ClassI:LTR:Copia: 7.74 %25 | Copia-48_BG-I:ClassI:LTR:Copia: 6.47 %25 | Copia-53_BG-I:ClassI:LTR:Copia: 8.74 %25 TE_BLRx: Copia-17_BG…
chr19	Zt09_FLF_REPET_TEs	match	481057	483263	0.0	+	.	ID=ms2736_chr19_DTX-incomp_Zt09-B-R258-Map8;Target=DTX-incomp_Zt09-B-R258-Map8 1796 4005;TargetLength=4005;TargetDescription=CI:50 coding:(TE_BLRtx: RESTLESS_#2:ClassII:TIR:hAT: 15.96 %25) struct:(TElength: >1000bps TermRepeats: termTIR: 21) other:(SSRCoverage:0.21);Identity=98.0
chr19	Zt09_FLF_REPET_TEs	match	451988	453130	0.0	-	.	ID=ms2727_chr19_RLX-incomp_Zt09-B-G210-Map3;Target=RLX-incomp_Zt09-B-G210-Map3 6026 7171;TargetLength=10244;TargetDescription=CI:35 coding:(TE_BLRtx: Gypsy-1_GDe-I:ClassI:LTR:Gypsy: 8.83 %25 | Gypsy-20_BG-I:ClassI:LTR:Gypsy: 14.76 %25 | Gypsy-34_BG-I:ClassI:LTR:Gypsy: 5.88 %25 | Gypsy-74_BG-I:ClassI:LTR:Gypsy: 8.18 %25 | Gypsy1-I_ST:ClassI:LTR:Gypsy: 20.85 %25 | Gypsy1-PP_I:ClassI:LTR:Gypsy: 9.84…
chr19	Zt09_FLF_REPET_TEs	match	545427	545636	0.0	-	.	ID=ms2742_chr19_RIX-comp_Zt09-B-R1-Map20;Target=RIX-comp_Zt09-B-R1-Map20 17712 17914;TargetLength=26736;TargetDescription=CI:36 coding:(TE_BLRtx: RTE-11_Hmel:ClassI:LINE:RTE: 19.03 %25 TE_BLRx: Jockey-1_DBp_2p:ClassI:LINE:Jockey: 14.35 %25 | RTE-4_Hmel_1p:ClassI:LINE:RTE: 8.41 %25 | RTE-6_Hmel_1p:ClassI:LINE:RTE: 42.70 %25 profiles: PF00078.22_RVT_1_NA_RT_20.7: 97.66 %25(97.66 %25)) struct:(TElen…
chr19	Zt09_FLF_REPET_TEs	match	393250	394953	0.0	+	.	ID=ms2749_chr19_RXX_Zt09-B-R419-Map3;Target=RXX_Zt09-B-R419-Map3 1 1682;TargetLength=1682;TargetDescription=CI:33 coding:(profiles: PF14223.1_UBN2_NA_GAG_27.0: 94.96 %25(94.96 %25)) other:(SSRCoverage:0.17);Identity=96.1
chr19	Zt09_FLF_REPET_TEs	match	547654	548640	0.0	-	.	ID=ms2745_chr19_RIX-comp_Zt09-B-R1-Map20;Target=RIX-comp_Zt09-B-R1-Map20 16456 17451;TargetLength=26736;TargetDescription=CI:36 coding:(TE_BLRtx: RTE-11_Hmel:ClassI:LINE:RTE: 19.03 %25 TE_BLRx: Jockey-1_DBp_2p:ClassI:LINE:Jockey: 14.35 %25 | RTE-4_Hmel_1p:ClassI:LINE:RTE: 8.41 %25 | RTE-6_Hmel_1p:ClassI:LINE:RTE: 42.70 %25 profiles: PF00078.22_RVT_1_NA_RT_20.7: 97.66 %25(97.66 %25)) struct:(TElen…
chr19	Zt09_FLF_REPET_TEs	match	537670	545106	0.0	-	.	ID=ms2740_chr19_RIX-comp_Zt09-B-R1-Map20;Target=RIX-comp_Zt09-B-R1-Map20 19280 26735;TargetLength=26736;TargetDescription=CI:36 coding:(TE_BLRtx: RTE-11_Hmel:ClassI:LINE:RTE: 19.03 %25 TE_BLRx: Jockey-1_DBp_2p:ClassI:LINE:Jockey: 14.35 %25 | RTE-4_Hmel_1p:ClassI:LINE:RTE: 8.41 %25 | RTE-6_Hmel_1p:ClassI:LINE:RTE: 42.70 %25 profiles: PF00078.22_RVT_1_NA_RT_20.7: 97.66 %25(97.66 %25)) struct:(TElen…
chr19	Zt09_FLF_REPET_TEs	match	394954	395027	0.0	+	.	ID=ms2750_chr19_RXX_Zt09-B-R419-Map3;Target=RXX_Zt09-B-R419-Map3 1604 1672;TargetLength=1682;TargetDescription=CI:33 coding:(profiles: PF14223.1_UBN2_NA_GAG_27.0: 94.96 %25(94.96 %25)) other:(SSRCoverage:0.17);Identity=85.0
chr19	Zt09_FLF_REPET_TEs	match	420339	427142	0.0	-	.	ID=ms2729_chr19_RLX-incomp_Zt09-B-P25.14-Map9;Target=RLX-incomp_Zt09-B-P25.14-Map9 7 6814;TargetLength=6819;TargetDescription=CI:50 coding:(TE_BLRtx: Gypsy-10_PPa-I:ClassI:LTR:Gypsy: 6.29 %25 | Gypsy-10_SCH-I:ClassI:LTR:Gypsy: 9.50 %25 | Gypsy-1_GDe-I:ClassI:LTR:Gypsy: 15.10 %25 TE_BLRx: Gypsy-11_PPa-I_1p:ClassI:LTR:Gypsy: 70.27 %25 | Gypsy164B-I_DR_1p:ClassI:LTR:Gypsy: 8.47 %25 profiles: _RNaseH…
chr19	Zt09_FLF_REPET_TEs	match	395102	395325	0.0	+	.	ID=ms2751_chr19_RXX_Zt09-B-R419-Map3;Target=RXX_Zt09-B-R419-Map3 1 224;TargetLength=1682;TargetDescription=CI:33 coding:(profiles: PF14223.1_UBN2_NA_GAG_27.0: 94.96 %25(94.96 %25)) other:(SSRCoverage:0.17);Identity=97.8
chr19	Zt09_FLF_REPET_TEs	match	450870	451987	0.0	-	.	ID=ms2730_chr19_RLX-incomp_Zt09-B-R319-Map9_reversed;Target=RLX-incomp_Zt09-B-R319-Map9_reversed 1329 2261;TargetLength=3981;TargetDescription=CI:28 coding:(TE_BLRtx: CFT1:ClassI:LTR:Gypsy: 46.78 %25 TE_BLRx: CFT1_2p:ClassI:LTR:Gypsy: 77.30 %25 | Gypsy-1_CH_2p:ClassI:LTR:Gypsy: 15.32 %25 profiles: _RNaseH_pyret_NA_RH_NA: 99.17 %25(99.17 %25) | _RT_pyret_NA_RT_NA: 100.00 %25(100.00 %25) | _INT_pyr…
chr1	Zt09_FLF_REPET_TEs	match	5978786	5978829	0.0	-	.	ID=ms291_chr1_RLX-incomp_Zt09-B-R196-Map5_reversed;Target=RLX-incomp_Zt09-B-R196-Map5_reversed 2641 2684;TargetLength=8280;TargetDescription=CI:50 coding:(TE_BLRtx: Gypsy-1-I_ACa:ClassI:LTR:Gypsy: 17.17 %25 | Gypsy-3_GDe-I:ClassI:LTR:Gypsy: 7.81 %25 | Gypsy2-I_AO:ClassI:LTR:Gypsy: 12.06 %25 TE_BLRx: Gypsy-1-I_ACa_2p:ClassI:LTR:Gypsy: 88.57 %25 | SKIPPY_I_2p:ClassI:LTR:?: 22.70 %25 profiles: _RNas…
chr1	Zt09_FLF_REPET_TEs	match	5978214	5978785	0.0	-	.	ID=ms292_chr1_RLX-incomp_Zt09-B-R319-Map9_reversed;Target=RLX-incomp_Zt09-B-R319-Map9_reversed 346 920;TargetLength=3981;TargetDescription=CI:28 coding:(TE_BLRtx: CFT1:ClassI:LTR:Gypsy: 46.78 %25 TE_BLRx: CFT1_2p:ClassI:LTR:Gypsy: 77.30 %25 | Gypsy-1_CH_2p:ClassI:LTR:Gypsy: 15.32 %25 profiles: _RNaseH_pyret_NA_RH_NA: 99.17 %25(99.17 %25) | _RT_pyret_NA_RT_NA: 100.00 %25(100.00 %25) | _INT_pyret_N…
chr1	Zt09_FLF_REPET_TEs	match	6044250	6044650	0.0	-	.	ID=ms297_chr1_DXX-MITE_Zt09-B-P6.33-Map3;Target=DXX-MITE_Zt09-B-P6.33-Map3 1 411;TargetLength=412;TargetDescription=CI:20 struct:(TElength: <700bps TermRepeats: termTIR: 20) other:(SSRCoverage:0.14);Identity=71.5
chr1	Zt09_FLF_REPET_TEs	match	5990009	5990173	0.0	-	.	ID=ms293_chr1_RLX-incomp_Zt09-B-R39-Map20;Target=RLX-incomp_Zt09-B-R39-Map20 6801 6963;TargetLength=7017;TargetDescription=CI:50 coding:(TE_BLRtx: Gypsy-1_GDe-I:ClassI:LTR:Gypsy: 22.47 %25 | Gypsy-1_Trm-I:ClassI:LTR:Gypsy: 9.09 %25 TE_BLRx: Gypsy-10_PPa-I_1p:ClassI:LTR:Gypsy: 61.25 %25 | Gypsy-7_XT-I_1p:ClassI:LTR:Gypsy: 14.72 %25 profiles: _RNaseH_pyret_NA_RH_NA: 98.35 %25(98.35 %25) | _INT_pyre…
chr1	Zt09_FLF_REPET_TEs	match	5764636	5770010	0.0	-	.	ID=ms2178_chr1_DTX-incomp_Zt09-B-R56-Map11;Target=DTX-incomp_Zt09-B-R56-Map11 1 5462;TargetLength=5463;TargetDescription=CI:25 struct:(TElength: >1000bps TermRepeats: termTIR: 36) other:(SSRCoverage:0.20);Identity=95.5
chr1	Zt09_FLF_REPET_TEs	match	5884130	5890487	0.0	-	.	ID=ms2179_chr1_RLX-incomp_Zt09-B-R13-Map20_reversed;Target=RLX-incomp_Zt09-B-R13-Map20_reversed 1 6402;TargetLength=6402;TargetDescription=CI:50 coding:(TE_BLRtx: Copia-14_BG-I:ClassI:LTR:Copia: 15.09 %25 | Copia-19_BG-I:ClassI:LTR:Copia: 15.57 %25 | Copia-41_BG-I:ClassI:LTR:Copia: 7.74 %25 | Copia-48_BG-I:ClassI:LTR:Copia: 6.47 %25 | Copia-53_BG-I:ClassI:LTR:Copia: 8.74 %25 TE_BLRx: Copia-17_BG-…
chr1	Zt09_FLF_REPET_TEs	match	5882534	5882842	0.0	-	.	ID=ms2180_chr1_RLX-incomp_Zt09-B-R270-Map6;Target=RLX-incomp_Zt09-B-R270-Map6 2033 2341;TargetLength=3007;TargetDescription=CI:28 coding:(TE_BLRtx: Copia-12_CQ-I:ClassI:LTR:Copia: 5.45 %25 | Copia-1_MGI-I:ClassI:LTR:Copia: 9.05 %25 | Copia-5_FV-I:ClassI:LTR:Copia: 8.15 %25 TE_BLRx: Copia-2_ATr-I_1p:ClassI:LTR:Copia: 29.86 %25 | Copia-65_Mad-I_2p:ClassI:LTR:Copia: 9.08 %25 | Copia-93_GM-I_1p:Class…
chr1	Zt09_FLF_REPET_TEs	match	5863451	5863526	0.0	+	.	ID=ms2181_chr1_RLX-comp_Zt09-B-G157-Map20;Target=RLX-comp_Zt09-B-G157-Map20 6316 6389;TargetLength=6393;TargetDescription=CI:57 coding:(TE_BLRtx: Gypsy-37_BG-I:ClassI:LTR:Gypsy: 64.04 %25 | Gypsy-66_BG-I:ClassI:LTR:Gypsy: 8.94 %25 TE_BLRx: Gypsy-37_BG-I_1p:ClassI:LTR:Gypsy: 48.56 %25 | Gypsy-37_BG-I_2p:ClassI:LTR:Gypsy: 98.83 %25 profiles: _RT_pyggy_NA_RT_NA: 100.00 %25(100.00 %25) | _AP_pyggy_NA…
chr1	Zt09_FLF_REPET_TEs	match	5581865	5588219	0.0	+	.	ID=ms2182_chr1_RLX-incomp_Zt09-B-R13-Map20_reversed;Target=RLX-incomp_Zt09-B-R13-Map20_reversed 2 6401;TargetLength=6402;TargetDescription=CI:50 coding:(TE_BLRtx: Copia-14_BG-I:ClassI:LTR:Copia: 15.09 %25 | Copia-19_BG-I:ClassI:LTR:Copia: 15.57 %25 | Copia-41_BG-I:ClassI:LTR:Copia: 7.74 %25 | Copia-48_BG-I:ClassI:LTR:Copia: 6.47 %25 | Copia-53_BG-I:ClassI:LTR:Copia: 8.74 %25 TE_BLRx: Copia-17_BG-…
chr1	Zt09_FLF_REPET_TEs	match	5678637	5684994	0.0	+	.	ID=ms2183_chr1_RLX-incomp_Zt09-B-R13-Map20_reversed;Target=RLX-incomp_Zt09-B-R13-Map20_reversed 2 6401;TargetLength=6402;TargetDescription=CI:50 coding:(TE_BLRtx: Copia-14_BG-I:ClassI:LTR:Copia: 15.09 %25 | Copia-19_BG-I:ClassI:LTR:Copia: 15.57 %25 | Copia-41_BG-I:ClassI:LTR:Copia: 7.74 %25 | Copia-48_BG-I:ClassI:LTR:Copia: 6.47 %25 | Copia-53_BG-I:ClassI:LTR:Copia: 8.74 %25 TE_BLRx: Copia-17_BG-…
chr1	Zt09_FLF_REPET_TEs	match	5563289	5563645	0.0	+	.	ID=ms2184_chr1_DXX-MITE_Zt09-B-G257-Map5;Target=DXX-MITE_Zt09-B-G257-Map5 1 357;TargetLength=360;TargetDescription=CI:20 struct:(TElength: <700bps TermRepeats: termTIR: 61) other:(SSRCoverage:0.16);Identity=99.4
chr1	Zt09_FLF_REPET_TEs	match	5439773	5446128	0.0	-	.	ID=ms2185_chr1_RLX-incomp_Zt09-B-R13-Map20_reversed;Target=RLX-incomp_Zt09-B-R13-Map20_reversed 2 6401;TargetLength=6402;TargetDescription=CI:50 coding:(TE_BLRtx: Copia-14_BG-I:ClassI:LTR:Copia: 15.09 %25 | Copia-19_BG-I:ClassI:LTR:Copia: 15.57 %25 | Copia-41_BG-I:ClassI:LTR:Copia: 7.74 %25 | Copia-48_BG-I:ClassI:LTR:Copia: 6.47 %25 | Copia-53_BG-I:ClassI:LTR:Copia: 8.74 %25 TE_BLRx: Copia-17_BG-…
chr1	Zt09_FLF_REPET_TEs	match	5171896	5178252	0.0	-	.	ID=ms2186_chr1_RLX-incomp_Zt09-B-R13-Map20_reversed;Target=RLX-incomp_Zt09-B-R13-Map20_reversed 1 6401;TargetLength=6402;TargetDescription=CI:50 coding:(TE_BLRtx: Copia-14_BG-I:ClassI:LTR:Copia: 15.09 %25 | Copia-19_BG-I:ClassI:LTR:Copia: 15.57 %25 | Copia-41_BG-I:ClassI:LTR:Copia: 7.74 %25 | Copia-48_BG-I:ClassI:LTR:Copia: 6.47 %25 | Copia-53_BG-I:ClassI:LTR:Copia: 8.74 %25 TE_BLRx: Copia-17_BG-…
chr1	Zt09_FLF_REPET_TEs	match	5192843	5199200	0.0	-	.	ID=ms2187_chr1_RLX-incomp_Zt09-B-R13-Map20_reversed;Target=RLX-incomp_Zt09-B-R13-Map20_reversed 1 6402;TargetLength=6402;TargetDescription=CI:50 coding:(TE_BLRtx: Copia-14_BG-I:ClassI:LTR:Copia: 15.09 %25 | Copia-19_BG-I:ClassI:LTR:Copia: 15.57 %25 | Copia-41_BG-I:ClassI:LTR:Copia: 7.74 %25 | Copia-48_BG-I:ClassI:LTR:Copia: 6.47 %25 | Copia-53_BG-I:ClassI:LTR:Copia: 8.74 %25 TE_BLRx: Copia-17_BG-…
chr1	Zt09_FLF_REPET_TEs	match	5242003	5248358	0.0	-	.	ID=ms2188_chr1_RLX-incomp_Zt09-B-R13-Map20_reversed;Target=RLX-incomp_Zt09-B-R13-Map20_reversed 2 6401;TargetLength=6402;TargetDescription=CI:50 coding:(TE_BLRtx: Copia-14_BG-I:ClassI:LTR:Copia: 15.09 %25 | Copia-19_BG-I:ClassI:LTR:Copia: 15.57 %25 | Copia-41_BG-I:ClassI:LTR:Copia: 7.74 %25 | Copia-48_BG-I:ClassI:LTR:Copia: 6.47 %25 | Copia-53_BG-I:ClassI:LTR:Copia: 8.74 %25 TE_BLRx: Copia-17_BG-…
chr1	Zt09_FLF_REPET_TEs	match	5200190	5206839	0.0	-	.	ID=ms2189_chr1_DHX-incomp_Zt09-B-P41.0-Map6_reversed;Target=DHX-incomp_Zt09-B-P41.0-Map6_reversed 7092 13717;TargetLength=13721;TargetDescription=CI:30 coding:(profiles: PF00270.24_DEAD_NA_HEL_20.6: 97.04 %25(97.04 %25) | PF00271.26_Helicase_C_NA_HEL_11.6: 84.62 %25(84.62 %25)) struct:(TElength: >10000bps) other:(SSRCoverage:0.09);Identity=95.3
chr1	Zt09_FLF_REPET_TEs	match	5271271	5271757	0.0	+	.	ID=ms2190_chr1_DXX-MITE_Zt09-B-G288-Map3;Target=DXX-MITE_Zt09-B-G288-Map3 4 490;TargetLength=494;TargetDescription=CI:20 struct:(TElength: <700bps TermRepeats: termTIR: 44) other:(SSRCoverage:0.07);Identity=99.8
chr1	Zt09_FLF_REPET_TEs	match	5208379	5209198	0.0	+	.	ID=ms2191_chr1_noCat_Zt09-B-R12-Map20;Target=noCat_Zt09-B-R12-Map20 4 858;TargetLength=858;TargetDescription=CI:NA struct:(SSR: (AACA)7_end SSRCoverage:0.28);Identity=93.2
chr1	Zt09_FLF_REPET_TEs	match	5206840	5208378	0.0	-	.	ID=ms2192_chr1_RLX-incomp_Zt09-B-R39-Map20;Target=RLX-incomp_Zt09-B-R39-Map20 5437 7017;TargetLength=7017;TargetDescription=CI:50 coding:(TE_BLRtx: Gypsy-1_GDe-I:ClassI:LTR:Gypsy: 22.47 %25 | Gypsy-1_Trm-I:ClassI:LTR:Gypsy: 9.09 %25 TE_BLRx: Gypsy-10_PPa-I_1p:ClassI:LTR:Gypsy: 61.25 %25 | Gypsy-7_XT-I_1p:ClassI:LTR:Gypsy: 14.72 %25 profiles: _RNaseH_pyret_NA_RH_NA: 98.35 %25(98.35 %25) | _INT_pyr…
chr1	Zt09_FLF_REPET_TEs	match	5220293	5227219	0.0	+	.	ID=ms2193_chr1_RLX-incomp_Zt09-B-R39-Map20;Target=RLX-incomp_Zt09-B-R39-Map20 1 7017;TargetLength=7017;TargetDescription=CI:50 coding:(TE_BLRtx: Gypsy-1_GDe-I:ClassI:LTR:Gypsy: 22.47 %25 | Gypsy-1_Trm-I:ClassI:LTR:Gypsy: 9.09 %25 TE_BLRx: Gypsy-10_PPa-I_1p:ClassI:LTR:Gypsy: 61.25 %25 | Gypsy-7_XT-I_1p:ClassI:LTR:Gypsy: 14.72 %25 profiles: _RNaseH_pyret_NA_RH_NA: 98.35 %25(98.35 %25) | _INT_pyret_…
chr1	Zt09_FLF_REPET_TEs	match	4972598	4972658	0.0	-	.	ID=ms2194_chr1_DHX-incomp_Zt09-B-G243-Map3_reversed;Target=DHX-incomp_Zt09-B-G243-Map3_reversed 14488 14547;TargetLength=14548;TargetDescription=CI:50 coding:(TE_BLRx: Helitron-1_CRe_1p:ClassII:Helitron:Helitron: 6.64 %25 profiles: PF05970.9_PIF1_NA_HEL_27.2: 43.96 %25(43.96 %25) | PF14214.1_Helitron_like_N_NA_HEL_28.7: 96.20 %25(96.20 %25)) struct:(TElength: >10000bps) other:(SSRCoverage:0.10);I…
chr1	Zt09_FLF_REPET_TEs	match	4973068	4973203	0.0	-	.	ID=ms2195_chr1_DHX-incomp_Zt09-B-G243-Map3_reversed;Target=DHX-incomp_Zt09-B-G243-Map3_reversed 3 140;TargetLength=14548;TargetDescription=CI:50 coding:(TE_BLRx: Helitron-1_CRe_1p:ClassII:Helitron:Helitron: 6.64 %25 profiles: PF05970.9_PIF1_NA_HEL_27.2: 43.96 %25(43.96 %25) | PF14214.1_Helitron_like_N_NA_HEL_28.7: 96.20 %25(96.20 %25)) struct:(TElength: >10000bps) other:(SSRCoverage:0.10);Identit…
chr1	Zt09_FLF_REPET_TEs	match	4970167	4970315	0.0	-	.	ID=ms2196_chr1_DTX-comp_Zt09-B-G71-Map3;Target=DTX-comp_Zt09-B-G71-Map3 4200 4337;TargetLength=4353;TargetDescription=CI:50 coding:(TE_BLRx: MarinerL-1_AO-1p:ClassII:TIR:Tc1-Mariner: 46.93 %25 profiles: PF13358.1_DDE_3_NA_EN_27.0: 86.30 %25(86.30 %25)) struct:(TElength: >1000bps TermRepeats: termTIR: 61) other:(SSRCoverage:0.12);Identity=72.4
chr1	Zt09_FLF_REPET_TEs	match	4970524	4975569	0.0	-	.	ID=ms2197_chr1_DTX-comp_Zt09-B-P42.38-Map3_reversed;Target=DTX-comp_Zt09-B-P42.38-Map3_reversed 17 4466;TargetLength=4629;TargetDescription=CI:75 coding:(TE_BLRtx: MarinerL-1_AO:ClassII:TIR:Tc1-Mariner: 6.96 %25 TE_BLRx: MarinerL-1_AO-1p:ClassII:TIR:Tc1-Mariner: 71.17 %25 profiles: PF13358.1_DDE_3_NA_EN_27.0: 87.67 %25(87.67 %25)) struct:(TElength: >1000bps TermRepeats: termTIR: 58) other:(SSRCov…
chr1	Zt09_FLF_REPET_TEs	match	5050753	5057708	0.0	-	.	ID=ms2198_chr1_noCat_Zt09-B-R30-Map12;Target=noCat_Zt09-B-R30-Map12 1 6980;TargetLength=6980;TargetDescription=CI:NA struct:(SSRCoverage:0.18);Identity=97.2
chr1	Zt09_FLF_REPET_TEs	match	4969671	4970153	0.0	-	.	ID=ms2199_chr1_RIX-comp_Zt09-B-R1-Map20;Target=RIX-comp_Zt09-B-R1-Map20 2867 3348;TargetLength=26736;TargetDescription=CI:36 coding:(TE_BLRtx: RTE-11_Hmel:ClassI:LINE:RTE: 19.03 %25 TE_BLRx: Jockey-1_DBp_2p:ClassI:LINE:Jockey: 14.35 %25 | RTE-4_Hmel_1p:ClassI:LINE:RTE: 8.41 %25 | RTE-6_Hmel_1p:ClassI:LINE:RTE: 42.70 %25 profiles: PF00078.22_RVT_1_NA_RT_20.7: 97.66 %25(97.66 %25)) struct:(TElength…
chr1	Zt09_FLF_REPET_TEs	match	4975582	4975787	0.0	-	.	ID=ms2200_chr1_RIX-comp_Zt09-B-R1-Map20;Target=RIX-comp_Zt09-B-R1-Map20 2663 2868;TargetLength=26736;TargetDescription=CI:36 coding:(TE_BLRtx: RTE-11_Hmel:ClassI:LINE:RTE: 19.03 %25 TE_BLRx: Jockey-1_DBp_2p:ClassI:LINE:Jockey: 14.35 %25 | RTE-4_Hmel_1p:ClassI:LINE:RTE: 8.41 %25 | RTE-6_Hmel_1p:ClassI:LINE:RTE: 42.70 %25 profiles: PF00078.22_RVT_1_NA_RT_20.7: 97.66 %25(97.66 %25)) struct:(TElength…
chr1	Zt09_FLF_REPET_TEs	match	4902491	4902923	0.0	+	.	ID=ms2201_chr1_DHX-incomp_Zt09-B-P41.0-Map6_reversed;Target=DHX-incomp_Zt09-B-P41.0-Map6_reversed 3 440;TargetLength=13721;TargetDescription=CI:30 coding:(profiles: PF00270.24_DEAD_NA_HEL_20.6: 97.04 %25(97.04 %25) | PF00271.26_Helicase_C_NA_HEL_11.6: 84.62 %25(84.62 %25)) struct:(TElength: >10000bps) other:(SSRCoverage:0.09);Identity=69.1
chr1	Zt09_FLF_REPET_TEs	match	4902925	4903058	0.0	+	.	ID=ms2202_chr1_DHX-incomp_Zt09-B-P41.0-Map6_reversed;Target=DHX-incomp_Zt09-B-P41.0-Map6_reversed 13583 13718;TargetLength=13721;TargetDescription=CI:30 coding:(profiles: PF00270.24_DEAD_NA_HEL_20.6: 97.04 %25(97.04 %25) | PF00271.26_Helicase_C_NA_HEL_11.6: 84.62 %25(84.62 %25)) struct:(TElength: >10000bps) other:(SSRCoverage:0.09);Identity=83.2
chr1	Zt09_FLF_REPET_TEs	match	4907206	4907642	0.0	-	.	ID=ms2203_chr1_noCat_Zt09-B-P2.1-Map12;Target=noCat_Zt09-B-P2.1-Map12 354 819;TargetLength=823;TargetDescription=CI:NA struct:(SSR: (AACA)8_end SSRCoverage:0.27);Identity=94.2
chr1	Zt09_FLF_REPET_TEs	match	4913610	4919195	0.0	-	.	ID=ms2205_chr1_RIX-comp_Zt09-B-R2-Map20;Target=RIX-comp_Zt09-B-R2-Map20 2 5637;TargetLength=5641;TargetDescription=CI:54 coding:(TE_BLRtx: I-1_CH:ClassI:LINE:I: 17.39 %25 | Tad1-37_BG:ClassI:LINE:I: 17.65 %25 | Tad1-71_BG:ClassI:LINE:I: 7.52 %25 TE_BLRx: Tad1-26B_BG_1p:ClassI:LINE:I: 12.38 %25 | Tad1-26B_BG_2p:ClassI:LINE:I: 10.29 %25 | Tad1-31B_BG_1p:ClassI:LINE:I: 60.61 %25 | Tad1-31B_BG_2p:Cla…
chr1	Zt09_FLF_REPET_TEs	match	4920822	4921326	0.0	-	.	ID=ms2206_chr1_RLX-comp_Zt09-B-G179-Map5_reversed;Target=RLX-comp_Zt09-B-G179-Map5_reversed 4622 5117;TargetLength=6234;TargetDescription=CI:50 coding:(TE_BLRtx: Copia-105_BRa-I:ClassI:LTR:Copia: 11.24 %25 | Copia-28_SI-I:ClassI:LTR:Copia: 8.05 %25 | Copia-35_ST-I:ClassI:LTR:Copia: 5.03 %25 | Copia-4_AT-I:ClassI:LTR:Copia: 23.83 %25 TE_BLRx: Copia-16_CP-I_1p:ClassI:LTR:Copia: 19.26 %25 | Copia-30…
chr1	Zt09_FLF_REPET_TEs	match	4907645	4920046	0.0	-	.	ID=ms2207_chr1_RLX-incomp_Zt09-B-P25.14-Map9;Target=RLX-incomp_Zt09-B-P25.14-Map9 9 6814;TargetLength=6819;TargetDescription=CI:50 coding:(TE_BLRtx: Gypsy-10_PPa-I:ClassI:LTR:Gypsy: 6.29 %25 | Gypsy-10_SCH-I:ClassI:LTR:Gypsy: 9.50 %25 | Gypsy-1_GDe-I:ClassI:LTR:Gypsy: 15.10 %25 TE_BLRx: Gypsy-11_PPa-I_1p:ClassI:LTR:Gypsy: 70.27 %25 | Gypsy164B-I_DR_1p:ClassI:LTR:Gypsy: 8.47 %25 profiles: _RNaseH_…
chr1	Zt09_FLF_REPET_TEs	match	4921327	4921453	0.0	-	.	ID=ms2208_chr1_RLX-incomp_Zt09-B-R270-Map6;Target=RLX-incomp_Zt09-B-R270-Map6 1944 2071;TargetLength=3007;TargetDescription=CI:28 coding:(TE_BLRtx: Copia-12_CQ-I:ClassI:LTR:Copia: 5.45 %25 | Copia-1_MGI-I:ClassI:LTR:Copia: 9.05 %25 | Copia-5_FV-I:ClassI:LTR:Copia: 8.15 %25 TE_BLRx: Copia-2_ATr-I_1p:ClassI:LTR:Copia: 29.86 %25 | Copia-65_Mad-I_2p:ClassI:LTR:Copia: 9.08 %25 | Copia-93_GM-I_1p:Class…
chr1	Zt09_FLF_REPET_TEs	match	4758289	4758369	0.0	+	.	ID=ms2209_chr1_DTX-incomp_Zt09-B-R60-Map4;Target=DTX-incomp_Zt09-B-R60-Map4 2666 2745;TargetLength=2746;TargetDescription=CI:50 coding:(profiles: PF04937.10_DUF659_NA_Tase_22.3: 88.89 %25(88.89 %25)) struct:(TElength: >1000bps TermRepeats: termTIR: 11) other:(SSRCoverage:0.19);Identity=77.8
chr1	Zt09_FLF_REPET_TEs	match	4603950	4611748	0.0	+	.	ID=ms2210_chr1_RLX-incomp_Zt09-B-R24-Map20_reversed;Target=RLX-incomp_Zt09-B-R24-Map20_reversed 1 8281;TargetLength=8281;TargetDescription=CI:50 coding:(TE_BLRtx: Copia-68_BG-I:ClassI:LTR:Copia: 9.03 %25 | Copia-6_BG-I:ClassI:LTR:Copia: 13.77 %25 TE_BLRx: Copia-58_BG-I_1p:ClassI:LTR:Copia: 29.83 %25 | Copia-68_BG-I_1p:ClassI:LTR:Copia: 13.30 %25 | Copia-69_BG-I_1p:ClassI:LTR:Copia: 11.73 %25 prof…
chr1	Zt09_FLF_REPET_TEs	match	4513604	4513654	0.0	+	.	ID=ms2212_chr1_RIX-comp_Zt09-B-R1-Map20;Target=RIX-comp_Zt09-B-R1-Map20 15045 15095;TargetLength=26736;TargetDescription=CI:36 coding:(TE_BLRtx: RTE-11_Hmel:ClassI:LINE:RTE: 19.03 %25 TE_BLRx: Jockey-1_DBp_2p:ClassI:LINE:Jockey: 14.35 %25 | RTE-4_Hmel_1p:ClassI:LINE:RTE: 8.41 %25 | RTE-6_Hmel_1p:ClassI:LINE:RTE: 42.70 %25 profiles: PF00078.22_RVT_1_NA_RT_20.7: 97.66 %25(97.66 %25)) struct:(TEleng…
chr1	Zt09_FLF_REPET_TEs	match	4509625	4509732	0.0	+	.	ID=ms2213_chr1_DHX-incomp_Zt09-B-P41.0-Map6_reversed;Target=DHX-incomp_Zt09-B-P41.0-Map6_reversed 3 110;TargetLength=13721;TargetDescription=CI:30 coding:(profiles: PF00270.24_DEAD_NA_HEL_20.6: 97.04 %25(97.04 %25) | PF00271.26_Helicase_C_NA_HEL_11.6: 84.62 %25(84.62 %25)) struct:(TElength: >10000bps) other:(SSRCoverage:0.09);Identity=99.1
chr1	Zt09_FLF_REPET_TEs	match	4509733	4510045	0.0	+	.	ID=ms2214_chr1_DHX-incomp_Zt09-B-P41.0-Map6_reversed;Target=DHX-incomp_Zt09-B-P41.0-Map6_reversed 13405 13717;TargetLength=13721;TargetDescription=CI:30 coding:(profiles: PF00270.24_DEAD_NA_HEL_20.6: 97.04 %25(97.04 %25) | PF00271.26_Helicase_C_NA_HEL_11.6: 84.62 %25(84.62 %25)) struct:(TElength: >10000bps) other:(SSRCoverage:0.09);Identity=93.0
chr1	Zt09_FLF_REPET_TEs	match	4519572	4520286	0.0	-	.	ID=ms2215_chr1_noCat_Zt09-B-R12-Map20;Target=noCat_Zt09-B-R12-Map20 150 858;TargetLength=858;TargetDescription=CI:NA struct:(SSR: (AACA)7_end SSRCoverage:0.28);Identity=93.5
chr1	Zt09_FLF_REPET_TEs	match	4521507	4528302	0.0	-	.	ID=ms2216_chr1_RLX-incomp_Zt09-B-P25.14-Map9;Target=RLX-incomp_Zt09-B-P25.14-Map9 13 6812;TargetLength=6819;TargetDescription=CI:50 coding:(TE_BLRtx: Gypsy-10_PPa-I:ClassI:LTR:Gypsy: 6.29 %25 | Gypsy-10_SCH-I:ClassI:LTR:Gypsy: 9.50 %25 | Gypsy-1_GDe-I:ClassI:LTR:Gypsy: 15.10 %25 TE_BLRx: Gypsy-11_PPa-I_1p:ClassI:LTR:Gypsy: 70.27 %25 | Gypsy164B-I_DR_1p:ClassI:LTR:Gypsy: 8.47 %25 profiles: _RNaseH…
chr1	Zt09_FLF_REPET_TEs	match	4449113	4449210	0.0	+	.	ID=ms2217_chr1_DTX-incomp_Zt09-B-G493-Map4;Target=DTX-incomp_Zt09-B-G493-Map4 1 94;TargetLength=2217;TargetDescription=CI:100 coding:(TE_BLRtx: Mariner-11_DAn:ClassII:TIR:Tc1-Mariner: 14.91 %25 | Mariner-15_CFl:ClassII:TIR:Tc1-Mariner: 9.69 %25 | Mariner-1_AN:ClassII:TIR:Tc1-Mariner: 16.09 %25 | Mariner-1_DW:ClassII:TIR:Tc1-Mariner: 13.89 %25 | Mariner-72_CCri:ClassII:TIR:Tc1-Mariner: 5.65 %25 TE…
chr1	Zt09_FLF_REPET_TEs	match	4538705	4540099	0.0	-	.	ID=ms2218_chr1_DTX-incomp_Zt09-B-R172-Map5_reversed;Target=DTX-incomp_Zt09-B-R172-Map5_reversed 155 1550;TargetLength=2369;TargetDescription=CI:62 coding:(TE_BLRtx: Harbinger2-1_TMe:ClassII:TIR:PIF-Harbinger: 24.17 %25 TE_BLRx: Harbinger2-1_TMe_1p:ClassII:TIR:PIF-Harbinger: 76.63 %25 profiles: PF13359.1_DDE_Tnp_4_NA_EN_24.8: 94.94 %25(94.94 %25)) struct:(TElength: >1000bps) other:(SSRCoverage:0.1…
chr1	Zt09_FLF_REPET_TEs	match	4424518	4426712	0.0	-	.	ID=ms2219_chr1_DTX-incomp_Zt09-B-R18-Map6_reversed;Target=DTX-incomp_Zt09-B-R18-Map6_reversed 1 2215;TargetLength=2216;TargetDescription=CI:75 coding:(TE_BLRtx: Mariner-1_ABr:ClassII:TIR:Tc1-Mariner: 12.44 %25 | Mariner-9_AN:ClassII:TIR:Tc1-Mariner: 26.96 %25 TE_BLRx: Mariner-9_AN_1p:ClassII:TIR:Tc1-Mariner: 51.45 %25 profiles: PF03184.14_DDE_1_NA_EN_20.1: 48.39 %25(48.39 %25)) struct:(TElength: …
chr1	Zt09_FLF_REPET_TEs	match	4449255	4451293	0.0	+	.	ID=ms2220_chr1_DTX-incomp_Zt09-B-R53-Map4;Target=DTX-incomp_Zt09-B-R53-Map4 1 2111;TargetLength=2112;TargetDescription=CI:37 coding:(profiles: PF01498.13_HTH_Tnp_Tc3_2_NA_Tase_23.4: 86.11 %25(86.11 %25)) struct:(TElength: >1000bps) other:(SSRCoverage:0.06);Identity=91.9
chr1	Zt09_FLF_REPET_TEs	match	4536852	4536942	0.0	+	.	ID=ms2221_chr1_DXX-MITE_Zt09-B-R70-Map4;Target=DXX-MITE_Zt09-B-R70-Map4 1 91;TargetLength=625;TargetDescription=CI:20 struct:(TElength: <700bps TermRepeats: termTIR: 65) other:(SSRCoverage:0.18);Identity=93.4
chr1	Zt09_FLF_REPET_TEs	match	4540411	4540961	0.0	+	.	ID=ms2222_chr1_DXX-MITE_Zt09-B-R70-Map4;Target=DXX-MITE_Zt09-B-R70-Map4 88 625;TargetLength=625;TargetDescription=CI:20 struct:(TElength: <700bps TermRepeats: termTIR: 65) other:(SSRCoverage:0.18);Identity=97.4
chr1	Zt09_FLF_REPET_TEs	match	4536961	4537110	0.0	-	.	ID=ms2223_chr1_DXX-MITE_Zt09-B-R91-Map3;Target=DXX-MITE_Zt09-B-R91-Map3 189 337;TargetLength=337;TargetDescription=CI:20 struct:(TElength: <700bps TermRepeats: termTIR: 49) other:(SSRCoverage:0.09);Identity=81.3
chr1	Zt09_FLF_REPET_TEs	match	4240829	4244197	0.0	-	.	ID=ms2224_chr1_RLX-comp_Zt09-B-G179-Map5_reversed;Target=RLX-comp_Zt09-B-G179-Map5_reversed 2568 5974;TargetLength=6234;TargetDescription=CI:50 coding:(TE_BLRtx: Copia-105_BRa-I:ClassI:LTR:Copia: 11.24 %25 | Copia-28_SI-I:ClassI:LTR:Copia: 8.05 %25 | Copia-35_ST-I:ClassI:LTR:Copia: 5.03 %25 | Copia-4_AT-I:ClassI:LTR:Copia: 23.83 %25 TE_BLRx: Copia-16_CP-I_1p:ClassI:LTR:Copia: 19.26 %25 | Copia-30…
chr1	Zt09_FLF_REPET_TEs	match	4245719	4245788	0.0	-	.	ID=ms2225_chr1_RLX-comp_Zt09-B-G179-Map5_reversed;Target=RLX-comp_Zt09-B-G179-Map5_reversed 1154 1217;TargetLength=6234;TargetDescription=CI:50 coding:(TE_BLRtx: Copia-105_BRa-I:ClassI:LTR:Copia: 11.24 %25 | Copia-28_SI-I:ClassI:LTR:Copia: 8.05 %25 | Copia-35_ST-I:ClassI:LTR:Copia: 5.03 %25 | Copia-4_AT-I:ClassI:LTR:Copia: 23.83 %25 TE_BLRx: Copia-16_CP-I_1p:ClassI:LTR:Copia: 19.26 %25 | Copia-30…
chr1	Zt09_FLF_REPET_TEs	match	4246718	4246833	0.0	-	.	ID=ms2226_chr1_RLX-comp_Zt09-B-G179-Map5_reversed;Target=RLX-comp_Zt09-B-G179-Map5_reversed 40 151;TargetLength=6234;TargetDescription=CI:50 coding:(TE_BLRtx: Copia-105_BRa-I:ClassI:LTR:Copia: 11.24 %25 | Copia-28_SI-I:ClassI:LTR:Copia: 8.05 %25 | Copia-35_ST-I:ClassI:LTR:Copia: 5.03 %25 | Copia-4_AT-I:ClassI:LTR:Copia: 23.83 %25 TE_BLRx: Copia-16_CP-I_1p:ClassI:LTR:Copia: 19.26 %25 | Copia-30_AL…
chr1	Zt09_FLF_REPET_TEs	match	4193891	4193986	0.0	-	.	ID=ms2227_chr1_DTX-incomp_Zt09-B-R60-Map4;Target=DTX-incomp_Zt09-B-R60-Map4 2650 2745;TargetLength=2746;TargetDescription=CI:50 coding:(profiles: PF04937.10_DUF659_NA_Tase_22.3: 88.89 %25(88.89 %25)) struct:(TElength: >1000bps TermRepeats: termTIR: 11) other:(SSRCoverage:0.19);Identity=82.1
chr1	Zt09_FLF_REPET_TEs	match	4246495	4246538	0.0	-	.	ID=ms2228_chr1_RLX-incomp_Zt09-B-R328-Map3;Target=RLX-incomp_Zt09-B-R328-Map3 9819 9859;TargetLength=10286;TargetDescription=CI:35 coding:(TE_BLRtx: Copia-1_MGI-I:ClassI:LTR:Copia: 38.42 %25 TE_BLRx: Copia-1_MGI-I_1p:ClassI:LTR:Copia: 74.18 %25 profiles: PF00665.21_rve_NA_INT_30.0: 95.00 %25(95.00 %25)) struct:(TElength: >10000bps) other:(Other_profiles: PF13023.1_HD_3_NA_OTHER_21.6: 75.15 %25(75…
chr1	Zt09_FLF_REPET_TEs	match	4168386	4179103	0.0	-	.	ID=ms2229_chr1_DTX-comp_Zt09-B-G105-Map3;Target=DTX-comp_Zt09-B-G105-Map3 3 3568;TargetLength=3570;TargetDescription=CI:50 coding:(TE_BLRx: HARB-4A_SBi_1p:ClassII:TIR:PIF-Harbinger: 61.21 %25 | HARB-4A_SBi_2p:ClassII:TIR:PIF-Harbinger: 33.24 %25 | VHARB4_VV_1p#2:ClassII:TIR:PIF-Harbinger: 43.28 %25 profiles: PF13359.1_DDE_Tnp_4_NA_EN_24.8: 98.73 %25(98.73 %25)) struct:(TElength: >1000bps TermRepe…
chr1	Zt09_FLF_REPET_TEs	match	4064327	4069777	0.0	+	.	ID=ms2230_chr1_DTX-incomp_Zt09-B-R280-Map4;Target=DTX-incomp_Zt09-B-R280-Map4 1 5423;TargetLength=5423;TargetDescription=CI:25 struct:(TElength: >1000bps TermRepeats: termTIR: 47) other:(SSRCoverage:0.18);Identity=86.4
chr1	Zt09_FLF_REPET_TEs	match	4169052	4175856	0.0	+	.	ID=ms2231_chr1_RLX-incomp_Zt09-B-P25.14-Map9;Target=RLX-incomp_Zt09-B-P25.14-Map9 9 6818;TargetLength=6819;TargetDescription=CI:50 coding:(TE_BLRtx: Gypsy-10_PPa-I:ClassI:LTR:Gypsy: 6.29 %25 | Gypsy-10_SCH-I:ClassI:LTR:Gypsy: 9.50 %25 | Gypsy-1_GDe-I:ClassI:LTR:Gypsy: 15.10 %25 TE_BLRx: Gypsy-11_PPa-I_1p:ClassI:LTR:Gypsy: 70.27 %25 | Gypsy164B-I_DR_1p:ClassI:LTR:Gypsy: 8.47 %25 profiles: _RNaseH_…
chr1	Zt09_FLF_REPET_TEs	match	4176745	4177073	0.0	+	.	ID=ms2232_chr1_RLX-incomp_Zt09-B-P25.14-Map9;Target=RLX-incomp_Zt09-B-P25.14-Map9 8 336;TargetLength=6819;TargetDescription=CI:50 coding:(TE_BLRtx: Gypsy-10_PPa-I:ClassI:LTR:Gypsy: 6.29 %25 | Gypsy-10_SCH-I:ClassI:LTR:Gypsy: 9.50 %25 | Gypsy-1_GDe-I:ClassI:LTR:Gypsy: 15.10 %25 TE_BLRx: Gypsy-11_PPa-I_1p:ClassI:LTR:Gypsy: 70.27 %25 | Gypsy164B-I_DR_1p:ClassI:LTR:Gypsy: 8.47 %25 profiles: _RNaseH_p…
chr1	Zt09_FLF_REPET_TEs	match	4003643	4003687	0.0	-	.	ID=ms2233_chr1_DTX-comp_Zt09-B-R143-Map10_reversed;Target=DTX-comp_Zt09-B-R143-Map10_reversed 2 47;TargetLength=2193;TargetDescription=CI:75 coding:(TE_BLRtx: Mariner-1_ABr:ClassII:TIR:Tc1-Mariner: 5.86 %25 | Mariner-9_AN:ClassII:TIR:Tc1-Mariner: 40.52 %25 TE_BLRx: Mariner-9_AN_1p:ClassII:TIR:Tc1-Mariner: 71.38 %25 profiles: PF03184.14_DDE_1_NA_EN_20.1: 81.11 %25(81.11 %25)) struct:(TElength: >10…
chr1	Zt09_FLF_REPET_TEs	match	3884650	3884692	0.0	+	.	ID=ms2234_chr1_DTX-incomp_Zt09-B-G154-Map8;Target=DTX-incomp_Zt09-B-G154-Map8 156 198;TargetLength=5498;TargetDescription=CI:25 struct:(TElength: >1000bps TermRepeats: termTIR: 40) other:(SSRCoverage:0.19);Identity=83.7
chr1	Zt09_FLF_REPET_TEs	match	3888040	3894834	0.0	+	.	ID=ms2235_chr1_RLX-incomp_Zt09-B-P25.14-Map9;Target=RLX-incomp_Zt09-B-P25.14-Map9 13 6812;TargetLength=6819;TargetDescription=CI:50 coding:(TE_BLRtx: Gypsy-10_PPa-I:ClassI:LTR:Gypsy: 6.29 %25 | Gypsy-10_SCH-I:ClassI:LTR:Gypsy: 9.50 %25 | Gypsy-1_GDe-I:ClassI:LTR:Gypsy: 15.10 %25 TE_BLRx: Gypsy-11_PPa-I_1p:ClassI:LTR:Gypsy: 70.27 %25 | Gypsy164B-I_DR_1p:ClassI:LTR:Gypsy: 8.47 %25 profiles: _RNaseH…
chr1	Zt09_FLF_REPET_TEs	match	3887551	3888035	0.0	+	.	ID=ms2236_chr1_DTX-comp_Zt09-B-R63-Map9;Target=DTX-comp_Zt09-B-R63-Map9 1 485;TargetLength=2203;TargetDescription=CI:75 coding:(TE_BLRtx: Mariner-9_AN:ClassII:TIR:Tc1-Mariner: 60.71 %25 TE_BLRx: Mariner-9_AN_1p:ClassII:TIR:Tc1-Mariner: 79.42 %25 profiles: PF03184.14_DDE_1_NA_EN_20.1: 99.54 %25(99.54 %25)) struct:(TElength: >1000bps TermRepeats: termTIR: 42) other:(SSRCoverage:0.19);Identity=96.5
chr1	Zt09_FLF_REPET_TEs	match	3894835	3896557	0.0	+	.	ID=ms2237_chr1_DTX-comp_Zt09-B-R63-Map9;Target=DTX-comp_Zt09-B-R63-Map9 481 2203;TargetLength=2203;TargetDescription=CI:75 coding:(TE_BLRtx: Mariner-9_AN:ClassII:TIR:Tc1-Mariner: 60.71 %25 TE_BLRx: Mariner-9_AN_1p:ClassII:TIR:Tc1-Mariner: 79.42 %25 profiles: PF03184.14_DDE_1_NA_EN_20.1: 99.54 %25(99.54 %25)) struct:(TElength: >1000bps TermRepeats: termTIR: 42) other:(SSRCoverage:0.19);Identity=97…
chr1	Zt09_FLF_REPET_TEs	match	3848390	3853049	0.0	-	.	ID=ms2238_chr1_RYX-incomp_Zt09-B-R259-Map3;Target=RYX-incomp_Zt09-B-R259-Map3 1 4652;TargetLength=4652;TargetDescription=CI:50 coding:(TE_BLRtx: DIRS-4_CGi:ClassI:DIRS:DIRS: 5.03 %25 TE_BLRx: DIRS-35_ACar_1p:ClassI:DIRS:DIRS: 19.69 %25 | DIRS-4_CGi_1p:ClassI:DIRS:DIRS: 17.24 %25 | DIRS-4_DR_2p:ClassI:DIRS:DIRS: 84.89 %25 profiles: PF00078.22_RVT_1_NA_RT_20.7: 64.95 %25(64.95 %25)) struct:(TElengt…
chr1	Zt09_FLF_REPET_TEs	match	3757100	3770313	0.0	+	.	ID=ms2239_chr1_RLX-comp_Zt09-B-G157-Map20;Target=RLX-comp_Zt09-B-G157-Map20 4 6389;TargetLength=6393;TargetDescription=CI:57 coding:(TE_BLRtx: Gypsy-37_BG-I:ClassI:LTR:Gypsy: 64.04 %25 | Gypsy-66_BG-I:ClassI:LTR:Gypsy: 8.94 %25 TE_BLRx: Gypsy-37_BG-I_1p:ClassI:LTR:Gypsy: 48.56 %25 | Gypsy-37_BG-I_2p:ClassI:LTR:Gypsy: 98.83 %25 profiles: _RT_pyggy_NA_RT_NA: 100.00 %25(100.00 %25) | _AP_pyggy_NA_AP…
chr1	Zt09_FLF_REPET_TEs	match	3760981	3767950	0.0	+	.	ID=ms2240_chr1_RLX-incomp_Zt09-B-P25.14-Map9;Target=RLX-incomp_Zt09-B-P25.14-Map9 13 6814;TargetLength=6819;TargetDescription=CI:50 coding:(TE_BLRtx: Gypsy-10_PPa-I:ClassI:LTR:Gypsy: 6.29 %25 | Gypsy-10_SCH-I:ClassI:LTR:Gypsy: 9.50 %25 | Gypsy-1_GDe-I:ClassI:LTR:Gypsy: 15.10 %25 TE_BLRx: Gypsy-11_PPa-I_1p:ClassI:LTR:Gypsy: 70.27 %25 | Gypsy164B-I_DR_1p:ClassI:LTR:Gypsy: 8.47 %25 profiles: _RNaseH…
chr1	Zt09_FLF_REPET_TEs	match	3774146	3780573	0.0	+	.	ID=ms2241_chr1_RLX-incomp_Zt09-B-R39-Map20;Target=RLX-incomp_Zt09-B-R39-Map20 1 7015;TargetLength=7017;TargetDescription=CI:50 coding:(TE_BLRtx: Gypsy-1_GDe-I:ClassI:LTR:Gypsy: 22.47 %25 | Gypsy-1_Trm-I:ClassI:LTR:Gypsy: 9.09 %25 TE_BLRx: Gypsy-10_PPa-I_1p:ClassI:LTR:Gypsy: 61.25 %25 | Gypsy-7_XT-I_1p:ClassI:LTR:Gypsy: 14.72 %25 profiles: _RNaseH_pyret_NA_RH_NA: 98.35 %25(98.35 %25) | _INT_pyret_…
chr1	Zt09_FLF_REPET_TEs	match	3796190	3798379	0.0	-	.	ID=ms2242_chr1_DTX-incomp_Zt09-B-R18-Map6_reversed;Target=DTX-incomp_Zt09-B-R18-Map6_reversed 9 2215;TargetLength=2216;TargetDescription=CI:75 coding:(TE_BLRtx: Mariner-1_ABr:ClassII:TIR:Tc1-Mariner: 12.44 %25 | Mariner-9_AN:ClassII:TIR:Tc1-Mariner: 26.96 %25 TE_BLRx: Mariner-9_AN_1p:ClassII:TIR:Tc1-Mariner: 51.45 %25 profiles: PF03184.14_DDE_1_NA_EN_20.1: 48.39 %25(48.39 %25)) struct:(TElength: …
chr1	Zt09_FLF_REPET_TEs	match	3707967	3708264	0.0	+	.	ID=ms2243_chr1_DHX-incomp_Zt09-B-P41.0-Map6_reversed;Target=DHX-incomp_Zt09-B-P41.0-Map6_reversed 61 350;TargetLength=13721;TargetDescription=CI:30 coding:(profiles: PF00270.24_DEAD_NA_HEL_20.6: 97.04 %25(97.04 %25) | PF00271.26_Helicase_C_NA_HEL_11.6: 84.62 %25(84.62 %25)) struct:(TElength: >10000bps) other:(SSRCoverage:0.09);Identity=69.2
chr1	Zt09_FLF_REPET_TEs	match	3708355	3708493	0.0	+	.	ID=ms2244_chr1_DHX-incomp_Zt09-B-P41.0-Map6_reversed;Target=DHX-incomp_Zt09-B-P41.0-Map6_reversed 13583 13719;TargetLength=13721;TargetDescription=CI:30 coding:(profiles: PF00270.24_DEAD_NA_HEL_20.6: 97.04 %25(97.04 %25) | PF00271.26_Helicase_C_NA_HEL_11.6: 84.62 %25(84.62 %25)) struct:(TElength: >10000bps) other:(SSRCoverage:0.09);Identity=85.0
chr1	Zt09_FLF_REPET_TEs	match	3756185	3757099	0.0	-	.	ID=ms2245_chr1_DTX-incomp_Zt09-B-G64-Map6;Target=DTX-incomp_Zt09-B-G64-Map6 2697 3702;TargetLength=3702;TargetDescription=CI:25 struct:(TElength: >1000bps TermRepeats: termTIR: 36) other:(SSRCoverage:0.13);Identity=72.0
chr1	Zt09_FLF_REPET_TEs	match	3770373	3772936	0.0	-	.	ID=ms2246_chr1_DTX-incomp_Zt09-B-G64-Map6;Target=DTX-incomp_Zt09-B-G64-Map6 1 2647;TargetLength=3702;TargetDescription=CI:25 struct:(TElength: >1000bps TermRepeats: termTIR: 36) other:(SSRCoverage:0.13);Identity=75.5
chr1	Zt09_FLF_REPET_TEs	match	3773174	3782357	0.0	+	.	ID=ms2247_chr1_DTX-incomp_Zt09-B-R60-Map4;Target=DTX-incomp_Zt09-B-R60-Map4 1 2746;TargetLength=2746;TargetDescription=CI:50 coding:(profiles: PF04937.10_DUF659_NA_Tase_22.3: 88.89 %25(88.89 %25)) struct:(TElength: >1000bps TermRepeats: termTIR: 11) other:(SSRCoverage:0.19)
chr1	Zt09_FLF_REPET_TEs	match	3711874	3712367	0.0	+	.	ID=ms2248_chr1_DXX-MITE_Zt09-B-G288-Map3;Target=DXX-MITE_Zt09-B-G288-Map3 1 494;TargetLength=494;TargetDescription=CI:20 struct:(TElength: <700bps TermRepeats: termTIR: 44) other:(SSRCoverage:0.07);Identity=99.0
chr1	Zt09_FLF_REPET_TEs	match	3594636	3594810	0.0	+	.	ID=ms2249_chr1_DTX-comp_Zt09-B-R143-Map10_reversed;Target=DTX-comp_Zt09-B-R143-Map10_reversed 2020 2193;TargetLength=2193;TargetDescription=CI:75 coding:(TE_BLRtx: Mariner-1_ABr:ClassII:TIR:Tc1-Mariner: 5.86 %25 | Mariner-9_AN:ClassII:TIR:Tc1-Mariner: 40.52 %25 TE_BLRx: Mariner-9_AN_1p:ClassII:TIR:Tc1-Mariner: 71.38 %25 profiles: PF03184.14_DDE_1_NA_EN_20.1: 81.11 %25(81.11 %25)) struct:(TElength…
chr1	Zt09_FLF_REPET_TEs	match	3581330	3586788	0.0	+	.	ID=ms2250_chr1_DTX-incomp_Zt09-B-G3-Map20;Target=DTX-incomp_Zt09-B-G3-Map20 1 5482;TargetLength=5482;TargetDescription=CI:25 struct:(TElength: >1000bps TermRepeats: termTIR: 34) other:(Other_profiles: PF06005.7_DUF904_NA_OTHER_30.0: 86.11 %25(86.11 %25) SSRCoverage:0.17);Identity=86.4
chr1	Zt09_FLF_REPET_TEs	match	3592657	3594627	0.0	+	.	ID=ms2251_chr1_DTX-incomp_Zt09-B-P32.9-Map3_reversed;Target=DTX-incomp_Zt09-B-P32.9-Map3_reversed 2 1972;TargetLength=1972;TargetDescription=CI:62 coding:(TE_BLRtx: Mariner-1_ABr:ClassII:TIR:Tc1-Mariner: 15.87 %25 | Mariner-9_AN:ClassII:TIR:Tc1-Mariner: 40.80 %25 TE_BLRx: Mariner-9_AN_1p:ClassII:TIR:Tc1-Mariner: 66.56 %25 profiles: PF03184.14_DDE_1_NA_EN_20.1: 100.00 %25(100.00 %25)) struct:(TEle…
chr1	Zt09_FLF_REPET_TEs	match	3496056	3496095	0.0	-	.	ID=ms2252_chr1_DTX-comp_Zt09-B-G1-Map4_reversed;Target=DTX-comp_Zt09-B-G1-Map4_reversed 1 40;TargetLength=3358;TargetDescription=CI:100 coding:(TE_BLRtx: MuDR-13_PI:ClassII:TIR:MuDR: 21.77 %25 TE_BLRx: MuDR-13_PI_1p:ClassII:TIR:MuDR: 48.52 %25 profiles: PF10551.4_MULE_NA_Tase_22.0: 96.77 %25(96.77 %25)) struct:(TElength: >1000bps TermRepeats: termTIR: 37) other:(SSRCoverage:0.14);Identity=85.0
chr1	Zt09_FLF_REPET_TEs	match	3302239	3307680	0.0	+	.	ID=ms2253_chr1_DTX-incomp_Zt09-B-R56-Map11;Target=DTX-incomp_Zt09-B-R56-Map11 1 5462;TargetLength=5463;TargetDescription=CI:25 struct:(TElength: >1000bps TermRepeats: termTIR: 36) other:(SSRCoverage:0.20);Identity=87.8
chr1	Zt09_FLF_REPET_TEs	match	3407405	3418478	0.0	+	.	ID=ms2254_chr1_DTX-incomp_Zt09-B-R56-Map11;Target=DTX-incomp_Zt09-B-R56-Map11 1 5462;TargetLength=5463;TargetDescription=CI:25 struct:(TElength: >1000bps TermRepeats: termTIR: 36) other:(SSRCoverage:0.20)
chr1	Zt09_FLF_REPET_TEs	match	3261728	3263853	0.0	+	.	ID=ms2255_chr1_DTX-incomp_Zt09-B-R53-Map4;Target=DTX-incomp_Zt09-B-R53-Map4 1 2112;TargetLength=2112;TargetDescription=CI:37 coding:(profiles: PF01498.13_HTH_Tnp_Tc3_2_NA_Tase_23.4: 86.11 %25(86.11 %25)) struct:(TElength: >1000bps) other:(SSRCoverage:0.06);Identity=95.2
chr1	Zt09_FLF_REPET_TEs	match	3409868	3415487	0.0	-	.	ID=ms2256_chr1_RIX-comp_Zt09-B-R2-Map20;Target=RIX-comp_Zt09-B-R2-Map20 1 5638;TargetLength=5641;TargetDescription=CI:54 coding:(TE_BLRtx: I-1_CH:ClassI:LINE:I: 17.39 %25 | Tad1-37_BG:ClassI:LINE:I: 17.65 %25 | Tad1-71_BG:ClassI:LINE:I: 7.52 %25 TE_BLRx: Tad1-26B_BG_1p:ClassI:LINE:I: 12.38 %25 | Tad1-26B_BG_2p:ClassI:LINE:I: 10.29 %25 | Tad1-31B_BG_1p:ClassI:LINE:I: 60.61 %25 | Tad1-31B_BG_2p:Cla…
chr1	Zt09_FLF_REPET_TEs	match	3107282	3109497	0.0	-	.	ID=ms2258_chr1_DTX-incomp_Zt09-B-G493-Map4;Target=DTX-incomp_Zt09-B-G493-Map4 2 2217;TargetLength=2217;TargetDescription=CI:100 coding:(TE_BLRtx: Mariner-11_DAn:ClassII:TIR:Tc1-Mariner: 14.91 %25 | Mariner-15_CFl:ClassII:TIR:Tc1-Mariner: 9.69 %25 | Mariner-1_AN:ClassII:TIR:Tc1-Mariner: 16.09 %25 | Mariner-1_DW:ClassII:TIR:Tc1-Mariner: 13.89 %25 | Mariner-72_CCri:ClassII:TIR:Tc1-Mariner: 5.65 %25 …
chr1	Zt09_FLF_REPET_TEs	match	3175455	3176217	0.0	+	.	ID=ms2259_chr1_noCat_Zt09-B-R51-Map12;Target=noCat_Zt09-B-R51-Map12 1 817;TargetLength=817;TargetDescription=CI:NA struct:(SSR: (AACA)6_end | (AACAAACAA)3_end SSRCoverage:0.31);Identity=93.9
chr1	Zt09_FLF_REPET_TEs	match	3223924	3233399	0.0	-	.	ID=ms2260_chr1_RLX-incomp_Zt09-B-G231-Map20;Target=RLX-incomp_Zt09-B-G231-Map20 7 9533;TargetLength=9538;TargetDescription=CI:50 coding:(TE_BLRtx: GYARLI1_I:ClassI:LTR:Gypsy: 14.82 %25 | Gypsy-6-I_HM:ClassI:LTR:Gypsy: 9.50 %25 TE_BLRx: Gypsy-31_MLP-I_2p:ClassI:LTR:Gypsy: 25.67 %25 | Gypsy-3_RO-I_2p:ClassI:LTR:Gypsy: 8.61 %25 | Gypsy-5_RO-I_1p:ClassI:LTR:Gypsy: 23.02 %25 | Gypsy-8_PGr-I_2p:ClassI:…
chr1	Zt09_FLF_REPET_TEs	match	3085541	3085565	0.0	-	.	ID=ms2261_chr1_DTX-comp_Zt09-B-G145-Map5_reversed;Target=DTX-comp_Zt09-B-G145-Map5_reversed 2244 2268;TargetLength=4610;TargetDescription=CI:100 coding:(TE_BLRtx: Hop:ClassII:TIR:MuDR: 22.83 %25 | MuDR-10_PI:ClassII:TIR:MuDR: 9.17 %25 | MuDR-13_PI:ClassII:TIR:MuDR: 11.82 %25 | MuDR-1_PPI:ClassII:TIR:MuDR: 7.89 %25 TE_BLRx: MuDR-10_PI_1p:ClassII:TIR:MuDR: 83.38 %25 | MuDR-6_PI_1p:ClassII:TIR:MuDR:…
chr1	Zt09_FLF_REPET_TEs	match	2966248	2966282	0.0	+	.	ID=ms2262_chr1_DTX-incomp_Zt09-B-G3-Map20;Target=DTX-incomp_Zt09-B-G3-Map20 3705 3739;TargetLength=5482;TargetDescription=CI:25 struct:(TElength: >1000bps TermRepeats: termTIR: 34) other:(Other_profiles: PF06005.7_DUF904_NA_OTHER_30.0: 86.11 %25(86.11 %25) SSRCoverage:0.17);Identity=91.4
chr1	Zt09_FLF_REPET_TEs	match	2798670	2799935	0.0	+	.	ID=ms2263_chr1_DTX-comp_Zt09-B-G71-Map3;Target=DTX-comp_Zt09-B-G71-Map3 3121 4337;TargetLength=4353;TargetDescription=CI:50 coding:(TE_BLRx: MarinerL-1_AO-1p:ClassII:TIR:Tc1-Mariner: 46.93 %25 profiles: PF13358.1_DDE_3_NA_EN_27.0: 86.30 %25(86.30 %25)) struct:(TElength: >1000bps TermRepeats: termTIR: 61) other:(SSRCoverage:0.12);Identity=70.5
chr1	Zt09_FLF_REPET_TEs	match	2761667	2762050	0.0	+	.	ID=ms2264_chr1_DTX-comp_Zt09-B-P42.38-Map3_reversed;Target=DTX-comp_Zt09-B-P42.38-Map3_reversed 17 397;TargetLength=4629;TargetDescription=CI:75 coding:(TE_BLRtx: MarinerL-1_AO:ClassII:TIR:Tc1-Mariner: 6.96 %25 TE_BLRx: MarinerL-1_AO-1p:ClassII:TIR:Tc1-Mariner: 71.17 %25 profiles: PF13358.1_DDE_3_NA_EN_27.0: 87.67 %25(87.67 %25)) struct:(TElength: >1000bps TermRepeats: termTIR: 58) other:(SSRCove…
chr1	Zt09_FLF_REPET_TEs	match	2762051	2762103	0.0	+	.	ID=ms2265_chr1_DTX-comp_Zt09-B-P42.38-Map3_reversed;Target=DTX-comp_Zt09-B-P42.38-Map3_reversed 398 450;TargetLength=4629;TargetDescription=CI:75 coding:(TE_BLRtx: MarinerL-1_AO:ClassII:TIR:Tc1-Mariner: 6.96 %25 TE_BLRx: MarinerL-1_AO-1p:ClassII:TIR:Tc1-Mariner: 71.17 %25 profiles: PF13358.1_DDE_3_NA_EN_27.0: 87.67 %25(87.67 %25)) struct:(TElength: >1000bps TermRepeats: termTIR: 58) other:(SSRCov…
chr1	Zt09_FLF_REPET_TEs	match	2768918	2771389	0.0	+	.	ID=ms2266_chr1_DTX-comp_Zt09-B-P42.38-Map3_reversed;Target=DTX-comp_Zt09-B-P42.38-Map3_reversed 463 2915;TargetLength=4629;TargetDescription=CI:75 coding:(TE_BLRtx: MarinerL-1_AO:ClassII:TIR:Tc1-Mariner: 6.96 %25 TE_BLRx: MarinerL-1_AO-1p:ClassII:TIR:Tc1-Mariner: 71.17 %25 profiles: PF13358.1_DDE_3_NA_EN_27.0: 87.67 %25(87.67 %25)) struct:(TElength: >1000bps TermRepeats: termTIR: 58) other:(SSRCo…
chr1	Zt09_FLF_REPET_TEs	match	2779042	2779177	0.0	-	.	ID=ms2267_chr1_DTX-incomp_Zt09-B-R147-Map10;Target=DTX-incomp_Zt09-B-R147-Map10 3812 3943;TargetLength=4210;TargetDescription=CI:75 coding:(TE_BLRtx: RESTLESS_#2:ClassII:TIR:hAT: 13.18 %25 | TFO1_FO_#2:ClassII:TIR:hAT: 8.25 %25 profiles: PF05699.9_Dimer_Tnp_hAT_NA_Tase_21.4: 53.49 %25(53.49 %25)) struct:(TElength: >1000bps TermRepeats: termTIR: 28) other:(SSRCoverage:0.18);Identity=77.2
chr1	Zt09_FLF_REPET_TEs	match	2778001	2778137	0.0	-	.	ID=ms2268_chr1_DTX-incomp_Zt09-B-R15-Map4;Target=DTX-incomp_Zt09-B-R15-Map4 2288 2421;TargetLength=3213;TargetDescription=CI:37 coding:(profiles: PF10551.4_MULE_NA_Tase_22.0: 65.59 %25(65.59 %25)) struct:(TElength: >1000bps) other:(SSRCoverage:0.20);Identity=79.6
chr1	Zt09_FLF_REPET_TEs	match	2821054	2823922	0.0	+	.	ID=ms2269_chr1_DTX-incomp_Zt09-B-R15-Map4;Target=DTX-incomp_Zt09-B-R15-Map4 4 3211;TargetLength=3213;TargetDescription=CI:37 coding:(profiles: PF10551.4_MULE_NA_Tase_22.0: 65.59 %25(65.59 %25)) struct:(TElength: >1000bps) other:(SSRCoverage:0.20)
chr1	Zt09_FLF_REPET_TEs	match	2778138	2778160	0.0	+	.	ID=ms2270_chr1_DTX-incomp_Zt09-B-R20-Map6;Target=DTX-incomp_Zt09-B-R20-Map6 87 109;TargetLength=2711;TargetDescription=CI:62 coding:(TE_BLRtx: VHARB-N2_VV_#2:ClassII:TIR:PIF-Harbinger: 7.73 %25 TE_BLRx: MtPH-A6-4-Ia_1p:ClassII:TIR:PIF-Harbinger: 88.15 %25 profiles: PF13359.1_DDE_Tnp_4_NA_EN_24.8: 98.73 %25(98.73 %25)) struct:(TElength: >1000bps) other:(SSRCoverage:0.11);Identity=75.5
chr1	Zt09_FLF_REPET_TEs	match	2802322	2802439	0.0	+	.	ID=ms2271_chr1_DXX-MITE_Zt09-B-G283-Map9;Target=DXX-MITE_Zt09-B-G283-Map9 64 180;TargetLength=496;TargetDescription=CI:20 struct:(TElength: <700bps TermRepeats: termTIR: 41) other:(SSRCoverage:0.16);Identity=81.7
chr1	Zt09_FLF_REPET_TEs	match	2676721	2677382	0.0	+	.	ID=ms2272_chr1_DXX-MITE_Zt09-B-P38.3-Map3;Target=DXX-MITE_Zt09-B-P38.3-Map3 1 661;TargetLength=661;TargetDescription=CI:20 struct:(TElength: <700bps TermRepeats: termTIR: 10) other:(SSRCoverage:0.19);Identity=99.1
chr1	Zt09_FLF_REPET_TEs	match	2774973	2776268	0.0	+	.	ID=ms2273_chr1_RLX-comp_Zt09-B-G157-Map20;Target=RLX-comp_Zt09-B-G157-Map20 2353 3624;TargetLength=6393;TargetDescription=CI:57 coding:(TE_BLRtx: Gypsy-37_BG-I:ClassI:LTR:Gypsy: 64.04 %25 | Gypsy-66_BG-I:ClassI:LTR:Gypsy: 8.94 %25 TE_BLRx: Gypsy-37_BG-I_1p:ClassI:LTR:Gypsy: 48.56 %25 | Gypsy-37_BG-I_2p:ClassI:LTR:Gypsy: 98.83 %25 profiles: _RT_pyggy_NA_RT_NA: 100.00 %25(100.00 %25) | _AP_pyggy_NA…
chr1	Zt09_FLF_REPET_TEs	match	2780997	2782120	0.0	-	.	ID=ms2274_chr1_RLX-comp_Zt09-B-G157-Map20;Target=RLX-comp_Zt09-B-G157-Map20 2520 3619;TargetLength=6393;TargetDescription=CI:57 coding:(TE_BLRtx: Gypsy-37_BG-I:ClassI:LTR:Gypsy: 64.04 %25 | Gypsy-66_BG-I:ClassI:LTR:Gypsy: 8.94 %25 TE_BLRx: Gypsy-37_BG-I_1p:ClassI:LTR:Gypsy: 48.56 %25 | Gypsy-37_BG-I_2p:ClassI:LTR:Gypsy: 98.83 %25 profiles: _RT_pyggy_NA_RT_NA: 100.00 %25(100.00 %25) | _AP_pyggy_NA…
chr1	Zt09_FLF_REPET_TEs	match	2784936	2798020	0.0	+	.	ID=ms2275_chr1_RLX-comp_Zt09-B-G157-Map20;Target=RLX-comp_Zt09-B-G157-Map20 4 6390;TargetLength=6393;TargetDescription=CI:57 coding:(TE_BLRtx: Gypsy-37_BG-I:ClassI:LTR:Gypsy: 64.04 %25 | Gypsy-66_BG-I:ClassI:LTR:Gypsy: 8.94 %25 TE_BLRx: Gypsy-37_BG-I_1p:ClassI:LTR:Gypsy: 48.56 %25 | Gypsy-37_BG-I_2p:ClassI:LTR:Gypsy: 98.83 %25 profiles: _RT_pyggy_NA_RT_NA: 100.00 %25(100.00 %25) | _AP_pyggy_NA_AP…
chr1	Zt09_FLF_REPET_TEs	match	2782121	2782171	0.0	-	.	ID=ms2276_chr1_RLX-comp_Zt09-B-R26-Map20_reversed;Target=RLX-comp_Zt09-B-R26-Map20_reversed 2304 2354;OtherTargets=RLX-incomp_Zt09-B-G210-Map3 2352 2302
chr1	Zt09_FLF_REPET_TEs	match	2762117	2768917	0.0	+	.	ID=ms2278_chr1_RLX-incomp_Zt09-B-P25.14-Map9;Target=RLX-incomp_Zt09-B-P25.14-Map9 9 6816;TargetLength=6819;TargetDescription=CI:50 coding:(TE_BLRtx: Gypsy-10_PPa-I:ClassI:LTR:Gypsy: 6.29 %25 | Gypsy-10_SCH-I:ClassI:LTR:Gypsy: 9.50 %25 | Gypsy-1_GDe-I:ClassI:LTR:Gypsy: 15.10 %25 TE_BLRx: Gypsy-11_PPa-I_1p:ClassI:LTR:Gypsy: 70.27 %25 | Gypsy164B-I_DR_1p:ClassI:LTR:Gypsy: 8.47 %25 profiles: _RNaseH_…
chr1	Zt09_FLF_REPET_TEs	match	2790479	2797278	0.0	+	.	ID=ms2279_chr1_RLX-incomp_Zt09-B-P25.14-Map9;Target=RLX-incomp_Zt09-B-P25.14-Map9 9 6812;TargetLength=6819;TargetDescription=CI:50 coding:(TE_BLRtx: Gypsy-10_PPa-I:ClassI:LTR:Gypsy: 6.29 %25 | Gypsy-10_SCH-I:ClassI:LTR:Gypsy: 9.50 %25 | Gypsy-1_GDe-I:ClassI:LTR:Gypsy: 15.10 %25 TE_BLRx: Gypsy-11_PPa-I_1p:ClassI:LTR:Gypsy: 70.27 %25 | Gypsy164B-I_DR_1p:ClassI:LTR:Gypsy: 8.47 %25 profiles: _RNaseH_…
chr1	Zt09_FLF_REPET_TEs	match	6088331	6088634	0.0	-	.	ID=ms298_chr1_RIX-comp_Zt09-B-G82-Map12_reversed;Target=RIX-comp_Zt09-B-G82-Map12_reversed 3410 3713;TargetLength=3713;TargetDescription=CI:45 coding:(TE_BLRtx: RTE-11_Hmel:ClassI:LINE:RTE: 29.74 %25 TE_BLRx: Jockey-1_DBp_2p:ClassI:LINE:Jockey: 16.24 %25 | RTE-4_Hmel_1p:ClassI:LINE:RTE: 8.41 %25 | RTEX-23_SK_2p:ClassI:LINE:RTE: 33.51 %25 profiles: PF00078.22_RVT_1_NA_RT_20.7: 97.66 %25(97.66 %25)…
chr1	Zt09_FLF_REPET_TEs	match	2443218	2450120	0.0	+	.	ID=ms2281_chr1_RLX-incomp_Zt09-B-R39-Map20;Target=RLX-incomp_Zt09-B-R39-Map20 1 7017;TargetLength=7017;TargetDescription=CI:50 coding:(TE_BLRtx: Gypsy-1_GDe-I:ClassI:LTR:Gypsy: 22.47 %25 | Gypsy-1_Trm-I:ClassI:LTR:Gypsy: 9.09 %25 TE_BLRx: Gypsy-10_PPa-I_1p:ClassI:LTR:Gypsy: 61.25 %25 | Gypsy-7_XT-I_1p:ClassI:LTR:Gypsy: 14.72 %25 profiles: _RNaseH_pyret_NA_RH_NA: 98.35 %25(98.35 %25) | _INT_pyret_…
chr1	Zt09_FLF_REPET_TEs	match	2394951	2395229	0.0	+	.	ID=ms2282_chr1_DTX-comp_Zt09-B-G105-Map3;Target=DTX-comp_Zt09-B-G105-Map3 404 686;TargetLength=3570;TargetDescription=CI:50 coding:(TE_BLRx: HARB-4A_SBi_1p:ClassII:TIR:PIF-Harbinger: 61.21 %25 | HARB-4A_SBi_2p:ClassII:TIR:PIF-Harbinger: 33.24 %25 | VHARB4_VV_1p#2:ClassII:TIR:PIF-Harbinger: 43.28 %25 profiles: PF13359.1_DDE_Tnp_4_NA_EN_24.8: 98.73 %25(98.73 %25)) struct:(TElength: >1000bps TermRep…
chr1	Zt09_FLF_REPET_TEs	match	2395254	2396387	0.0	+	.	ID=ms2283_chr1_DTX-incomp_Zt09-B-R159-Map3;Target=DTX-incomp_Zt09-B-R159-Map3 21 1153;TargetLength=2815;TargetDescription=CI:37 coding:(TE_BLRx: Harbinger-10_PSt_1p:ClassII:TIR:PIF-Harbinger: 38.19 %25 profiles: PF13359.1_DDE_Tnp_4_NA_EN_24.8: 100.00 %25(100.00 %25)) struct:(TElength: >1000bps) other:(SSRCoverage:0.12);Identity=68.1
chr1	Zt09_FLF_REPET_TEs	match	2438959	2451102	0.0	+	.	ID=ms2284_chr1_DTX-incomp_Zt09-B-R56-Map11;Target=DTX-incomp_Zt09-B-R56-Map11 156 5408;TargetLength=5463;TargetDescription=CI:25 struct:(TElength: >1000bps TermRepeats: termTIR: 36) other:(SSRCoverage:0.20)
chr1	Zt09_FLF_REPET_TEs	match	2438824	2438856	0.0	-	.	ID=ms2285_chr1_DXX-MITE_Zt09-B-G286-Map4;Target=DXX-MITE_Zt09-B-G286-Map4 468 500;TargetLength=500;TargetDescription=CI:20 struct:(TElength: <700bps TermRepeats: termTIR: 41) other:(SSRCoverage:0.11);Identity=93.9
chr1	Zt09_FLF_REPET_TEs	match	2160825	2160877	0.0	+	.	ID=ms2286_chr1_DTX-incomp_Zt09-B-R56-Map11;Target=DTX-incomp_Zt09-B-R56-Map11 1 48;TargetLength=5463;TargetDescription=CI:25 struct:(TElength: >1000bps TermRepeats: termTIR: 36) other:(SSRCoverage:0.20);Identity=89.8
chr1	Zt09_FLF_REPET_TEs	match	2186079	2188273	0.0	+	.	ID=ms2287_chr1_DTX-comp_Zt09-B-R37-Map3;Target=DTX-comp_Zt09-B-R37-Map3 1 2195;TargetLength=2195;TargetDescription=CI:75 coding:(TE_BLRtx: Mariner-9_AN:ClassII:TIR:Tc1-Mariner: 57.79 %25 TE_BLRx: Mariner-9_AN_1p:ClassII:TIR:Tc1-Mariner: 77.33 %25 profiles: PF03184.14_DDE_1_NA_EN_20.1: 100.00 %25(100.00 %25)) struct:(TElength: >1000bps TermRepeats: termTIR: 48) other:(SSRCoverage:0.19);Identity=98…
chr1	Zt09_FLF_REPET_TEs	match	2154358	2154425	0.0	-	.	ID=ms2288_chr1_DTX-incomp_Zt09-B-G493-Map4;Target=DTX-incomp_Zt09-B-G493-Map4 2149 2216;TargetLength=2217;TargetDescription=CI:100 coding:(TE_BLRtx: Mariner-11_DAn:ClassII:TIR:Tc1-Mariner: 14.91 %25 | Mariner-15_CFl:ClassII:TIR:Tc1-Mariner: 9.69 %25 | Mariner-1_AN:ClassII:TIR:Tc1-Mariner: 16.09 %25 | Mariner-1_DW:ClassII:TIR:Tc1-Mariner: 13.89 %25 | Mariner-72_CCri:ClassII:TIR:Tc1-Mariner: 5.65 %…
chr1	Zt09_FLF_REPET_TEs	match	2154530	2154600	0.0	-	.	ID=ms2289_chr1_DTX-incomp_Zt09-B-G493-Map4;Target=DTX-incomp_Zt09-B-G493-Map4 2 71;TargetLength=2217;TargetDescription=CI:100 coding:(TE_BLRtx: Mariner-11_DAn:ClassII:TIR:Tc1-Mariner: 14.91 %25 | Mariner-15_CFl:ClassII:TIR:Tc1-Mariner: 9.69 %25 | Mariner-1_AN:ClassII:TIR:Tc1-Mariner: 16.09 %25 | Mariner-1_DW:ClassII:TIR:Tc1-Mariner: 13.89 %25 | Mariner-72_CCri:ClassII:TIR:Tc1-Mariner: 5.65 %25 TE…
chr1	Zt09_FLF_REPET_TEs	match	2158052	2158148	0.0	+	.	ID=ms2290_chr1_RIX-comp_Zt09-B-R1-Map20;Target=RIX-comp_Zt09-B-R1-Map20 16455 16550;TargetLength=26736;TargetDescription=CI:36 coding:(TE_BLRtx: RTE-11_Hmel:ClassI:LINE:RTE: 19.03 %25 TE_BLRx: Jockey-1_DBp_2p:ClassI:LINE:Jockey: 14.35 %25 | RTE-4_Hmel_1p:ClassI:LINE:RTE: 8.41 %25 | RTE-6_Hmel_1p:ClassI:LINE:RTE: 42.70 %25 profiles: PF00078.22_RVT_1_NA_RT_20.7: 97.66 %25(97.66 %25)) struct:(TEleng…
chr1	Zt09_FLF_REPET_TEs	match	2017263	2017898	0.0	+	.	ID=ms2292_chr1_DXX-MITE_Zt09-B-P34.7-Map4;Target=DXX-MITE_Zt09-B-P34.7-Map4 1 517;TargetLength=522;TargetDescription=CI:20 struct:(TElength: <700bps TermRepeats: termTIR: 34) other:(SSRCoverage:0.16);Identity=96.5
chr1	Zt09_FLF_REPET_TEs	match	2099571	2105941	0.0	+	.	ID=ms2293_chr1_RLX-incomp_Zt09-B-R13-Map20_reversed;Target=RLX-incomp_Zt09-B-R13-Map20_reversed 1 6401;TargetLength=6402;TargetDescription=CI:50 coding:(TE_BLRtx: Copia-14_BG-I:ClassI:LTR:Copia: 15.09 %25 | Copia-19_BG-I:ClassI:LTR:Copia: 15.57 %25 | Copia-41_BG-I:ClassI:LTR:Copia: 7.74 %25 | Copia-48_BG-I:ClassI:LTR:Copia: 6.47 %25 | Copia-53_BG-I:ClassI:LTR:Copia: 8.74 %25 TE_BLRx: Copia-17_BG-…
chr1	Zt09_FLF_REPET_TEs	match	1842861	1845008	0.0	+	.	ID=ms2294_chr1_DTX-comp_Zt09-B-R137-Map11;Target=DTX-comp_Zt09-B-R137-Map11 1308 3391;TargetLength=3466;TargetDescription=CI:100 coding:(TE_BLRtx: MuDR-1_PPI:ClassII:TIR:MuDR: 7.02 %25 | MuDR-9_PI:ClassII:TIR:MuDR: 14.96 %25 TE_BLRx: MuDR-13_PI_1p:ClassII:TIR:MuDR: 57.08 %25 | MuDR-1_PPI_1p:ClassII:TIR:MuDR: 7.06 %25 profiles: PF10551.4_MULE_NA_Tase_22.0: 95.70 %25(95.70 %25)) struct:(TElength: >…
chr1	Zt09_FLF_REPET_TEs	match	1431609	1438818	0.0	-	.	ID=ms2295_chr1_RLX-incomp_Zt09-B-R13-Map20_reversed;Target=RLX-incomp_Zt09-B-R13-Map20_reversed 2 6401;TargetLength=6402;TargetDescription=CI:50 coding:(TE_BLRtx: Copia-14_BG-I:ClassI:LTR:Copia: 15.09 %25 | Copia-19_BG-I:ClassI:LTR:Copia: 15.57 %25 | Copia-41_BG-I:ClassI:LTR:Copia: 7.74 %25 | Copia-48_BG-I:ClassI:LTR:Copia: 6.47 %25 | Copia-53_BG-I:ClassI:LTR:Copia: 8.74 %25 TE_BLRx: Copia-17_BG-…
chr1	Zt09_FLF_REPET_TEs	match	1432982	1433679	0.0	+	.	ID=ms2296_chr1_noCat_Zt09-B-R12-Map20;Target=noCat_Zt09-B-R12-Map20 144 858;TargetLength=858;TargetDescription=CI:NA struct:(SSR: (AACA)7_end SSRCoverage:0.28);Identity=94.5
chr1	Zt09_FLF_REPET_TEs	match	1172324	1172605	0.0	-	.	ID=ms2298_chr1_DTX-incomp_Zt09-B-R15-Map4;Target=DTX-incomp_Zt09-B-R15-Map4 2231 2808;TargetLength=3213;TargetDescription=CI:37 coding:(profiles: PF10551.4_MULE_NA_Tase_22.0: 65.59 %25(65.59 %25)) struct:(TElength: >1000bps) other:(SSRCoverage:0.20)
chr1	Zt09_FLF_REPET_TEs	match	1174132	1174165	0.0	-	.	ID=ms2299_chr1_DTX-incomp_Zt09-B-R258-Map8;Target=DTX-incomp_Zt09-B-R258-Map8 1229 1262;TargetLength=4005;TargetDescription=CI:50 coding:(TE_BLRtx: RESTLESS_#2:ClassII:TIR:hAT: 15.96 %25) struct:(TElength: >1000bps TermRepeats: termTIR: 21) other:(SSRCoverage:0.21);Identity=91.2
chr1	Zt09_FLF_REPET_TEs	match	1184195	1184553	0.0	+	.	ID=ms2300_chr1_DXX-MITE_Zt09-B-G257-Map5;Target=DXX-MITE_Zt09-B-G257-Map5 2 360;TargetLength=360;TargetDescription=CI:20 struct:(TElength: <700bps TermRepeats: termTIR: 61) other:(SSRCoverage:0.16);Identity=99.4
chr1	Zt09_FLF_REPET_TEs	match	1197583	1198208	0.0	-	.	ID=ms2301_chr1_noCat_Zt09-B-P2.1-Map12;Target=noCat_Zt09-B-P2.1-Map12 144 819;TargetLength=823;TargetDescription=CI:NA struct:(SSR: (AACA)8_end SSRCoverage:0.27);Identity=92.4
chr1	Zt09_FLF_REPET_TEs	match	1184603	1187284	0.0	+	.	ID=ms2302_chr1_noCat_Zt09-B-R30-Map12;Target=noCat_Zt09-B-R30-Map12 2 2684;TargetLength=6980;TargetDescription=CI:NA struct:(SSRCoverage:0.18);Identity=96.3
chr1	Zt09_FLF_REPET_TEs	match	1187285	1194235	0.0	+	.	ID=ms2304_chr1_RLX-comp_Zt09-B-P19.20-Map6_reversed;Target=RLX-comp_Zt09-B-P19.20-Map6_reversed 14 6965;TargetLength=6968;TargetDescription=CI:50 coding:(TE_BLRtx: Gypsy-165-I_DR:ClassI:LTR:Gypsy: 13.15 %25 | Gypsy-1_GDe-I:ClassI:LTR:Gypsy: 14.72 %25 | Gypsy-3-I_XT:ClassI:LTR:Gypsy: 13.25 %25 | Gypsy1-PP_I:ClassI:LTR:Gypsy: 8.87 %25 TE_BLRx: Gypsy-11_PPa-I_1p:ClassI:LTR:Gypsy: 12.71 %25 | Gypsy-1…
chr1	Zt09_FLF_REPET_TEs	match	1154591	1160948	0.0	-	.	ID=ms2305_chr1_RLX-incomp_Zt09-B-R13-Map20_reversed;Target=RLX-incomp_Zt09-B-R13-Map20_reversed 1 6402;TargetLength=6402;TargetDescription=CI:50 coding:(TE_BLRtx: Copia-14_BG-I:ClassI:LTR:Copia: 15.09 %25 | Copia-19_BG-I:ClassI:LTR:Copia: 15.57 %25 | Copia-41_BG-I:ClassI:LTR:Copia: 7.74 %25 | Copia-48_BG-I:ClassI:LTR:Copia: 6.47 %25 | Copia-53_BG-I:ClassI:LTR:Copia: 8.74 %25 TE_BLRx: Copia-17_BG-…
chr1	Zt09_FLF_REPET_TEs	match	1218145	1224500	0.0	+	.	ID=ms2306_chr1_RLX-incomp_Zt09-B-R13-Map20_reversed;Target=RLX-incomp_Zt09-B-R13-Map20_reversed 2 6401;TargetLength=6402;TargetDescription=CI:50 coding:(TE_BLRtx: Copia-14_BG-I:ClassI:LTR:Copia: 15.09 %25 | Copia-19_BG-I:ClassI:LTR:Copia: 15.57 %25 | Copia-41_BG-I:ClassI:LTR:Copia: 7.74 %25 | Copia-48_BG-I:ClassI:LTR:Copia: 6.47 %25 | Copia-53_BG-I:ClassI:LTR:Copia: 8.74 %25 TE_BLRx: Copia-17_BG-…
chr1	Zt09_FLF_REPET_TEs	match	1172129	1172168	0.0	+	.	ID=ms2307_chr1_DTX-comp_Zt09-B-R137-Map11;Target=DTX-comp_Zt09-B-R137-Map11 3079 3119;TargetLength=3466;TargetDescription=CI:100 coding:(TE_BLRtx: MuDR-1_PPI:ClassII:TIR:MuDR: 7.02 %25 | MuDR-9_PI:ClassII:TIR:MuDR: 14.96 %25 TE_BLRx: MuDR-13_PI_1p:ClassII:TIR:MuDR: 57.08 %25 | MuDR-1_PPI_1p:ClassII:TIR:MuDR: 7.06 %25 profiles: PF10551.4_MULE_NA_Tase_22.0: 95.70 %25(95.70 %25)) struct:(TElength: >…
chr1	Zt09_FLF_REPET_TEs	match	1175915	1176039	0.0	-	.	ID=ms2308_chr1_DTX-incomp_Zt09-B-G154-Map8;Target=DTX-incomp_Zt09-B-G154-Map8 88 208;TargetLength=5498;TargetDescription=CI:25 struct:(TElength: >1000bps TermRepeats: termTIR: 40) other:(SSRCoverage:0.19);Identity=75.0
chr1	Zt09_FLF_REPET_TEs	match	912505	913096	0.0	-	.	ID=ms2309_chr1_noCat_Zt09-B-R12-Map20;Target=noCat_Zt09-B-R12-Map20 153 858;TargetLength=858;TargetDescription=CI:NA struct:(SSR: (AACA)7_end SSRCoverage:0.28);Identity=91.2
chr1	Zt09_FLF_REPET_TEs	match	915005	921342	0.0	+	.	ID=ms2310_chr1_RLX-comp_Zt09-B-G157-Map20;Target=RLX-comp_Zt09-B-G157-Map20 5 6388;TargetLength=6393;TargetDescription=CI:57 coding:(TE_BLRtx: Gypsy-37_BG-I:ClassI:LTR:Gypsy: 64.04 %25 | Gypsy-66_BG-I:ClassI:LTR:Gypsy: 8.94 %25 TE_BLRx: Gypsy-37_BG-I_1p:ClassI:LTR:Gypsy: 48.56 %25 | Gypsy-37_BG-I_2p:ClassI:LTR:Gypsy: 98.83 %25 profiles: _RT_pyggy_NA_RT_NA: 100.00 %25(100.00 %25) | _AP_pyggy_NA_AP…
chr1	Zt09_FLF_REPET_TEs	match	909523	910147	0.0	+	.	ID=ms2311_chr1_DTX-incomp_Zt09-B-R25-Map14;Target=DTX-incomp_Zt09-B-R25-Map14 1 659;TargetLength=7085;TargetDescription=CI:37 coding:(TE_BLRtx: DNA-2_EN:ClassII:TIR:MuDR: 10.92 %25) struct:(TElength: >1000bps) other:(SSRCoverage:0.29);Identity=95.2
chr1	Zt09_FLF_REPET_TEs	match	910150	912502	0.0	-	.	ID=ms2313_chr1_RLX-comp_Zt09-B-R26-Map20_reversed;Target=RLX-comp_Zt09-B-R26-Map20_reversed 4445 6821;TargetLength=6821;TargetDescription=CI:50 coding:(TE_BLRtx: Gypsy-1-I_AN:ClassI:LTR:Gypsy: 14.65 %25 | Gypsy-54_BG-I:ClassI:LTR:Gypsy: 34.06 %25 | REALAA_I:ClassI:LTR:Gypsy: 6.01 %25 TE_BLRx: Gypsy-16_BG-I_1p:ClassI:LTR:Gypsy: 77.67 %25 profiles: _RT_pyggy_NA_RT_NA: 100.00 %25(100.00 %25) | _INT_…
chr1	Zt09_FLF_REPET_TEs	match	913255	915004	0.0	-	.	ID=ms2314_chr1_RLX-comp_Zt09-B-R26-Map20_reversed;Target=RLX-comp_Zt09-B-R26-Map20_reversed 2706 4455;TargetLength=6821;TargetDescription=CI:50 coding:(TE_BLRtx: Gypsy-1-I_AN:ClassI:LTR:Gypsy: 14.65 %25 | Gypsy-54_BG-I:ClassI:LTR:Gypsy: 34.06 %25 | REALAA_I:ClassI:LTR:Gypsy: 6.01 %25 TE_BLRx: Gypsy-16_BG-I_1p:ClassI:LTR:Gypsy: 77.67 %25 profiles: _RT_pyggy_NA_RT_NA: 100.00 %25(100.00 %25) | _INT_…
chr1	Zt09_FLF_REPET_TEs	match	707604	721288	0.0	+	.	ID=ms2315_chr1_DHX-incomp_Zt09-B-P41.0-Map6_reversed;Target=DHX-incomp_Zt09-B-P41.0-Map6_reversed 3 13717;TargetLength=13721;TargetDescription=CI:30 coding:(profiles: PF00270.24_DEAD_NA_HEL_20.6: 97.04 %25(97.04 %25) | PF00271.26_Helicase_C_NA_HEL_11.6: 84.62 %25(84.62 %25)) struct:(TElength: >10000bps) other:(SSRCoverage:0.09);Identity=95.2
chr1	Zt09_FLF_REPET_TEs	match	735155	735498	0.0	+	.	ID=ms2316_chr1_DHX-incomp_Zt09-B-P41.0-Map6_reversed;Target=DHX-incomp_Zt09-B-P41.0-Map6_reversed 2 350;TargetLength=13721;TargetDescription=CI:30 coding:(profiles: PF00270.24_DEAD_NA_HEL_20.6: 97.04 %25(97.04 %25) | PF00271.26_Helicase_C_NA_HEL_11.6: 84.62 %25(84.62 %25)) struct:(TElength: >10000bps) other:(SSRCoverage:0.09);Identity=72.1
chr1	Zt09_FLF_REPET_TEs	match	735586	735720	0.0	+	.	ID=ms2317_chr1_DHX-incomp_Zt09-B-P41.0-Map6_reversed;Target=DHX-incomp_Zt09-B-P41.0-Map6_reversed 13580 13717;TargetLength=13721;TargetDescription=CI:30 coding:(profiles: PF00270.24_DEAD_NA_HEL_20.6: 97.04 %25(97.04 %25) | PF00271.26_Helicase_C_NA_HEL_11.6: 84.62 %25(84.62 %25)) struct:(TElength: >10000bps) other:(SSRCoverage:0.09);Identity=84.9
chr1	Zt09_FLF_REPET_TEs	match	738595	745203	0.0	-	.	ID=ms2318_chr1_RLX-incomp_Zt09-B-R24-Map20_reversed;Target=RLX-incomp_Zt09-B-R24-Map20_reversed 1 8280;TargetLength=8281;TargetDescription=CI:50 coding:(TE_BLRtx: Copia-68_BG-I:ClassI:LTR:Copia: 9.03 %25 | Copia-6_BG-I:ClassI:LTR:Copia: 13.77 %25 TE_BLRx: Copia-58_BG-I_1p:ClassI:LTR:Copia: 29.83 %25 | Copia-68_BG-I_1p:ClassI:LTR:Copia: 13.30 %25 | Copia-69_BG-I_1p:ClassI:LTR:Copia: 11.73 %25 prof…
chr1	Zt09_FLF_REPET_TEs	match	6007569	6014456	0.0	-	.	ID=ms279_chr1_RLX-incomp_Zt09-B-R24-Map20_reversed;Target=RLX-incomp_Zt09-B-R24-Map20_reversed 3 8281;TargetLength=8281;TargetDescription=CI:50 coding:(TE_BLRtx: Copia-68_BG-I:ClassI:LTR:Copia: 9.03 %25 | Copia-6_BG-I:ClassI:LTR:Copia: 13.77 %25 TE_BLRx: Copia-58_BG-I_1p:ClassI:LTR:Copia: 29.83 %25 | Copia-68_BG-I_1p:ClassI:LTR:Copia: 13.30 %25 | Copia-69_BG-I_1p:ClassI:LTR:Copia: 11.73 %25 profi…
chr1	Zt09_FLF_REPET_TEs	match	5962371	5962558	0.0	-	.	ID=ms280_chr1_RIX-comp_Zt09-B-R1-Map20;Target=RIX-comp_Zt09-B-R1-Map20 19515 19703;OtherTargets=RIX-comp_Zt09-B-R242-Map15 1574 1386
chr1	Zt09_FLF_REPET_TEs	match	6022510	6044249	0.0	-	.	ID=ms281_chr1_RIX-comp_Zt09-B-R1-Map20;Target=RIX-comp_Zt09-B-R1-Map20 18193 26736;TargetLength=26736;TargetDescription=CI:36 coding:(TE_BLRtx: RTE-11_Hmel:ClassI:LINE:RTE: 19.03 %25 TE_BLRx: Jockey-1_DBp_2p:ClassI:LINE:Jockey: 14.35 %25 | RTE-4_Hmel_1p:ClassI:LINE:RTE: 8.41 %25 | RTE-6_Hmel_1p:ClassI:LINE:RTE: 42.70 %25 profiles: PF00078.22_RVT_1_NA_RT_20.7: 97.66 %25(97.66 %25)) struct:(TElengt…
chr1	Zt09_FLF_REPET_TEs	match	6044652	6065088	0.0	-	.	ID=ms282_chr1_RIX-comp_Zt09-B-R1-Map20;Target=RIX-comp_Zt09-B-R1-Map20 306 18200;TargetLength=26736;TargetDescription=CI:36 coding:(TE_BLRtx: RTE-11_Hmel:ClassI:LINE:RTE: 19.03 %25 TE_BLRx: Jockey-1_DBp_2p:ClassI:LINE:Jockey: 14.35 %25 | RTE-4_Hmel_1p:ClassI:LINE:RTE: 8.41 %25 | RTE-6_Hmel_1p:ClassI:LINE:RTE: 42.70 %25 profiles: PF00078.22_RVT_1_NA_RT_20.7: 97.66 %25(97.66 %25)) struct:(TElength:…
chr1	Zt09_FLF_REPET_TEs	match	6065104	6088329	0.0	-	.	ID=ms283_chr1_RIX-comp_Zt09-B-R1-Map20;Target=RIX-comp_Zt09-B-R1-Map20 3183 26736;TargetLength=26736;TargetDescription=CI:36 coding:(TE_BLRtx: RTE-11_Hmel:ClassI:LINE:RTE: 19.03 %25 TE_BLRx: Jockey-1_DBp_2p:ClassI:LINE:Jockey: 14.35 %25 | RTE-4_Hmel_1p:ClassI:LINE:RTE: 8.41 %25 | RTE-6_Hmel_1p:ClassI:LINE:RTE: 42.70 %25 profiles: PF00078.22_RVT_1_NA_RT_20.7: 97.66 %25(97.66 %25)) struct:(TElength…
chr1	Zt09_FLF_REPET_TEs	match	5977881	5977948	0.0	-	.	ID=ms284_chr1_RLX-comp_Zt09-B-G157-Map20;Target=RLX-comp_Zt09-B-G157-Map20 3405 3472;TargetLength=6393;TargetDescription=CI:57 coding:(TE_BLRtx: Gypsy-37_BG-I:ClassI:LTR:Gypsy: 64.04 %25 | Gypsy-66_BG-I:ClassI:LTR:Gypsy: 8.94 %25 TE_BLRx: Gypsy-37_BG-I_1p:ClassI:LTR:Gypsy: 48.56 %25 | Gypsy-37_BG-I_2p:ClassI:LTR:Gypsy: 98.83 %25 profiles: _RT_pyggy_NA_RT_NA: 100.00 %25(100.00 %25) | _AP_pyggy_NA_…
chr1	Zt09_FLF_REPET_TEs	match	6017354	6022484	0.0	+	.	ID=ms285_chr1_RLX-comp_Zt09-B-G240-Map4;Target=RLX-comp_Zt09-B-G240-Map4 1 2254;TargetLength=12692;TargetDescription=CI:42 coding:(TE_BLRtx: Gypsy-1_BFB-I:ClassI:LTR:Gypsy: 13.49 %25 | Gypsy-20_PGr-I:ClassI:LTR:Gypsy: 5.86 %25 TE_BLRx: Gypsy-1_BFB-I_3p:ClassI:LTR:Gypsy: 87.03 %25 | Gypsy-2_Cop-I_1p:ClassI:LTR:Gypsy: 11.01 %25 profiles: _RNaseH_gmr1_NA_RH_NA: 96.67 %25(96.67 %25) | _RT_17_6_NA_RT_…
chr1	Zt09_FLF_REPET_TEs	match	5976699	5976863	0.0	-	.	ID=ms286_chr1_RLX-comp_Zt09-B-P19.20-Map6_reversed;Target=RLX-comp_Zt09-B-P19.20-Map6_reversed 4348 4513;TargetLength=6968;TargetDescription=CI:50 coding:(TE_BLRtx: Gypsy-165-I_DR:ClassI:LTR:Gypsy: 13.15 %25 | Gypsy-1_GDe-I:ClassI:LTR:Gypsy: 14.72 %25 | Gypsy-3-I_XT:ClassI:LTR:Gypsy: 13.25 %25 | Gypsy1-PP_I:ClassI:LTR:Gypsy: 8.87 %25 TE_BLRx: Gypsy-11_PPa-I_1p:ClassI:LTR:Gypsy: 12.71 %25 | Gypsy-…
chr1	Zt09_FLF_REPET_TEs	match	6015494	6016931	0.0	+	.	ID=ms287_chr1_RLX-incomp_Zt09-B-G210-Map3;Target=RLX-incomp_Zt09-B-G210-Map3 1 1248;TargetLength=10244;TargetDescription=CI:35 coding:(TE_BLRtx: Gypsy-1_GDe-I:ClassI:LTR:Gypsy: 8.83 %25 | Gypsy-20_BG-I:ClassI:LTR:Gypsy: 14.76 %25 | Gypsy-34_BG-I:ClassI:LTR:Gypsy: 5.88 %25 | Gypsy-74_BG-I:ClassI:LTR:Gypsy: 8.18 %25 | Gypsy1-I_ST:ClassI:LTR:Gypsy: 20.85 %25 | Gypsy1-PP_I:ClassI:LTR:Gypsy: 9.84 %25 …
chr1	Zt09_FLF_REPET_TEs	match	6027531	6027833	0.0	-	.	ID=ms288_chr1_RLX-incomp_Zt09-B-G236-Map12_reversed;Target=RLX-incomp_Zt09-B-G236-Map12_reversed 6 313;TargetLength=12498;TargetDescription=CI:35 coding:(TE_BLRtx: Gypsy-1_BFB-I:ClassI:LTR:Gypsy: 23.24 %25 TE_BLRx: Gypsy-1_BFB-I_3p:ClassI:LTR:Gypsy: 88.34 %25 | Gypsy-2_Cop-I_4p:ClassI:LTR:Gypsy: 32.95 %25 profiles: _RT_17_6_NA_RT_NA: 87.88 %25(87.88 %25) | _RNaseH_17_6_NA_RH_NA: 99.15 %25(99.15 %…
chr1	Zt09_FLF_REPET_TEs	match	6028940	6041350	0.0	-	.	ID=ms289_chr1_RLX-incomp_Zt09-B-G236-Map12_reversed;Target=RLX-incomp_Zt09-B-G236-Map12_reversed 1 12498;TargetLength=12498;TargetDescription=CI:35 coding:(TE_BLRtx: Gypsy-1_BFB-I:ClassI:LTR:Gypsy: 23.24 %25 TE_BLRx: Gypsy-1_BFB-I_3p:ClassI:LTR:Gypsy: 88.34 %25 | Gypsy-2_Cop-I_4p:ClassI:LTR:Gypsy: 32.95 %25 profiles: _RT_17_6_NA_RT_NA: 87.88 %25(87.88 %25) | _RNaseH_17_6_NA_RH_NA: 99.15 %25(99.15…
chr1	Zt09_FLF_REPET_TEs	match	5967376	5974177	0.0	+	.	ID=ms290_chr1_RLX-incomp_Zt09-B-P25.14-Map9;Target=RLX-incomp_Zt09-B-P25.14-Map9 9 6812;TargetLength=6819;TargetDescription=CI:50 coding:(TE_BLRtx: Gypsy-10_PPa-I:ClassI:LTR:Gypsy: 6.29 %25 | Gypsy-10_SCH-I:ClassI:LTR:Gypsy: 9.50 %25 | Gypsy-1_GDe-I:ClassI:LTR:Gypsy: 15.10 %25 TE_BLRx: Gypsy-11_PPa-I_1p:ClassI:LTR:Gypsy: 70.27 %25 | Gypsy164B-I_DR_1p:ClassI:LTR:Gypsy: 8.47 %25 profiles: _RNaseH_p…
chr1	Zt09_FLF_REPET_TEs	match	5209203	5214607	0.0	-	.	ID=ms2851_chr1_RLX-incomp_Zt09-B-R39-Map20;Target=RLX-incomp_Zt09-B-R39-Map20 1 5449;TargetLength=7017;TargetDescription=CI:50 coding:(TE_BLRtx: Gypsy-1_GDe-I:ClassI:LTR:Gypsy: 22.47 %25 | Gypsy-1_Trm-I:ClassI:LTR:Gypsy: 9.09 %25 TE_BLRx: Gypsy-10_PPa-I_1p:ClassI:LTR:Gypsy: 61.25 %25 | Gypsy-7_XT-I_1p:ClassI:LTR:Gypsy: 14.72 %25 profiles: _RNaseH_pyret_NA_RH_NA: 98.35 %25(98.35 %25) | _INT_pyret_…
chr1	Zt09_FLF_REPET_TEs	match	46196	62533	0.0	+	.	ID=ms2852_chr1_RIX-comp_Zt09-B-R1-Map20;Target=RIX-comp_Zt09-B-R1-Map20 11270 26736;TargetLength=26736;TargetDescription=CI:36 coding:(TE_BLRtx: RTE-11_Hmel:ClassI:LINE:RTE: 19.03 %25 TE_BLRx: Jockey-1_DBp_2p:ClassI:LINE:Jockey: 14.35 %25 | RTE-4_Hmel_1p:ClassI:LINE:RTE: 8.41 %25 | RTE-6_Hmel_1p:ClassI:LINE:RTE: 42.70 %25 profiles: PF00078.22_RVT_1_NA_RT_20.7: 97.66 %25(97.66 %25)) struct:(TEleng…
chr1	Zt09_FLF_REPET_TEs	match	5214608	5228613	0.0	-	.	ID=ms2853_chr1_DHX-incomp_Zt09-B-P41.0-Map6_reversed;Target=DHX-incomp_Zt09-B-P41.0-Map6_reversed 2 7096;TargetLength=13721;TargetDescription=CI:30 coding:(profiles: PF00270.24_DEAD_NA_HEL_20.6: 97.04 %25(97.04 %25) | PF00271.26_Helicase_C_NA_HEL_11.6: 84.62 %25(84.62 %25)) struct:(TElength: >10000bps) other:(SSRCoverage:0.09)
chr1	Zt09_FLF_REPET_TEs	match	924051	930665	0.0	+	.	ID=ms2854_chr1_DTX-incomp_Zt09-B-R25-Map14;Target=DTX-incomp_Zt09-B-R25-Map14 655 7085;TargetLength=7085;TargetDescription=CI:37 coding:(TE_BLRtx: DNA-2_EN:ClassII:TIR:MuDR: 10.92 %25) struct:(TElength: >1000bps) other:(SSRCoverage:0.29);Identity=95.1
chr1	Zt09_FLF_REPET_TEs	match	4920049	4920393	0.0	-	.	ID=ms2855_chr1_noCat_Zt09-B-P2.1-Map12;Target=noCat_Zt09-B-P2.1-Map12 7 352;TargetLength=823;TargetDescription=CI:NA struct:(SSR: (AACA)8_end SSRCoverage:0.27);Identity=97.1
chr1	Zt09_FLF_REPET_TEs	match	86690	87481	0.0	+	.	ID=ms2856_chr1_RIX-comp_Zt09-B-R2-Map20;Target=RIX-comp_Zt09-B-R2-Map20 4843 5641;TargetLength=5641;TargetDescription=CI:54 coding:(TE_BLRtx: I-1_CH:ClassI:LINE:I: 17.39 %25 | Tad1-37_BG:ClassI:LINE:I: 17.65 %25 | Tad1-71_BG:ClassI:LINE:I: 7.52 %25 TE_BLRx: Tad1-26B_BG_1p:ClassI:LINE:I: 12.38 %25 | Tad1-26B_BG_2p:ClassI:LINE:I: 10.29 %25 | Tad1-31B_BG_1p:ClassI:LINE:I: 60.61 %25 | Tad1-31B_BG_2p:…
chr1	Zt09_FLF_REPET_TEs	match	391953	392190	0.0	+	.	ID=ms2857_chr1_DTX-incomp_Zt09-B-R15-Map4;Target=DTX-incomp_Zt09-B-R15-Map4 102 339;TargetLength=3213;TargetDescription=CI:37 coding:(profiles: PF10551.4_MULE_NA_Tase_22.0: 65.59 %25(65.59 %25)) struct:(TElength: >1000bps) other:(SSRCoverage:0.20);Identity=95.4
chr1	Zt09_FLF_REPET_TEs	match	921343	924050	0.0	-	.	ID=ms2858_chr1_RLX-comp_Zt09-B-R26-Map20_reversed;Target=RLX-comp_Zt09-B-R26-Map20_reversed 1 2711;TargetLength=6821;TargetDescription=CI:50 coding:(TE_BLRtx: Gypsy-1-I_AN:ClassI:LTR:Gypsy: 14.65 %25 | Gypsy-54_BG-I:ClassI:LTR:Gypsy: 34.06 %25 | REALAA_I:ClassI:LTR:Gypsy: 6.01 %25 TE_BLRx: Gypsy-16_BG-I_1p:ClassI:LTR:Gypsy: 77.67 %25 profiles: _RT_pyggy_NA_RT_NA: 100.00 %25(100.00 %25) | _INT_pyg…
chr1	Zt09_FLF_REPET_TEs	match	1194236	1197582	0.0	+	.	ID=ms2859_chr1_noCat_Zt09-B-R30-Map12;Target=noCat_Zt09-B-R30-Map12 2675 5827;TargetLength=6980;TargetDescription=CI:NA struct:(SSRCoverage:0.18);Identity=97.0
chr1	Zt09_FLF_REPET_TEs	match	1198365	1199542	0.0	+	.	ID=ms2860_chr1_noCat_Zt09-B-R30-Map12;Target=noCat_Zt09-B-R30-Map12 5812 6980;TargetLength=6980;TargetDescription=CI:NA struct:(SSRCoverage:0.18);Identity=96.1
chr1	Zt09_FLF_REPET_TEs	match	5962698	5965497	0.0	-	.	ID=ms301_chr1_RLX-comp_Zt09-B-G179-Map5_reversed;Target=RLX-comp_Zt09-B-G179-Map5_reversed 3196 6003;TargetLength=6234;TargetDescription=CI:50 coding:(TE_BLRtx: Copia-105_BRa-I:ClassI:LTR:Copia: 11.24 %25 | Copia-28_SI-I:ClassI:LTR:Copia: 8.05 %25 | Copia-35_ST-I:ClassI:LTR:Copia: 5.03 %25 | Copia-4_AT-I:ClassI:LTR:Copia: 23.83 %25 TE_BLRx: Copia-16_CP-I_1p:ClassI:LTR:Copia: 19.26 %25 | Copia-30_…
chr1	Zt09_FLF_REPET_TEs	match	5982778	5982841	0.0	-	.	ID=ms302_chr1_RLX-comp_Zt09-B-G179-Map5_reversed;Target=RLX-comp_Zt09-B-G179-Map5_reversed 97 159;TargetLength=6234;TargetDescription=CI:50 coding:(TE_BLRtx: Copia-105_BRa-I:ClassI:LTR:Copia: 11.24 %25 | Copia-28_SI-I:ClassI:LTR:Copia: 8.05 %25 | Copia-35_ST-I:ClassI:LTR:Copia: 5.03 %25 | Copia-4_AT-I:ClassI:LTR:Copia: 23.83 %25 TE_BLRx: Copia-16_CP-I_1p:ClassI:LTR:Copia: 19.26 %25 | Copia-30_ALY…
chr1	Zt09_FLF_REPET_TEs	match	5962597	5962627	0.0	-	.	ID=ms303_chr1_RLX-incomp_Zt09-B-G410-Map4_reversed;Target=RLX-incomp_Zt09-B-G410-Map4_reversed 583 612;TargetLength=1615;TargetDescription=CI:28 coding:(TE_BLRtx: Copia3-I_XT:ClassI:LTR:Copia: 8.92 %25 TE_BLRx: Copia-12_TMe-I_1p:ClassI:LTR:Copia: 8.62 %25 profiles: _RNaseH_sire_NA_RH_NA: 83.70 %25(83.70 %25)) struct:(TElength: >700bps) other:(SSRCoverage:0.10);Identity=93.5
chr1	Zt09_FLF_REPET_TEs	match	5961719	5961858	0.0	-	.	ID=ms300_chr1_RLX-comp_Zt09-B-G179-Map5_reversed;Target=RLX-comp_Zt09-B-G179-Map5_reversed 6082 6232;TargetLength=6234;TargetDescription=CI:50 coding:(TE_BLRtx: Copia-105_BRa-I:ClassI:LTR:Copia: 11.24 %25 | Copia-28_SI-I:ClassI:LTR:Copia: 8.05 %25 | Copia-35_ST-I:ClassI:LTR:Copia: 5.03 %25 | Copia-4_AT-I:ClassI:LTR:Copia: 23.83 %25 TE_BLRx: Copia-16_CP-I_1p:ClassI:LTR:Copia: 19.26 %25 | Copia-30_…
chr1	Zt09_FLF_REPET_TEs	match	391036	391148	0.0	+	.	ID=ms2444_chr1_DTX-incomp_Zt09-B-R15-Map4;Target=DTX-incomp_Zt09-B-R15-Map4 1 113;TargetLength=3213;TargetDescription=CI:37 coding:(profiles: PF10551.4_MULE_NA_Tase_22.0: 65.59 %25(65.59 %25)) struct:(TElength: >1000bps) other:(SSRCoverage:0.20);Identity=96.5
chr1	Zt09_FLF_REPET_TEs	match	392481	395359	0.0	+	.	ID=ms2445_chr1_DTX-incomp_Zt09-B-R15-Map4;Target=DTX-incomp_Zt09-B-R15-Map4 335 3213;TargetLength=3213;TargetDescription=CI:37 coding:(profiles: PF10551.4_MULE_NA_Tase_22.0: 65.59 %25(65.59 %25)) struct:(TElength: >1000bps) other:(SSRCoverage:0.20);Identity=97.5
chr1	Zt09_FLF_REPET_TEs	match	398554	398588	0.0	-	.	ID=ms2447_chr1_DTX-incomp_Zt09-B-R15-Map4;Target=DTX-incomp_Zt09-B-R15-Map4 3179 3213;TargetLength=3213;TargetDescription=CI:37 coding:(profiles: PF10551.4_MULE_NA_Tase_22.0: 65.59 %25(65.59 %25)) struct:(TElength: >1000bps) other:(SSRCoverage:0.20);Identity=88.6
chr1	Zt09_FLF_REPET_TEs	match	398852	398883	0.0	+	.	ID=ms2448_chr1_DTX-incomp_Zt09-B-R15-Map4;Target=DTX-incomp_Zt09-B-R15-Map4 3182 3213;TargetLength=3213;TargetDescription=CI:37 coding:(profiles: PF10551.4_MULE_NA_Tase_22.0: 65.59 %25(65.59 %25)) struct:(TElength: >1000bps) other:(SSRCoverage:0.20);Identity=93.8
chr1	Zt09_FLF_REPET_TEs	match	556080	556407	0.0	-	.	ID=ms2449_chr1_DTX-incomp_Zt09-B-R15-Map4;Target=DTX-incomp_Zt09-B-R15-Map4 2389 2712;TargetLength=3213;TargetDescription=CI:37 coding:(profiles: PF10551.4_MULE_NA_Tase_22.0: 65.59 %25(65.59 %25)) struct:(TElength: >1000bps) other:(SSRCoverage:0.20);Identity=77.5
chr1	Zt09_FLF_REPET_TEs	match	465324	473356	0.0	-	.	ID=ms2450_chr1_DTX-incomp_Zt09-B-R18-Map6_reversed;Target=DTX-incomp_Zt09-B-R18-Map6_reversed 963 2214;TargetLength=2216;TargetDescription=CI:75 coding:(TE_BLRtx: Mariner-1_ABr:ClassII:TIR:Tc1-Mariner: 12.44 %25 | Mariner-9_AN:ClassII:TIR:Tc1-Mariner: 26.96 %25 TE_BLRx: Mariner-9_AN_1p:ClassII:TIR:Tc1-Mariner: 51.45 %25 profiles: PF03184.14_DDE_1_NA_EN_20.1: 48.39 %25(48.39 %25)) struct:(TElength…
chr1	Zt09_FLF_REPET_TEs	match	556414	559146	0.0	+	.	ID=ms2451_chr1_DTX-incomp_Zt09-B-R20-Map6;Target=DTX-incomp_Zt09-B-R20-Map6 1 2711;TargetLength=2711;TargetDescription=CI:62 coding:(TE_BLRtx: VHARB-N2_VV_#2:ClassII:TIR:PIF-Harbinger: 7.73 %25 TE_BLRx: MtPH-A6-4-Ia_1p:ClassII:TIR:PIF-Harbinger: 88.15 %25 profiles: PF13359.1_DDE_Tnp_4_NA_EN_24.8: 98.73 %25(98.73 %25)) struct:(TElength: >1000bps) other:(SSRCoverage:0.11);Identity=93.4
chr1	Zt09_FLF_REPET_TEs	match	388565	389348	0.0	-	.	ID=ms2452_chr1_noCat_Zt09-B-P2.1-Map12;Target=noCat_Zt09-B-P2.1-Map12 2 815;TargetLength=823;TargetDescription=CI:NA struct:(SSR: (AACA)8_end SSRCoverage:0.27);Identity=95.5
chr1	Zt09_FLF_REPET_TEs	match	391151	391952	0.0	+	.	ID=ms2453_chr1_noCat_Zt09-B-P2.1-Map12;Target=noCat_Zt09-B-P2.1-Map12 8 815;TargetLength=823;TargetDescription=CI:NA struct:(SSR: (AACA)8_end SSRCoverage:0.27);Identity=95.0
chr1	Zt09_FLF_REPET_TEs	match	392191	392327	0.0	-	.	ID=ms2455_chr1_RLX-comp_Zt09-B-R26-Map20_reversed;Target=RLX-comp_Zt09-B-R26-Map20_reversed 33 169;OtherTargets=RLX-incomp_Zt09-B-G210-Map3 170 34
chr1	Zt09_FLF_REPET_TEs	match	392330	392476	0.0	-	.	ID=ms2457_chr1_RLX-incomp_Zt09-B-G210-Map3;Target=RLX-incomp_Zt09-B-G210-Map3 5 151;TargetLength=10244;TargetDescription=CI:35 coding:(TE_BLRtx: Gypsy-1_GDe-I:ClassI:LTR:Gypsy: 8.83 %25 | Gypsy-20_BG-I:ClassI:LTR:Gypsy: 14.76 %25 | Gypsy-34_BG-I:ClassI:LTR:Gypsy: 5.88 %25 | Gypsy-74_BG-I:ClassI:LTR:Gypsy: 8.18 %25 | Gypsy1-I_ST:ClassI:LTR:Gypsy: 20.85 %25 | Gypsy1-PP_I:ClassI:LTR:Gypsy: 9.84 %25 …
chr1	Zt09_FLF_REPET_TEs	match	427312	436770	0.0	+	.	ID=ms2458_chr1_RLX-incomp_Zt09-B-G231-Map20;Target=RLX-incomp_Zt09-B-G231-Map20 1 9535;TargetLength=9538;TargetDescription=CI:50 coding:(TE_BLRtx: GYARLI1_I:ClassI:LTR:Gypsy: 14.82 %25 | Gypsy-6-I_HM:ClassI:LTR:Gypsy: 9.50 %25 TE_BLRx: Gypsy-31_MLP-I_2p:ClassI:LTR:Gypsy: 25.67 %25 | Gypsy-3_RO-I_2p:ClassI:LTR:Gypsy: 8.61 %25 | Gypsy-5_RO-I_1p:ClassI:LTR:Gypsy: 23.02 %25 | Gypsy-8_PGr-I_2p:ClassI:…
chr1	Zt09_FLF_REPET_TEs	match	465787	472587	0.0	-	.	ID=ms2459_chr1_RLX-incomp_Zt09-B-P25.14-Map9;Target=RLX-incomp_Zt09-B-P25.14-Map9 9 6812;TargetLength=6819;TargetDescription=CI:50 coding:(TE_BLRtx: Gypsy-10_PPa-I:ClassI:LTR:Gypsy: 6.29 %25 | Gypsy-10_SCH-I:ClassI:LTR:Gypsy: 9.50 %25 | Gypsy-1_GDe-I:ClassI:LTR:Gypsy: 15.10 %25 TE_BLRx: Gypsy-11_PPa-I_1p:ClassI:LTR:Gypsy: 70.27 %25 | Gypsy164B-I_DR_1p:ClassI:LTR:Gypsy: 8.47 %25 profiles: _RNaseH_…
chr1	Zt09_FLF_REPET_TEs	match	83329	83441	0.0	-	.	ID=ms2461_chr1_DTX-incomp_Zt09-B-R147-Map10;Target=DTX-incomp_Zt09-B-R147-Map10 3822 3933;TargetLength=4210;TargetDescription=CI:75 coding:(TE_BLRtx: RESTLESS_#2:ClassII:TIR:hAT: 13.18 %25 | TFO1_FO_#2:ClassII:TIR:hAT: 8.25 %25 profiles: PF05699.9_Dimer_Tnp_hAT_NA_Tase_21.4: 53.49 %25(53.49 %25)) struct:(TElength: >1000bps TermRepeats: termTIR: 28) other:(SSRCoverage:0.18);Identity=70.8
chr1	Zt09_FLF_REPET_TEs	match	168750	169512	0.0	+	.	ID=ms2462_chr1_noCat_Zt09-B-P2.1-Map12;Target=noCat_Zt09-B-P2.1-Map12 3 811;TargetLength=823;TargetDescription=CI:NA struct:(SSR: (AACA)8_end SSRCoverage:0.27);Identity=96.0
chr1	Zt09_FLF_REPET_TEs	match	135	18406	0.0	+	.	ID=ms2463_chr1_RIX-comp_Zt09-B-R1-Map20;Target=RIX-comp_Zt09-B-R1-Map20 8938 26729;TargetLength=26736;TargetDescription=CI:36 coding:(TE_BLRtx: RTE-11_Hmel:ClassI:LINE:RTE: 19.03 %25 TE_BLRx: Jockey-1_DBp_2p:ClassI:LINE:Jockey: 14.35 %25 | RTE-4_Hmel_1p:ClassI:LINE:RTE: 8.41 %25 | RTE-6_Hmel_1p:ClassI:LINE:RTE: 42.70 %25 profiles: PF00078.22_RVT_1_NA_RT_20.7: 97.66 %25(97.66 %25)) struct:(TElengt…
chr1	Zt09_FLF_REPET_TEs	match	18931	26923	0.0	+	.	ID=ms2464_chr1_RIX-comp_Zt09-B-R1-Map20;Target=RIX-comp_Zt09-B-R1-Map20 18397 26736;TargetLength=26736;TargetDescription=CI:36 coding:(TE_BLRtx: RTE-11_Hmel:ClassI:LINE:RTE: 19.03 %25 TE_BLRx: Jockey-1_DBp_2p:ClassI:LINE:Jockey: 14.35 %25 | RTE-4_Hmel_1p:ClassI:LINE:RTE: 8.41 %25 | RTE-6_Hmel_1p:ClassI:LINE:RTE: 42.70 %25 profiles: PF00078.22_RVT_1_NA_RT_20.7: 97.66 %25(97.66 %25)) struct:(TEleng…
chr1	Zt09_FLF_REPET_TEs	match	27274	32365	0.0	+	.	ID=ms2465_chr1_RIX-comp_Zt09-B-R1-Map20;Target=RIX-comp_Zt09-B-R1-Map20 5742 11271;TargetLength=26736;TargetDescription=CI:36 coding:(TE_BLRtx: RTE-11_Hmel:ClassI:LINE:RTE: 19.03 %25 TE_BLRx: Jockey-1_DBp_2p:ClassI:LINE:Jockey: 14.35 %25 | RTE-4_Hmel_1p:ClassI:LINE:RTE: 8.41 %25 | RTE-6_Hmel_1p:ClassI:LINE:RTE: 42.70 %25 profiles: PF00078.22_RVT_1_NA_RT_20.7: 97.66 %25(97.66 %25)) struct:(TElengt…
chr1	Zt09_FLF_REPET_TEs	match	62884	67977	0.0	+	.	ID=ms2466_chr1_RIX-comp_Zt09-B-R1-Map20;Target=RIX-comp_Zt09-B-R1-Map20 5742 11273;TargetLength=26736;TargetDescription=CI:36 coding:(TE_BLRtx: RTE-11_Hmel:ClassI:LINE:RTE: 19.03 %25 TE_BLRx: Jockey-1_DBp_2p:ClassI:LINE:Jockey: 14.35 %25 | RTE-4_Hmel_1p:ClassI:LINE:RTE: 8.41 %25 | RTE-6_Hmel_1p:ClassI:LINE:RTE: 42.70 %25 profiles: PF00078.22_RVT_1_NA_RT_20.7: 97.66 %25(97.66 %25)) struct:(TElengt…
chr1	Zt09_FLF_REPET_TEs	match	605	1397	0.0	+	.	ID=ms2467_chr1_RIX-comp_Zt09-B-R2-Map20;Target=RIX-comp_Zt09-B-R2-Map20 4827 5625;TargetLength=5641;TargetDescription=CI:54 coding:(TE_BLRtx: I-1_CH:ClassI:LINE:I: 17.39 %25 | Tad1-37_BG:ClassI:LINE:I: 17.65 %25 | Tad1-71_BG:ClassI:LINE:I: 7.52 %25 TE_BLRx: Tad1-26B_BG_1p:ClassI:LINE:I: 12.38 %25 | Tad1-26B_BG_2p:ClassI:LINE:I: 10.29 %25 | Tad1-31B_BG_1p:ClassI:LINE:I: 60.61 %25 | Tad1-31B_BG_2p:…
chr1	Zt09_FLF_REPET_TEs	match	78157	82940	0.0	+	.	ID=ms2468_chr1_RIX-comp_Zt09-B-R2-Map20;Target=RIX-comp_Zt09-B-R2-Map20 2 4846;TargetLength=5641;TargetDescription=CI:54 coding:(TE_BLRtx: I-1_CH:ClassI:LINE:I: 17.39 %25 | Tad1-37_BG:ClassI:LINE:I: 17.65 %25 | Tad1-71_BG:ClassI:LINE:I: 7.52 %25 TE_BLRx: Tad1-26B_BG_1p:ClassI:LINE:I: 12.38 %25 | Tad1-26B_BG_2p:ClassI:LINE:I: 10.29 %25 | Tad1-31B_BG_1p:ClassI:LINE:I: 60.61 %25 | Tad1-31B_BG_2p:Cla…
chr1	Zt09_FLF_REPET_TEs	match	91040	109779	0.0	+	.	ID=ms2470_chr1_RLX-incomp_Zt09-B-G231-Map20;Target=RLX-incomp_Zt09-B-G231-Map20 4212 9534;TargetLength=9538;TargetDescription=CI:50 coding:(TE_BLRtx: GYARLI1_I:ClassI:LTR:Gypsy: 14.82 %25 | Gypsy-6-I_HM:ClassI:LTR:Gypsy: 9.50 %25 TE_BLRx: Gypsy-31_MLP-I_2p:ClassI:LTR:Gypsy: 25.67 %25 | Gypsy-3_RO-I_2p:ClassI:LTR:Gypsy: 8.61 %25 | Gypsy-5_RO-I_1p:ClassI:LTR:Gypsy: 23.02 %25 | Gypsy-8_PGr-I_2p:Clas…
chr1	Zt09_FLF_REPET_TEs	match	97955	101934	0.0	+	.	ID=ms2471_chr1_RLX-incomp_Zt09-B-R319-Map9_reversed;Target=RLX-incomp_Zt09-B-R319-Map9_reversed 1 3980;TargetLength=3981;TargetDescription=CI:28 coding:(TE_BLRtx: CFT1:ClassI:LTR:Gypsy: 46.78 %25 TE_BLRx: CFT1_2p:ClassI:LTR:Gypsy: 77.30 %25 | Gypsy-1_CH_2p:ClassI:LTR:Gypsy: 15.32 %25 profiles: _RNaseH_pyret_NA_RH_NA: 99.17 %25(99.17 %25) | _RT_pyret_NA_RT_NA: 100.00 %25(100.00 %25) | _INT_pyret_N…
[truncated: 1,637 more rows]
