# Supplementary material for: Epigenetic modifications affect the rate of spontaneous mutations in a pathogenic fungus
Source: Nat Commun. 2021 Oct 7;12:5869. doi: 10.1038/s41467-021-26108-y (PMC8497519; doi:10.1038/s41467-021-26108-y)
Supplement: Supplementary file 12 — Supplementary Data 9 [file 41467_2021_26108_MOESM12_ESM.txt]

chr1	112021	113523
chr1	120047	121557
chr1	122359	124386
chr1	124770	129575
chr1	133560	136350
chr1	142615	145203
chr1	148527	152154
chr1	155555	158601
chr1	175900	180222
chr1	191981	193733
chr1	195563	198082
chr1	203717	205898
chr1	214792	217425
chr1	219128	221659
chr1	228178	229949
chr1	249122	250875
chr1	254914	257500
chr1	271047	273347
chr1	283273	285026
chr1	290818	293077
chr1	329621	332315
chr1	347725	350342
chr1	353721	356785
chr1	374700	378687
chr1	381409	385796
chr1	402209	403703
chr1	418272	420522
chr1	446769	448271
chr1	456077	458044
chr1	462296	464500
chr1	474047	476030
chr1	476184	480011
chr1	484037	486260
chr1	489229	491483
chr1	499995	504999
chr1	513405	516903
chr1	522753	524769
chr1	526210	528622
chr1	538841	541474
chr1	548495	551813
chr1	553731	555739
chr1	574348	576431
chr1	580796	582830
chr1	590847	595329
chr1	608193	610159
chr1	617182	620781
chr1	627115	629133
chr1	630708	634476
chr1	634822	637192
chr1	650932	652928
chr1	659902	663241
chr1	671758	673300
chr1	674068	676244
chr1	689810	693200
chr1	698364	700394
chr1	724051	726308
chr1	735592	737344
chr1	746236	748243
chr1	751673	754507
chr1	756523	760500
chr1	772346	774884
chr1	777483	778876
chr1	779456	781491
chr1	795155	797168
chr1	808900	811124
chr1	813058	814537
chr1	821262	824159
chr1	825694	827470
chr1	830224	833451
chr1	843083	847357
chr1	854509	856274
chr1	866378	868596
chr1	869449	871973
chr1	881386	886162
chr1	886928	890175
chr1	893645	895659
chr1	896159	900866
chr1	935663	938870
chr1	943354	945360
chr1	948886	950904
chr1	954737	957271
chr1	962463	964219
chr1	966360	969256
chr1	969690	971962
chr1	976222	978227
chr1	985228	988280
chr1	990069	993098
chr1	993477	995482
chr1	1000373	1004614
chr1	1009484	1011254
chr1	1020502	1022966
chr1	1032326	1034343
chr1	1037758	1040548
chr1	1045490	1049251
chr1	1057809	1059718
chr1	1060383	1062896
chr1	1068179	1070441
chr1	1071746	1073757
chr1	1074940	1077825
chr1	1080563	1081820
chr1	1091374	1093843
chr1	1102501	1104697
chr1	1109547	1111819
chr1	1113250	1115262
chr1	1121061	1122812
chr1	1124499	1126774
chr1	1127122	1129144
chr1	1133208	1135734
chr1	1143403	1145401
chr1	1149797	1151914
chr1	1163754	1165763
chr1	1167877	1170083
chr1	1204830	1206528
chr1	1214001	1218008
chr1	1227866	1232523
chr1	1238235	1243351
chr1	1257769	1259717
chr1	1275378	1277813
chr1	1280312	1284404
chr1	1287609	1289348
chr1	1293966	1295978
chr1	1308111	1310145
chr1	1312947	1314978
chr1	1315640	1318153
chr1	1323820	1327042
chr1	1329567	1332792
chr1	1333680	1335701
chr1	1344422	1346983
chr1	1349638	1351673
chr1	1352645	1354883
chr1	1357542	1359566
chr1	1363744	1365248
chr1	1370540	1374383
chr1	1376163	1378195
chr1	1382114	1385405
chr1	1387408	1389115
chr1	1404171	1405936
chr1	1409699	1411704
chr1	1414231	1416752
chr1	1422436	1423917
chr1	1429146	1431701
chr1	1439084	1442211
chr1	1445650	1447401
chr1	1449337	1451278
chr1	1454800	1457586
chr1	1463405	1465163
chr1	1479492	1483899
chr1	1489241	1491799
chr1	1494065	1498124
chr1	1499493	1504033
chr1	1510605	1512371
chr1	1513098	1515380
chr1	1516376	1518943
chr1	1520591	1523120
chr1	1530451	1532986
chr1	1535327	1537624
chr1	1540929	1543189
chr1	1545304	1547563
chr1	1552412	1556395
chr1	1560301	1562557
chr1	1566751	1570634
chr1	1574516	1576021
chr1	1579271	1582450
chr1	1588671	1593008
chr1	1601888	1605558
chr1	1612770	1619899
chr1	1624637	1629005
chr1	1635236	1637304
chr1	1641193	1643198
chr1	1645834	1648277
chr1	1654130	1656496
chr1	1671091	1675512
chr1	1676452	1680715
chr1	1687291	1689037
chr1	1692646	1694911
chr1	1696868	1698372
chr1	1699809	1708803
chr1	1709472	1712749
chr1	1722461	1727715
chr1	1743676	1747546
chr1	1748133	1750346
chr1	1757659	1759164
chr1	1762505	1765338
chr1	1767649	1770781
chr1	1772999	1774762
chr1	1782094	1784101
chr1	1787144	1788650
chr1	1792314	1794356
chr1	1798992	1804928
chr1	1812199	1813947
chr1	1818142	1820123
chr1	1822609	1824621
chr1	1829068	1832860
chr1	1834593	1836516
chr1	1837377	1839652
chr1	1846066	1849742
chr1	1860558	1862862
chr1	1875418	1881935
chr1	1882853	1884615
chr1	1890080	1891828
chr1	1894436	1896445
chr1	1897356	1903374
chr1	1906702	1911136
chr1	1915092	1917608
chr1	1921530	1923307
chr1	1924823	1927093
chr1	1937770	1939512
chr1	1946338	1948092
chr1	1951489	1954320
chr1	1956107	1958367
chr1	1962626	1966580
chr1	1968972	1971229
chr1	1973946	1976592
chr1	1981036	1984826
chr1	1986343	1989113
chr1	1990462	1992811
chr1	2001901	2008629
chr1	2015574	2017588
chr1	2023097	2025608
chr1	2029362	2031235
chr1	2033860	2036621
chr1	2043766	2045495
chr1	2050750	2053235
chr1	2057439	2059421
chr1	2070873	2072968
chr1	2074474	2076726
chr1	2084535	2089694
chr1	2098033	2099757
chr1	2114644	2116145
chr1	2120429	2122454
chr1	2130450	2135496
chr1	2142352	2144359
chr1	2166538	2168820
chr1	2170435	2172455
chr1	2182178	2185624
chr1	2193939	2196095
chr1	2201900	2204896
chr1	2207738	2209757
chr1	2213782	2216296
chr1	2218414	2220689
chr1	2224988	2229281
chr1	2233264	2239677
chr1	2241464	2243655
chr1	2247132	2248595
chr1	2255327	2258329
chr1	2258411	2260931
chr1	2261933	2264198
chr1	2264258	2266539
chr1	2272129	2274640
chr1	2283811	2290415
chr1	2312352	2314528
chr1	2318078	2322825
chr1	2326478	2330534
chr1	2332117	2334906
chr1	2338795	2341056
chr1	2341455	2343474
chr1	2353600	2356122
chr1	2356552	2359310
chr1	2361348	2363872
chr1	2367199	2370901
chr1	2372746	2374663
chr1	2377581	2379841
chr1	2382639	2384701
chr1	2389337	2394877
chr1	2403647	2409529
chr1	2409715	2412252
chr1	2415822	2417808
chr1	2419311	2422982
chr1	2428722	2431253
chr1	2457897	2460994
chr1	2464506	2466780
chr1	2473305	2475574
chr1	2477551	2479563
chr1	2483525	2486313
chr1	2487637	2489862
chr1	2492260	2494792
chr1	2496919	2499190
chr1	2504475	2507958
chr1	2509523	2512282
chr1	2514746	2517256
chr1	2520380	2522385
chr1	2524008	2526016
chr1	2527201	2529023
chr1	2532685	2534959
chr1	2536172	2538717
chr1	2540741	2541742
chr1	2542614	2545049
chr1	2545616	2547582
chr1	2559883	2563388
chr1	2563911	2566131
chr1	2569725	2572809
chr1	2573468	2575484
chr1	2575497	2577764
chr1	2584770	2586790
chr1	2589175	2591209
chr1	2591759	2595065
chr1	2595081	2597365
chr1	2597986	2600245
chr1	2607979	2613594
chr1	2616383	2619769
chr1	2620403	2621904
chr1	2622012	2624282
chr1	2629209	2632839
chr1	2641067	2642825
chr1	2643898	2647179
chr1	2649991	2653771
chr1	2654507	2656759
chr1	2657520	2659555
chr1	2662530	2665940
chr1	2668923	2670911
chr1	2681910	2685191
chr1	2691108	2694663
chr1	2702120	2704131
chr1	2707511	2709706
chr1	2711574	2713858
chr1	2714482	2716248
chr1	2717854	2720047
chr1	2721657	2725316
chr1	2731804	2735146
chr1	2735542	2737548
chr1	2738596	2740351
chr1	2741304	2743573
chr1	2744428	2748844
chr1	2754605	2757115
chr1	2759609	2761562
chr1	2806222	2808229
chr1	2808897	2812704
chr1	2816372	2818319
chr1	2826825	2829365
chr1	2832610	2835045
chr1	2838478	2840487
chr1	2843680	2847185
chr1	2869840	2875674
chr1	2883501	2885797
chr1	2891204	2893711
chr1	2897710	2901584
chr1	2912897	2914659
chr1	2916811	2920266
chr1	2930695	2932955
chr1	2935027	2938181
chr1	2945309	2947061
chr1	2953587	2957157
chr1	2966508	2969761
chr1	2972801	2974767
chr1	2982350	2986031
chr1	2990801	2992683
chr1	2994060	2997183
chr1	2998232	2999749
chr1	3007476	3011589
chr1	3013267	3016961
chr1	3018174	3020476
chr1	3024157	3026161
chr1	3026828	3028858
chr1	3030358	3032628
chr1	3033567	3035584
chr1	3041630	3043383
chr1	3045287	3050188
chr1	3050884	3053928
chr1	3054216	3055988
chr1	3059981	3061987
chr1	3073033	3076155
chr1	3089582	3092141
chr1	3096898	3100601
chr1	3111574	3113525
chr1	3117128	3119136
chr1	3128086	3131463
chr1	3134159	3135911
chr1	3141709	3143972
chr1	3152191	3156505
chr1	3163478	3165235
chr1	3170048	3171811
chr1	3172211	3174218
chr1	3178147	3184752
chr1	3187295	3189374
chr1	3193701	3195219
chr1	3202450	3206290
chr1	3211382	3213901
chr1	3217653	3219668
chr1	3220412	3222199
chr1	3233266	3235313
chr1	3236916	3238947
chr1	3240755	3243263
chr1	3248638	3250658
chr1	3251614	3253879
chr1	3256431	3258402
chr1	3259642	3261649
chr1	3264046	3267443
chr1	3268002	3273311
chr1	3285519	3287761
chr1	3289275	3291555
chr1	3293720	3295725
chr1	3298866	3300871
chr1	3315971	3318076
chr1	3332799	3335068
chr1	3335564	3337082
chr1	3337154	3338930
chr1	3340267	3343035
chr1	3345229	3347243
chr1	3348212	3350260
chr1	3351514	3353497
chr1	3356418	3362625
chr1	3366206	3370898
chr1	3372915	3375502
chr1	3377367	3384035
chr1	3386689	3388713
chr1	3390739	3394035
chr1	3394727	3397114
chr1	3400229	3402485
chr1	3414165	3415166
chr1	3423854	3426748
chr1	3429713	3434154
chr1	3438616	3440380
chr1	3452162	3454438
chr1	3455630	3457642
chr1	3474321	3480012
chr1	3485014	3489328
chr1	3490845	3493114
chr1	3496776	3498700
chr1	3504076	3506269
chr1	3520654	3523443
chr1	3525326	3530390
chr1	3542542	3544839
chr1	3547557	3550411
chr1	3552714	3554722
chr1	3557331	3559381
chr1	3564922	3570449
chr1	3570827	3574899
chr1	3579504	3581523
chr1	3591133	3592885
chr1	3596827	3598846
chr1	3603255	3606321
chr1	3610369	3613695
chr1	3621787	3623598
chr1	3624939	3627210
chr1	3637028	3639422
chr1	3654255	3656674
chr1	3659896	3664642
chr1	3666806	3670101
chr1	3679531	3682051
chr1	3682103	3684373
chr1	3688317	3691530
chr1	3691821	3694036
chr1	3694124	3697204
chr1	3703044	3704456
chr1	3708009	3712312
chr1	3718387	3720376
chr1	3723290	3727246
chr1	3739933	3741434
chr1	3741825	3744338
chr1	3748637	3750976
chr1	3753185	3756219
chr1	3782527	3787408
chr1	3787871	3790476
chr1	3791872	3795096
chr1	3809983	3813573
chr1	3818308	3819793
chr1	3822019	3826758
chr1	3831007	3833430
chr1	3857530	3859312
chr1	3860346	3864164
chr1	3868512	3870508
chr1	3874469	3877040
chr1	3880907	3883460
chr1	3899790	3903722
chr1	3904987	3909018
chr1	3930179	3931683
chr1	3933601	3935610
chr1	3944277	3945989
chr1	3948270	3950283
chr1	3956383	3958649
chr1	3968399	3970402
chr1	3971247	3973500
chr1	3983193	3985199
chr1	3985915	3988169
chr1	3993214	3996062
chr1	3996829	3999605
chr1	4003847	4005612
chr1	4015260	4018741
chr1	4020749	4022692
chr1	4026449	4029174
chr1	4032571	4034830
chr1	4038684	4040939
chr1	4043433	4050460
chr1	4059772	4061183
chr1	4069645	4071401
chr1	4072030	4075102
chr1	4077156	4078157
chr1	4079179	4081439
chr1	4085894	4087898
chr1	4089716	4091718
chr1	4096596	4100207
chr1	4107721	4109902
chr1	4111387	4114715
chr1	4115559	4117698
chr1	4119946	4124484
chr1	4128046	4130596
chr1	4136479	4138001
chr1	4142207	4144213
chr1	4149559	4151316
chr1	4155656	4162826
chr1	4181489	4183513
chr1	4185505	4187771
chr1	4191524	4193271
chr1	4196515	4198543
chr1	4201720	4203478
chr1	4203681	4206826
chr1	4207725	4210035
chr1	4211176	4217028
chr1	4227464	4232010
chr1	4233179	4239827
chr1	4247564	4249070
chr1	4252475	4254485
chr1	4263775	4266352
chr1	4276257	4278026
chr1	4282338	4284348
chr1	4286690	4289208
chr1	4297677	4301056
chr1	4306389	4308126
chr1	4310412	4312424
chr1	4313768	4316972
chr1	4318550	4320813
chr1	4330682	4332439
chr1	4341672	4343937
chr1	4350915	4354466
chr1	4355692	4357431
chr1	4364650	4366415
chr1	4369900	4371599
chr1	4375702	4377742
chr1	4382036	4384548
chr1	4384712	4387548
chr1	4392137	4393919
chr1	4395553	4397560
chr1	4399643	4403738
chr1	4406499	4410680
chr1	4420935	4424999
chr1	4431406	4433840
chr1	4436315	4438241
chr1	4441443	4443732
chr1	4445511	4447507
chr1	4455693	4458854
chr1	4463807	4465819
chr1	4468912	4471179
chr1	4476704	4478990
chr1	4482263	4485502
chr1	4487672	4491593
chr1	4495644	4497898
chr1	4500269	4502583
chr1	4546056	4548075
chr1	4560473	4562729
chr1	4566082	4568371
chr1	4572971	4575393
chr1	4580752	4583299
chr1	4587242	4592560
chr1	4600475	4602729
chr1	4618077	4621389
chr1	4624577	4627441
chr1	4630496	4633593
chr1	4636322	4638221
chr1	4639676	4643183
chr1	4644634	4646939
chr1	4653872	4655872
chr1	4661303	4663062
chr1	4672833	4675112
chr1	4679806	4683028
chr1	4689309	4691610
chr1	4693999	4696528
chr1	4706826	4708821
chr1	4710034	4712070
chr1	4712865	4714879
chr1	4725350	4727387
chr1	4729501	4731509
chr1	4736622	4738634
chr1	4746486	4748494
chr1	4753082	4755650
chr1	4763604	4767746
chr1	4770517	4772781
chr1	4775986	4778001
chr1	4782953	4784968
chr1	4785184	4787190
chr1	4787837	4792755
chr1	4799050	4801281
chr1	4803600	4810590
chr1	4812634	4818119
chr1	4818406	4820424
chr1	4820954	4824844
chr1	4825933	4827941
chr1	4830072	4831752
chr1	4834157	4836327
chr1	4838683	4840357
chr1	4841892	4843850
chr1	4853877	4855888
chr1	4859593	4862431
chr1	4864197	4866700
chr1	4872908	4876472
chr1	4877054	4879361
chr1	4886694	4889130
chr1	4889883	4891888
chr1	4893000	4896757
chr1	4898617	4900636
chr1	4935788	4938581
chr1	4944861	4946251
chr1	4948257	4950263
chr1	4951663	4953284
chr1	4963294	4966059
chr1	4966385	4968390
chr1	4978431	4980418
chr1	4990440	4993281
chr1	4997465	5000499
chr1	5009447	5011462
chr1	5020128	5023449
chr1	5040408	5041915
chr1	5083299	5084791
chr1	5093352	5099814
chr1	5118009	5120247
chr1	5132669	5134953
chr1	5140789	5143044
chr1	5152062	5153820
chr1	5237016	5240185
chr1	5250601	5252122
chr1	5253083	5255868
chr1	5256632	5257883
chr1	5259185	5264222
chr1	5281440	5283957
chr1	5287251	5290643
chr1	5306036	5308024
chr1	5312919	5316785
chr1	5330088	5331855
chr1	5332718	5335503
chr1	5336752	5338454
chr1	5344087	5347440
chr1	5355471	5358596
chr1	5364499	5370436
chr1	5375682	5377939
chr1	5382924	5384374
chr1	5392756	5396356
chr1	5398669	5400975
chr1	5415421	5417647
chr1	5422909	5425839
chr1	5429955	5431962
chr1	5437624	5439902
chr1	5450736	5452243
chr1	5456179	5458946
chr1	5467537	5469540
chr1	5469917	5475204
chr1	5484017	5487564
chr1	5498619	5503934
chr1	5504759	5509065
chr1	5516027	5518571
chr1	5518736	5520241
chr1	5534584	5536327
chr1	5560109	5561615
chr1	5575651	5577661
chr1	5588010	5589514
chr1	5592717	5596787
chr1	5599227	5602762
chr1	5603573	5606100
chr1	5607312	5609566
chr1	5616050	5618558
chr1	5619868	5621598
chr1	5631449	5634140
chr1	5635984	5641101
chr1	5642239	5644261
chr1	5645870	5649142
chr1	5653195	5655180
chr1	5656196	5658452
chr1	5660593	5664009
chr1	5671329	5677218
chr1	5684776	5686527
chr1	5686624	5688608
chr1	5695348	5697122
chr1	5699636	5701654
chr1	5709405	5711414
chr1	5711979	5714990
chr1	5724204	5726500
chr1	5727415	5729923
chr1	5731898	5737241
chr1	5742289	5744523
chr1	5746945	5749222
chr1	5755544	5758475
chr1	5758936	5761197
chr1	5769656	5771783
chr1	5782251	5785312
chr1	5797397	5800973
chr1	5802873	5804880
chr1	5813361	5815661
chr1	5821587	5824020
chr1	5829470	5831521
chr1	5832553	5838848
chr1	5854961	5859764
chr1	5868013	5871889
chr1	5880010	5881516
chr1	5895558	5899361
chr1	5900049	5902314
chr1	5912641	5915422
chr1	5915432	5915556
chr1	5915713	5918730
chr1	5920772	5923283
chr1	5925423	5927412
chr1	5931694	5933469
chr1	5975021	5976531
chr1	5980445	5982799
chr1	5990873	5993878
chr1	5996886	5998643
chr1	6000621	6003723
chr10	57978	59734
chr10	69837	74170
chr10	84048	87154
chr10	110392	111909
chr10	120237	123572
chr10	131645	141603
chr10	143002	146065
chr10	146511	148523
chr10	150949	153481
chr10	159338	161547
chr10	163000	165508
chr10	168972	169973
chr10	170211	171981
chr10	174595	177932
chr10	181430	183684
chr10	193247	195766
chr10	205562	212206
chr10	215485	217744
chr10	223206	225224
chr10	226166	231143
chr10	232078	234620
chr10	234765	237785
chr10	241594	243422
chr10	269841	272157
chr10	280723	282495
chr10	290105	292035
chr10	304107	306403
chr10	311217	314023
chr10	319509	321774
chr10	325668	327864
chr10	335461	336910
chr10	345915	348185
chr10	356434	358449
chr10	362258	365507
chr10	382117	384121
chr10	385855	387884
chr10	388170	390023
chr10	392431	394787
chr10	395895	398438
chr10	401096	402839
chr10	416730	419142
chr10	420478	422490
chr10	423273	425529
chr10	430081	432885
chr10	433865	436164
chr10	438776	441212
chr10	442227	443992
chr10	472094	474364
chr10	479453	481454
chr10	485523	487030
chr10	488145	490931
chr10	497290	499550
chr10	504886	508254
chr10	515461	517473
chr10	531254	533279
chr10	544320	552071
chr10	552756	555992
chr10	568637	571157
chr10	575236	577252
chr10	580530	582511
chr10	584171	587481
chr10	593208	594968
chr10	601891	603674
chr10	610587	612303
chr10	627944	632411
chr10	638756	641244
chr10	643722	646275
chr10	648734	650985
chr10	655257	658444
chr10	668509	670538
chr10	671391	675060
chr10	677797	679746
chr10	682337	684068
chr10	688875	691962
chr10	698525	702391
chr10	705423	707179
chr10	710613	713392
chr10	726754	728285
chr10	740878	744009
chr10	753748	755776
chr10	761722	768409
chr10	769467	771461
chr10	778548	780821
chr10	784046	786815
chr10	786980	788949
chr10	806094	807850
chr10	809977	813607
chr10	814664	816982
chr10	828155	831774
chr10	832238	835249
chr10	857090	859166
chr10	880887	884523
chr10	884982	890265
chr10	893694	896790
chr10	898717	902974
chr10	903001	903009
chr10	903337	906107
chr10	908526	910748
chr10	912529	914932
chr10	916801	919355
chr10	922301	924325
chr10	937226	940167
chr10	941051	946296
chr10	950887	953143
chr10	955858	963202
chr10	969761	972758
chr10	978396	980112
chr10	981168	984904
chr10	987368	988836
chr10	989314	992101
chr10	999465	1002729
chr10	1008880	1012025
chr10	1014275	1016234
chr10	1019063	1021355
chr10	1022652	1024408
chr10	1033155	1034330
chr10	1036676	1040305
chr10	1044602	1053219
chr10	1053709	1056714
chr10	1058520	1062688
chr10	1065211	1067272
chr10	1067734	1069236
chr10	1074791	1076511
chr10	1082299	1084304
chr10	1092156	1097951
chr10	1102481	1104768
chr10	1106046	1110371
chr10	1111368	1113347
chr10	1133073	1134840
chr10	1156941	1158655
chr10	1164047	1166053
chr10	1170513	1172017
chr10	1189172	1192653
chr10	1193781	1196162
chr10	1198214	1200215
chr10	1200973	1202733
chr10	1208887	1212628
chr10	1227252	1229560
chr10	1230653	1233246
chr10	1295816	1298219
chr10	1336694	1339242
chr10	1343920	1345681
chr10	1359906	1361672
chr10	1396142	1398122
chr10	1416237	1417238
chr10	1434338	1436097
chr10	1445776	1446746
chr10	1467745	1469247
chr10	1484897	1489321
chr10	1602421	1606090
chr10	1616574	1618102
chr10	1653844	1655377
chr11	49012	52475
chr11	64619	66576
chr11	70355	71356
chr11	81824	85555
chr11	88015	89776
chr11	93805	95521
chr11	98275	99777
chr11	129455	131516
chr11	134941	137760
chr11	138402	141248
chr11	153915	154633
chr11	165819	167077
chr11	167111	171179
chr11	185406	186839
chr11	187024	191400
chr11	200260	202248
chr11	208918	212049
chr11	219736	223449
chr11	231958	233972
chr11	240028	241960
chr11	260504	266145
chr11	267112	269378
chr11	282362	287051
chr11	293355	295359
chr11	296057	298573
chr11	304277	305736
chr11	307763	310241
chr11	318626	323070
chr11	324523	326524
chr11	326800	329081
chr11	333323	335329
chr11	339242	341257
chr11	345522	347244
chr11	349242	351243
chr11	353017	357016
chr11	357306	358842
chr11	377374	379680
chr11	395514	396951
chr11	412786	417192
chr11	435239	438104
chr11	438744	441509
chr11	448956	451679
chr11	470129	473013
chr11	493046	494845
chr11	500574	502838
chr11	513028	515548
chr11	519586	521848
chr11	527730	531726
chr11	535652	537913
chr11	556163	558156
chr11	564549	568224
chr11	573705	578536
chr11	580860	582875
chr11	607194	610323
chr11	621046	623332
chr11	625481	627757
chr11	632087	634350
chr11	656157	662640
chr11	682786	684763
chr11	685096	687657
chr11	702087	704089
chr11	711234	714646
chr11	718176	719951
chr11	726676	729185
chr11	730153	733165
chr11	741856	748243
chr11	751012	753278
chr11	809298	811562
chr11	815984	818515
chr11	826880	831504
chr11	854984	860485
chr11	863941	867371
chr11	868876	871135
chr11	878016	882288
chr11	882831	885089
chr11	901599	903603
chr11	907777	910068
chr11	918555	923483
chr11	928049	929805
chr11	933158	935968
chr11	936539	938793
chr11	943379	949457
chr11	955928	957679
chr11	960523	962030
chr11	962899	964905
chr11	991503	993540
chr11	997479	999885
chr11	1002049	1004091
chr11	1009091	1011529
chr11	1017106	1018598
chr11	1022551	1024787
chr11	1026883	1030670
chr11	1033898	1036061
chr11	1039245	1042031
chr11	1072853	1075115
chr11	1093540	1095558
chr11	1096319	1098072
chr11	1100454	1102968
chr11	1105198	1107290
chr11	1124141	1126144
chr11	1140466	1145468
chr11	1153822	1157058
chr11	1158494	1160493
chr11	1161519	1163782
chr11	1164967	1168900
chr11	1169114	1171958
chr11	1174023	1176127
chr11	1177742	1181006
chr11	1189024	1193259
chr11	1205326	1206327
chr11	1209555	1211558
chr11	1220558	1223589
chr11	1224920	1226432
chr11	1232505	1234785
chr11	1238733	1240942
chr11	1243197	1245965
chr11	1251807	1253690
chr11	1258767	1262409
chr11	1269846	1271360
chr11	1277369	1280484
chr11	1285881	1288673
chr11	1308857	1311115
chr11	1311996	1314268
chr11	1317833	1320282
chr11	1323956	1325959
chr11	1330909	1333430
chr11	1335889	1340406
chr11	1341652	1344677
chr11	1347179	1348689
chr11	1352083	1354070
chr11	1362758	1365061
chr11	1375369	1377877
chr11	1382704	1384975
chr11	1416945	1419167
chr11	1419309	1421385
chr11	1431004	1433519
chr11	1435521	1437546
chr11	1452233	1457757
chr11	1462822	1464912
chr11	1480646	1482340
chr11	1488756	1491421
chr11	1502082	1504381
chr11	1509909	1511433
chr11	1520888	1524744
chr11	1536747	1537748
chr11	1544889	1548529
chr11	1550467	1554660
chr11	1556626	1559228
chr11	1566537	1568813
chr11	1571952	1573473
chr12	31478	33259
chr12	52389	58120
chr12	61195	64524
chr12	66044	67557
chr12	117206	118207
chr12	121462	124608
chr12	126120	128336
chr12	129785	132555
chr12	136502	138973
chr12	144518	146532
chr12	147104	151050
chr12	200976	202989
chr12	205635	207899
chr12	211208	212739
chr12	226188	228133
chr12	249043	250831
chr12	254507	256524
chr12	256656	259909
chr12	262026	264034
chr12	276474	280375
chr12	286340	288606
chr12	289764	292015
chr12	292272	294542
chr12	297126	299552
chr12	299815	302844
chr12	308305	310403
chr12	340225	342995
chr12	346591	348602
chr12	352279	356547
chr12	357092	359603
chr12	362913	365227
chr12	366231	370356
chr12	371456	373210
chr12	381176	382663
chr12	389628	395166
chr12	395234	397498
chr12	399970	402482
chr12	403985	405747
chr12	406825	409129
chr12	426909	432269
chr12	440762	443277
chr12	449016	452540
chr12	482556	486974
chr12	491825	494090
chr12	495923	500321
chr12	525997	528263
chr12	539780	544680
chr12	549316	551331
chr12	553297	556406
chr12	556532	558579
chr12	575253	580601
chr12	581673	583684
chr12	592212	594493
chr12	595761	597702
chr12	603002	605847
chr12	628481	630762
chr12	631872	633903
chr12	634376	639991
chr12	645643	648149
chr12	648357	650362
chr12	651076	653346
chr12	662984	669155
chr12	670346	672613
chr12	718683	721212
chr12	723628	727780
chr12	734168	737340
chr12	754785	756792
chr12	768749	771002
chr12	771726	774128
chr12	776147	778143
chr12	793367	796087
chr12	808146	810703
chr12	811238	813513
chr12	816185	818445
chr12	820843	822330
chr12	823020	824988
chr12	830561	833104
chr12	834038	835828
chr12	843140	845314
chr12	855344	859212
chr12	860128	865017
chr12	868747	870940
chr12	877937	880152
chr12	880463	882216
chr12	893555	895564
chr12	896376	897877
chr12	901265	903234
chr12	904679	906144
chr12	923004	925034
chr12	926433	928443
chr12	930592	933119
chr12	937208	943161
chr12	949984	951967
chr12	954675	957045
chr12	958418	960693
chr12	965719	969156
chr12	972225	976063
chr12	978262	981480
chr12	991965	993469
chr12	994705	997210
chr12	999908	1001881
chr12	1009712	1011973
chr12	1028836	1032271
chr12	1036850	1038615
chr12	1042266	1044217
chr12	1062159	1064192
chr12	1065196	1067165
chr12	1077680	1081386
chr12	1089220	1090652
chr12	1100917	1104935
chr12	1111521	1114273
chr12	1121015	1123804
chr12	1126271	1128299
chr12	1140795	1142862
chr12	1155853	1160094
chr12	1188977	1191488
chr12	1193296	1195544
chr12	1202918	1204930
chr12	1213708	1216759
chr12	1216765	1219039
chr12	1228234	1230252
chr12	1232841	1234600
chr12	1238004	1240477
chr12	1244396	1248029
chr12	1249376	1255037
chr12	1267527	1269806
chr12	1277337	1278860
chr12	1290374	1292311
chr12	1294099	1295867
chr12	1303877	1307438
chr12	1311527	1314035
chr12	1321413	1323429
chr12	1333814	1335946
chr12	1337960	1341232
chr12	1341389	1345106
chr12	1349184	1352455
chr12	1355602	1357613
chr12	1362054	1368050
chr12	1371696	1373726
chr12	1381422	1383448
chr12	1408094	1413252
chr12	1414712	1415958
chr13	66748	68759
chr13	103639	105892
chr13	110921	114754
chr13	116675	118687
chr13	125149	130324
chr13	162839	165367
chr13	172887	177521
chr13	181995	183750
chr13	207924	209381
chr13	222240	224261
chr13	227118	229808
chr13	233718	236843
chr13	246095	247561
chr13	262929	264896
chr13	266395	268653
chr13	268759	272119
chr13	280856	282864
chr13	283586	285592
chr13	286200	288207
chr13	288259	290281
chr13	291374	293657
chr13	295956	298445
chr13	343128	346515
chr13	360310	362082
chr13	363209	366928
chr13	367661	372581
chr13	383560	386074
chr13	391683	393380
chr13	413158	415169
chr13	416069	417571
chr13	426443	427888
chr13	431853	434362
chr13	448271	451575
chr13	459201	461470
chr13	462741	465630
chr13	499959	502494
chr13	503130	507537
chr13	517151	519414
chr13	522366	524877
chr13	539781	546752
chr13	553975	557035
chr13	559356	561307
chr13	570276	571998
chr13	581833	584094
chr13	594580	596548
chr13	600139	602098
chr13	610323	613235
chr13	616127	617896
chr13	624268	627556
chr13	628197	631095
chr13	637348	639360
chr13	642107	643827
chr13	656684	659800
chr13	662473	664451
chr13	665684	668003
chr13	673243	676580
chr13	698678	701970
chr13	702345	704350
chr13	729259	733287
chr13	738560	742964
chr13	746869	748874
chr13	752493	754256
chr13	758435	760559
chr13	778317	782221
chr13	784752	790510
chr13	805695	809478
chr13	815852	818129
chr13	825850	827623
chr13	846784	848037
chr13	851783	855663
chr13	864889	867401
chr13	870896	872627
chr13	876707	880121
chr13	891098	893607
chr13	898485	901006
chr13	904605	906883
chr13	908364	910638
chr13	926156	928960
chr13	937505	938506
chr13	953110	954838
chr13	956870	959810
chr13	966018	969528
chr13	981172	985999
chr13	986195	987742
chr13	993531	995067
chr13	998483	1000467
chr13	1022274	1024982
chr13	1118826	1121089
chr13	1125457	1129746
chr13	1133020	1134276
chr14	82483	83999
chr14	101639	102893
chr14	122879	125652
chr14	141024	144280
chr14	147537	149557
chr14	171983	173989
chr14	193657	194935
chr14	206354	209328
chr14	608395	609820
chr14	612640	614588
chr14	618283	620907
chr14	644151	649034
chr14	656826	658332
chr14	669267	671897
chr14	686127	687609
chr14	725093	726349
chr14	729504	731458
chr15	29163	30418
chr15	74935	75936
chr15	256285	257669
chr15	280230	281485
chr15	285311	286795
chr15	351023	352276
chr16	73185	74690
chr16	101869	103125
chr16	106346	107775
chr16	114519	116746
chr16	131330	132847
chr16	148588	150309
chr16	384780	387322
chr16	396397	398344
chr16	405981	407735
chr16	483093	485282
chr16	490779	493214
chr16	562599	563600
chr16	589144	591121
chr17	297959	298960
chr17	307341	309352
chr17	325165	326609
chr17	342879	344278
chr17	530536	532820
chr19	40877	42637
chr19	52409	53615
chr19	55231	60657
chr19	66160	67161
chr19	70180	71642
chr19	131611	133809
chr19	134184	136138
chr19	158793	160302
chr19	171970	172971
chr19	179210	181225
chr19	187566	188981
chr19	212382	215032
chr19	220233	221683
chr19	272601	275471
chr19	300929	302326
chr19	304412	305648
chr19	323897	325405
chr19	331294	333246
chr19	405368	406871
chr19	412817	414115
chr19	534064	535299
chr2	33591	35370
chr2	55188	57249
chr2	58524	60041
chr2	73537	75305
chr2	75804	79015
chr2	80742	87775
chr2	157690	159622
chr2	186565	188798
chr2	195135	197172
chr2	204802	211252
chr2	217501	219530
chr2	283311	284761
chr2	290872	295935
chr2	304836	307674
chr2	310165	315647
chr2	317239	321334
chr2	331285	333291
chr2	334039	336058
chr2	338830	340748
chr2	402629	404602
chr2	407236	411344
chr2	419544	422233
chr2	426960	430365
chr2	454217	457347
chr2	467267	470062
chr2	508836	511451
chr2	523511	525301
chr2	549323	551603
chr2	553464	556043
chr2	557080	561916
chr2	566331	567835
chr2	571054	573339
chr2	575034	576608
chr2	580921	585974
chr2	586975	589659
chr2	614700	617242
chr2	618497	620726
chr2	625671	627946
chr2	639038	642356
chr2	643249	645755
chr2	652568	655031
chr2	658411	660835
chr2	675034	677351
chr2	678603	681889
chr2	683188	687478
chr2	687590	687670
chr2	687707	691681
chr2	694489	696244
chr2	700963	703279
chr2	707402	708403
chr2	712846	714597
chr2	722609	724866
chr2	731011	732512
chr2	734445	736700
chr2	736825	738328
chr2	739644	742421
chr2	744377	746894
chr2	748453	750455
chr2	766642	768622
chr2	773265	781589
chr2	785224	787698
chr2	789811	794646
chr2	796713	799134
chr2	839803	842329
chr2	845610	847627
chr2	849504	852523
chr2	853405	856992
chr2	859791	861789
chr2	878861	882019
chr2	889573	891826
chr2	893201	897315
chr2	898844	901099
chr2	904390	910081
chr2	914350	916617
chr2	924099	927570
chr2	944532	947074
chr2	951746	956403
chr2	957127	959660
chr2	967646	968942
chr2	969058	969426
chr2	981150	989612
chr2	996420	999871
chr2	1017981	1019983
chr2	1080818	1085444
chr2	1088809	1091740
chr2	1097071	1099133
chr2	1100821	1103342
chr2	1114744	1118129
chr2	1120907	1124746
chr2	1125019	1127169
chr2	1131528	1133531
chr2	1139963	1142388
chr2	1152148	1157021
chr2	1159348	1161608
chr2	1176736	1179997
chr2	1184306	1185787
chr2	1189860	1191113
chr2	1195786	1202358
chr2	1205161	1207603
chr2	1215242	1217525
chr2	1220941	1224928
chr2	1225571	1227337
chr2	1233456	1235717
chr2	1264783	1267292
chr2	1270794	1275850
chr2	1281587	1284104
chr2	1285989	1288782
chr2	1294392	1296166
chr2	1297957	1299972
chr2	1307495	1309757
chr2	1310512	1312772
chr2	1316570	1318545
chr2	1322971	1324473
chr2	1324528	1328562
chr2	1335297	1337259
chr2	1347437	1350233
chr2	1354660	1359217
chr2	1366397	1368404
chr2	1369671	1375342
chr2	1376962	1379732
chr2	1380351	1383392
chr2	1387596	1391396
chr2	1394312	1401951
chr2	1406958	1408964
chr2	1409856	1412959
chr2	1414801	1416780
chr2	1422527	1425542
chr2	1429330	1431587
chr2	1436903	1438908
chr2	1440184	1441686
chr2	1445160	1447182
chr2	1455563	1460032
chr2	1469261	1473719
chr2	1481291	1483811
chr2	1504650	1508867
chr2	1519576	1523311
chr2	1530476	1532235
chr2	1533276	1535794
chr2	1536169	1538457
chr2	1541629	1543381
chr2	1544936	1547716
chr2	1550601	1554378
chr2	1568298	1571064
chr2	1576344	1579383
chr2	1598509	1602216
chr2	1605232	1607150
chr2	1611081	1612843
chr2	1615513	1617469
chr2	1627259	1629193
chr2	1642421	1644620
chr2	1646437	1648149
chr2	1653444	1656261
chr2	1660331	1663872
chr2	1704741	1707772
chr2	1715482	1717778
chr2	1727465	1729427
chr2	1740705	1742212
chr2	1744664	1746679
chr2	1748526	1750261
chr2	1757398	1758399
chr2	1760791	1765306
chr2	1772429	1774444
chr2	1783461	1787279
chr2	1807857	1811079
chr2	1816179	1819288
chr2	1835029	1836517
chr2	1839373	1842852
chr2	1847202	1850333
chr2	1851082	1853521
chr2	1856542	1861354
chr2	1863570	1867202
chr2	1924875	1928303
chr2	1931733	1933750
chr2	1936664	1940312
chr2	1948391	1949517
chr2	1964301	1966328
chr2	1967280	1970303
chr2	1998618	2001464
chr2	2002355	2006045
chr2	2009754	2012248
chr2	2012857	2015017
chr2	2020812	2023009
chr2	2036310	2037797
chr2	2038138	2039459
chr2	2039774	2041801
chr2	2044588	2047094
chr2	2050886	2053675
chr2	2055951	2058131
chr2	2065365	2070048
chr2	2084310	2086628
chr2	2089175	2091465
chr2	2094440	2097479
chr2	2109864	2112137
chr2	2130648	2133084
chr2	2138521	2140817
chr2	2164654	2166182
chr2	2176796	2178303
chr2	2197990	2200765
chr2	2201351	2202868
chr2	2211938	2213945
chr2	2217160	2219129
chr2	2224406	2226419
chr2	2229287	2231035
chr2	2231617	2233646
chr2	2236102	2238078
chr2	2239947	2241954
chr2	2246587	2250288
chr2	2254293	2257337
chr2	2257464	2259471
chr2	2259749	2265901
chr2	2273415	2276396
chr2	2294145	2297891
chr2	2299828	2302080
chr2	2309098	2311604
chr2	2311765	2315273
chr2	2318837	2321093
chr2	2327922	2330855
chr2	2334225	2336177
chr2	2339250	2342066
chr2	2342247	2344874
chr2	2348421	2350695
chr2	2352607	2356127
chr2	2357384	2359643
chr2	2362489	2364495
chr2	2367080	2369318
chr2	2371205	2374511
chr2	2382984	2387121
chr2	2388993	2391257
chr2	2392840	2395104
chr2	2395637	2397858
chr2	2399984	2402385
chr2	2417602	2419863
chr2	2420529	2423081
chr2	2423793	2426059
chr2	2430376	2432393
chr2	2434539	2437893
chr2	2441571	2443433
chr2	2445354	2448836
chr2	2455270	2457222
chr2	2463658	2465677
chr2	2467776	2470166
chr2	2500837	2502840
chr2	2505363	2508836
chr2	2513124	2515106
chr2	2517095	2519863
chr2	2520524	2523379
chr2	2526686	2529467
chr2	2533958	2536488
chr2	2536991	2540744
chr2	2544637	2547417
chr2	2552279	2554292
chr2	2555189	2557392
chr2	2564056	2565346
chr2	2573350	2576831
chr2	2579119	2581381
chr2	2586637	2589095
chr2	2591149	2593436
chr2	2596389	2597890
chr2	2601126	2602867
chr2	2605262	2607761
chr2	2611494	2613445
chr2	2622019	2623767
chr2	2629034	2632329
chr2	2634405	2638963
chr2	2639519	2641525
chr2	2641748	2644303
chr2	2648091	2650366
chr2	2651448	2653719
chr2	2662139	2667355
chr2	2670693	2672708
chr2	2676769	2678539
chr2	2682525	2685113
chr2	2688103	2690137
chr2	2695240	2701713
chr2	2701760	2704834
chr2	2708974	2710779
chr2	2711111	2716318
chr2	2724359	2726110
chr2	2730433	2732437
chr2	2733089	2735099
chr2	2739712	2743250
chr2	2745377	2746378
chr2	2748058	2750645
chr2	2751461	2753751
chr2	2761513	2763735
chr2	2767819	2770087
chr2	2772269	2774565
chr2	2778920	2781100
chr2	2789952	2794006
chr2	2797076	2799111
chr2	2821242	2823664
chr2	2831918	2834114
chr2	2837839	2840614
chr2	2847857	2849604
chr2	2852821	2856805
chr2	2859881	2861894
chr2	2862191	2864207
chr2	2864239	2865647
chr2	2869486	2873348
chr2	2873549	2876070
chr2	2883820	2887191
chr2	2888769	2890707
chr2	2892880	2895313
chr2	2899738	2902532
chr2	2904367	2906374
chr2	2910290	2912301
chr2	2912621	2914902
chr2	2917603	2920119
chr2	2930457	2932928
chr2	2934610	2937418
chr2	2942348	2944616
chr2	2946000	2949049
chr2	2951612	2953632
chr2	2960090	2962118
chr2	2973011	2976018
chr2	2978821	2982134
chr2	2986300	2989703
chr2	2994106	2997155
chr2	3009915	3011676
chr2	3024704	3027768
chr2	3030870	3033355
chr2	3040350	3043126
chr2	3052116	3054470
chr2	3058929	3061143
chr2	3069928	3071843
chr2	3077684	3079204
chr2	3081382	3083394
chr2	3087764	3091074
chr2	3102259	3104194
chr2	3118660	3124574
chr2	3130641	3132663
chr2	3134323	3136586
chr2	3137148	3144603
chr2	3153418	3156570
chr2	3163518	3166450
chr2	3171192	3173233
chr2	3176671	3179302
chr2	3309277	3311506
chr2	3313931	3315433
chr2	3331261	3334881
chr2	3338577	3341118
chr2	3343009	3343941
chr2	3372879	3374906
chr2	3385229	3386483
chr2	3388479	3391377
chr2	3415323	3417354
chr2	3424143	3427680
chr2	3436492	3440516
chr2	3447402	3449988
chr2	3456300	3460169
chr2	3468752	3470724
chr2	3482556	3484961
chr2	3485865	3487366
chr2	3491499	3493689
chr2	3496965	3498989
chr2	3509085	3511386
chr2	3533942	3538162
chr2	3553280	3555251
chr2	3565127	3566569
chr2	3590274	3592200
chr2	3609374	3610375
chr2	3633156	3634088
chr2	3641477	3645400
chr2	3646659	3650732
chr2	3656007	3658252
chr2	3659938	3661670
chr2	3664384	3666561
chr2	3672136	3674865
chr2	3681601	3683037
chr2	3683486	3685427
chr2	3699527	3700778
chr2	3708583	3710090
chr2	3713812	3716003
chr2	3722374	3727294
chr2	3729543	3731475
chr2	3744064	3745562
chr2	3750355	3752342
chr2	3754728	3758232
chr2	3768619	3771167
chr2	3776445	3778357
chr2	3789293	3792802
chr20	89404	90942
chr20	187858	189116
chr20	246567	247568
chr20	254321	256106
chr20	263059	265895
chr20	267763	269945
chr20	271942	276669
chr20	332614	334043
chr20	340376	341863
chr20	346576	349731
chr20	356915	359108
chr20	367736	369277
chr20	376901	378152
chr20	380818	382070
chr20	389445	392387
chr20	398526	400521
chr20	408655	411430
chr20	431860	433324
chr21	72124	75142
chr21	81875	83383
chr21	95676	97170
chr21	123935	124936
chr21	151706	152704
chr21	161343	163761
chr21	166603	168111
chr21	196837	198768
chr21	200912	202027
chr21	203687	205192
chr21	246740	247741
chr21	253968	256549
chr21	264541	267110
chr21	271395	272773
chr21	278317	279751
chr21	280872	283843
chr21	286497	287898
chr21	306240	308523
chr21	337720	340315
chr21	345893	348286
chr21	352450	353980
chr3	24785	26302
chr3	33888	35849
chr3	39664	41923
chr3	45849	49700
chr3	51252	52762
chr3	70894	71802
chr3	78124	80938
chr3	82125	84301
chr3	85812	88090
chr3	105114	107382
chr3	109837	111873
chr3	154494	156530
chr3	159311	162906
chr3	163041	166559
chr3	170451	172147
chr3	177094	182271
chr3	185414	187184
chr3	190114	191884
chr3	199031	200784
chr3	204223	206170
chr3	212843	214355
chr3	230864	233382
chr3	243419	245394
chr3	252689	258643
chr3	267660	273656
chr3	276520	280894
chr3	287147	289406
chr3	293141	298050
chr3	300965	303451
chr3	317581	319877
chr3	324755	326307
chr3	362800	364700
chr3	365103	367401
chr3	372735	374660
chr3	379973	381438
chr3	412002	413963
chr3	415320	417601
chr3	425261	428767
chr3	433834	437349
chr3	442467	444234
chr3	458596	460611
chr3	463572	465590
chr3	473109	476578
chr3	509515	511764
chr3	528187	530348
chr3	539711	542688
chr3	572285	574844
chr3	607367	609626
chr3	612921	614427
chr3	629676	633089
chr3	633482	635484
chr3	637121	639475
chr3	656131	658338
chr3	659993	661495
chr3	662368	664577
chr3	675357	676880
chr3	676978	680745
chr3	685460	687464
chr3	688160	690413
chr3	694122	696124
chr3	702863	704887
chr3	707162	709142
chr3	710083	711853
chr3	712331	715414
chr3	717542	720564
chr3	721928	725561
chr3	734245	736105
chr3	738098	740233
chr3	743047	744921
chr3	748054	750229
chr3	751657	753878
chr3	754778	756526
chr3	772370	774657
chr3	775208	776209
chr3	845681	847655
chr3	849508	851526
chr3	863665	865660
chr3	868166	870191
chr3	874318	876342
chr3	878435	881999
chr3	886950	889965
chr3	892975	895240
chr3	902967	905746
chr3	906267	908274
chr3	912224	914235
chr3	924924	927403
chr3	927576	930846
chr3	931295	933828
chr3	940201	943360
chr3	951600	955180
chr3	963719	965735
chr3	1011516	1013974
chr3	1015074	1017327
chr3	1038777	1040064
chr3	1071701	1073962
chr3	1074726	1076728
chr3	1076782	1079684
chr3	1080285	1082304
chr3	1092088	1094937
chr3	1104669	1108764
chr3	1110744	1112489
chr3	1114985	1119261
chr3	1121279	1124503
chr3	1127577	1132010
chr3	1134921	1137435
chr3	1143870	1145608
chr3	1163715	1165975
chr3	1180479	1183004
chr3	1188288	1191876
chr3	1194265	1196768
chr3	1198684	1200919
chr3	1204203	1205897
chr3	1220081	1224016
chr3	1230244	1234395
chr3	1237368	1239318
chr3	1240756	1243264
chr3	1243669	1246187
chr3	1247302	1249558
chr3	1251423	1253678
chr3	1259713	1267711
chr3	1268197	1270201
chr3	1276978	1278967
chr3	1285346	1287353
chr3	1299057	1301236
chr3	1301532	1303798
chr3	1319594	1321604
chr3	1326663	1328956
chr3	1331597	1334902
chr3	1341095	1342850
chr3	1347386	1349442
chr3	1351160	1353713
chr3	1362033	1364001
chr3	1376586	1378822
chr3	1381058	1383599
chr3	1385073	1387126
chr3	1392031	1395138
chr3	1398075	1399846
chr3	1405423	1409745
chr3	1415536	1417796
chr3	1420642	1422146
chr3	1429433	1434011
chr3	1440017	1443921
chr3	1455974	1457994
chr3	1463521	1466036
chr3	1470466	1472488
chr3	1475678	1481066
chr3	1485574	1487582
chr3	1488654	1492380
chr3	1492964	1494917
chr3	1499356	1504120
chr3	1513986	1515950
chr3	1524782	1526836
chr3	1562041	1563522
chr3	1600178	1605187
chr3	1611332	1613743
chr3	1615140	1617076
chr3	1622219	1623981
chr3	1624314	1629888
chr3	1655514	1657985
chr3	1662568	1664425
chr3	1677067	1679054
chr3	1679055	1679076
chr3	1679085	1681075
chr3	1686759	1688775
chr3	1688948	1690912
chr3	1693071	1695879
chr3	1696281	1698802
chr3	1713583	1716159
chr3	1719316	1720826
chr3	1727007	1729266
chr3	1732065	1733572
chr3	1751654	1754534
chr3	1759570	1761594
chr3	1773616	1775644
chr3	1776496	1778752
chr3	1786406	1788673
chr3	1794429	1797735
chr3	1801371	1803397
chr3	1806097	1810911
chr3	1811586	1813083
chr3	1821466	1824516
chr3	1827202	1829559
chr3	1831913	1833443
chr3	1834212	1836998
chr3	1839454	1843286
chr3	1859350	1863997
chr3	1864101	1866524
chr3	1868124	1871413
chr3	1871615	1873625
chr3	1873688	1876010
chr3	1886717	1888725
chr3	1891128	1893199
chr3	1910041	1912056
chr3	1912686	1915141
chr3	1917376	1919388
chr3	1944128	1947437
chr3	1947930	1950350
chr3	1957619	1960163
chr3	1960275	1961781
chr3	1962484	1966314
chr3	1969289	1971296
chr3	1974665	1977453
chr3	1985611	1986861
chr3	1992077	1994352
chr3	2018402	2020881
chr3	2022653	2024928
chr3	2029350	2031607
chr3	2033506	2037426
chr3	2049817	2052439
chr3	2054166	2056488
chr3	2061867	2065422
chr3	2067006	2069009
chr3	2094762	2096684
chr3	2098065	2100074
chr3	2102520	2107346
chr3	2111314	2113496
chr3	2117750	2119768
chr3	2121425	2123682
chr3	2125977	2128255
chr3	2132739	2134492
chr3	2136786	2139346
chr3	2148039	2150055
chr3	2173638	2177723
chr3	2180344	2184696
chr3	2187691	2189396
chr3	2191641	2194412
chr3	2203029	2207266
chr3	2211829	2215568
chr3	2226076	2228096
chr3	2230872	2234257
chr3	2244956	2250174
chr3	2259659	2261849
chr3	2263191	2266207
chr3	2277133	2279363
chr3	2290133	2293982
chr3	2297549	2301049
chr3	2324843	2331330
chr3	2335516	2340337
chr3	2340692	2345167
chr3	2347098	2352064
chr3	2364068	2366085
chr3	2367750	2370011
chr3	2370883	2372904
chr3	2375018	2378354
chr3	2382608	2384864
chr3	2393091	2397008
chr3	2407904	2409908
chr3	2411727	2414505
chr3	2440736	2442755
chr3	2443633	2445551
chr3	2446024	2447282
chr3	2457753	2459700
chr3	2462474	2464490
chr3	2465903	2467929
chr3	2473970	2476384
chr3	2480468	2482765
chr3	2491233	2493943
chr3	2494869	2497140
chr3	2498538	2501402
chr3	2506420	2509168
chr3	2514803	2516811
chr3	2520543	2522655
chr3	2524102	2527267
chr3	2535150	2536707
chr3	2552994	2556380
chr3	2560348	2562353
chr3	2563817	2565825
chr3	2565967	2570643
chr3	2571727	2572728
chr3	2573127	2579483
chr3	2583721	2585729
chr3	2586980	2589237
chr3	2603179	2605210
chr3	2606405	2612346
chr3	2622378	2624901
chr3	2628920	2630947
chr3	2640366	2642373
chr3	2651730	2653936
chr3	2654883	2657695
chr3	2665903	2667366
[truncated: 1,399 more rows]
