# Supplementary material for: Epigenetic modifications affect the rate of spontaneous mutations in a pathogenic fungus
Source: Nat Commun. 2021 Oct 7;12:5869. doi: 10.1038/s41467-021-26108-y (PMC8497519; doi:10.1038/s41467-021-26108-y)
Supplement: Supplementary file 13 — Supplementary Data 10 [file 41467_2021_26108_MOESM13_ESM.txt]

chr1	540	111031
chr1	162318	176065
chr1	387898	399188
chr1	426347	437813
chr1	464725	474076
chr1	555318	560617
chr1	706986	721746
chr1	737720	745542
chr1	909145	931290
chr1	1043888	1045870
chr1	1171645	1176818
chr1	1183582	1199902
chr1	1433470	1436035
chr1	1437017	1439018
chr1	1841269	1845424
chr1	2099440	2101441
chr1	2102822	2106015
chr1	2185666	2188631
chr1	2393986	2399056
chr1	2438438	2451937
chr1	2761136	2800098
chr1	2819179	2824259
chr1	3199230	3201731
chr1	3223463	3233751
chr1	3261071	3264078
chr1	3301816	3308420
chr1	3406690	3419047
chr1	3581021	3587330
chr1	3592267	3595254
chr1	3616832	3618920
chr1	3755608	3782755
chr1	3795745	3798737
chr1	3850271	3855132
chr1	3887095	3896979
chr1	4064020	4070621
chr1	4167967	4179583
chr1	4238958	4247385
chr1	4424088	4427081
chr1	4448751	4451645
chr1	4516231	4532643
chr1	4536346	4541385
chr1	4603695	4612390
chr1	4905913	4927799
chr1	4969351	4976324
chr1	5050651	5058201
chr1	5193758	5229037
chr1	5678202	5685277
chr1	5764414	5770553
chr1	5880416	5888305
chr1	5888374	5895239
chr1	5960875	5975733
chr1	6006499	6088725
chr10	414	21946
chr10	48754	50755
chr10	89791	101307
chr10	465049	469732
chr10	477187	480177
chr10	861376	881094
chr10	1119299	1125614
chr10	1138190	1152291
chr10	1174865	1185578
chr10	1241019	1246302
chr10	1257748	1261742
chr10	1262356	1270863
chr10	1308688	1328348
chr10	1397627	1433403
chr10	1539959	1542927
chr10	1546779	1587027
chr10	1617635	1651583
chr10	1662502	1682484
chr11	417	9665
chr11	18344	46911
chr11	107019	111865
chr11	114252	126130
chr11	142708	147635
chr11	151728	160492
chr11	381148	391672
chr11	457249	464768
chr11	756797	768872
chr11	769086	789801
chr11	790007	792008
chr11	794264	808750
chr11	845661	849200
chr11	870998	876819
chr11	888473	892035
chr11	973487	988553
chr11	1045129	1065361
chr11	1075442	1091131
chr11	1125866	1132675
chr11	1145017	1150943
chr11	1292774	1307496
chr11	1353465	1359385
chr11	1403815	1409660
chr11	1427006	1431651
chr11	1579053	1583513
chr11	1589925	1606074
chr11	1613505	1624201
chr12	2113	24915
chr12	25445	30272
chr12	36605	49318
chr12	77688	117877
chr12	189772	194110
chr12	409001	421126
chr12	462168	481858
chr12	502710	522191
chr12	605407	608144
chr12	608882	624163
chr12	673249	685586
chr12	688975	692483
chr12	756338	769266
chr12	781972	786091
chr12	905737	924128
chr12	980917	988714
chr12	1018203	1025788
chr12	1080678	1085585
chr12	1160193	1164926
chr12	1167741	1179955
chr12	1419363	1462525
chr13	393	52797
chr13	55528	65727
chr13	74523	95431
chr13	199760	202518
chr13	203831	206719
chr13	247128	254127
chr13	272150	281210
chr13	315148	322416
chr13	325917	340849
chr13	441691	448308
chr13	508092	512151
chr13	645928	652708
chr13	773101	776644
chr13	909824	920324
chr13	929220	949886
chr13	1005421	1019535
chr13	1027488	1052086
chr13	1067804	1087074
chr13	1099668	1109186
chr13	1120284	1126565
chr13	1138943	1168529
chr13	1169103	1185681
chr14	551	49001
chr14	68454	70955
chr14	97271	101223
chr14	129255	141611
chr14	185177	187744
chr14	212499	251945
chr14	272349	299760
chr14	308600	320495
chr14	321408	323909
chr14	350979	359045
chr14	375301	383177
chr14	385274	388284
chr14	398119	400120
chr14	404282	448543
chr14	453882	475375
chr14	476439	490271
chr14	490872	499668
chr14	501660	551611
chr14	551667	554199
chr14	554623	557124
chr14	563608	563808
chr14	564752	572370
chr14	578103	583620
chr14	586530	596694
chr14	597384	606063
chr14	606801	607114
chr14	613577	616562
chr14	630955	644883
chr14	690967	721212
chr14	735419	773072
chr15	427	30112
chr15	33488	69826
chr15	84986	115275
chr15	115544	119987
chr15	130658	158356
chr15	161589	170190
chr15	183395	206046
chr15	242199	255573
chr15	294065	305930
chr15	323025	328193
chr15	383086	386171
chr15	394134	414874
chr15	415314	420490
chr15	437838	444078
chr15	481497	488547
chr15	505462	511402
chr15	523354	531000
chr15	563543	576741
chr15	579205	639471
chr16	606	63635
chr16	64427	71775
chr16	76342	92501
chr16	167862	189294
chr16	409491	435680
chr16	438779	444534
chr16	499921	506249
chr16	508734	527597
chr16	540612	548015
chr16	568831	588219
chr16	593127	606973
chr17	1549	5179
chr17	5896	88392
chr17	136628	142718
chr17	387744	402365
chr17	417019	421760
chr17	425482	436926
chr17	437645	440528
chr17	444309	452520
chr17	481727	488991
chr17	490210	493217
chr17	506734	514660
chr17	521665	528459
chr17	539035	541036
chr17	544737	578303
chr17	578752	582984
chr18	48049	50050
chr18	298337	301581
chr18	307298	311108
chr19	676	21878
chr19	29522	36893
chr19	62533	66580
chr19	77845	110500
chr19	188098	195053
chr19	238559	247111
chr19	281637	293628
chr19	308429	312432
chr19	336049	351983
chr19	355364	380561
chr19	383255	387786
chr19	392986	396012
chr19	415030	434467
chr19	447742	461100
chr19	477432	487560
chr19	489895	502570
chr19	511707	513642
chr19	524339	530416
chr19	533794	549777
chr2	622	24943
chr2	45739	53872
chr2	109129	123512
chr2	160596	176462
chr2	197991	202131
chr2	229250	261278
chr2	347557	373048
chr2	385738	399659
chr2	474482	477485
chr2	484575	491269
chr2	601254	610689
chr2	668567	675516
chr2	807067	828137
chr2	843163	845164
chr2	864860	879491
chr2	932316	939466
chr2	958350	970134
chr2	1059782	1074457
chr2	1141908	1146451
chr2	1160734	1176568
chr2	1244377	1263835
chr2	1302020	1307684
chr2	1485360	1493629
chr2	1512781	1515853
chr2	1586685	1592274
chr2	1675317	1700486
chr2	1749846	1756809
chr2	1866889	1897615
chr2	1903577	1917069
chr2	1941781	1946311
chr2	1949027	1958084
chr2	1975189	1990313
chr2	2098045	2101021
chr2	2185181	2191631
chr2	2202150	2205940
chr2	2365431	2367432
chr2	2470303	2494737
chr2	2807003	2816921
chr2	3096435	3101051
chr2	3110342	3117764
chr2	3185554	3211510
chr2	3212800	3219790
chr2	3220503	3264969
chr2	3265543	3268041
chr2	3270776	3285250
chr2	3302886	3307443
chr2	3354583	3359768
chr2	3364591	3371944
chr2	3571702	3587844
chr2	3591768	3632811
chr2	3632934	3636446
chr2	3684849	3693669
chr2	3696033	3706656
chr2	3738016	3744916
chr2	3792741	3860026
chr20	1184	8362
chr20	163949	172231
chr20	174421	182393
chr20	199680	206880
chr20	220320	241755
chr20	242566	247642
chr20	285958	325821
chr20	368863	373780
chr20	374425	377552
chr20	417016	433139
chr20	447717	471837
chr21	572	47467
chr21	47933	48476
chr21	57258	61683
chr21	62763	67871
chr21	110431	119707
chr21	127654	137639
chr21	139152	152386
chr21	171361	192462
chr21	201394	204179
chr21	206169	235595
chr21	381715	409204
chr3	1568	22178
chr3	114133	139133
chr3	326823	341809
chr3	381117	409757
chr3	476192	485697
chr3	491590	498349
chr3	545880	563915
chr3	575100	603946
chr3	620471	626098
chr3	657765	660716
chr3	708576	710523
chr3	767192	771106
chr3	780923	846254
chr3	915136	920520
chr3	954565	962253
chr3	971397	977957
chr3	994811	1011340
chr3	1018878	1021788
chr3	1022031	1051871
chr3	1055508	1072630
chr3	1145253	1151483
chr3	1307120	1313786
chr3	1353280	1363364
chr3	1443438	1452433
chr3	1562398	1599281
chr3	1844934	1859036
chr3	1983084	1986120
chr3	1988074	1992561
chr3	1995665	2008268
chr3	2151833	2155407
chr3	2312174	2316000
chr3	2316468	2318469
chr3	2415736	2441387
chr3	2485031	2488014
chr3	2589165	2601147
chr3	2807455	2824432
chr3	2940925	2962876
chr3	3401432	3407980
chr3	3444533	3456339
chr3	3465539	3505178
chr4	537	9239
chr4	9472	14434
chr4	43675	45602
chr4	85871	91067
chr4	100053	106830
chr4	111241	120212
chr4	121017	157760
chr4	160829	173348
chr4	228745	305427
chr4	497139	501178
chr4	539108	546456
chr4	678549	704939
chr4	940676	967254
chr4	968481	987470
chr4	1094303	1114696
chr4	1155527	1164015
chr4	1221922	1224886
chr4	1247869	1254344
chr4	1336613	1354930
chr4	1424938	1431232
chr4	1449752	1456934
chr4	1514315	1517262
chr4	1524247	1609973
chr4	1917373	1920361
chr4	1947469	1974415
chr4	2010388	2017174
chr4	2294844	2297848
chr4	2301219	2314410
chr4	2320068	2334967
chr4	2500643	2510241
chr4	2556928	2563720
chr4	2642538	2682826
chr4	2731750	2740431
chr4	2759557	2763922
chr4	2843664	2855377
chr4	2861653	2879920
chr5	567	68268
chr5	69010	78933
chr5	168102	184546
chr5	192422	201749
chr5	202847	204848
chr5	228210	235444
chr5	309705	333234
chr5	518266	556339
chr5	689408	695581
chr5	916322	991210
chr5	1067671	1087918
chr5	1154479	1163643
chr5	1353676	1359024
chr5	1395508	1408381
chr5	1669832	1679478
chr5	1700215	1721364
chr5	1757607	1762130
chr5	1762506	1787373
chr5	1791331	1822480
chr5	1827709	1830671
chr5	1991463	2010947
chr5	2040617	2055328
chr5	2082753	2084730
chr5	2180742	2217683
chr5	2228434	2238260
chr5	2284538	2294155
chr5	2306649	2319157
chr5	2344141	2348616
chr5	2360342	2367777
chr5	2375415	2403358
chr5	2498623	2503466
chr5	2523650	2531101
chr5	2538428	2540429
chr5	2641817	2649472
chr5	2671478	2689401
chr5	2787386	2790440
chr5	2801444	2829305
chr6	600	63690
chr6	63803	67858
chr6	94672	105825
chr6	122532	135219
chr6	170774	176981
chr6	186126	215074
chr6	401436	471048
chr6	514642	522284
chr6	524904	529945
chr6	573035	578718
chr6	595143	606740
chr6	634365	643436
chr6	652166	677488
chr6	724678	755081
chr6	756716	799079
chr6	800079	818762
chr6	819796	824859
chr6	888797	894640
chr6	926644	934145
chr6	964349	967360
chr6	997490	1003086
chr6	1016698	1031629
chr6	1046930	1049934
chr6	1114364	1120440
chr6	1184851	1191638
chr6	1192515	1207869
chr6	1265623	1271038
chr6	1576991	1584222
chr6	1593686	1596576
chr6	1600946	1607138
chr6	1610237	1633244
chr6	1668963	1676306
chr6	1718101	1724842
chr6	1742197	1744198
chr6	1749323	1762497
chr6	1802874	1809629
chr6	1938400	1942418
chr6	2005842	2057766
chr6	2060405	2065950
chr6	2082807	2094649
chr6	2116191	2124527
chr6	2127700	2144201
chr6	2156729	2158730
chr6	2161476	2183647
chr6	2185956	2196777
chr6	2203731	2229434
chr6	2230106	2241554
chr6	2281736	2285222
chr6	2412663	2433155
chr6	2492686	2507417
chr6	2532466	2571738
chr6	2658877	2667244
chr6	2668873	2674814
chr7	151	9016
chr7	46827	56770
chr7	100782	116297
chr7	118380	120381
chr7	120785	134609
chr7	137324	157742
chr7	158956	185147
chr7	339135	342119
chr7	352927	355845
chr7	451096	456315
chr7	575479	599828
chr7	694841	712826
chr7	750692	809971
chr7	817245	822192
chr7	925269	934114
chr7	941355	946102
chr7	997765	1003623
chr7	1260661	1300848
chr7	1389534	1397854
chr7	1410268	1412253
chr7	1429067	1435296
chr7	1456879	1464237
chr7	1675514	1698050
chr7	1717465	1725802
chr7	1781135	1785785
chr7	1787281	1809048
chr7	1810648	1818446
chr7	1820333	1844733
chr7	2054884	2058394
chr7	2237721	2240290
chr7	2242160	2244161
chr7	2320283	2332380
chr7	2342657	2352274
chr7	2515245	2551261
chr7	2562709	2566547
chr7	2579402	2582396
chr7	2594675	2597702
chr7	2607583	2665245
chr8	329	25073
chr8	58051	73513
chr8	93568	137505
chr8	146055	152257
chr8	208220	216843
chr8	275452	289001
chr8	416956	429564
chr8	444675	449359
chr8	541707	635255
chr8	653467	666069
chr8	1316322	1318288
chr8	1590252	1603173
chr8	1604840	1610447
chr8	1776203	1842661
chr8	1963623	1970581
chr8	2002004	2015399
chr8	2078494	2101869
chr8	2117634	2127099
chr8	2141020	2148129
chr8	2178659	2190072
chr8	2191964	2208359
chr8	2240141	2244411
chr8	2268258	2346588
chr8	2362826	2443495
chr9	552	32645
chr9	52049	118209
chr9	188541	208905
chr9	231691	236505
chr9	239497	254545
chr9	280353	286045
chr9	384671	409136
chr9	419478	430426
chr9	450203	456291
chr9	508070	516915
chr9	556781	572706
chr9	583926	595483
chr9	598435	605759
chr9	614478	623633
chr9	647869	650991
chr9	746348	753534
chr9	821265	827836
chr9	958521	978180
chr9	1048681	1080015
chr9	1096427	1103565
chr9	1122201	1128114
chr9	1170687	1201811
chr9	1210874	1215934
chr9	1261875	1266083
chr9	1381347	1458426
chr9	1714719	1724143
chr9	1733877	1739641
chr9	1836044	1841009
chr9	1845610	1856356
chr9	1857376	1863879
chr9	1887961	1900543
chr9	1942490	1965055
chr9	1996813	2002149
chr9	2099201	2108579
chr9	2121322	2142405
