# Supplementary material for: Epigenetic modifications affect the rate of spontaneous mutations in a pathogenic fungus
Source: Nat Commun. 2021 Oct 7;12:5869. doi: 10.1038/s41467-021-26108-y (PMC8497519; doi:10.1038/s41467-021-26108-y)
Supplement: Supplementary file 14 — Supplementary Data 11 [file 41467_2021_26108_MOESM14_ESM.txt]

chr1	318	30344
chr1	46713	51884
chr1	53198	64839
chr1	107067	112748
chr1	146207	150109
chr1	205445	210451
chr1	231392	249643
chr1	251930	254716
chr1	259889	271967
chr1	275461	277916
chr1	300586	327319
chr1	337838	343310
chr1	423536	429195
chr1	434451	438472
chr1	1475494	1478509
chr1	3851154	3858884
chr1	4913859	4916400
chr1	6006334	6015201
chr1	6018501	6028582
chr1	6030399	6033594
chr1	6034507	6050939
chr1	6051807	6088764
chr10	393	56915
chr10	59660	63675
chr10	79895	83915
chr10	95433	98506
chr10	349164	351038
chr10	1245190	1253426
chr10	1312562	1315407
chr10	1348697	1352557
chr10	1414956	1417471
chr10	1461767	1467998
chr10	1510387	1542069
chr10	1542159	1543061
chr10	1543198	1545030
chr10	1586306	1589103
chr10	1655209	1682504
chr11	470	29051
chr11	29568	35360
chr11	37091	39092
chr11	41709	49480
chr11	73211	78014
chr11	152411	156962
chr11	274543	277550
chr11	335722	338234
chr11	375350	377351
chr11	379470	383474
chr11	385626	392018
chr11	706503	710096
chr11	1137800	1143877
chr11	1392324	1394803
chr11	1504821	1508845
chr11	1516101	1519941
chr11	1560017	1565949
chr11	1572899	1577013
chr11	1585775	1624276
chr12	189	24571
chr12	25961	30723
chr12	36758	41836
chr12	43968	51176
chr12	105088	112367
chr12	113531	116638
chr12	172771	180550
chr12	707706	718803
chr12	721523	724457
chr12	986636	994290
chr12	1005124	1008638
chr12	1196447	1203113
chr12	1206309	1211332
chr12	1416869	1418660
chr12	1419350	1462580
chr13	129	18947
chr13	21376	66252
chr13	79550	82572
chr13	620070	625367
chr13	710368	718650
chr13	777634	780647
chr13	1137345	1168056
chr13	1169091	1185766
chr14	455	64620
chr14	67663	124302
chr14	149225	157518
chr14	163263	180535
chr14	185409	206944
chr14	209546	214697
chr14	248051	282026
chr14	289021	292536
chr14	297373	317373
chr14	322075	377553
chr14	378879	387613
chr14	392972	399667
chr14	437583	440612
chr14	442412	447507
chr14	447998	455130
chr14	473235	476450
chr14	484764	505145
chr14	556236	594558
chr14	602116	614082
chr14	616325	618326
chr14	621416	633857
chr14	644288	656818
chr14	657082	697100
chr14	707748	711104
chr14	714417	729693
chr14	730281	739996
chr14	740496	773074
chr15	285	385784
chr15	390643	639498
chr16	638	79774
chr16	87988	116164
chr16	116359	334148
chr16	340370	411064
chr16	411726	415151
chr16	417303	427012
chr16	427804	606973
chr17	240	411409
chr17	418026	584023
chr19	552	56827
chr19	60853	133762
chr19	134023	151079
chr19	158528	549836
chr2	566	31788
chr2	45916	50329
chr2	68398	72716
chr2	88897	99010
chr2	120127	153918
chr2	159074	162592
chr2	170372	173088
chr2	174068	183844
chr2	184456	193394
chr2	223288	230595
chr2	233922	240631
chr2	253455	255983
chr2	259798	283724
chr2	285456	290969
chr2	492469	495495
chr2	524594	530439
chr2	841655	844435
chr2	882302	884398
chr2	964042	969572
chr2	1025636	1028703
chr2	1559439	1563811
chr2	1882996	1886773
chr2	1921150	1922999
chr2	2116996	2122075
chr2	3198453	3201962
chr2	3608705	3616143
chr2	3699390	3704445
chr2	3773054	3790159
chr2	3791566	3795430
chr2	3795634	3811955
chr2	3812111	3817299
chr2	3819813	3860035
chr20	448	98746
chr20	102416	274905
chr20	275675	289409
chr20	290682	316249
chr20	327226	339837
chr20	341668	347293
chr20	348051	369017
chr20	376129	471979
chr21	513	212985
chr21	215917	219000
chr21	227423	229931
chr21	230330	247749
chr21	248244	255443
chr21	255621	263810
chr21	265872	282204
chr21	282834	286479
chr21	286896	307490
chr21	309206	338986
chr21	346998	409211
chr3	489	23450
chr3	348847	361490
chr3	378806	380777
chr3	429529	433062
chr3	485978	489528
chr3	490095	492096
chr3	532286	535997
chr3	1519031	1522343
chr3	1531010	1533306
chr3	1540794	1545236
chr3	1701361	1709404
chr3	2816856	2822692
chr3	2822742	2822928
chr3	3256810	3262774
chr3	3290614	3294296
chr3	3345726	3346958
chr3	3397991	3411165
chr3	3426325	3438340
chr3	3441036	3460585
chr3	3463293	3505367
chr4	288	23031
chr4	90854	94791
chr4	168919	172431
chr4	179471	184062
chr4	239665	244216
chr4	301266	303896
chr4	928691	933745
chr4	999289	1004943
chr4	1704508	1707071
chr4	1890295	1894843
chr4	2338031	2342105
chr4	2465369	2470805
chr4	2625498	2645089
chr4	2665086	2668320
chr4	2681690	2701994
chr4	2704604	2726921
chr4	2733083	2735957
chr4	2737597	2739598
chr4	2799990	2807264
chr4	2840864	2879979
chr5	521	9952
chr5	10022	20447
chr5	21075	36132
chr5	53156	81381
chr5	193947	199090
chr5	297687	300445
chr5	331271	335288
chr5	335390	338124
chr5	342903	349092
chr5	523595	525596
chr5	726084	731214
chr5	1754864	1758726
chr5	1781901	1788097
chr5	1900743	1904497
chr5	2055196	2059932
chr5	2446388	2449819
chr5	2594225	2604519
chr5	2633930	2635608
chr5	2709395	2714184
chr5	2714427	2723932
chr5	2744911	2761738
chr5	2777420	2792995
chr5	2793657	2829608
chr6	689	47041
chr6	48419	51025
chr6	51418	54274
chr6	56078	62093
chr6	63963	71156
chr6	76118	86258
chr6	90295	97614
chr6	146208	150192
chr6	155366	160741
chr6	220526	222527
chr6	244685	252578
chr6	308925	344395
chr6	614529	625640
chr6	768095	770060
chr6	804276	807468
chr6	831729	834767
chr6	854746	858772
chr6	860191	866777
chr6	1439993	1442338
chr6	1454241	1461073
chr6	1579113	1583452
chr6	2659253	2667133
chr6	2669131	2674940
chr7	11	11729
chr7	89943	102443
chr7	114015	124639
chr7	338836	354830
chr7	701319	703845
chr7	933362	942226
chr7	944166	946928
chr7	1409785	1414471
chr7	1675498	1693834
chr7	1813206	1815207
chr7	1823044	1826094
chr7	1896512	2268454
chr7	2268519	2503220
chr7	2511268	2524222
chr7	2530163	2543984
chr7	2545431	2563191
chr7	2563471	2566836
chr7	2567376	2665270
chr8	319	36870
chr8	38657	50341
chr8	95239	98750
chr8	134845	139200
chr8	140357	142858
chr8	206848	211093
chr8	211912	213913
chr8	227535	229872
chr8	246758	252802
chr8	316553	319128
chr8	334537	337568
chr8	418522	420523
chr8	914851	917871
chr8	925741	941965
chr8	944180	947040
chr8	1774773	1777275
chr8	1893299	1902916
chr8	2112751	2118670
chr8	2144525	2147477
chr8	2357574	2366587
chr8	2372132	2373758
chr8	2377854	2380375
chr8	2389432	2393309
chr8	2399656	2411406
chr8	2413692	2415693
chr8	2419560	2443510
chr9	550	36087
chr9	61961	67989
chr9	144388	147988
chr9	152369	154008
chr9	156701	163089
chr9	178134	185720
chr9	202289	207652
chr9	229822	231823
chr9	254272	261868
chr9	277947	292748
chr9	321474	332639
chr9	340166	358126
chr9	361963	364930
chr9	366491	370844
chr9	486186	508192
chr9	517505	519446
chr9	582035	587076
chr9	595166	600094
chr9	605074	611618
chr9	917946	921387
chr9	923372	927580
chr9	933014	936082
chr9	937060	941089
chr9	1062026	1064027
chr9	1080472	1091654
chr9	1820506	1827873
chr9	1932121	1935159
chr9	1964717	1971333
chr9	2061875	2069104
chr9	2074436	2078442
chr9	2115874	2142403
